# Supplementary material for: Ten Hypermethylated lncRNA Genes Are Specifically Involved in the Initiation, Progression, and Lymphatic and Peritoneal Metastasis of Epithelial Ovarian Cancer
Source: Int J Mol Sci. 2024 Nov 4;25(21):11843. doi: 10.3390/ijms252111843 (PMC11547154; doi:10.3390/ijms252111843)
Supplement: Supplementary file 1 [file ijms-25-11843-s001.zip]

Archive with 27 entries (27 files):
- Table S8_ZEB1-AS1_0.4_2024.10.10.xlsx
- Table S9_MAGI2-AS3_0.4_2024.10.10.xlsx
- Table S10_GAS5_0.4_2024.10.26.xlsx
- Table S11_SNHG6_0.4_2024.10.26.xlsx
- Table S12_HAND2-AS1_0.4_2024.10.10.xlsx
- Table S13_KCNK15-AS1_0.3_2024.10.10.xlsx
- Table S14_KCNK15-AS1_0.4_2024.10.10.xlsx
- Table S15_MEG3_0.4_2024.10.10.xlsx
- Table S16_SEMA3B-AS1_0.4_2024.10.10.xlsx
- Table S17_SEMA3B-AS1_-0.4_2024.10.10.xlsx
- Table S18_MAGI2-AS3_0.4_2024.10.10.xlsx
- Table S19_ZNF667-AS1_0.4_2024.10.10.xlsx
- Table S20_ZEB1-AS1_0.4_2024.10.10.xlsx
- Table S21_lncRNA-mRNA_0.4_2024.10.10.xlsx
- Table S22_lncRNA-miRNA_-0.6_2024.10.10.xlsx
- Table S23_lncRNA-miRNA_-0.6_2024.10.10.xlsx
- Table S24_Databases_2024.10.27.pdf
- Table S25_Samples_2024.10.26.pdf
- Table S26_Primers_qPCR_2024.10.26.pdf
- Table S27_Primers_MS-qPCR_2024.10.26.pdf
- Table S1_HAND2-AS1_0.4_2024.10.10.xlsx
- Table S2_KCNK15-AS1_0.3_2024.10.10.xlsx
- Table S3_KCNK15-AS1_0.4_2024.10.10.xlsx
- Table S4_MEG3_0.4_2024.10.10.xlsx
- Table S5_SEMA3B-AS1_0.4_2024.10.10.xlsx
- Table S6_SEMA3B-AS1_-0.4_2024.10.10.xlsx
- Table S7_ZNF667-AS1_0.4_2024.10.10.xlsx
