# Supplementary material for: Ten Hypermethylated lncRNA Genes Are Specifically Involved in the Initiation, Progression, and Lymphatic and Peritoneal Metastasis of Epithelial Ovarian Cancer
Source: Int J Mol Sci. 2024 Nov 4;25(21):11843. doi: 10.3390/ijms252111843 (PMC11547154; doi:10.3390/ijms252111843)
Supplement: Supplementary file 1 [file ijms-25-11843-s001.zip › Table S8_ZEB1-AS1_0.4_2024.10.10.xlsx]

## Sheet: ZEB1-AS1_ENSG00000237036_10_314
Supplementary Table S8: Screening of mRNAs co-expressed with ZEB1-AS1 using the GSE211669 dataset at rs > 0.4.
mRNA	lncRNA	rs	p-value
ENSG00000002016|12|1021243|1099219|-|77977|4190|RAD52|protein_coding	ENSG00000237036|10|31495207|31609376|-|114170|3831|ZEB1-AS1|processed_transcript	0.506687	6.61969e-10
ENSG00000005156|17|33307513|33332083|+|24571|8240|LIG3|protein_coding	ENSG00000237036|10|31495207|31609376|-|114170|3831|ZEB1-AS1|processed_transcript	0.433657	2.28928e-07
ENSG00000005379|17|56378592|56406152|-|27561|11382|BZRAP1|protein_coding	ENSG00000237036|10|31495207|31609376|-|114170|3831|ZEB1-AS1|processed_transcript	0.455518	4.58159e-08
ENSG00000006837|5|133541305|133706738|-|165434|3681|CDKL3|protein_coding	ENSG00000237036|10|31495207|31609376|-|114170|3831|ZEB1-AS1|processed_transcript	0.470743	1.39534e-08
ENSG00000011143|17|56282803|56296966|-|14164|4073|MKS1|protein_coding	ENSG00000237036|10|31495207|31609376|-|114170|3831|ZEB1-AS1|processed_transcript	0.462944	2.58416e-08
ENSG00000011258|17|49254786|49337524|-|82739|7201|MBTD1|protein_coding	ENSG00000237036|10|31495207|31609376|-|114170|3831|ZEB1-AS1|processed_transcript	0.530916	6.88194e-11
ENSG00000011566|2|39476407|39664453|-|188047|6067|MAP4K3|protein_coding	ENSG00000237036|10|31495207|31609376|-|114170|3831|ZEB1-AS1|processed_transcript	0.406674	1.43571e-06
ENSG00000012822|12|54104903|54121529|-|16627|6296|CALCOCO1|protein_coding	ENSG00000237036|10|31495207|31609376|-|114170|3831|ZEB1-AS1|processed_transcript	0.445274	9.87472e-08
ENSG00000015171|10|180405|300577|+|120173|5300|ZMYND11|protein_coding	ENSG00000237036|10|31495207|31609376|-|114170|3831|ZEB1-AS1|processed_transcript	0.405907	1.50921e-06
ENSG00000021574|2|32288680|32382706|+|94027|5213|SPAST|protein_coding	ENSG00000237036|10|31495207|31609376|-|114170|3831|ZEB1-AS1|processed_transcript	0.43995	1.45733e-07
ENSG00000026559|20|49620193|49639666|-|19474|6320|KCNG1|protein_coding	ENSG00000237036|10|31495207|31609376|-|114170|3831|ZEB1-AS1|processed_transcript	0.410057	1.15046e-06
ENSG00000032742|13|21140585|21265503|+|124919|5480|IFT88|protein_coding	ENSG00000237036|10|31495207|31609376|-|114170|3831|ZEB1-AS1|processed_transcript	0.428411	3.31295e-07
ENSG00000042317|14|88851268|88936694|+|85427|6872|SPATA7|protein_coding	ENSG00000237036|10|31495207|31609376|-|114170|3831|ZEB1-AS1|processed_transcript	0.418621	6.4949e-07
ENSG00000051009|11|6232565|6255941|-|23377|4736|FAM160A2|protein_coding	ENSG00000237036|10|31495207|31609376|-|114170|3831|ZEB1-AS1|processed_transcript	0.418699	6.46068e-07
ENSG00000058600|16|22308730|22346424|+|37695|9454|POLR3E|protein_coding	ENSG00000237036|10|31495207|31609376|-|114170|3831|ZEB1-AS1|processed_transcript	0.420877	5.57214e-07
ENSG00000065665|10|12171636|12211960|+|40325|3916|SEC61A2|protein_coding	ENSG00000237036|10|31495207|31609376|-|114170|3831|ZEB1-AS1|processed_transcript	0.449006	7.48669e-08
ENSG00000067445|X|54946895|54957864|+|10970|6716|TRO|protein_coding	ENSG00000237036|10|31495207|31609376|-|114170|3831|ZEB1-AS1|processed_transcript	0.435896	1.95153e-07
ENSG00000068885|3|159974774|160117668|-|142895|7175|IFT80|protein_coding	ENSG00000237036|10|31495207|31609376|-|114170|3831|ZEB1-AS1|processed_transcript	0.408073	1.31042e-06
ENSG00000070018|12|12268959|12419946|-|150988|10337|LRP6|protein_coding	ENSG00000237036|10|31495207|31609376|-|114170|3831|ZEB1-AS1|processed_transcript	0.424533	4.33616e-07
ENSG00000072134|17|19118928|19240028|+|121101|9844|EPN2|protein_coding	ENSG00000237036|10|31495207|31609376|-|114170|3831|ZEB1-AS1|processed_transcript	0.433126	2.37714e-07
ENSG00000072195|2|220299568|220363009|+|63442|17910|SPEG|protein_coding	ENSG00000237036|10|31495207|31609376|-|114170|3831|ZEB1-AS1|processed_transcript	0.42227	5.06612e-07
ENSG00000073536|17|33455772|33469334|-|13563|5463|NLE1|protein_coding	ENSG00000237036|10|31495207|31609376|-|114170|3831|ZEB1-AS1|processed_transcript	0.447672	8.26814e-08
ENSG00000073670|17|42836399|42859214|+|22816|4770|ADAM11|protein_coding	ENSG00000237036|10|31495207|31609376|-|114170|3831|ZEB1-AS1|processed_transcript	0.479699	6.74463e-09
ENSG00000074935|6|112391980|112408732|-|16753|6973|TUBE1|protein_coding	ENSG00000237036|10|31495207|31609376|-|114170|3831|ZEB1-AS1|processed_transcript	0.456347	4.30084e-08
ENSG00000079101|18|596988|650334|+|53347|3846|CLUL1|protein_coding	ENSG00000237036|10|31495207|31609376|-|114170|3831|ZEB1-AS1|processed_transcript	0.408239	1.29625e-06
ENSG00000084693|2|27265232|27293490|+|28259|5283|AGBL5|protein_coding	ENSG00000237036|10|31495207|31609376|-|114170|3831|ZEB1-AS1|processed_transcript	0.428176	3.36756e-07
ENSG00000084774|2|27440258|27466811|+|26554|8422|CAD|protein_coding	ENSG00000237036|10|31495207|31609376|-|114170|3831|ZEB1-AS1|processed_transcript	0.416216	7.63807e-07
ENSG00000086475|10|13359424|13390297|-|30874|3979|SEPHS1|protein_coding	ENSG00000237036|10|31495207|31609376|-|114170|3831|ZEB1-AS1|processed_transcript	0.408709	1.25696e-06
ENSG00000088451|13|95226308|95248511|-|22204|2586|TGDS|protein_coding	ENSG00000237036|10|31495207|31609376|-|114170|3831|ZEB1-AS1|processed_transcript	0.404707	1.63126e-06
ENSG00000089091|20|18364011|18447925|-|83915|6637|DZANK1|protein_coding	ENSG00000237036|10|31495207|31609376|-|114170|3831|ZEB1-AS1|processed_transcript	0.447717	8.24084e-08
ENSG00000089916|14|76618259|76720685|+|102427|21987|GPATCH2L|protein_coding	ENSG00000237036|10|31495207|31609376|-|114170|3831|ZEB1-AS1|processed_transcript	0.402799	1.845e-06
ENSG00000090447|16|4307187|4323076|-|15890|7867|TFAP4|protein_coding	ENSG00000237036|10|31495207|31609376|-|114170|3831|ZEB1-AS1|processed_transcript	0.453176	5.47283e-08
ENSG00000096093|6|52285106|52387892|+|102787|7510|EFHC1|protein_coding	ENSG00000237036|10|31495207|31609376|-|114170|3831|ZEB1-AS1|processed_transcript	0.441125	1.33818e-07
ENSG00000099256|10|25137536|25241533|-|103998|2329|PRTFDC1|protein_coding	ENSG00000237036|10|31495207|31609376|-|114170|3831|ZEB1-AS1|processed_transcript	0.402459	1.88574e-06
ENSG00000100271|22|43435522|43485434|-|49913|1877|TTLL1|protein_coding	ENSG00000237036|10|31495207|31609376|-|114170|3831|ZEB1-AS1|processed_transcript	0.413278	9.29561e-07
ENSG00000100982|20|44563267|44576662|+|13396|2832|PCIF1|protein_coding	ENSG00000237036|10|31495207|31609376|-|114170|3831|ZEB1-AS1|processed_transcript	0.429721	3.02247e-07
ENSG00000101019|20|33890369|33999944|-|109576|6916|UQCC1|protein_coding	ENSG00000237036|10|31495207|31609376|-|114170|3831|ZEB1-AS1|processed_transcript	0.495657	1.75166e-09
ENSG00000101104|20|43538703|43587676|+|48974|4984|PABPC1L|protein_coding	ENSG00000237036|10|31495207|31609376|-|114170|3831|ZEB1-AS1|processed_transcript	0.45325	5.44223e-08
ENSG00000101191|20|61509090|61569304|-|60215|13281|DIDO1|protein_coding	ENSG00000237036|10|31495207|31609376|-|114170|3831|ZEB1-AS1|processed_transcript	0.43714	1.78503e-07
ENSG00000101198|20|61872136|61904046|-|31911|2668|NKAIN4|protein_coding	ENSG00000237036|10|31495207|31609376|-|114170|3831|ZEB1-AS1|processed_transcript	0.400415	2.14943e-06
ENSG00000101337|20|30697309|30755061|+|57753|5415|TM9SF4|protein_coding	ENSG00000237036|10|31495207|31609376|-|114170|3831|ZEB1-AS1|processed_transcript	0.419054	6.30707e-07
ENSG00000101452|20|37590942|37668366|+|77425|4930|DHX35|protein_coding	ENSG00000237036|10|31495207|31609376|-|114170|3831|ZEB1-AS1|processed_transcript	0.549931	1.02282e-11
ENSG00000102053|X|64708615|64727767|+|19153|7256|ZC3H12B|protein_coding	ENSG00000237036|10|31495207|31609376|-|114170|3831|ZEB1-AS1|processed_transcript	0.401971	1.94569e-06
ENSG00000103091|16|74907468|75034071|-|126604|7218|WDR59|protein_coding	ENSG00000237036|10|31495207|31609376|-|114170|3831|ZEB1-AS1|processed_transcript	0.432059	2.56369e-07
ENSG00000104427|8|79578282|79632000|+|53719|4181|ZC2HC1A|protein_coding	ENSG00000237036|10|31495207|31609376|-|114170|3831|ZEB1-AS1|processed_transcript	0.411807	1.02489e-06
ENSG00000105072|19|16607122|16632163|+|25042|4421|C19orf44|protein_coding	ENSG00000237036|10|31495207|31609376|-|114170|3831|ZEB1-AS1|processed_transcript	0.421182	5.45721e-07
ENSG00000105270|19|36505562|36524245|-|18684|3772|CLIP3|protein_coding	ENSG00000237036|10|31495207|31609376|-|114170|3831|ZEB1-AS1|processed_transcript	0.402377	1.89563e-06
ENSG00000105866|7|21467652|21554440|+|86789|6234|SP4|protein_coding	ENSG00000237036|10|31495207|31609376|-|114170|3831|ZEB1-AS1|processed_transcript	0.412332	9.89868e-07
ENSG00000107611|10|16865963|17171830|-|305868|13168|CUBN|protein_coding	ENSG00000237036|10|31495207|31609376|-|114170|3831|ZEB1-AS1|processed_transcript	0.435529	2.00346e-07
ENSG00000107614|10|17184253|17244053|-|59801|10535|TRDMT1|protein_coding	ENSG00000237036|10|31495207|31609376|-|114170|3831|ZEB1-AS1|processed_transcript	0.528066	9.06621e-11
ENSG00000107951|10|30598730|30663377|-|64648|8382|MTPAP|protein_coding	ENSG00000237036|10|31495207|31609376|-|114170|3831|ZEB1-AS1|processed_transcript	0.415963	7.76921e-07
ENSG00000108370|17|63133549|63223821|+|90273|3664|RGS9|protein_coding	ENSG00000237036|10|31495207|31609376|-|114170|3831|ZEB1-AS1|processed_transcript	0.41138	1.05432e-06
ENSG00000108848|17|48796905|48833574|+|36670|8151|LUC7L3|protein_coding	ENSG00000237036|10|31495207|31609376|-|114170|3831|ZEB1-AS1|processed_transcript	0.413585	9.108e-07
ENSG00000110844|12|49962001|50038449|+|76449|9444|PRPF40B|protein_coding	ENSG00000237036|10|31495207|31609376|-|114170|3831|ZEB1-AS1|processed_transcript	0.448599	7.71744e-08
ENSG00000110888|12|30862486|30907885|-|45400|8360|CAPRIN2|protein_coding	ENSG00000237036|10|31495207|31609376|-|114170|3831|ZEB1-AS1|processed_transcript	0.435603	1.99286e-07
ENSG00000111554|12|68666223|68726161|-|59939|6549|MDM1|protein_coding	ENSG00000237036|10|31495207|31609376|-|114170|3831|ZEB1-AS1|processed_transcript	0.455478	4.59542e-08
ENSG00000111605|12|69633317|69668138|+|34822|7190|CPSF6|protein_coding	ENSG00000237036|10|31495207|31609376|-|114170|3831|ZEB1-AS1|processed_transcript	0.470362	1.43848e-08
ENSG00000111731|12|22601517|22697480|-|95964|6770|C2CD5|protein_coding	ENSG00000237036|10|31495207|31609376|-|114170|3831|ZEB1-AS1|processed_transcript	0.424737	4.27572e-07
ENSG00000111752|12|9066492|9094063|+|27572|6090|PHC1|protein_coding	ENSG00000237036|10|31495207|31609376|-|114170|3831|ZEB1-AS1|processed_transcript	0.440427	1.40776e-07
ENSG00000111790|12|27091316|27119583|+|28268|5971|FGFR1OP2|protein_coding	ENSG00000237036|10|31495207|31609376|-|114170|3831|ZEB1-AS1|processed_transcript	0.482186	5.49134e-09
ENSG00000112186|6|17393447|17558023|+|164577|3637|CAP2|protein_coding	ENSG00000237036|10|31495207|31609376|-|114170|3831|ZEB1-AS1|processed_transcript	0.44575	9.53346e-08
ENSG00000112530|6|163148164|163736524|+|588361|2573|PACRG|protein_coding	ENSG00000237036|10|31495207|31609376|-|114170|3831|ZEB1-AS1|processed_transcript	0.431619	2.64467e-07
ENSG00000113356|5|89767565|89810370|+|42806|4019|POLR3G|protein_coding	ENSG00000237036|10|31495207|31609376|-|114170|3831|ZEB1-AS1|processed_transcript	0.419608	6.07461e-07
ENSG00000114120|3|140660672|140698775|+|38104|9229|SLC25A36|protein_coding	ENSG00000237036|10|31495207|31609376|-|114170|3831|ZEB1-AS1|processed_transcript	0.485712	4.09153e-09
ENSG00000114770|3|183637722|183735803|-|98082|11441|ABCC5|protein_coding	ENSG00000237036|10|31495207|31609376|-|114170|3831|ZEB1-AS1|processed_transcript	0.422104	5.1241e-07
ENSG00000115042|2|96068469|96082364|+|13896|5665|FAHD2A|protein_coding	ENSG00000237036|10|31495207|31609376|-|114170|3831|ZEB1-AS1|processed_transcript	0.404761	1.62555e-06
ENSG00000115137|2|25166505|25194963|-|28459|5624|DNAJC27|protein_coding	ENSG00000237036|10|31495207|31609376|-|114170|3831|ZEB1-AS1|processed_transcript	0.42283	4.87518e-07
ENSG00000115282|2|74710200|74722013|+|11814|5094|TTC31|protein_coding	ENSG00000237036|10|31495207|31609376|-|114170|3831|ZEB1-AS1|processed_transcript	0.442136	1.24307e-07
ENSG00000115423|2|84743579|85046713|+|303135|13514|DNAH6|protein_coding	ENSG00000237036|10|31495207|31609376|-|114170|3831|ZEB1-AS1|processed_transcript	0.411816	1.02432e-06
ENSG00000115524|2|198254508|198299815|-|45308|9164|SF3B1|protein_coding	ENSG00000237036|10|31495207|31609376|-|114170|3831|ZEB1-AS1|processed_transcript	0.433707	2.28114e-07
ENSG00000115526|2|101008327|101034118|-|25792|4482|CHST10|protein_coding	ENSG00000237036|10|31495207|31609376|-|114170|3831|ZEB1-AS1|processed_transcript	0.475384	9.59866e-09
ENSG00000116001|2|70436576|70475792|-|39217|6607|TIA1|protein_coding	ENSG00000237036|10|31495207|31609376|-|114170|3831|ZEB1-AS1|processed_transcript	0.52814	9.00154e-11
ENSG00000116128|1|147013182|147098017|+|84836|6420|BCL9|protein_coding	ENSG00000237036|10|31495207|31609376|-|114170|3831|ZEB1-AS1|processed_transcript	0.470272	1.44887e-08
ENSG00000116668|1|185126212|185260897|+|134686|4054|SWT1|protein_coding	ENSG00000237036|10|31495207|31609376|-|114170|3831|ZEB1-AS1|processed_transcript	0.400701	2.11049e-06
ENSG00000117625|1|211431719|211489727|+|58009|9092|RCOR3|protein_coding	ENSG00000237036|10|31495207|31609376|-|114170|3831|ZEB1-AS1|processed_transcript	0.422272	5.06525e-07
ENSG00000118965|2|20110021|20189892|-|79872|7836|WDR35|protein_coding	ENSG00000237036|10|31495207|31609376|-|114170|3831|ZEB1-AS1|processed_transcript	0.577234	5.3185e-13
ENSG00000119820|2|32502979|32541663|+|38685|12233|YIPF4|protein_coding	ENSG00000237036|10|31495207|31609376|-|114170|3831|ZEB1-AS1|processed_transcript	0.441551	1.29728e-07
ENSG00000120370|1|170501270|170522587|+|21318|3773|GORAB|protein_coding	ENSG00000237036|10|31495207|31609376|-|114170|3831|ZEB1-AS1|processed_transcript	0.429691	3.02898e-07
ENSG00000120616|10|32556679|32667726|-|111048|11286|EPC1|protein_coding	ENSG00000237036|10|31495207|31609376|-|114170|3831|ZEB1-AS1|processed_transcript	0.531411	6.55885e-11
ENSG00000120696|13|41763969|41768702|-|4734|4734|KBTBD7|protein_coding	ENSG00000237036|10|31495207|31609376|-|114170|3831|ZEB1-AS1|processed_transcript	0.45369	5.26412e-08
ENSG00000121104|17|47787694|47866542|-|78849|3836|FAM117A|protein_coding	ENSG00000237036|10|31495207|31609376|-|114170|3831|ZEB1-AS1|processed_transcript	0.452866	5.60279e-08
ENSG00000121741|13|20532810|20665968|+|133159|11565|ZMYM2|protein_coding	ENSG00000237036|10|31495207|31609376|-|114170|3831|ZEB1-AS1|processed_transcript	0.433862	2.25618e-07
ENSG00000122435|1|100598706|100616053|+|17348|4133|TRMT13|protein_coding	ENSG00000237036|10|31495207|31609376|-|114170|3831|ZEB1-AS1|processed_transcript	0.420266	5.8088e-07
ENSG00000122550|7|23145353|23217533|+|72181|7524|KLHL7|protein_coding	ENSG00000237036|10|31495207|31609376|-|114170|3831|ZEB1-AS1|processed_transcript	0.412037	1.00945e-06
ENSG00000122970|12|110562140|110656602|+|94463|7005|IFT81|protein_coding	ENSG00000237036|10|31495207|31609376|-|114170|3831|ZEB1-AS1|processed_transcript	0.462569	2.66071e-08
ENSG00000123106|12|28286182|28732883|+|446702|5461|CCDC91|protein_coding	ENSG00000237036|10|31495207|31609376|-|114170|3831|ZEB1-AS1|processed_transcript	0.41132	1.0585e-06
ENSG00000124177|20|40030741|40247133|-|216393|14119|CHD6|protein_coding	ENSG00000237036|10|31495207|31609376|-|114170|3831|ZEB1-AS1|processed_transcript	0.468291	1.69647e-08
ENSG00000124181|20|39765600|39811629|+|46030|7164|PLCG1|protein_coding	ENSG00000237036|10|31495207|31609376|-|114170|3831|ZEB1-AS1|processed_transcript	0.472641	1.1982e-08
ENSG00000124193|20|42086568|42092245|+|5678|3951|SRSF6|protein_coding	ENSG00000237036|10|31495207|31609376|-|114170|3831|ZEB1-AS1|processed_transcript	0.463609	2.45325e-08
ENSG00000124743|6|53512699|53530506|-|17808|5743|KLHL31|protein_coding	ENSG00000237036|10|31495207|31609376|-|114170|3831|ZEB1-AS1|processed_transcript	0.443131	1.15589e-07
ENSG00000125812|20|23342787|23353700|+|10914|5495|GZF1|protein_coding	ENSG00000237036|10|31495207|31609376|-|114170|3831|ZEB1-AS1|processed_transcript	0.471663	1.29622e-08
ENSG00000125814|20|23355159|23402125|-|46967|5188|NAPB|protein_coding	ENSG00000237036|10|31495207|31609376|-|114170|3831|ZEB1-AS1|processed_transcript	0.459442	3.39103e-08
ENSG00000126773|14|60558629|60635851|+|77223|8718|PCNXL4|protein_coding	ENSG00000237036|10|31495207|31609376|-|114170|3831|ZEB1-AS1|processed_transcript	0.445824	9.4816e-08
ENSG00000130413|11|8413418|8615836|-|202419|7596|STK33|protein_coding	ENSG00000237036|10|31495207|31609376|-|114170|3831|ZEB1-AS1|processed_transcript	0.45257	5.72925e-08
ENSG00000131044|20|30458505|30532764|+|74260|2811|TTLL9|protein_coding	ENSG00000237036|10|31495207|31609376|-|114170|3831|ZEB1-AS1|processed_transcript	0.453244	5.44494e-08
ENSG00000131051|20|34291531|34330234|-|38704|9307|RBM39|protein_coding	ENSG00000237036|10|31495207|31609376|-|114170|3831|ZEB1-AS1|processed_transcript	0.517915	2.37057e-10
ENSG00000131126|19|43905648|43922763|+|17116|1611|TEX101|protein_coding	ENSG00000237036|10|31495207|31609376|-|114170|3831|ZEB1-AS1|processed_transcript	0.411443	1.04989e-06
ENSG00000131791|1|146626685|146644129|-|17445|5460|PRKAB2|protein_coding	ENSG00000237036|10|31495207|31609376|-|114170|3831|ZEB1-AS1|processed_transcript	0.472198	1.24162e-08
ENSG00000131951|14|60386431|60530277|+|143847|5316|LRRC9|protein_coding	ENSG00000237036|10|31495207|31609376|-|114170|3831|ZEB1-AS1|processed_transcript	0.408102	1.30799e-06
ENSG00000132424|6|99845927|99873207|-|27281|10870|PNISR|protein_coding	ENSG00000237036|10|31495207|31609376|-|114170|3831|ZEB1-AS1|processed_transcript	0.424896	4.22886e-07
ENSG00000132535|17|7093209|7123021|-|29813|5746|DLG4|protein_coding	ENSG00000237036|10|31495207|31609376|-|114170|3831|ZEB1-AS1|processed_transcript	0.400542	2.132e-06
ENSG00000132680|1|155882834|155904191|-|21358|5635|KIAA0907|protein_coding	ENSG00000237036|10|31495207|31609376|-|114170|3831|ZEB1-AS1|processed_transcript	0.413123	9.39222e-07
ENSG00000132950|13|20397622|20437776|-|40155|3713|ZMYM5|protein_coding	ENSG00000237036|10|31495207|31609376|-|114170|3831|ZEB1-AS1|processed_transcript	0.422434	5.00954e-07
ENSG00000132970|13|27131840|27263085|+|131246|5162|WASF3|protein_coding	ENSG00000237036|10|31495207|31609376|-|114170|3831|ZEB1-AS1|processed_transcript	0.401039	2.06544e-06
ENSG00000133111|13|37393361|37403241|+|9881|2306|RFXAP|protein_coding	ENSG00000237036|10|31495207|31609376|-|114170|3831|ZEB1-AS1|processed_transcript	0.421541	5.32533e-07
ENSG00000133114|13|45563687|45607746|+|44060|5108|GPALPP1|protein_coding	ENSG00000237036|10|31495207|31609376|-|114170|3831|ZEB1-AS1|processed_transcript	0.425468	4.06508e-07
ENSG00000133640|12|85430092|85657002|+|226911|7560|LRRIQ1|protein_coding	ENSG00000237036|10|31495207|31609376|-|114170|3831|ZEB1-AS1|processed_transcript	0.427491	3.53231e-07
ENSG00000134461|10|5903580|5931869|-|28290|3059|ANKRD16|protein_coding	ENSG00000237036|10|31495207|31609376|-|114170|3831|ZEB1-AS1|processed_transcript	0.428775	3.22965e-07
ENSG00000135093|12|109460894|109525831|+|64938|5135|USP30|protein_coding	ENSG00000237036|10|31495207|31609376|-|114170|3831|ZEB1-AS1|processed_transcript	0.402872	1.83635e-06
ENSG00000135164|7|86781677|86825653|+|43977|9417|DMTF1|protein_coding	ENSG00000237036|10|31495207|31609376|-|114170|3831|ZEB1-AS1|processed_transcript	0.414893	8.34675e-07
ENSG00000135473|12|56710007|56727837|-|17831|7288|PAN2|protein_coding	ENSG00000237036|10|31495207|31609376|-|114170|3831|ZEB1-AS1|processed_transcript	0.54025	2.74033e-11
ENSG00000135951|2|99613724|99771427|-|157704|7375|TSGA10|protein_coding	ENSG00000237036|10|31495207|31609376|-|114170|3831|ZEB1-AS1|processed_transcript	0.420944	5.5465e-07
ENSG00000136044|12|105567074|105630016|-|62943|5124|APPL2|protein_coding	ENSG00000237036|10|31495207|31609376|-|114170|3831|ZEB1-AS1|processed_transcript	0.400661	2.11593e-06
ENSG00000136144|13|50106082|50159719|-|53638|5204|RCBTB1|protein_coding	ENSG00000237036|10|31495207|31609376|-|114170|3831|ZEB1-AS1|processed_transcript	0.425278	4.11877e-07
ENSG00000136444|17|48556161|48563336|+|7176|4198|RSAD1|protein_coding	ENSG00000237036|10|31495207|31609376|-|114170|3831|ZEB1-AS1|processed_transcript	0.410995	1.08144e-06
ENSG00000136866|9|115800660|115819039|-|18380|6354|ZFP37|protein_coding	ENSG00000237036|10|31495207|31609376|-|114170|3831|ZEB1-AS1|processed_transcript	0.419493	6.12216e-07
ENSG00000137070|9|34650699|34661889|+|11191|4271|IL11RA|protein_coding	ENSG00000237036|10|31495207|31609376|-|114170|3831|ZEB1-AS1|processed_transcript	0.467629	1.78789e-08
ENSG00000137343|6|30594619|30614600|+|19982|4035|ATAT1|protein_coding	ENSG00000237036|10|31495207|31609376|-|114170|3831|ZEB1-AS1|processed_transcript	0.421154	5.46792e-07
ENSG00000138002|2|27667238|27712656|-|45419|8401|IFT172|protein_coding	ENSG00000237036|10|31495207|31609376|-|114170|3831|ZEB1-AS1|processed_transcript	0.425029	4.19017e-07
ENSG00000138036|2|44001178|44037149|+|35972|4618|DYNC2LI1|protein_coding	ENSG00000237036|10|31495207|31609376|-|114170|3831|ZEB1-AS1|processed_transcript	0.446637	8.92831e-08
ENSG00000138336|10|70320413|70454239|+|133827|9288|TET1|protein_coding	ENSG00000237036|10|31495207|31609376|-|114170|3831|ZEB1-AS1|processed_transcript	0.427959	3.41898e-07
ENSG00000138380|2|203776937|203851786|+|74850|8981|CARF|protein_coding	ENSG00000237036|10|31495207|31609376|-|114170|3831|ZEB1-AS1|processed_transcript	0.449576	7.17445e-08
ENSG00000138468|3|101043049|101232085|-|189037|6396|SENP7|protein_coding	ENSG00000237036|10|31495207|31609376|-|114170|3831|ZEB1-AS1|processed_transcript	0.51416	3.35583e-10
ENSG00000138823|4|100484918|100545156|+|60239|5398|MTTP|protein_coding	ENSG00000237036|10|31495207|31609376|-|114170|3831|ZEB1-AS1|processed_transcript	0.411787	1.02627e-06
ENSG00000138834|16|1756184|1820318|+|64135|10285|MAPK8IP3|protein_coding	ENSG00000237036|10|31495207|31609376|-|114170|3831|ZEB1-AS1|processed_transcript	0.43549	2.00898e-07
ENSG00000139146|12|31433518|31479992|-|46475|5748|FAM60A|protein_coding	ENSG00000237036|10|31495207|31609376|-|114170|3831|ZEB1-AS1|processed_transcript	0.410929	1.08619e-06
ENSG00000139160|12|31800094|31826048|+|25955|6868|METTL20|protein_coding	ENSG00000237036|10|31495207|31609376|-|114170|3831|ZEB1-AS1|processed_transcript	0.408085	1.30938e-06
ENSG00000139163|12|22778009|22843599|+|65591|8191|ETNK1|protein_coding	ENSG00000237036|10|31495207|31609376|-|114170|3831|ZEB1-AS1|processed_transcript	0.434262	2.19283e-07
ENSG00000139200|12|6802958|6809966|-|7009|3266|PIANP|protein_coding	ENSG00000237036|10|31495207|31609376|-|114170|3831|ZEB1-AS1|processed_transcript	0.478602	7.38129e-09
ENSG00000139540|12|56623833|56631630|+|7798|2903|SLC39A5|protein_coding	ENSG00000237036|10|31495207|31609376|-|114170|3831|ZEB1-AS1|processed_transcript	0.463083	2.55628e-08
ENSG00000139625|12|53874274|53893847|-|19574|7150|MAP3K12|protein_coding	ENSG00000237036|10|31495207|31609376|-|114170|3831|ZEB1-AS1|processed_transcript	0.425137	4.15925e-07
ENSG00000141720|17|36921942|36956379|-|34438|6135|PIP4K2B|protein_coding	ENSG00000237036|10|31495207|31609376|-|114170|3831|ZEB1-AS1|processed_transcript	0.437328	1.76108e-07
ENSG00000142449|19|8130286|8214730|-|84445|10113|FBN3|protein_coding	ENSG00000237036|10|31495207|31609376|-|114170|3831|ZEB1-AS1|processed_transcript	0.418859	6.39123e-07
ENSG00000143258|1|161129240|161135513|+|6274|3764|USP21|protein_coding	ENSG00000237036|10|31495207|31609376|-|114170|3831|ZEB1-AS1|processed_transcript	0.423896	4.53076e-07
ENSG00000143379|1|150898739|150937213|+|38475|7086|SETDB1|protein_coding	ENSG00000237036|10|31495207|31609376|-|114170|3831|ZEB1-AS1|processed_transcript	0.464546	2.27969e-08
ENSG00000143434|1|151104161|151119104|-|14944|5773|SEMA6C|protein_coding	ENSG00000237036|10|31495207|31609376|-|114170|3831|ZEB1-AS1|processed_transcript	0.410645	1.10675e-06
ENSG00000143442|1|151375200|151431941|-|56742|10272|POGZ|protein_coding	ENSG00000237036|10|31495207|31609376|-|114170|3831|ZEB1-AS1|processed_transcript	0.460876	3.03501e-08
ENSG00000143797|2|8992820|9143942|-|151123|8798|MBOAT2|protein_coding	ENSG00000237036|10|31495207|31609376|-|114170|3831|ZEB1-AS1|processed_transcript	0.415233	8.15865e-07
ENSG00000143951|2|63348518|64054977|-|706460|11776|WDPCP|protein_coding	ENSG00000237036|10|31495207|31609376|-|114170|3831|ZEB1-AS1|processed_transcript	0.420934	5.55041e-07
ENSG00000144026|2|95813075|95831158|-|18084|6813|ZNF514|protein_coding	ENSG00000237036|10|31495207|31609376|-|114170|3831|ZEB1-AS1|processed_transcript	0.476145	9.02256e-09
ENSG00000144061|2|110879888|110962643|-|82756|11763|NPHP1|protein_coding	ENSG00000237036|10|31495207|31609376|-|114170|3831|ZEB1-AS1|processed_transcript	0.489001	3.09972e-09
ENSG00000144134|2|114384806|114400973|+|16168|6008|RABL2A|protein_coding	ENSG00000237036|10|31495207|31609376|-|114170|3831|ZEB1-AS1|processed_transcript	0.46844	1.67657e-08
ENSG00000144161|2|112969102|113012713|-|43612|6600|ZC3H8|protein_coding	ENSG00000237036|10|31495207|31609376|-|114170|3831|ZEB1-AS1|processed_transcript	0.411994	1.01227e-06
ENSG00000144230|2|128403439|128410213|+|6775|2671|GPR17|protein_coding	ENSG00000237036|10|31495207|31609376|-|114170|3831|ZEB1-AS1|processed_transcript	0.401693	1.98076e-06
ENSG00000145029|3|49460379|49466759|-|6381|2929|NICN1|protein_coding	ENSG00000237036|10|31495207|31609376|-|114170|3831|ZEB1-AS1|processed_transcript	0.415644	7.93745e-07
ENSG00000145348|4|106962756|107242652|-|279897|11112|TBCK|protein_coding	ENSG00000237036|10|31495207|31609376|-|114170|3831|ZEB1-AS1|processed_transcript	0.494831	1.8815e-09
ENSG00000145700|5|74364100|74532703|-|168604|6273|ANKRD31|protein_coding	ENSG00000237036|10|31495207|31609376|-|114170|3831|ZEB1-AS1|processed_transcript	0.43023	2.91648e-07
ENSG00000146350|6|121400640|121655891|-|255252|6912|TBC1D32|protein_coding	ENSG00000237036|10|31495207|31609376|-|114170|3831|ZEB1-AS1|processed_transcript	0.419337	6.1874e-07
ENSG00000146856|7|134671259|134832715|+|161457|7550|AGBL3|protein_coding	ENSG00000237036|10|31495207|31609376|-|114170|3831|ZEB1-AS1|processed_transcript	0.425984	3.92235e-07
ENSG00000147180|X|84498997|84528368|+|29372|5045|ZNF711|protein_coding	ENSG00000237036|10|31495207|31609376|-|114170|3831|ZEB1-AS1|processed_transcript	0.427399	3.55522e-07
ENSG00000148481|10|15820169|15902519|-|82351|4094|FAM188A|protein_coding	ENSG00000237036|10|31495207|31609376|-|114170|3831|ZEB1-AS1|processed_transcript	0.498331	1.38796e-09
ENSG00000148935|11|22647188|22834601|+|187414|3529|GAS2|protein_coding	ENSG00000237036|10|31495207|31609376|-|114170|3831|ZEB1-AS1|processed_transcript	0.437974	1.68104e-07
ENSG00000149050|11|7020549|7041599|-|21051|2949|ZNF214|protein_coding	ENSG00000237036|10|31495207|31609376|-|114170|3831|ZEB1-AS1|processed_transcript	0.409524	1.19153e-06
ENSG00000149634|20|44515128|44516274|-|1147|757|SPATA25|protein_coding	ENSG00000237036|10|31495207|31609376|-|114170|3831|ZEB1-AS1|processed_transcript	0.549406	1.07988e-11
ENSG00000150076|10|32832297|33171802|+|339506|3490|C10ORF68|protein_coding	ENSG00000237036|10|31495207|31609376|-|114170|3831|ZEB1-AS1|processed_transcript	0.50587	7.12256e-10
ENSG00000150477|18|34409069|34812135|+|403067|11127|KIAA1328|protein_coding	ENSG00000237036|10|31495207|31609376|-|114170|3831|ZEB1-AS1|processed_transcript	0.473204	1.14507e-08
ENSG00000150627|4|176986985|177103978|+|116994|7817|WDR17|protein_coding	ENSG00000237036|10|31495207|31609376|-|114170|3831|ZEB1-AS1|processed_transcript	0.491715	2.45973e-09
ENSG00000150628|4|177105789|177116822|-|11034|2464|SPATA4|protein_coding	ENSG00000237036|10|31495207|31609376|-|114170|3831|ZEB1-AS1|processed_transcript	0.45559	4.55645e-08
ENSG00000151065|12|2055220|2113701|-|58482|3571|DCP1B|protein_coding	ENSG00000237036|10|31495207|31609376|-|114170|3831|ZEB1-AS1|processed_transcript	0.41619	7.65178e-07
ENSG00000151240|10|320130|735683|-|415554|10003|DIP2C|protein_coding	ENSG00000237036|10|31495207|31609376|-|114170|3831|ZEB1-AS1|processed_transcript	0.415085	8.24025e-07
ENSG00000151338|14|37667118|38021566|+|354449|18149|MIPOL1|protein_coding	ENSG00000237036|10|31495207|31609376|-|114170|3831|ZEB1-AS1|processed_transcript	0.404946	1.60623e-06
ENSG00000151445|14|77893018|77924295|-|31278|3695|VIPAS39|protein_coding	ENSG00000237036|10|31495207|31609376|-|114170|3831|ZEB1-AS1|processed_transcript	0.420546	5.69933e-07
ENSG00000151657|10|7792925|7829990|-|37066|7509|KIN|protein_coding	ENSG00000237036|10|31495207|31609376|-|114170|3831|ZEB1-AS1|processed_transcript	0.414393	8.62996e-07
ENSG00000151778|13|44947801|44971850|+|24050|1399|SERP2|protein_coding	ENSG00000237036|10|31495207|31609376|-|114170|3831|ZEB1-AS1|processed_transcript	0.4536	5.30021e-08
ENSG00000152382|1|166825747|166845564|-|19818|2963|TADA1|protein_coding	ENSG00000237036|10|31495207|31609376|-|114170|3831|ZEB1-AS1|processed_transcript	0.442231	1.23448e-07
ENSG00000152527|2|43864412|43995126|+|130715|9835|PLEKHH2|protein_coding	ENSG00000237036|10|31495207|31609376|-|114170|3831|ZEB1-AS1|processed_transcript	0.419705	6.03475e-07
ENSG00000152556|12|48498922|48540187|+|41266|7284|PFKM|protein_coding	ENSG00000237036|10|31495207|31609376|-|114170|3831|ZEB1-AS1|processed_transcript	0.457654	3.89101e-08
ENSG00000152582|5|35617946|35814713|+|196768|14887|SPEF2|protein_coding	ENSG00000237036|10|31495207|31609376|-|114170|3831|ZEB1-AS1|processed_transcript	0.449239	7.35761e-08
ENSG00000153558|3|33318517|33445154|+|126638|7664|FBXL2|protein_coding	ENSG00000237036|10|31495207|31609376|-|114170|3831|ZEB1-AS1|processed_transcript	0.571588	1.00242e-12
ENSG00000155970|8|16884747|16980153|+|95407|4606|MICU3|protein_coding	ENSG00000237036|10|31495207|31609376|-|114170|3831|ZEB1-AS1|processed_transcript	0.540516	2.66813e-11
ENSG00000156239|21|30244513|30257693|-|13181|4865|N6AMT1|protein_coding	ENSG00000237036|10|31495207|31609376|-|114170|3831|ZEB1-AS1|processed_transcript	0.439406	1.51589e-07
ENSG00000157423|16|70841281|71264625|-|423345|23411|HYDIN|protein_coding	ENSG00000237036|10|31495207|31609376|-|114170|3831|ZEB1-AS1|processed_transcript	0.479268	6.98833e-09
ENSG00000157796|4|39184024|39287430|+|103407|8873|WDR19|protein_coding	ENSG00000237036|10|31495207|31609376|-|114170|3831|ZEB1-AS1|processed_transcript	0.444256	1.06429e-07
ENSG00000158077|11|7041677|7092539|+|50863|3628|NLRP14|protein_coding	ENSG00000237036|10|31495207|31609376|-|114170|3831|ZEB1-AS1|processed_transcript	0.402203	1.91691e-06
ENSG00000160469|19|55793440|55823901|+|30462|3841|BRSK1|protein_coding	ENSG00000237036|10|31495207|31609376|-|114170|3831|ZEB1-AS1|processed_transcript	0.467215	1.84748e-08
ENSG00000160803|1|156005092|156023585|-|18494|3878|UBQLN4|protein_coding	ENSG00000237036|10|31495207|31609376|-|114170|3831|ZEB1-AS1|processed_transcript	0.414044	8.83356e-07
ENSG00000160953|19|1285890|1378430|+|92541|10249|MUM1|protein_coding	ENSG00000237036|10|31495207|31609376|-|114170|3831|ZEB1-AS1|processed_transcript	0.416497	7.4953e-07
ENSG00000160961|19|14800613|14844558|+|43946|11611|ZNF333|protein_coding	ENSG00000237036|10|31495207|31609376|-|114170|3831|ZEB1-AS1|processed_transcript	0.47049	1.42383e-08
ENSG00000161682|17|42430583|42441243|-|10661|3592|FAM171A2|protein_coding	ENSG00000237036|10|31495207|31609376|-|114170|3831|ZEB1-AS1|processed_transcript	0.455845	4.46854e-08
ENSG00000162373|1|49193195|49242641|-|49447|2138|BEND5|protein_coding	ENSG00000237036|10|31495207|31609376|-|114170|3831|ZEB1-AS1|processed_transcript	0.445117	9.98948e-08
ENSG00000162650|1|110026101|110035426|+|9326|5232|ATXN7L2|protein_coding	ENSG00000237036|10|31495207|31609376|-|114170|3831|ZEB1-AS1|processed_transcript	0.425144	4.15701e-07
ENSG00000162669|1|91726323|91870426|-|144104|5827|HFM1|protein_coding	ENSG00000237036|10|31495207|31609376|-|114170|3831|ZEB1-AS1|processed_transcript	0.495095	1.83901e-09
ENSG00000162687|1|196194909|196578355|-|383447|7124|KCNT2|protein_coding	ENSG00000237036|10|31495207|31609376|-|114170|3831|ZEB1-AS1|processed_transcript	0.428229	3.35517e-07
ENSG00000162694|1|101337943|101361554|-|23612|4950|EXTL2|protein_coding	ENSG00000237036|10|31495207|31609376|-|114170|3831|ZEB1-AS1|processed_transcript	0.456891	4.12548e-08
ENSG00000162738|1|160370376|160398468|+|28093|5340|VANGL2|protein_coding	ENSG00000237036|10|31495207|31609376|-|114170|3831|ZEB1-AS1|processed_transcript	0.495786	1.73222e-09
ENSG00000162927|2|61167357|61245394|-|78038|7651|PUS10|protein_coding	ENSG00000237036|10|31495207|31609376|-|114170|3831|ZEB1-AS1|processed_transcript	0.438572	1.61009e-07
ENSG00000162994|2|55401927|55459699|-|57773|4398|CLHC1|protein_coding	ENSG00000237036|10|31495207|31609376|-|114170|3831|ZEB1-AS1|processed_transcript	0.489596	2.94713e-09
ENSG00000163026|2|24252210|24272445|-|20236|3847|C2orf44|protein_coding	ENSG00000237036|10|31495207|31609376|-|114170|3831|ZEB1-AS1|processed_transcript	0.402102	1.92948e-06
ENSG00000163214|2|39024871|39103075|-|78205|7984|DHX57|protein_coding	ENSG00000237036|10|31495207|31609376|-|114170|3831|ZEB1-AS1|processed_transcript	0.401634	1.98827e-06
ENSG00000163482|2|219536749|219567439|+|30691|6458|STK36|protein_coding	ENSG00000237036|10|31495207|31609376|-|114170|3831|ZEB1-AS1|processed_transcript	0.456398	4.28397e-08
ENSG00000163645|3|150377672|150421758|-|44087|2075|FAM194A|protein_coding	ENSG00000237036|10|31495207|31609376|-|114170|3831|ZEB1-AS1|processed_transcript	0.446863	8.78027e-08
ENSG00000163728|3|180319918|180335616|+|15699|7783|TTC14|protein_coding	ENSG00000237036|10|31495207|31609376|-|114170|3831|ZEB1-AS1|processed_transcript	0.430662	2.82925e-07
ENSG00000164061|3|49591922|49708978|+|117057|16225|BSN|protein_coding	ENSG00000237036|10|31495207|31609376|-|114170|3831|ZEB1-AS1|processed_transcript	0.427338	3.57031e-07
ENSG00000164066|4|128544426|128647892|+|103467|16066|INTU|protein_coding	ENSG00000237036|10|31495207|31609376|-|114170|3831|ZEB1-AS1|processed_transcript	0.473359	1.13078e-08
ENSG00000164118|4|175204828|175254531|+|49704|7132|CEP44|protein_coding	ENSG00000237036|10|31495207|31609376|-|114170|3831|ZEB1-AS1|processed_transcript	0.452087	5.94181e-08
ENSG00000164180|5|87485450|87565293|-|79844|9598|TMEM161B|protein_coding	ENSG00000237036|10|31495207|31609376|-|114170|3831|ZEB1-AS1|processed_transcript	0.412324	9.90394e-07
ENSG00000164663|6|41757634|41863099|-|105466|11259|USP49|protein_coding	ENSG00000237036|10|31495207|31609376|-|114170|3831|ZEB1-AS1|processed_transcript	0.405069	1.59353e-06
ENSG00000164953|8|94767072|94831462|+|64391|8281|TMEM67|protein_coding	ENSG00000237036|10|31495207|31609376|-|114170|3831|ZEB1-AS1|processed_transcript	0.435971	1.94104e-07
ENSG00000165028|9|107526438|107539738|+|13301|2178|NIPSNAP3B|protein_coding	ENSG00000237036|10|31495207|31609376|-|114170|3831|ZEB1-AS1|processed_transcript	0.404285	1.67638e-06
ENSG00000165322|10|32094365|32217742|-|123378|5843|ARHGAP12|protein_coding	ENSG00000237036|10|31495207|31609376|-|114170|3831|ZEB1-AS1|processed_transcript	0.47486	1.00159e-08
ENSG00000166260|17|53029263|53046146|-|16884|6488|COX11|protein_coding	ENSG00000237036|10|31495207|31609376|-|114170|3831|ZEB1-AS1|processed_transcript	0.409221	1.21545e-06
ENSG00000166402|11|8040791|8127659|+|86869|6722|TUB|protein_coding	ENSG00000237036|10|31495207|31609376|-|114170|3831|ZEB1-AS1|processed_transcript	0.410743	1.0996e-06
ENSG00000166532|12|8834196|8935691|+|101496|8551|RIMKLB|protein_coding	ENSG00000237036|10|31495207|31609376|-|114170|3831|ZEB1-AS1|processed_transcript	0.467053	1.87128e-08
ENSG00000166548|16|66541906|66586447|-|44542|7169|TK2|protein_coding	ENSG00000237036|10|31495207|31609376|-|114170|3831|ZEB1-AS1|processed_transcript	0.456848	4.13898e-08
ENSG00000166707|X|103356822|103360533|+|3712|3385|ZCCHC18|protein_coding	ENSG00000237036|10|31495207|31609376|-|114170|3831|ZEB1-AS1|processed_transcript	0.43459	2.14231e-07
ENSG00000167371|16|29823177|29827201|+|4025|3318|PRRT2|protein_coding	ENSG00000237036|10|31495207|31609376|-|114170|3831|ZEB1-AS1|processed_transcript	0.407947	1.32126e-06
ENSG00000167377|16|71481500|71496998|-|15499|7342|ZNF23|protein_coding	ENSG00000237036|10|31495207|31609376|-|114170|3831|ZEB1-AS1|processed_transcript	0.412818	9.58441e-07
ENSG00000168152|4|83821837|83841122|+|19286|4332|THAP9|protein_coding	ENSG00000237036|10|31495207|31609376|-|114170|3831|ZEB1-AS1|processed_transcript	0.410617	1.10882e-06
ENSG00000168283|10|22610140|22620413|+|10274|4283|BMI1|protein_coding	ENSG00000237036|10|31495207|31609376|-|114170|3831|ZEB1-AS1|processed_transcript	0.402786	1.84649e-06
ENSG00000169862|5|10971952|11904155|-|932204|6863|CTNND2|protein_coding	ENSG00000237036|10|31495207|31609376|-|114170|3831|ZEB1-AS1|processed_transcript	0.422225	5.08167e-07
ENSG00000170264|2|62051989|62081278|-|29290|5252|FAM161A|protein_coding	ENSG00000237036|10|31495207|31609376|-|114170|3831|ZEB1-AS1|processed_transcript	0.403909	1.71766e-06
ENSG00000170464|5|138744279|138780180|-|35902|6497|DNAJC18|protein_coding	ENSG00000237036|10|31495207|31609376|-|114170|3831|ZEB1-AS1|processed_transcript	0.423002	4.81795e-07
ENSG00000171103|2|29072687|29093167|-|20481|2056|TRMT61B|protein_coding	ENSG00000237036|10|31495207|31609376|-|114170|3831|ZEB1-AS1|processed_transcript	0.446447	9.05496e-08
ENSG00000171160|10|99374310|99393344|-|19035|2599|MORN4|protein_coding	ENSG00000237036|10|31495207|31609376|-|114170|3831|ZEB1-AS1|processed_transcript	0.460856	3.03963e-08
ENSG00000171962|17|17876127|17920203|+|44077|7332|LRRC48|protein_coding	ENSG00000237036|10|31495207|31609376|-|114170|3831|ZEB1-AS1|processed_transcript	0.483391	4.9677e-09
ENSG00000172766|13|41885341|41951166|+|65826|5867|NAA16|protein_coding	ENSG00000237036|10|31495207|31609376|-|114170|3831|ZEB1-AS1|processed_transcript	0.426919	3.67572e-07
ENSG00000172878|2|172864490|172947158|+|82669|4850|METAP1D|protein_coding	ENSG00000237036|10|31495207|31609376|-|114170|3831|ZEB1-AS1|processed_transcript	0.403053	1.81509e-06
ENSG00000173588|12|94700225|94853764|-|153540|6921|CCDC41|protein_coding	ENSG00000237036|10|31495207|31609376|-|114170|3831|ZEB1-AS1|processed_transcript	0.416141	7.67673e-07
ENSG00000173950|3|194789008|194991896|-|202889|5409|XXYLT1|protein_coding	ENSG00000237036|10|31495207|31609376|-|114170|3831|ZEB1-AS1|processed_transcript	0.401615	1.99058e-06
ENSG00000174093|17|36337717|36421858|-|84142|7317|RP11-1407O15.2|protein_coding	ENSG00000237036|10|31495207|31609376|-|114170|3831|ZEB1-AS1|processed_transcript	0.40407	1.6999e-06
ENSG00000174456|12|110465872|110511491|-|45620|5998|C12orf76|protein_coding	ENSG00000237036|10|31495207|31609376|-|114170|3831|ZEB1-AS1|processed_transcript	0.499478	1.2553e-09
ENSG00000174599|4|118004718|118006736|-|2019|2019|TRAM1L1|protein_coding	ENSG00000237036|10|31495207|31609376|-|114170|3831|ZEB1-AS1|processed_transcript	0.401626	1.98925e-06
ENSG00000174989|12|117348761|117468953|+|120193|5169|FBXW8|protein_coding	ENSG00000237036|10|31495207|31609376|-|114170|3831|ZEB1-AS1|processed_transcript	0.42545	4.07006e-07
ENSG00000175170|20|25744102|25848861|-|104760|3852|FAM182B|protein_coding	ENSG00000237036|10|31495207|31609376|-|114170|3831|ZEB1-AS1|processed_transcript	0.440861	1.36408e-07
ENSG00000175322|18|14057456|14132489|-|75034|7945|ZNF519|protein_coding	ENSG00000237036|10|31495207|31609376|-|114170|3831|ZEB1-AS1|processed_transcript	0.515705	2.9101e-10
ENSG00000175395|10|38238500|38265561|-|27062|4244|ZNF25|protein_coding	ENSG00000237036|10|31495207|31609376|-|114170|3831|ZEB1-AS1|processed_transcript	0.507023	6.42261e-10
ENSG00000175455|3|123616152|123680564|-|64413|11732|CCDC14|protein_coding	ENSG00000237036|10|31495207|31609376|-|114170|3831|ZEB1-AS1|processed_transcript	0.477203	8.27693e-09
ENSG00000175787|9|97021593|97063736|+|42144|5518|ZNF169|protein_coding	ENSG00000237036|10|31495207|31609376|-|114170|3831|ZEB1-AS1|processed_transcript	0.438694	1.59603e-07
ENSG00000176055|5|89754020|89770585|-|16566|5676|MBLAC2|protein_coding	ENSG00000237036|10|31495207|31609376|-|114170|3831|ZEB1-AS1|processed_transcript	0.468408	1.68075e-08
ENSG00000176236|10|15137384|15139318|-|1935|1714|C10orf111|protein_coding	ENSG00000237036|10|31495207|31609376|-|114170|3831|ZEB1-AS1|processed_transcript	0.438376	1.63306e-07
ENSG00000176723|16|31445569|31454346|-|8778|2891|ZNF843|protein_coding	ENSG00000237036|10|31495207|31609376|-|114170|3831|ZEB1-AS1|processed_transcript	0.420572	5.68891e-07
ENSG00000177932|5|178487416|178510538|+|23123|5411|ZNF354C|protein_coding	ENSG00000237036|10|31495207|31609376|-|114170|3831|ZEB1-AS1|processed_transcript	0.420676	5.64886e-07
ENSG00000177994|2|54557171|54610879|+|53709|2716|C2orf73|protein_coding	ENSG00000237036|10|31495207|31609376|-|114170|3831|ZEB1-AS1|processed_transcript	0.451256	6.32539e-08
ENSG00000178252|3|49044495|49053386|+|8892|5304|WDR6|protein_coding	ENSG00000237036|10|31495207|31609376|-|114170|3831|ZEB1-AS1|processed_transcript	0.409969	1.15717e-06
ENSG00000178498|12|57998405|58003587|+|5183|4087|DTX3|protein_coding	ENSG00000237036|10|31495207|31609376|-|114170|3831|ZEB1-AS1|processed_transcript	0.476255	8.94197e-09
ENSG00000178662|2|166326157|166545917|+|219761|12565|CSRNP3|protein_coding	ENSG00000237036|10|31495207|31609376|-|114170|3831|ZEB1-AS1|processed_transcript	0.461183	2.96357e-08
ENSG00000178904|19|32896449|32976801|+|80353|10781|DPY19L3|protein_coding	ENSG00000237036|10|31495207|31609376|-|114170|3831|ZEB1-AS1|processed_transcript	0.413564	9.12063e-07
ENSG00000179240|11|76092357|76125663|+|33307|10972|RP11-111M22.2|protein_coding	ENSG00000237036|10|31495207|31609376|-|114170|3831|ZEB1-AS1|processed_transcript	0.404725	1.62935e-06
ENSG00000179397|1|244617679|244804479|+|186801|4328|C1orf101|protein_coding	ENSG00000237036|10|31495207|31609376|-|114170|3831|ZEB1-AS1|processed_transcript	0.409054	1.22889e-06
ENSG00000179941|12|76738254|76742222|-|3969|3595|BBS10|protein_coding	ENSG00000237036|10|31495207|31609376|-|114170|3831|ZEB1-AS1|processed_transcript	0.453131	5.49164e-08
ENSG00000180626|17|5082831|5095178|-|12348|5314|ZNF594|protein_coding	ENSG00000237036|10|31495207|31609376|-|114170|3831|ZEB1-AS1|processed_transcript	0.40078	2.09983e-06
ENSG00000180881|12|75669759|75784708|-|114950|6241|CAPS2|protein_coding	ENSG00000237036|10|31495207|31609376|-|114170|3831|ZEB1-AS1|processed_transcript	0.476839	8.52691e-09
ENSG00000181619|14|59895740|59932060|-|36321|4977|GPR135|protein_coding	ENSG00000237036|10|31495207|31609376|-|114170|3831|ZEB1-AS1|processed_transcript	0.407888	1.3264e-06
ENSG00000183891|2|20096404|20101747|-|5344|1986|TTC32|protein_coding	ENSG00000237036|10|31495207|31609376|-|114170|3831|ZEB1-AS1|processed_transcript	0.513627	3.52459e-10
ENSG00000183960|3|19189946|19577138|+|387193|6232|KCNH8|protein_coding	ENSG00000237036|10|31495207|31609376|-|114170|3831|ZEB1-AS1|processed_transcript	0.408967	1.23588e-06
ENSG00000184465|6|169857307|170102159|-|244853|10259|WDR27|protein_coding	ENSG00000237036|10|31495207|31609376|-|114170|3831|ZEB1-AS1|processed_transcript	0.441602	1.29251e-07
ENSG00000184786|6|170140210|170151655|-|11446|769|TCTE3|protein_coding	ENSG00000237036|10|31495207|31609376|-|114170|3831|ZEB1-AS1|processed_transcript	0.462044	2.77192e-08
ENSG00000184939|16|68563993|68609975|+|45983|7015|ZFP90|protein_coding	ENSG00000237036|10|31495207|31609376|-|114170|3831|ZEB1-AS1|processed_transcript	0.503484	8.81284e-10
ENSG00000185158|17|30334891|30380523|+|45633|6281|LRRC37B|protein_coding	ENSG00000237036|10|31495207|31609376|-|114170|3831|ZEB1-AS1|processed_transcript	0.443749	1.10469e-07
ENSG00000185513|20|42136320|42179590|+|43271|10674|L3MBTL1|protein_coding	ENSG00000237036|10|31495207|31609376|-|114170|3831|ZEB1-AS1|processed_transcript	0.501838	1.01975e-09
ENSG00000186094|1|48998527|50489585|-|1491059|7540|AGBL4|protein_coding	ENSG00000237036|10|31495207|31609376|-|114170|3831|ZEB1-AS1|processed_transcript	0.4576	3.90739e-08
ENSG00000186300|19|2841433|2860482|+|19050|8557|ZNF555|protein_coding	ENSG00000237036|10|31495207|31609376|-|114170|3831|ZEB1-AS1|processed_transcript	0.439306	1.52698e-07
ENSG00000186310|X|92925929|92928567|-|2639|2639|NAP1L3|protein_coding	ENSG00000237036|10|31495207|31609376|-|114170|3831|ZEB1-AS1|processed_transcript	0.420254	5.81367e-07
ENSG00000186462|X|72432135|72434684|-|2550|2550|NAP1L2|protein_coding	ENSG00000237036|10|31495207|31609376|-|114170|3831|ZEB1-AS1|processed_transcript	0.405416	1.55807e-06
ENSG00000186472|7|82383329|82792246|-|408918|22870|PCLO|protein_coding	ENSG00000237036|10|31495207|31609376|-|114170|3831|ZEB1-AS1|processed_transcript	0.400724	2.10736e-06
ENSG00000186868|17|43971748|44105700|+|133953|14924|MAPT|protein_coding	ENSG00000237036|10|31495207|31609376|-|114170|3831|ZEB1-AS1|processed_transcript	0.512254	3.99702e-10
ENSG00000186908|12|77157368|77247476|+|90109|8802|ZDHHC17|protein_coding	ENSG00000237036|10|31495207|31609376|-|114170|3831|ZEB1-AS1|processed_transcript	0.483414	4.95828e-09
ENSG00000186952|5|109624934|110074657|-|449724|10171|TMEM232|protein_coding	ENSG00000237036|10|31495207|31609376|-|114170|3831|ZEB1-AS1|processed_transcript	0.496645	1.60778e-09
ENSG00000187189|6|116571151|116575261|-|4111|4111|TSPYL4|protein_coding	ENSG00000237036|10|31495207|31609376|-|114170|3831|ZEB1-AS1|processed_transcript	0.527571	9.50868e-11
ENSG00000187240|11|102980160|103350591|+|370432|14284|DYNC2H1|protein_coding	ENSG00000237036|10|31495207|31609376|-|114170|3831|ZEB1-AS1|processed_transcript	0.436263	1.90095e-07
ENSG00000187535|16|1560428|1662111|-|101684|8168|IFT140|protein_coding	ENSG00000237036|10|31495207|31609376|-|114170|3831|ZEB1-AS1|processed_transcript	0.467775	1.76733e-08
ENSG00000187595|17|40177594|40217383|-|39790|5115|ZNF385C|protein_coding	ENSG00000237036|10|31495207|31609376|-|114170|3831|ZEB1-AS1|processed_transcript	0.402001	1.94203e-06
ENSG00000189180|10|38299578|38354016|+|54439|7439|ZNF33A|protein_coding	ENSG00000237036|10|31495207|31609376|-|114170|3831|ZEB1-AS1|processed_transcript	0.461424	2.90872e-08
ENSG00000196345|3|44596685|44624975|+|28291|4048|ZKSCAN7|protein_coding	ENSG00000237036|10|31495207|31609376|-|114170|3831|ZEB1-AS1|processed_transcript	0.411717	1.03103e-06
ENSG00000196458|12|133498019|133532892|-|34874|7699|ZNF605|protein_coding	ENSG00000237036|10|31495207|31609376|-|114170|3831|ZEB1-AS1|processed_transcript	0.411874	1.02036e-06
ENSG00000196741|X|47342970|47344207|+|1238|1238|CXorf24|protein_coding	ENSG00000237036|10|31495207|31609376|-|114170|3831|ZEB1-AS1|processed_transcript	0.414908	8.33833e-07
ENSG00000196911|6|117002350|117063029|+|60680|5556|KPNA5|protein_coding	ENSG00000237036|10|31495207|31609376|-|114170|3831|ZEB1-AS1|processed_transcript	0.426514	3.78071e-07
ENSG00000197980|3|156543270|156763918|+|220649|5581|LEKR1|protein_coding	ENSG00000237036|10|31495207|31609376|-|114170|3831|ZEB1-AS1|processed_transcript	0.441153	1.33541e-07
ENSG00000198105|10|38091751|38147034|-|55284|6464|ZNF248|protein_coding	ENSG00000237036|10|31495207|31609376|-|114170|3831|ZEB1-AS1|processed_transcript	0.432106	2.55531e-07
ENSG00000198354|X|125298337|125300080|-|1744|1673|DCAF12L2|protein_coding	ENSG00000237036|10|31495207|31609376|-|114170|3831|ZEB1-AS1|processed_transcript	0.415553	7.98577e-07
ENSG00000198673|12|62102040|62672931|-|570892|9255|FAM19A2|protein_coding	ENSG00000237036|10|31495207|31609376|-|114170|3831|ZEB1-AS1|processed_transcript	0.427043	3.6442e-07
ENSG00000198707|12|88442793|88535993|-|93201|10386|CEP290|protein_coding	ENSG00000237036|10|31495207|31609376|-|114170|3831|ZEB1-AS1|processed_transcript	0.441273	1.32379e-07
ENSG00000198728|10|103867317|103880210|-|12894|2790|LDB1|protein_coding	ENSG00000237036|10|31495207|31609376|-|114170|3831|ZEB1-AS1|processed_transcript	0.484135	4.66873e-09
ENSG00000198783|17|33288549|33290205|+|1657|1657|ZNF830|protein_coding	ENSG00000237036|10|31495207|31609376|-|114170|3831|ZEB1-AS1|processed_transcript	0.43463	2.13622e-07
ENSG00000198919|3|108308529|108413693|+|105165|6972|DZIP3|protein_coding	ENSG00000237036|10|31495207|31609376|-|114170|3831|ZEB1-AS1|processed_transcript	0.414744	8.42996e-07
ENSG00000198939|5|178322895|178360213|+|37319|2763|ZFP2|protein_coding	ENSG00000237036|10|31495207|31609376|-|114170|3831|ZEB1-AS1|processed_transcript	0.432382	2.50593e-07
ENSG00000203815|1|149675978|149676609|+|632|632|FAM231D|protein_coding	ENSG00000237036|10|31495207|31609376|-|114170|3831|ZEB1-AS1|processed_transcript	0.409837	1.16727e-06
ENSG00000203880|20|62887094|62926855|+|39762|6611|PCMTD2|protein_coding	ENSG00000237036|10|31495207|31609376|-|114170|3831|ZEB1-AS1|processed_transcript	0.512171	4.02741e-10
ENSG00000203965|1|63989043|64038364|+|49322|5704|EFCAB7|protein_coding	ENSG00000237036|10|31495207|31609376|-|114170|3831|ZEB1-AS1|processed_transcript	0.418795	6.41902e-07
ENSG00000204366|6|31867384|31869769|-|2386|1875|ZBTB12|protein_coding	ENSG00000237036|10|31495207|31609376|-|114170|3831|ZEB1-AS1|processed_transcript	0.413364	9.24298e-07
ENSG00000204681|6|29523406|29601753|-|78348|8470|GABBR1|protein_coding	ENSG00000237036|10|31495207|31609376|-|114170|3831|ZEB1-AS1|processed_transcript	0.468456	1.67434e-08
ENSG00000204852|12|111051832|111087235|+|35404|9605|TCTN1|protein_coding	ENSG00000237036|10|31495207|31609376|-|114170|3831|ZEB1-AS1|processed_transcript	0.409372	1.20349e-06
ENSG00000205268|8|66629745|66754557|-|124813|7425|PDE7A|protein_coding	ENSG00000237036|10|31495207|31609376|-|114170|3831|ZEB1-AS1|processed_transcript	0.406619	1.44086e-06
ENSG00000205740|10|1017097|1034281|-|17185|1875|AL359878.1|protein_coding	ENSG00000237036|10|31495207|31609376|-|114170|3831|ZEB1-AS1|processed_transcript	0.486727	3.75683e-09
ENSG00000205832|16|4606491|4650715|+|44225|3823|C16orf96|protein_coding	ENSG00000237036|10|31495207|31609376|-|114170|3831|ZEB1-AS1|processed_transcript	0.415944	7.77891e-07
ENSG00000205838|5|34838938|34899561|+|60624|4284|TTC23L|protein_coding	ENSG00000237036|10|31495207|31609376|-|114170|3831|ZEB1-AS1|processed_transcript	0.43879	1.58495e-07
ENSG00000205930|21|34144411|34266043|+|121633|3503|C21orf49|protein_coding	ENSG00000237036|10|31495207|31609376|-|114170|3831|ZEB1-AS1|processed_transcript	0.425885	3.94935e-07
ENSG00000212124|12|11174218|11175219|-|1002|1002|TAS2R19|protein_coding	ENSG00000237036|10|31495207|31609376|-|114170|3831|ZEB1-AS1|processed_transcript	0.445697	9.57116e-08
ENSG00000213760|6|31512239|31516204|-|3966|2147|ATP6V1G2|protein_coding	ENSG00000237036|10|31495207|31609376|-|114170|3831|ZEB1-AS1|processed_transcript	0.406106	1.48981e-06
ENSG00000213782|12|12966250|12982915|+|16666|5040|DDX47|protein_coding	ENSG00000237036|10|31495207|31609376|-|114170|3831|ZEB1-AS1|processed_transcript	0.415565	7.97916e-07
ENSG00000214694|2|39117021|39202590|+|85570|5490|ARHGEF33|protein_coding	ENSG00000237036|10|31495207|31609376|-|114170|3831|ZEB1-AS1|processed_transcript	0.424228	4.42859e-07
ENSG00000214946|17|15635561|15649476|+|13916|5263|TBC1D26|protein_coding	ENSG00000237036|10|31495207|31609376|-|114170|3831|ZEB1-AS1|processed_transcript	0.470846	1.38382e-08
ENSG00000221944|2|233412779|233415226|-|2448|2448|TIGD1|protein_coding	ENSG00000237036|10|31495207|31609376|-|114170|3831|ZEB1-AS1|processed_transcript	0.436646	1.84939e-07
ENSG00000225119|10|38717074|38736820|+|19747|992|LINC00999|protein_coding	ENSG00000237036|10|31495207|31609376|-|114170|3831|ZEB1-AS1|processed_transcript	0.407701	1.3427e-06
ENSG00000230510|19|46984053|47104457|-|120405|5703|PPP5D1|protein_coding	ENSG00000237036|10|31495207|31609376|-|114170|3831|ZEB1-AS1|processed_transcript	0.453165	5.47735e-08
ENSG00000231738|12|85408094|85430055|-|21962|4081|TSPAN19|protein_coding	ENSG00000237036|10|31495207|31609376|-|114170|3831|ZEB1-AS1|processed_transcript	0.473528	1.11551e-08
ENSG00000232237|1|201083081|201096312|-|13232|2026|ASCL5|protein_coding	ENSG00000237036|10|31495207|31609376|-|114170|3831|ZEB1-AS1|processed_transcript	0.418537	6.5318e-07
ENSG00000239665|10|13652047|13710299|+|58253|12929|RP11-295P9.3|protein_coding	ENSG00000237036|10|31495207|31609376|-|114170|3831|ZEB1-AS1|processed_transcript	0.405919	1.50801e-06
ENSG00000239779|2|74685456|74688018|+|2563|2438|WBP1|protein_coding	ENSG00000237036|10|31495207|31609376|-|114170|3831|ZEB1-AS1|processed_transcript	0.481836	5.65322e-09
ENSG00000241058|10|18834490|18940551|-|106062|2306|NSUN6|protein_coding	ENSG00000237036|10|31495207|31609376|-|114170|3831|ZEB1-AS1|processed_transcript	0.513333	3.62088e-10
ENSG00000241697|9|103204560|103339918|+|135359|2690|TMEFF1|protein_coding	ENSG00000237036|10|31495207|31609376|-|114170|3831|ZEB1-AS1|processed_transcript	0.415772	7.86921e-07
ENSG00000243335|7|66093868|66276446|+|182579|9128|KCTD7|protein_coding	ENSG00000237036|10|31495207|31609376|-|114170|3831|ZEB1-AS1|processed_transcript	0.406493	1.45277e-06
ENSG00000243943|2|27805897|27858041|+|52145|4690|ZNF512|protein_coding	ENSG00000237036|10|31495207|31609376|-|114170|3831|ZEB1-AS1|processed_transcript	0.544996	1.69701e-11
ENSG00000244291|7|156431057|156433348|-|2292|2292|C7orf13|protein_coding	ENSG00000237036|10|31495207|31609376|-|114170|3831|ZEB1-AS1|processed_transcript	0.461304	2.93583e-08
ENSG00000244754|13|33006554|33112970|-|106417|10306|N4BP2L2|protein_coding	ENSG00000237036|10|31495207|31609376|-|114170|3831|ZEB1-AS1|processed_transcript	0.417468	7.02095e-07
ENSG00000249087|1|23695490|23698332|+|2843|2655|C1orf213|protein_coding	ENSG00000237036|10|31495207|31609376|-|114170|3831|ZEB1-AS1|processed_transcript	0.401912	1.95304e-06
ENSG00000254726|1|156041804|156051789|-|9986|6124|MEX3A|protein_coding	ENSG00000237036|10|31495207|31609376|-|114170|3831|ZEB1-AS1|processed_transcript	0.451268	6.31982e-08
ENSG00000256223|12|133707161|133736051|+|28891|5541|ZNF10|protein_coding	ENSG00000237036|10|31495207|31609376|-|114170|3831|ZEB1-AS1|processed_transcript	0.428581	3.27382e-07
ENSG00000256436|12|11182986|11184006|-|1021|1021|TAS2R31|protein_coding	ENSG00000237036|10|31495207|31609376|-|114170|3831|ZEB1-AS1|processed_transcript	0.488849	3.13992e-09
ENSG00000256525|17|62473902|62493154|-|19253|3388|POLG2|protein_coding	ENSG00000237036|10|31495207|31609376|-|114170|3831|ZEB1-AS1|processed_transcript	0.420995	5.52743e-07
ENSG00000258708|14|37641093|37643016|+|1924|1924|SLC25A21-AS1|protein_coding	ENSG00000237036|10|31495207|31609376|-|114170|3831|ZEB1-AS1|processed_transcript	0.484698	4.45422e-09
ENSG00000261514|17|42015731|42016327|+|597|434|RP11-527L4.2|protein_coding	ENSG00000237036|10|31495207|31609376|-|114170|3831|ZEB1-AS1|processed_transcript	0.423104	4.78462e-07
ENSG00000266714|17|73584139|73622929|+|38791|12862|MYO15B|protein_coding	ENSG00000237036|10|31495207|31609376|-|114170|3831|ZEB1-AS1|processed_transcript	0.404558	1.64708e-06
ENSG00000268175|3|149689066|149690535|+|1470|1470|AC117395.1|protein_coding	ENSG00000237036|10|31495207|31609376|-|114170|3831|ZEB1-AS1|processed_transcript	0.479608	6.79584e-09
ENSG00000268403|11|9481747|9482010|-|264|264|AC132192.1|protein_coding	ENSG00000237036|10|31495207|31609376|-|114170|3831|ZEB1-AS1|processed_transcript	0.407681	1.34449e-06
