# Supplementary material for: Ten Hypermethylated lncRNA Genes Are Specifically Involved in the Initiation, Progression, and Lymphatic and Peritoneal Metastasis of Epithelial Ovarian Cancer
Source: Int J Mol Sci. 2024 Nov 4;25(21):11843. doi: 10.3390/ijms252111843 (PMC11547154; doi:10.3390/ijms252111843)
Supplement: Supplementary file 1 [file ijms-25-11843-s001.zip › Table S9_MAGI2-AS3_0.4_2024.10.10.xlsx]

## Sheet: MAGI2-AS3_ENSG00000234456_7_790
Supplementary Table S9: Screening of mRNAs co-expressed with MAGI2-AS3 using the GSE211669 dataset at rs > 0.4.
mRNA	lncRNA	rs	p-value
ENSG00000000971|1|196621008|196716634|+|95627|8144|CFH|protein_coding	ENSG00000234456|7|79082198|79100524|+|18327|9849|MAGI2-AS3|processed_transcript	0.589978	1.21544e-13
ENSG00000003137|2|72356367|72375167|-|18801|5015|CYP26B1|protein_coding	ENSG00000234456|7|79082198|79100524|+|18327|9849|MAGI2-AS3|processed_transcript	0.580863	3.51623e-13
ENSG00000003436|2|188328957|188430487|-|101531|11714|TFPI|protein_coding	ENSG00000234456|7|79082198|79100524|+|18327|9849|MAGI2-AS3|processed_transcript	0.567747	1.53232e-12
ENSG00000005238|9|35104109|35116338|-|12230|6409|FAM214B|protein_coding	ENSG00000234456|7|79082198|79100524|+|18327|9849|MAGI2-AS3|processed_transcript	0.404565	1.64638e-06
ENSG00000005243|17|46103533|46115392|-|11860|1847|COPZ2|protein_coding	ENSG00000234456|7|79082198|79100524|+|18327|9849|MAGI2-AS3|processed_transcript	0.582675	2.85452e-13
ENSG00000005700|6|82879700|82957471|-|77772|8722|IBTK|protein_coding	ENSG00000234456|7|79082198|79100524|+|18327|9849|MAGI2-AS3|processed_transcript	0.405072	1.59316e-06
ENSG00000006283|17|48638429|48704835|+|66407|9709|CACNA1G|protein_coding	ENSG00000234456|7|79082198|79100524|+|18327|9849|MAGI2-AS3|processed_transcript	0.560056	3.52599e-12
ENSG00000006468|7|13930853|14031050|-|100198|9686|ETV1|protein_coding	ENSG00000234456|7|79082198|79100524|+|18327|9849|MAGI2-AS3|processed_transcript	0.622214	2.14342e-15
ENSG00000006576|7|77428122|77586818|+|158697|8631|PHTF2|protein_coding	ENSG00000234456|7|79082198|79100524|+|18327|9849|MAGI2-AS3|processed_transcript	0.400487	2.13954e-06
ENSG00000007237|17|9813926|10101868|-|287943|10100|GAS7|protein_coding	ENSG00000234456|7|79082198|79100524|+|18327|9849|MAGI2-AS3|processed_transcript	0.535439	4.4204e-11
ENSG00000007933|1|171060018|171086959|+|26942|3463|FMO3|protein_coding	ENSG00000234456|7|79082198|79100524|+|18327|9849|MAGI2-AS3|processed_transcript	0.409019	1.2317e-06
ENSG00000008256|7|6201407|6312275|-|110869|5805|CYTH3|protein_coding	ENSG00000234456|7|79082198|79100524|+|18327|9849|MAGI2-AS3|processed_transcript	0.439768	1.47666e-07
ENSG00000008277|7|87563458|87832204|+|268747|12217|ADAM22|protein_coding	ENSG00000234456|7|79082198|79100524|+|18327|9849|MAGI2-AS3|processed_transcript	0.554726	6.20459e-12
ENSG00000008294|17|49039535|49198226|-|158692|11948|SPAG9|protein_coding	ENSG00000234456|7|79082198|79100524|+|18327|9849|MAGI2-AS3|processed_transcript	0.514862	3.14575e-10
ENSG00000008311|7|121715701|121784334|-|68634|4591|AASS|protein_coding	ENSG00000234456|7|79082198|79100524|+|18327|9849|MAGI2-AS3|processed_transcript	0.538146	3.38089e-11
ENSG00000008853|8|22844930|22877712|+|32783|6580|RHOBTB2|protein_coding	ENSG00000234456|7|79082198|79100524|+|18327|9849|MAGI2-AS3|processed_transcript	0.428629	3.2628e-07
ENSG00000009694|X|123509753|124097666|-|587914|12896|TENM1|protein_coding	ENSG00000234456|7|79082198|79100524|+|18327|9849|MAGI2-AS3|processed_transcript	0.431732	2.62372e-07
ENSG00000010295|12|6647541|6665239|-|17699|5193|IFFO1|protein_coding	ENSG00000234456|7|79082198|79100524|+|18327|9849|MAGI2-AS3|processed_transcript	0.418716	6.45334e-07
ENSG00000010932|1|171217638|171255117|+|37480|3574|FMO1|protein_coding	ENSG00000234456|7|79082198|79100524|+|18327|9849|MAGI2-AS3|processed_transcript	0.565046	2.05826e-12
ENSG00000011028|17|60704762|60770958|+|66197|6860|MRC2|protein_coding	ENSG00000234456|7|79082198|79100524|+|18327|9849|MAGI2-AS3|processed_transcript	0.547922	1.25826e-11
ENSG00000011201|X|8496915|8700227|-|203313|7131|KAL1|protein_coding	ENSG00000234456|7|79082198|79100524|+|18327|9849|MAGI2-AS3|processed_transcript	0.513411	3.59509e-10
ENSG00000011405|11|17099277|17229530|-|130254|9204|PIK3C2A|protein_coding	ENSG00000234456|7|79082198|79100524|+|18327|9849|MAGI2-AS3|processed_transcript	0.404333	1.67123e-06
ENSG00000011465|12|91539025|91576900|-|37876|8083|DCN|protein_coding	ENSG00000234456|7|79082198|79100524|+|18327|9849|MAGI2-AS3|processed_transcript	0.70315	7.75968e-21
ENSG00000012983|14|50885219|51027844|-|142626|7620|MAP4K5|protein_coding	ENSG00000234456|7|79082198|79100524|+|18327|9849|MAGI2-AS3|processed_transcript	0.444094	1.07705e-07
ENSG00000013297|3|170136653|170578169|+|441517|6032|CLDN11|protein_coding	ENSG00000234456|7|79082198|79100524|+|18327|9849|MAGI2-AS3|processed_transcript	0.489139	3.06375e-09
ENSG00000014914|1|149900543|149908791|-|8249|4591|MTMR11|protein_coding	ENSG00000234456|7|79082198|79100524|+|18327|9849|MAGI2-AS3|processed_transcript	0.533272	5.46913e-11
ENSG00000016082|5|50678921|50690564|+|11644|3216|ISL1|protein_coding	ENSG00000234456|7|79082198|79100524|+|18327|9849|MAGI2-AS3|processed_transcript	0.462375	2.70136e-08
ENSG00000017427|12|102789645|102874423|-|84779|8087|IGF1|protein_coding	ENSG00000234456|7|79082198|79100524|+|18327|9849|MAGI2-AS3|processed_transcript	0.543987	1.88012e-11
ENSG00000018236|12|41086244|41466220|+|379977|7492|CNTN1|protein_coding	ENSG00000234456|7|79082198|79100524|+|18327|9849|MAGI2-AS3|processed_transcript	0.540778	2.59893e-11
ENSG00000019144|11|118477155|118528741|+|51587|21988|PHLDB1|protein_coding	ENSG00000234456|7|79082198|79100524|+|18327|9849|MAGI2-AS3|processed_transcript	0.48002	6.56893e-09
ENSG00000019549|8|49830249|49834299|-|4051|2282|SNAI2|protein_coding	ENSG00000234456|7|79082198|79100524|+|18327|9849|MAGI2-AS3|processed_transcript	0.599482	3.87319e-14
ENSG00000019991|7|81328322|81399754|-|71433|8897|HGF|protein_coding	ENSG00000234456|7|79082198|79100524|+|18327|9849|MAGI2-AS3|processed_transcript	0.527299	9.7605e-11
ENSG00000020181|8|37641709|37702414|+|60706|7061|GPR124|protein_coding	ENSG00000234456|7|79082198|79100524|+|18327|9849|MAGI2-AS3|processed_transcript	0.625217	1.43653e-15
ENSG00000020577|14|55033815|55260033|+|226219|12170|SAMD4A|protein_coding	ENSG00000234456|7|79082198|79100524|+|18327|9849|MAGI2-AS3|processed_transcript	0.535899	4.2243e-11
ENSG00000021762|11|3108346|3187969|-|79624|7466|OSBPL5|protein_coding	ENSG00000234456|7|79082198|79100524|+|18327|9849|MAGI2-AS3|processed_transcript	0.450184	6.85538e-08
ENSG00000021826|2|211342406|211543831|+|201426|10444|CPS1|protein_coding	ENSG00000234456|7|79082198|79100524|+|18327|9849|MAGI2-AS3|processed_transcript	0.436414	1.88047e-07
ENSG00000024422|19|48216600|48246391|+|29792|3923|EHD2|protein_coding	ENSG00000234456|7|79082198|79100524|+|18327|9849|MAGI2-AS3|processed_transcript	0.538844	3.1537e-11
ENSG00000025423|12|57145945|57181574|+|35630|2272|HSD17B6|protein_coding	ENSG00000234456|7|79082198|79100524|+|18327|9849|MAGI2-AS3|processed_transcript	0.535256	4.50077e-11
ENSG00000026025|10|17270258|17279592|+|9335|4965|VIM|protein_coding	ENSG00000234456|7|79082198|79100524|+|18327|9849|MAGI2-AS3|processed_transcript	0.583936	2.46705e-13
ENSG00000026103|10|90750414|90775542|+|25129|3562|FAS|protein_coding	ENSG00000234456|7|79082198|79100524|+|18327|9849|MAGI2-AS3|processed_transcript	0.434898	2.09574e-07
ENSG00000026652|6|161551011|161695093|-|144083|9419|AGPAT4|protein_coding	ENSG00000234456|7|79082198|79100524|+|18327|9849|MAGI2-AS3|processed_transcript	0.403638	1.74792e-06
ENSG00000027644|1|156809855|156828810|-|18956|5101|INSRR|protein_coding	ENSG00000234456|7|79082198|79100524|+|18327|9849|MAGI2-AS3|processed_transcript	0.466067	2.02279e-08
ENSG00000028203|12|95611522|95696566|+|85045|8757|VEZT|protein_coding	ENSG00000234456|7|79082198|79100524|+|18327|9849|MAGI2-AS3|processed_transcript	0.413202	9.34273e-07
ENSG00000031081|3|119013220|119139561|+|126342|9384|ARHGAP31|protein_coding	ENSG00000234456|7|79082198|79100524|+|18327|9849|MAGI2-AS3|processed_transcript	0.509098	5.32651e-10
ENSG00000034053|15|29129629|29410518|+|280890|6869|APBA2|protein_coding	ENSG00000234456|7|79082198|79100524|+|18327|9849|MAGI2-AS3|processed_transcript	0.403801	1.72963e-06
ENSG00000035862|17|76849059|76921469|-|72411|5633|TIMP2|protein_coding	ENSG00000234456|7|79082198|79100524|+|18327|9849|MAGI2-AS3|processed_transcript	0.667203	3.2834e-18
ENSG00000037280|5|180028506|180076624|-|48119|8849|FLT4|protein_coding	ENSG00000234456|7|79082198|79100524|+|18327|9849|MAGI2-AS3|processed_transcript	0.402299	1.90517e-06
ENSG00000037965|12|54402832|54407570|+|4739|3371|HOXC8|protein_coding	ENSG00000234456|7|79082198|79100524|+|18327|9849|MAGI2-AS3|processed_transcript	0.404557	1.64715e-06
ENSG00000038295|4|166794410|167025047|+|230638|7522|TLL1|protein_coding	ENSG00000234456|7|79082198|79100524|+|18327|9849|MAGI2-AS3|processed_transcript	0.589954	1.21902e-13
ENSG00000038427|5|82767284|82878122|+|110839|14831|VCAN|protein_coding	ENSG00000234456|7|79082198|79100524|+|18327|9849|MAGI2-AS3|processed_transcript	0.60682	1.56043e-14
ENSG00000039523|16|67552321|67580691|+|28371|6730|FAM65A|protein_coding	ENSG00000234456|7|79082198|79100524|+|18327|9849|MAGI2-AS3|processed_transcript	0.435209	2.04981e-07
ENSG00000040199|16|71671738|71758604|-|86867|12493|PHLPP2|protein_coding	ENSG00000234456|7|79082198|79100524|+|18327|9849|MAGI2-AS3|processed_transcript	0.400376	2.15479e-06
ENSG00000041982|9|117782806|117880536|-|97731|8687|TNC|protein_coding	ENSG00000234456|7|79082198|79100524|+|18327|9849|MAGI2-AS3|processed_transcript	0.40314	1.80486e-06
ENSG00000044524|3|89156674|89531284|+|374611|6674|EPHA3|protein_coding	ENSG00000234456|7|79082198|79100524|+|18327|9849|MAGI2-AS3|processed_transcript	0.570118	1.17995e-12
ENSG00000047648|X|11136239|11683821|-|547583|8357|ARHGAP6|protein_coding	ENSG00000234456|7|79082198|79100524|+|18327|9849|MAGI2-AS3|processed_transcript	0.421222	5.4426e-07
ENSG00000047932|6|117639374|117923691|-|284318|5025|GOPC|protein_coding	ENSG00000234456|7|79082198|79100524|+|18327|9849|MAGI2-AS3|processed_transcript	0.46394	2.3905e-08
ENSG00000048740|10|11047259|11378674|+|331416|9873|CELF2|protein_coding	ENSG00000234456|7|79082198|79100524|+|18327|9849|MAGI2-AS3|processed_transcript	0.462194	2.73962e-08
ENSG00000049130|12|88886570|88974628|-|88059|6030|KITLG|protein_coding	ENSG00000234456|7|79082198|79100524|+|18327|9849|MAGI2-AS3|processed_transcript	0.414949	8.31533e-07
ENSG00000049540|7|73442119|73484237|+|42119|6542|ELN|protein_coding	ENSG00000234456|7|79082198|79100524|+|18327|9849|MAGI2-AS3|processed_transcript	0.540458	2.68384e-11
ENSG00000050165|11|11984653|12031316|-|46664|5059|DKK3|protein_coding	ENSG00000234456|7|79082198|79100524|+|18327|9849|MAGI2-AS3|processed_transcript	0.557696	4.53407e-12
ENSG00000050405|12|50569571|50677329|-|107759|6317|LIMA1|protein_coding	ENSG00000234456|7|79082198|79100524|+|18327|9849|MAGI2-AS3|processed_transcript	0.521335	1.72084e-10
ENSG00000050628|1|71318036|71513491|-|195456|9882|PTGER3|protein_coding	ENSG00000234456|7|79082198|79100524|+|18327|9849|MAGI2-AS3|processed_transcript	0.523124	1.4534e-10
ENSG00000052795|4|159690290|159829201|+|138912|10868|FNIP2|protein_coding	ENSG00000234456|7|79082198|79100524|+|18327|9849|MAGI2-AS3|processed_transcript	0.47936	6.93585e-09
ENSG00000053254|14|89591215|90085493|-|494279|11033|FOXN3|protein_coding	ENSG00000234456|7|79082198|79100524|+|18327|9849|MAGI2-AS3|processed_transcript	0.462617	2.65078e-08
ENSG00000054803|20|54572496|54580528|-|8033|3024|CBLN4|protein_coding	ENSG00000234456|7|79082198|79100524|+|18327|9849|MAGI2-AS3|processed_transcript	0.628002	9.87391e-16
ENSG00000057593|13|113760105|113774995|+|14891|3792|F7|protein_coding	ENSG00000234456|7|79082198|79100524|+|18327|9849|MAGI2-AS3|processed_transcript	0.481014	6.05129e-09
ENSG00000057657|6|106534195|106557814|+|23620|6369|PRDM1|protein_coding	ENSG00000234456|7|79082198|79100524|+|18327|9849|MAGI2-AS3|processed_transcript	0.428186	3.36541e-07
ENSG00000058091|7|90095738|90839905|+|744168|6841|CDK14|protein_coding	ENSG00000234456|7|79082198|79100524|+|18327|9849|MAGI2-AS3|processed_transcript	0.522253	1.5782e-10
ENSG00000058272|12|80167343|80329240|-|161898|12490|PPP1R12A|protein_coding	ENSG00000234456|7|79082198|79100524|+|18327|9849|MAGI2-AS3|processed_transcript	0.478708	7.31741e-09
ENSG00000059758|12|96672039|96794338|-|122300|6547|CDK17|protein_coding	ENSG00000234456|7|79082198|79100524|+|18327|9849|MAGI2-AS3|processed_transcript	0.44287	1.17817e-07
ENSG00000059804|12|8071826|8088871|-|17046|6159|SLC2A3|protein_coding	ENSG00000234456|7|79082198|79100524|+|18327|9849|MAGI2-AS3|processed_transcript	0.493366	2.13491e-09
ENSG00000060718|1|103342023|103574052|-|232030|8265|COL11A1|protein_coding	ENSG00000234456|7|79082198|79100524|+|18327|9849|MAGI2-AS3|processed_transcript	0.617532	3.96555e-15
ENSG00000061337|8|20103676|20161474|-|57799|5706|LZTS1|protein_coding	ENSG00000234456|7|79082198|79100524|+|18327|9849|MAGI2-AS3|processed_transcript	0.592828	8.66034e-14
ENSG00000061455|5|122424816|122529960|+|105145|9350|PRDM6|protein_coding	ENSG00000234456|7|79082198|79100524|+|18327|9849|MAGI2-AS3|processed_transcript	0.446858	8.78349e-08
ENSG00000064300|17|47572655|47592379|+|19725|4150|NGFR|protein_coding	ENSG00000234456|7|79082198|79100524|+|18327|9849|MAGI2-AS3|processed_transcript	0.410612	1.10914e-06
ENSG00000064309|11|125825691|125933230|-|107540|10600|CDON|protein_coding	ENSG00000234456|7|79082198|79100524|+|18327|9849|MAGI2-AS3|processed_transcript	0.411685	1.03321e-06
ENSG00000064666|19|1026298|1039068|+|12771|3928|CNN2|protein_coding	ENSG00000234456|7|79082198|79100524|+|18327|9849|MAGI2-AS3|processed_transcript	0.475366	9.61303e-09
ENSG00000064989|2|188207856|188313187|-|105332|6144|CALCRL|protein_coding	ENSG00000234456|7|79082198|79100524|+|18327|9849|MAGI2-AS3|processed_transcript	0.52944	7.94102e-11
ENSG00000065308|6|52362200|52441713|-|79514|6908|TRAM2|protein_coding	ENSG00000234456|7|79082198|79100524|+|18327|9849|MAGI2-AS3|processed_transcript	0.461575	2.87478e-08
ENSG00000065325|17|9725523|9795419|+|69897|6052|GLP2R|protein_coding	ENSG00000234456|7|79082198|79100524|+|18327|9849|MAGI2-AS3|processed_transcript	0.467506	1.80539e-08
ENSG00000065534|3|123328896|123603178|-|274283|22166|MYLK|protein_coding	ENSG00000234456|7|79082198|79100524|+|18327|9849|MAGI2-AS3|processed_transcript	0.481098	6.00937e-09
ENSG00000066735|14|104605060|104647231|+|42172|6756|KIF26A|protein_coding	ENSG00000234456|7|79082198|79100524|+|18327|9849|MAGI2-AS3|processed_transcript	0.476397	8.83984e-09
ENSG00000067113|5|54720682|54830878|-|110197|2016|PPAP2A|protein_coding	ENSG00000234456|7|79082198|79100524|+|18327|9849|MAGI2-AS3|processed_transcript	0.546679	1.42919e-11
ENSG00000067208|1|92974253|93257961|-|283709|8276|EVI5|protein_coding	ENSG00000234456|7|79082198|79100524|+|18327|9849|MAGI2-AS3|processed_transcript	0.433877	2.25371e-07
ENSG00000067445|X|54946895|54957864|+|10970|6716|TRO|protein_coding	ENSG00000234456|7|79082198|79100524|+|18327|9849|MAGI2-AS3|processed_transcript	0.44751	8.36832e-08
ENSG00000067798|12|78224685|78606790|+|382106|11179|NAV3|protein_coding	ENSG00000234456|7|79082198|79100524|+|18327|9849|MAGI2-AS3|processed_transcript	0.640094	1.85405e-16
ENSG00000067900|18|18526867|18691812|-|164946|11064|ROCK1|protein_coding	ENSG00000234456|7|79082198|79100524|+|18327|9849|MAGI2-AS3|processed_transcript	0.412821	9.5828e-07
ENSG00000069122|6|46820249|46922680|-|102432|6717|GPR116|protein_coding	ENSG00000234456|7|79082198|79100524|+|18327|9849|MAGI2-AS3|processed_transcript	0.491241	2.56149e-09
ENSG00000069431|12|21950335|22094336|-|144002|11421|ABCC9|protein_coding	ENSG00000234456|7|79082198|79100524|+|18327|9849|MAGI2-AS3|processed_transcript	0.589699	1.25629e-13
ENSG00000069667|15|60780483|61521518|-|741036|17033|RORA|protein_coding	ENSG00000234456|7|79082198|79100524|+|18327|9849|MAGI2-AS3|processed_transcript	0.456066	4.39405e-08
ENSG00000069869|15|56119120|56285944|-|166825|9097|NEDD4|protein_coding	ENSG00000234456|7|79082198|79100524|+|18327|9849|MAGI2-AS3|processed_transcript	0.466089	2.01927e-08
ENSG00000070193|5|44303646|44389808|-|86163|3011|FGF10|protein_coding	ENSG00000234456|7|79082198|79100524|+|18327|9849|MAGI2-AS3|processed_transcript	0.65894	1.17329e-17
ENSG00000070404|19|676392|683385|+|6994|3144|FSTL3|protein_coding	ENSG00000234456|7|79082198|79100524|+|18327|9849|MAGI2-AS3|processed_transcript	0.482343	5.42051e-09
ENSG00000070540|17|66417089|66453654|-|36566|3402|WIPI1|protein_coding	ENSG00000234456|7|79082198|79100524|+|18327|9849|MAGI2-AS3|processed_transcript	0.41097	1.08323e-06
ENSG00000070778|14|88932122|89021077|-|88956|7396|PTPN21|protein_coding	ENSG00000234456|7|79082198|79100524|+|18327|9849|MAGI2-AS3|processed_transcript	0.47819	7.63483e-09
ENSG00000070808|5|149599054|149669854|-|70801|6150|CAMK2A|protein_coding	ENSG00000234456|7|79082198|79100524|+|18327|9849|MAGI2-AS3|processed_transcript	0.441497	1.30241e-07
ENSG00000071051|2|106361354|106510730|+|149377|2990|NCK2|protein_coding	ENSG00000234456|7|79082198|79100524|+|18327|9849|MAGI2-AS3|processed_transcript	0.410656	1.10592e-06
ENSG00000071054|2|102313312|102511149|+|197838|11918|MAP4K4|protein_coding	ENSG00000234456|7|79082198|79100524|+|18327|9849|MAGI2-AS3|processed_transcript	0.545757	1.57041e-11
ENSG00000071073|2|99235569|99347589|-|112021|9630|MGAT4A|protein_coding	ENSG00000234456|7|79082198|79100524|+|18327|9849|MAGI2-AS3|processed_transcript	0.406195	1.48115e-06
ENSG00000071205|4|148653214|148993931|+|340718|10759|ARHGAP10|protein_coding	ENSG00000234456|7|79082198|79100524|+|18327|9849|MAGI2-AS3|processed_transcript	0.512375	3.95317e-10
ENSG00000071246|14|77228532|77249354|+|20823|6498|VASH1|protein_coding	ENSG00000234456|7|79082198|79100524|+|18327|9849|MAGI2-AS3|processed_transcript	0.427698	3.4819e-07
ENSG00000071967|2|172378757|172414643|+|35887|5176|CYBRD1|protein_coding	ENSG00000234456|7|79082198|79100524|+|18327|9849|MAGI2-AS3|processed_transcript	0.41079	1.09623e-06
ENSG00000072163|2|128395956|128439360|-|43405|8487|LIMS2|protein_coding	ENSG00000234456|7|79082198|79100524|+|18327|9849|MAGI2-AS3|processed_transcript	0.419721	6.02792e-07
ENSG00000072422|10|62629196|62761198|-|132003|4841|RHOBTB1|protein_coding	ENSG00000234456|7|79082198|79100524|+|18327|9849|MAGI2-AS3|processed_transcript	0.545329	1.64037e-11
ENSG00000072840|4|5712924|5830772|+|117849|7923|EVC|protein_coding	ENSG00000234456|7|79082198|79100524|+|18327|9849|MAGI2-AS3|processed_transcript	0.488143	3.33361e-09
ENSG00000072952|11|10594638|10715535|-|120898|7702|MRVI1|protein_coding	ENSG00000234456|7|79082198|79100524|+|18327|9849|MAGI2-AS3|processed_transcript	0.662787	6.51788e-18
ENSG00000073712|14|53323986|53419153|-|95168|8510|FERMT2|protein_coding	ENSG00000234456|7|79082198|79100524|+|18327|9849|MAGI2-AS3|processed_transcript	0.544999	1.6965e-11
ENSG00000073756|1|186640923|186649559|-|8637|5269|PTGS2|protein_coding	ENSG00000234456|7|79082198|79100524|+|18327|9849|MAGI2-AS3|processed_transcript	0.413148	9.37683e-07
ENSG00000073910|13|32605437|32870794|+|265358|16059|FRY|protein_coding	ENSG00000234456|7|79082198|79100524|+|18327|9849|MAGI2-AS3|processed_transcript	0.47017	1.46078e-08
ENSG00000074047|2|121493199|121750229|+|257031|7341|GLI2|protein_coding	ENSG00000234456|7|79082198|79100524|+|18327|9849|MAGI2-AS3|processed_transcript	0.49089	2.63959e-09
ENSG00000074590|12|106457118|106533811|-|76694|7008|NUAK1|protein_coding	ENSG00000234456|7|79082198|79100524|+|18327|9849|MAGI2-AS3|processed_transcript	0.621497	2.35683e-15
ENSG00000074657|18|56529832|56653712|+|123881|11951|ZNF532|protein_coding	ENSG00000234456|7|79082198|79100524|+|18327|9849|MAGI2-AS3|processed_transcript	0.454493	4.95317e-08
ENSG00000075223|7|80371854|80551675|-|179822|6268|SEMA3C|protein_coding	ENSG00000234456|7|79082198|79100524|+|18327|9849|MAGI2-AS3|processed_transcript	0.54705	1.37592e-11
ENSG00000075391|1|178062864|178448644|+|385781|11818|RASAL2|protein_coding	ENSG00000234456|7|79082198|79100524|+|18327|9849|MAGI2-AS3|processed_transcript	0.426752	3.71864e-07
ENSG00000075420|3|171757418|172119455|+|362038|13299|FNDC3B|protein_coding	ENSG00000234456|7|79082198|79100524|+|18327|9849|MAGI2-AS3|processed_transcript	0.412933	9.51169e-07
ENSG00000077157|1|202317827|202561834|+|244008|18537|PPP1R12B|protein_coding	ENSG00000234456|7|79082198|79100524|+|18327|9849|MAGI2-AS3|processed_transcript	0.532371	5.97302e-11
ENSG00000077264|X|110187513|110470589|+|283077|10312|PAK3|protein_coding	ENSG00000234456|7|79082198|79100524|+|18327|9849|MAGI2-AS3|processed_transcript	0.58067	3.59513e-13
ENSG00000077616|11|89864683|89926062|+|61380|7254|NAALAD2|protein_coding	ENSG00000234456|7|79082198|79100524|+|18327|9849|MAGI2-AS3|processed_transcript	0.42002	5.90672e-07
ENSG00000077943|10|15555948|15762124|-|206177|7528|ITGA8|protein_coding	ENSG00000234456|7|79082198|79100524|+|18327|9849|MAGI2-AS3|processed_transcript	0.561361	3.06561e-12
ENSG00000078018|2|210288782|210598842|+|310061|11559|MAP2|protein_coding	ENSG00000234456|7|79082198|79100524|+|18327|9849|MAGI2-AS3|processed_transcript	0.440204	1.43075e-07
ENSG00000078098|2|163027194|163101661|-|74468|7003|FAP|protein_coding	ENSG00000234456|7|79082198|79100524|+|18327|9849|MAGI2-AS3|processed_transcript	0.572259	9.30284e-13
ENSG00000078295|5|7396321|7830194|+|433874|17784|ADCY2|protein_coding	ENSG00000234456|7|79082198|79100524|+|18327|9849|MAGI2-AS3|processed_transcript	0.448366	7.85225e-08
ENSG00000078596|X|78615881|78623164|-|7284|2051|ITM2A|protein_coding	ENSG00000234456|7|79082198|79100524|+|18327|9849|MAGI2-AS3|processed_transcript	0.444393	1.05362e-07
ENSG00000079102|8|92967203|93115514|-|148312|13527|RUNX1T1|protein_coding	ENSG00000234456|7|79082198|79100524|+|18327|9849|MAGI2-AS3|processed_transcript	0.536284	4.06663e-11
ENSG00000079150|2|179328391|179343327|-|14937|3080|FKBP7|protein_coding	ENSG00000234456|7|79082198|79100524|+|18327|9849|MAGI2-AS3|processed_transcript	0.64989	4.52487e-17
ENSG00000079156|2|179059208|179264160|+|204953|8028|OSBPL6|protein_coding	ENSG00000234456|7|79082198|79100524|+|18327|9849|MAGI2-AS3|processed_transcript	0.507089	6.38452e-10
ENSG00000079257|3|158363611|158390482|-|26872|1504|LXN|protein_coding	ENSG00000234456|7|79082198|79100524|+|18327|9849|MAGI2-AS3|processed_transcript	0.478659	7.3467e-09
ENSG00000079931|6|132617194|132722684|-|105491|5293|MOXD1|protein_coding	ENSG00000234456|7|79082198|79100524|+|18327|9849|MAGI2-AS3|processed_transcript	0.575834	6.23075e-13
ENSG00000080573|19|10070237|10121147|-|50911|6750|COL5A3|protein_coding	ENSG00000234456|7|79082198|79100524|+|18327|9849|MAGI2-AS3|processed_transcript	0.48182	5.66066e-09
ENSG00000081087|6|108362613|108487058|-|124446|5325|OSTM1|protein_coding	ENSG00000234456|7|79082198|79100524|+|18327|9849|MAGI2-AS3|processed_transcript	0.416156	7.6694e-07
ENSG00000081189|5|88013975|88199922|-|185948|9053|MEF2C|protein_coding	ENSG00000234456|7|79082198|79100524|+|18327|9849|MAGI2-AS3|processed_transcript	0.483523	4.91349e-09
ENSG00000081818|5|140501581|140505201|+|3621|3621|PCDHB4|protein_coding	ENSG00000234456|7|79082198|79100524|+|18327|9849|MAGI2-AS3|processed_transcript	0.439038	1.55682e-07
ENSG00000082196|5|34019553|34043937|-|24385|3576|C1QTNF3|protein_coding	ENSG00000234456|7|79082198|79100524|+|18327|9849|MAGI2-AS3|processed_transcript	0.464244	2.33431e-08
ENSG00000082397|18|5392383|5630699|-|238317|10975|EPB41L3|protein_coding	ENSG00000234456|7|79082198|79100524|+|18327|9849|MAGI2-AS3|processed_transcript	0.44616	9.24884e-08
ENSG00000083168|8|41786997|41909508|-|122512|11852|KAT6A|protein_coding	ENSG00000234456|7|79082198|79100524|+|18327|9849|MAGI2-AS3|processed_transcript	0.420278	5.80425e-07
ENSG00000083290|17|19674142|19771249|-|97108|9843|ULK2|protein_coding	ENSG00000234456|7|79082198|79100524|+|18327|9849|MAGI2-AS3|processed_transcript	0.405078	1.59255e-06
ENSG00000083782|12|91357456|91398803|-|41348|1805|EPYC|protein_coding	ENSG00000234456|7|79082198|79100524|+|18327|9849|MAGI2-AS3|processed_transcript	0.584826	2.22475e-13
ENSG00000083857|4|187508937|187647876|-|138940|16168|FAT1|protein_coding	ENSG00000234456|7|79082198|79100524|+|18327|9849|MAGI2-AS3|processed_transcript	0.415729	7.89183e-07
ENSG00000084112|12|109176466|109251366|-|74901|10039|SSH1|protein_coding	ENSG00000234456|7|79082198|79100524|+|18327|9849|MAGI2-AS3|processed_transcript	0.408267	1.2939e-06
ENSG00000084636|1|32117848|32169920|-|52073|9365|COL16A1|protein_coding	ENSG00000234456|7|79082198|79100524|+|18327|9849|MAGI2-AS3|processed_transcript	0.653475	2.66535e-17
ENSG00000084674|2|21224301|21266945|-|42645|14828|APOB|protein_coding	ENSG00000234456|7|79082198|79100524|+|18327|9849|MAGI2-AS3|processed_transcript	0.421138	5.47389e-07
ENSG00000086289|7|37723446|37991543|+|268098|2864|EPDR1|protein_coding	ENSG00000234456|7|79082198|79100524|+|18327|9849|MAGI2-AS3|processed_transcript	0.52886	8.3987e-11
ENSG00000086717|X|18694029|18846039|+|152011|3515|PPEF1|protein_coding	ENSG00000234456|7|79082198|79100524|+|18327|9849|MAGI2-AS3|processed_transcript	0.452592	5.71967e-08
ENSG00000087116|5|178537852|178772431|-|234580|7687|ADAMTS2|protein_coding	ENSG00000234456|7|79082198|79100524|+|18327|9849|MAGI2-AS3|processed_transcript	0.616908	4.30145e-15
ENSG00000087245|16|55423612|55540603|+|116992|4933|MMP2|protein_coding	ENSG00000234456|7|79082198|79100524|+|18327|9849|MAGI2-AS3|processed_transcript	0.634128	4.27094e-16
ENSG00000087303|14|52471521|52535712|-|64192|6158|NID2|protein_coding	ENSG00000234456|7|79082198|79100524|+|18327|9849|MAGI2-AS3|processed_transcript	0.654286	2.36246e-17
ENSG00000087494|12|28111017|28125638|-|14622|3377|PTHLH|protein_coding	ENSG00000234456|7|79082198|79100524|+|18327|9849|MAGI2-AS3|processed_transcript	0.453093	5.50732e-08
ENSG00000088756|18|6729717|6915715|+|185999|11910|ARHGAP28|protein_coding	ENSG00000234456|7|79082198|79100524|+|18327|9849|MAGI2-AS3|processed_transcript	0.588545	1.43954e-13
ENSG00000089225|12|114791736|114846247|-|54512|4363|TBX5|protein_coding	ENSG00000234456|7|79082198|79100524|+|18327|9849|MAGI2-AS3|processed_transcript	0.47694	8.45665e-09
ENSG00000089472|X|65382391|65488709|+|106319|7113|HEPH|protein_coding	ENSG00000234456|7|79082198|79100524|+|18327|9849|MAGI2-AS3|processed_transcript	0.644769	9.51813e-17
ENSG00000090376|12|66582659|66648402|+|65744|10004|IRAK3|protein_coding	ENSG00000234456|7|79082198|79100524|+|18327|9849|MAGI2-AS3|processed_transcript	0.413916	8.90929e-07
ENSG00000090534|3|184089723|184095932|-|6210|1915|THPO|protein_coding	ENSG00000234456|7|79082198|79100524|+|18327|9849|MAGI2-AS3|processed_transcript	0.581426	3.29616e-13
ENSG00000090539|3|184097861|184108524|+|10664|6620|CHRD|protein_coding	ENSG00000234456|7|79082198|79100524|+|18327|9849|MAGI2-AS3|processed_transcript	0.582072	3.05986e-13
ENSG00000091039|12|76745577|76953589|-|208013|9198|OSBPL8|protein_coding	ENSG00000234456|7|79082198|79100524|+|18327|9849|MAGI2-AS3|processed_transcript	0.483685	4.84751e-09
ENSG00000091136|7|107564244|107643700|-|79457|8140|LAMB1|protein_coding	ENSG00000234456|7|79082198|79100524|+|18327|9849|MAGI2-AS3|processed_transcript	0.645526	8.53563e-17
ENSG00000091428|2|173600002|173917621|+|317620|7161|RAPGEF4|protein_coding	ENSG00000234456|7|79082198|79100524|+|18327|9849|MAGI2-AS3|processed_transcript	0.514249	3.32867e-10
ENSG00000091592|17|5402747|5522744|-|119998|12811|NLRP1|protein_coding	ENSG00000234456|7|79082198|79100524|+|18327|9849|MAGI2-AS3|processed_transcript	0.450161	6.86697e-08
ENSG00000091656|8|77593454|77779521|+|186068|15696|ZFHX4|protein_coding	ENSG00000234456|7|79082198|79100524|+|18327|9849|MAGI2-AS3|processed_transcript	0.632454	5.38035e-16
ENSG00000091986|3|112323407|112368377|-|44971|5305|CCDC80|protein_coding	ENSG00000234456|7|79082198|79100524|+|18327|9849|MAGI2-AS3|processed_transcript	0.587158	1.69442e-13
ENSG00000092096|14|23815515|23822121|-|6607|4278|SLC22A17|protein_coding	ENSG00000234456|7|79082198|79100524|+|18327|9849|MAGI2-AS3|processed_transcript	0.550368	9.7761e-12
ENSG00000092964|8|26371791|26515694|+|143904|7052|DPYSL2|protein_coding	ENSG00000234456|7|79082198|79100524|+|18327|9849|MAGI2-AS3|processed_transcript	0.486153	3.94244e-09
ENSG00000094963|1|171154347|171181822|+|27476|6239|FMO2|protein_coding	ENSG00000234456|7|79082198|79100524|+|18327|9849|MAGI2-AS3|processed_transcript	0.434615	2.13849e-07
ENSG00000095370|9|130500596|130541020|-|40425|4599|SH2D3C|protein_coding	ENSG00000234456|7|79082198|79100524|+|18327|9849|MAGI2-AS3|processed_transcript	0.404432	1.66053e-06
ENSG00000095587|10|98124363|98273675|-|149313|8151|TLL2|protein_coding	ENSG00000234456|7|79082198|79100524|+|18327|9849|MAGI2-AS3|processed_transcript	0.498834	1.3282e-09
ENSG00000095596|10|94833232|94837647|+|4416|2485|CYP26A1|protein_coding	ENSG00000234456|7|79082198|79100524|+|18327|9849|MAGI2-AS3|processed_transcript	0.553112	7.34806e-12
ENSG00000095637|10|97071528|97321171|-|249644|10819|SORBS1|protein_coding	ENSG00000234456|7|79082198|79100524|+|18327|9849|MAGI2-AS3|processed_transcript	0.421335	5.40057e-07
ENSG00000095752|19|55875757|55881831|-|6075|2671|IL11|protein_coding	ENSG00000234456|7|79082198|79100524|+|18327|9849|MAGI2-AS3|processed_transcript	0.408001	1.31666e-06
ENSG00000097007|9|133589333|133763062|+|173730|6276|ABL1|protein_coding	ENSG00000234456|7|79082198|79100524|+|18327|9849|MAGI2-AS3|processed_transcript	0.406681	1.43507e-06
ENSG00000099139|9|78505560|78977255|+|471696|12705|PCSK5|protein_coding	ENSG00000234456|7|79082198|79100524|+|18327|9849|MAGI2-AS3|processed_transcript	0.569389	1.27894e-12
ENSG00000099250|10|33466420|33625190|-|158771|11517|NRP1|protein_coding	ENSG00000234456|7|79082198|79100524|+|18327|9849|MAGI2-AS3|processed_transcript	0.508707	5.51795e-10
ENSG00000099860|19|2476120|2478257|+|2138|2138|GADD45B|protein_coding	ENSG00000234456|7|79082198|79100524|+|18327|9849|MAGI2-AS3|processed_transcript	0.422457	5.00172e-07
ENSG00000099953|22|24110413|24126503|+|16091|5176|MMP11|protein_coding	ENSG00000234456|7|79082198|79100524|+|18327|9849|MAGI2-AS3|processed_transcript	0.456583	4.22394e-08
ENSG00000099998|22|24615622|24641110|-|25489|2590|GGT5|protein_coding	ENSG00000234456|7|79082198|79100524|+|18327|9849|MAGI2-AS3|processed_transcript	0.426627	3.75118e-07
ENSG00000100234|22|33197687|33259030|+|61344|4603|TIMP3|protein_coding	ENSG00000234456|7|79082198|79100524|+|18327|9849|MAGI2-AS3|processed_transcript	0.632478	5.36204e-16
ENSG00000100311|22|39619364|39640756|-|21393|3761|PDGFB|protein_coding	ENSG00000234456|7|79082198|79100524|+|18327|9849|MAGI2-AS3|processed_transcript	0.458662	3.601e-08
ENSG00000100320|22|36134783|36424473|-|289691|10014|RBFOX2|protein_coding	ENSG00000234456|7|79082198|79100524|+|18327|9849|MAGI2-AS3|processed_transcript	0.524466	1.2795e-10
ENSG00000100505|14|51441980|51562779|-|120800|8945|TRIM9|protein_coding	ENSG00000234456|7|79082198|79100524|+|18327|9849|MAGI2-AS3|processed_transcript	0.442101	1.24627e-07
ENSG00000100578|14|58894103|59015216|+|121114|7393|KIAA0586|protein_coding	ENSG00000234456|7|79082198|79100524|+|18327|9849|MAGI2-AS3|processed_transcript	0.408834	1.24676e-06
ENSG00000100842|14|23825611|23834961|-|9351|3237|EFS|protein_coding	ENSG00000234456|7|79082198|79100524|+|18327|9849|MAGI2-AS3|processed_transcript	0.439966	1.45567e-07
ENSG00000100934|14|39501123|39578850|-|77728|9017|SEC23A|protein_coding	ENSG00000234456|7|79082198|79100524|+|18327|9849|MAGI2-AS3|processed_transcript	0.515828	2.87719e-10
ENSG00000101000|20|33759876|33765165|+|5290|1348|PROCR|protein_coding	ENSG00000234456|7|79082198|79100524|+|18327|9849|MAGI2-AS3|processed_transcript	0.423896	4.53092e-07
ENSG00000101109|20|43595115|43708600|+|113486|9079|STK4|protein_coding	ENSG00000234456|7|79082198|79100524|+|18327|9849|MAGI2-AS3|processed_transcript	0.402898	1.83329e-06
ENSG00000101230|20|13202418|13281298|+|78881|2593|ISM1|protein_coding	ENSG00000234456|7|79082198|79100524|+|18327|9849|MAGI2-AS3|processed_transcript	0.596472	5.5864e-14
ENSG00000101265|20|4760669|4804291|-|43623|5759|RASSF2|protein_coding	ENSG00000234456|7|79082198|79100524|+|18327|9849|MAGI2-AS3|processed_transcript	0.54477	1.73645e-11
ENSG00000101335|20|35169887|35178228|+|8342|1199|MYL9|protein_coding	ENSG00000234456|7|79082198|79100524|+|18327|9849|MAGI2-AS3|processed_transcript	0.50327	8.98168e-10
ENSG00000101493|18|74069644|74207146|-|137503|8719|ZNF516|protein_coding	ENSG00000234456|7|79082198|79100524|+|18327|9849|MAGI2-AS3|processed_transcript	0.456014	4.4115e-08
ENSG00000101665|18|46446223|46477081|-|30859|3692|SMAD7|protein_coding	ENSG00000234456|7|79082198|79100524|+|18327|9849|MAGI2-AS3|processed_transcript	0.477213	8.27049e-09
ENSG00000101680|18|6941743|7117813|-|176071|15872|LAMA1|protein_coding	ENSG00000234456|7|79082198|79100524|+|18327|9849|MAGI2-AS3|processed_transcript	0.43186	2.60014e-07
ENSG00000101752|18|19284918|19450918|+|166001|10033|MIB1|protein_coding	ENSG00000234456|7|79082198|79100524|+|18327|9849|MAGI2-AS3|processed_transcript	0.431662	2.6367e-07
ENSG00000101825|X|3226606|3264682|-|38077|9793|MXRA5|protein_coding	ENSG00000234456|7|79082198|79100524|+|18327|9849|MAGI2-AS3|processed_transcript	0.439271	1.53082e-07
ENSG00000101955|X|38008589|38080696|-|72108|2105|SRPX|protein_coding	ENSG00000234456|7|79082198|79100524|+|18327|9849|MAGI2-AS3|processed_transcript	0.595237	6.48552e-14
ENSG00000102024|X|114795501|114885181|+|89681|4138|PLS3|protein_coding	ENSG00000234456|7|79082198|79100524|+|18327|9849|MAGI2-AS3|processed_transcript	0.548098	1.23559e-11
ENSG00000102053|X|64708615|64727767|+|19153|7256|ZC3H12B|protein_coding	ENSG00000234456|7|79082198|79100524|+|18327|9849|MAGI2-AS3|processed_transcript	0.432818	2.42967e-07
ENSG00000102230|X|24576204|24690794|-|114591|5555|PCYT1B|protein_coding	ENSG00000234456|7|79082198|79100524|+|18327|9849|MAGI2-AS3|processed_transcript	0.496064	1.69092e-09
ENSG00000102271|X|86772752|86925050|+|152299|5818|KLHL4|protein_coding	ENSG00000234456|7|79082198|79100524|+|18327|9849|MAGI2-AS3|processed_transcript	0.53155	6.47086e-11
ENSG00000102359|X|99899215|99926296|+|27082|2368|SRPX2|protein_coding	ENSG00000234456|7|79082198|79100524|+|18327|9849|MAGI2-AS3|processed_transcript	0.550305	9.83995e-12
ENSG00000102383|X|74588262|74743337|-|155076|6820|ZDHHC15|protein_coding	ENSG00000234456|7|79082198|79100524|+|18327|9849|MAGI2-AS3|processed_transcript	0.407044	1.4015e-06
ENSG00000102445|13|46916139|47012325|-|96187|6101|KIAA0226L|protein_coding	ENSG00000234456|7|79082198|79100524|+|18327|9849|MAGI2-AS3|processed_transcript	0.435857	1.95701e-07
ENSG00000102452|13|101706130|102068843|-|362714|8949|NALCN|protein_coding	ENSG00000234456|7|79082198|79100524|+|18327|9849|MAGI2-AS3|processed_transcript	0.593726	7.77775e-14
ENSG00000102468|13|47405685|47471169|-|65485|5392|HTR2A|protein_coding	ENSG00000234456|7|79082198|79100524|+|18327|9849|MAGI2-AS3|processed_transcript	0.528138	9.00364e-11
ENSG00000102531|13|49550048|49783915|+|233868|7634|FNDC3A|protein_coding	ENSG00000234456|7|79082198|79100524|+|18327|9849|MAGI2-AS3|processed_transcript	0.410271	1.13435e-06
ENSG00000102781|13|30776767|30881621|-|104855|8105|KATNAL1|protein_coding	ENSG00000234456|7|79082198|79100524|+|18327|9849|MAGI2-AS3|processed_transcript	0.573222	8.35439e-13
ENSG00000102802|13|31480328|31499709|+|19382|2374|MEDAG|protein_coding	ENSG00000234456|7|79082198|79100524|+|18327|9849|MAGI2-AS3|processed_transcript	0.573726	7.89705e-13
ENSG00000103044|16|69139467|69152622|+|13156|5289|HAS3|protein_coding	ENSG00000234456|7|79082198|79100524|+|18327|9849|MAGI2-AS3|processed_transcript	0.408003	1.31645e-06
ENSG00000103047|16|68877507|69119083|+|241577|6839|TANGO6|protein_coding	ENSG00000234456|7|79082198|79100524|+|18327|9849|MAGI2-AS3|processed_transcript	0.441652	1.2878e-07
ENSG00000103064|16|68298433|68335722|+|37290|7570|SLC7A6|protein_coding	ENSG00000234456|7|79082198|79100524|+|18327|9849|MAGI2-AS3|processed_transcript	0.42503	4.1901e-07
ENSG00000103196|16|84853590|84954374|+|100785|7963|CRISPLD2|protein_coding	ENSG00000234456|7|79082198|79100524|+|18327|9849|MAGI2-AS3|processed_transcript	0.677146	6.71444e-19
ENSG00000103241|16|86544133|86548076|+|3944|2568|FOXF1|protein_coding	ENSG00000234456|7|79082198|79100524|+|18327|9849|MAGI2-AS3|processed_transcript	0.481511	5.80745e-09
ENSG00000103489|16|17195626|17564738|-|369113|11004|XYLT1|protein_coding	ENSG00000234456|7|79082198|79100524|+|18327|9849|MAGI2-AS3|processed_transcript	0.559049	3.92639e-12
ENSG00000103647|15|68871308|69020145|+|148838|3998|CORO2B|protein_coding	ENSG00000234456|7|79082198|79100524|+|18327|9849|MAGI2-AS3|processed_transcript	0.409086	1.22631e-06
ENSG00000103710|15|65345679|65369028|-|23350|2798|RASL12|protein_coding	ENSG00000234456|7|79082198|79100524|+|18327|9849|MAGI2-AS3|processed_transcript	0.525454	1.16456e-10
ENSG00000103742|15|65673802|65715410|-|41609|7764|IGDCC4|protein_coding	ENSG00000234456|7|79082198|79100524|+|18327|9849|MAGI2-AS3|processed_transcript	0.471231	1.34181e-08
ENSG00000103888|15|81071684|81244117|+|172434|7621|KIAA1199|protein_coding	ENSG00000234456|7|79082198|79100524|+|18327|9849|MAGI2-AS3|processed_transcript	0.487616	3.48532e-09
ENSG00000104059|15|29412457|29862927|-|450471|5545|FAM189A1|protein_coding	ENSG00000234456|7|79082198|79100524|+|18327|9849|MAGI2-AS3|processed_transcript	0.489895	2.87316e-09
ENSG00000104067|15|29991571|30261068|-|269498|11340|TJP1|protein_coding	ENSG00000234456|7|79082198|79100524|+|18327|9849|MAGI2-AS3|processed_transcript	0.423769	4.57075e-07
ENSG00000104213|8|17433942|17501580|+|67639|2409|PDGFRL|protein_coding	ENSG00000234456|7|79082198|79100524|+|18327|9849|MAGI2-AS3|processed_transcript	0.559629	3.69059e-12
ENSG00000104321|8|72932152|72987852|-|55701|6377|TRPA1|protein_coding	ENSG00000234456|7|79082198|79100524|+|18327|9849|MAGI2-AS3|processed_transcript	0.418825	6.40581e-07
ENSG00000104324|8|97657455|98161882|+|504428|3457|CPQ|protein_coding	ENSG00000234456|7|79082198|79100524|+|18327|9849|MAGI2-AS3|processed_transcript	0.443483	1.12641e-07
ENSG00000104332|8|41119481|41167016|-|47536|4757|SFRP1|protein_coding	ENSG00000234456|7|79082198|79100524|+|18327|9849|MAGI2-AS3|processed_transcript	0.459304	3.42742e-08
ENSG00000104415|8|134203282|134242587|+|39306|3844|WISP1|protein_coding	ENSG00000234456|7|79082198|79100524|+|18327|9849|MAGI2-AS3|processed_transcript	0.607771	1.38475e-14
ENSG00000104643|8|11141925|11185646|+|43722|8795|MTMR9|protein_coding	ENSG00000234456|7|79082198|79100524|+|18327|9849|MAGI2-AS3|processed_transcript	0.521025	1.77182e-10
ENSG00000104722|8|24770525|24776607|+|6083|4377|NEFM|protein_coding	ENSG00000234456|7|79082198|79100524|+|18327|9849|MAGI2-AS3|processed_transcript	0.478697	7.32426e-09
ENSG00000104728|8|1772142|1906807|+|134666|10792|ARHGEF10|protein_coding	ENSG00000234456|7|79082198|79100524|+|18327|9849|MAGI2-AS3|processed_transcript	0.449195	7.38155e-08
ENSG00000104765|8|26240414|26363152|+|122739|4307|BNIP3L|protein_coding	ENSG00000234456|7|79082198|79100524|+|18327|9849|MAGI2-AS3|processed_transcript	0.46742	1.81777e-08
ENSG00000105270|19|36505562|36524245|-|18684|3772|CLIP3|protein_coding	ENSG00000234456|7|79082198|79100524|+|18327|9849|MAGI2-AS3|processed_transcript	0.417148	7.17395e-07
ENSG00000105419|19|47906381|47922780|-|16400|5122|MEIS3|protein_coding	ENSG00000234456|7|79082198|79100524|+|18327|9849|MAGI2-AS3|processed_transcript	0.657191	1.52849e-17
ENSG00000105664|19|18893583|18902123|-|8541|3100|COMP|protein_coding	ENSG00000234456|7|79082198|79100524|+|18327|9849|MAGI2-AS3|processed_transcript	0.539079	3.0806e-11
ENSG00000105696|19|18718240|18731849|+|13610|2626|TMEM59L|protein_coding	ENSG00000234456|7|79082198|79100524|+|18327|9849|MAGI2-AS3|processed_transcript	0.441833	1.27088e-07
ENSG00000105810|7|92234235|92465908|-|231674|12260|CDK6|protein_coding	ENSG00000234456|7|79082198|79100524|+|18327|9849|MAGI2-AS3|processed_transcript	0.413448	9.19132e-07
ENSG00000105880|7|96649704|96654409|-|4706|1895|DLX5|protein_coding	ENSG00000234456|7|79082198|79100524|+|18327|9849|MAGI2-AS3|processed_transcript	0.523732	1.37194e-10
ENSG00000105928|7|24737972|24809244|-|71273|9537|DFNA5|protein_coding	ENSG00000234456|7|79082198|79100524|+|18327|9849|MAGI2-AS3|processed_transcript	0.451379	6.26735e-08
ENSG00000106034|7|120628731|120937498|+|308768|7705|CPED1|protein_coding	ENSG00000234456|7|79082198|79100524|+|18327|9849|MAGI2-AS3|processed_transcript	0.470232	1.45351e-08
ENSG00000106080|7|30050203|30066300|-|16098|5326|FKBP14|protein_coding	ENSG00000234456|7|79082198|79100524|+|18327|9849|MAGI2-AS3|processed_transcript	0.588227	1.49457e-13
ENSG00000106278|7|121513143|121702090|+|188948|9917|PTPRZ1|protein_coding	ENSG00000234456|7|79082198|79100524|+|18327|9849|MAGI2-AS3|processed_transcript	0.537105	3.74913e-11
ENSG00000106333|7|100199800|100205798|+|5999|3532|PCOLCE|protein_coding	ENSG00000234456|7|79082198|79100524|+|18327|9849|MAGI2-AS3|processed_transcript	0.585858	1.97266e-13
ENSG00000106366|7|100770370|100782547|+|12178|3190|SERPINE1|protein_coding	ENSG00000234456|7|79082198|79100524|+|18327|9849|MAGI2-AS3|processed_transcript	0.565295	2.00319e-12
ENSG00000106483|7|37945543|38065297|-|119755|3597|SFRP4|protein_coding	ENSG00000234456|7|79082198|79100524|+|18327|9849|MAGI2-AS3|processed_transcript	0.695552	3.00007e-20
ENSG00000106511|7|15650837|15726437|-|75601|2500|MEOX2|protein_coding	ENSG00000234456|7|79082198|79100524|+|18327|9849|MAGI2-AS3|processed_transcript	0.541026	2.53511e-11
ENSG00000106571|7|42000548|42277469|-|276922|9239|GLI3|protein_coding	ENSG00000234456|7|79082198|79100524|+|18327|9849|MAGI2-AS3|processed_transcript	0.557857	4.45693e-12
ENSG00000106624|7|44143960|44154161|+|10202|4955|AEBP1|protein_coding	ENSG00000234456|7|79082198|79100524|+|18327|9849|MAGI2-AS3|processed_transcript	0.684937	1.85262e-19
ENSG00000106665|7|73703805|73820273|+|116469|7315|CLIP2|protein_coding	ENSG00000234456|7|79082198|79100524|+|18327|9849|MAGI2-AS3|processed_transcript	0.552219	8.06522e-12
ENSG00000106799|9|101866320|101916474|+|50155|6844|TGFBR1|protein_coding	ENSG00000234456|7|79082198|79100524|+|18327|9849|MAGI2-AS3|processed_transcript	0.431851	2.60165e-07
ENSG00000106809|9|95146249|95166978|-|20730|3321|OGN|protein_coding	ENSG00000234456|7|79082198|79100524|+|18327|9849|MAGI2-AS3|processed_transcript	0.508274	5.73837e-10
ENSG00000106819|9|95218487|95244788|-|26302|2487|ASPN|protein_coding	ENSG00000234456|7|79082198|79100524|+|18327|9849|MAGI2-AS3|processed_transcript	0.589905	1.22605e-13
ENSG00000106823|9|95256365|95298937|-|42573|4350|ECM2|protein_coding	ENSG00000234456|7|79082198|79100524|+|18327|9849|MAGI2-AS3|processed_transcript	0.700072	1.34896e-20
ENSG00000106829|9|82186688|82341658|+|154971|8075|TLE4|protein_coding	ENSG00000234456|7|79082198|79100524|+|18327|9849|MAGI2-AS3|processed_transcript	0.465872	2.05406e-08
ENSG00000107105|9|23690102|23826335|-|136234|5140|ELAVL2|protein_coding	ENSG00000234456|7|79082198|79100524|+|18327|9849|MAGI2-AS3|processed_transcript	0.481894	5.62609e-09
ENSG00000107186|9|13105703|13279589|-|173887|11273|MPDZ|protein_coding	ENSG00000234456|7|79082198|79100524|+|18327|9849|MAGI2-AS3|processed_transcript	0.530284	7.3175e-11
ENSG00000107560|10|119764427|119806114|-|41688|6169|RAB11FIP2|protein_coding	ENSG00000234456|7|79082198|79100524|+|18327|9849|MAGI2-AS3|processed_transcript	0.494197	1.98735e-09
ENSG00000107562|10|44793038|44881941|-|88904|6380|CXCL12|protein_coding	ENSG00000234456|7|79082198|79100524|+|18327|9849|MAGI2-AS3|processed_transcript	0.541065	2.52503e-11
ENSG00000107611|10|16865963|17171830|-|305868|13168|CUBN|protein_coding	ENSG00000234456|7|79082198|79100524|+|18327|9849|MAGI2-AS3|processed_transcript	0.476133	9.03152e-09
ENSG00000107736|10|73156691|73575702|+|419012|17359|CDH23|protein_coding	ENSG00000234456|7|79082198|79100524|+|18327|9849|MAGI2-AS3|processed_transcript	0.496643	1.60803e-09
ENSG00000107771|10|86088342|86278273|+|189932|8420|CCSER2|protein_coding	ENSG00000234456|7|79082198|79100524|+|18327|9849|MAGI2-AS3|processed_transcript	0.446828	8.80268e-08
ENSG00000107796|10|90694831|90751147|-|56317|3027|ACTA2|protein_coding	ENSG00000234456|7|79082198|79100524|+|18327|9849|MAGI2-AS3|processed_transcript	0.668031	2.88384e-18
ENSG00000107819|10|102790991|102800998|+|10008|4628|SFXN3|protein_coding	ENSG00000234456|7|79082198|79100524|+|18327|9849|MAGI2-AS3|processed_transcript	0.654553	2.26997e-17
ENSG00000107882|10|104263744|104393292|+|129549|6865|SUFU|protein_coding	ENSG00000234456|7|79082198|79100524|+|18327|9849|MAGI2-AS3|processed_transcript	0.412697	9.66162e-07
ENSG00000107957|10|105348285|105615301|-|267017|12436|SH3PXD2A|protein_coding	ENSG00000234456|7|79082198|79100524|+|18327|9849|MAGI2-AS3|processed_transcript	0.524914	1.22611e-10
ENSG00000108061|10|112679301|112773425|+|94125|4433|SHOC2|protein_coding	ENSG00000234456|7|79082198|79100524|+|18327|9849|MAGI2-AS3|processed_transcript	0.437171	1.78096e-07
ENSG00000108381|17|3375668|3406713|+|31046|5854|ASPA|protein_coding	ENSG00000234456|7|79082198|79100524|+|18327|9849|MAGI2-AS3|processed_transcript	0.488511	3.23119e-09
ENSG00000108387|17|56597611|56618179|-|20569|8012|SEPT4|protein_coding	ENSG00000234456|7|79082198|79100524|+|18327|9849|MAGI2-AS3|processed_transcript	0.551894	8.34374e-12
ENSG00000108797|17|40834631|40851832|+|17202|6045|CNTNAP1|protein_coding	ENSG00000234456|7|79082198|79100524|+|18327|9849|MAGI2-AS3|processed_transcript	0.52486	1.23242e-10
ENSG00000108821|17|48260650|48278993|-|18344|9819|COL1A1|protein_coding	ENSG00000234456|7|79082198|79100524|+|18327|9849|MAGI2-AS3|processed_transcript	0.618959	3.29097e-15
ENSG00000109046|17|25621102|25640657|+|19556|6307|WSB1|protein_coding	ENSG00000234456|7|79082198|79100524|+|18327|9849|MAGI2-AS3|processed_transcript	0.443403	1.13309e-07
ENSG00000109099|17|15133095|15168643|-|35549|2920|PMP22|protein_coding	ENSG00000234456|7|79082198|79100524|+|18327|9849|MAGI2-AS3|processed_transcript	0.68988	8.01392e-20
ENSG00000109458|4|144257915|144395721|+|137807|10119|GAB1|protein_coding	ENSG00000234456|7|79082198|79100524|+|18327|9849|MAGI2-AS3|processed_transcript	0.489777	2.90198e-09
ENSG00000109472|4|166282346|166419472|+|137127|2958|CPE|protein_coding	ENSG00000234456|7|79082198|79100524|+|18327|9849|MAGI2-AS3|processed_transcript	0.482993	5.13516e-09
ENSG00000109576|4|170981373|171012850|-|31478|2981|AADAT|protein_coding	ENSG00000234456|7|79082198|79100524|+|18327|9849|MAGI2-AS3|processed_transcript	0.458375	3.68164e-08
ENSG00000109625|4|8594387|8621488|+|27102|5562|CPZ|protein_coding	ENSG00000234456|7|79082198|79100524|+|18327|9849|MAGI2-AS3|processed_transcript	0.510269	4.78969e-10
ENSG00000109686|4|152023903|152246784|-|222882|7789|SH3D19|protein_coding	ENSG00000234456|7|79082198|79100524|+|18327|9849|MAGI2-AS3|processed_transcript	0.510362	4.74939e-10
ENSG00000109705|4|13542454|13546674|-|4221|2801|NKX3-2|protein_coding	ENSG00000234456|7|79082198|79100524|+|18327|9849|MAGI2-AS3|processed_transcript	0.556824	4.97287e-12
ENSG00000109756|4|160025330|160281321|+|255992|12005|RAPGEF2|protein_coding	ENSG00000234456|7|79082198|79100524|+|18327|9849|MAGI2-AS3|processed_transcript	0.483801	4.8008e-09
ENSG00000110675|11|107461817|107537505|+|75689|5856|ELMOD1|protein_coding	ENSG00000234456|7|79082198|79100524|+|18327|9849|MAGI2-AS3|processed_transcript	0.454992	4.76868e-08
ENSG00000110756|11|18300223|18343745|-|43523|6425|HPS5|protein_coding	ENSG00000234456|7|79082198|79100524|+|18327|9849|MAGI2-AS3|processed_transcript	0.425971	3.92587e-07
ENSG00000110852|12|10005583|10022735|-|17153|2638|CLEC2B|protein_coding	ENSG00000234456|7|79082198|79100524|+|18327|9849|MAGI2-AS3|processed_transcript	0.420744	5.6229e-07
ENSG00000110900|12|31079362|31149534|+|70173|7113|TSPAN11|protein_coding	ENSG00000234456|7|79082198|79100524|+|18327|9849|MAGI2-AS3|processed_transcript	0.456126	4.37382e-08
ENSG00000110906|12|109886461|109915349|-|28889|9865|KCTD10|protein_coding	ENSG00000234456|7|79082198|79100524|+|18327|9849|MAGI2-AS3|processed_transcript	0.47473	1.01214e-08
ENSG00000111052|12|81186299|81331704|-|145406|6795|LIN7A|protein_coding	ENSG00000234456|7|79082198|79100524|+|18327|9849|MAGI2-AS3|processed_transcript	0.605487	1.84397e-14
ENSG00000111145|12|96588160|96663613|+|75454|4648|ELK3|protein_coding	ENSG00000234456|7|79082198|79100524|+|18327|9849|MAGI2-AS3|processed_transcript	0.515768	2.89339e-10
ENSG00000111262|12|5019071|5040527|+|21457|8361|KCNA1|protein_coding	ENSG00000234456|7|79082198|79100524|+|18327|9849|MAGI2-AS3|processed_transcript	0.467196	1.85023e-08
ENSG00000111339|12|14978503|14996429|-|17927|5214|ART4|protein_coding	ENSG00000234456|7|79082198|79100524|+|18327|9849|MAGI2-AS3|processed_transcript	0.43095	2.7725e-07
ENSG00000111404|12|18233803|18473041|-|239239|1549|RERGL|protein_coding	ENSG00000234456|7|79082198|79100524|+|18327|9849|MAGI2-AS3|processed_transcript	0.411476	1.04759e-06
ENSG00000111450|12|131274145|131323811|-|49667|3723|STX2|protein_coding	ENSG00000234456|7|79082198|79100524|+|18327|9849|MAGI2-AS3|processed_transcript	0.611684	8.43115e-15
ENSG00000111452|12|131438452|131626014|+|187563|14720|GPR133|protein_coding	ENSG00000234456|7|79082198|79100524|+|18327|9849|MAGI2-AS3|processed_transcript	0.494321	1.96632e-09
ENSG00000111664|12|6949118|6956557|+|7440|3437|GNB3|protein_coding	ENSG00000234456|7|79082198|79100524|+|18327|9849|MAGI2-AS3|processed_transcript	0.480798	6.1604e-09
ENSG00000111727|12|104458235|104498639|+|40405|5110|HCFC2|protein_coding	ENSG00000234456|7|79082198|79100524|+|18327|9849|MAGI2-AS3|processed_transcript	0.467676	1.78119e-08
ENSG00000111728|12|22216707|22589975|-|373269|14483|ST8SIA1|protein_coding	ENSG00000234456|7|79082198|79100524|+|18327|9849|MAGI2-AS3|processed_transcript	0.522301	1.57097e-10
ENSG00000111790|12|27091316|27119583|+|28268|5971|FGFR1OP2|protein_coding	ENSG00000234456|7|79082198|79100524|+|18327|9849|MAGI2-AS3|processed_transcript	0.414453	8.59548e-07
ENSG00000111799|6|75794042|75915767|-|121726|12476|COL12A1|protein_coding	ENSG00000234456|7|79082198|79100524|+|18327|9849|MAGI2-AS3|processed_transcript	0.46294	2.58485e-08
ENSG00000111817|6|116575336|116762424|+|187089|11498|DSE|protein_coding	ENSG00000234456|7|79082198|79100524|+|18327|9849|MAGI2-AS3|processed_transcript	0.542866	2.10601e-11
ENSG00000111859|6|11183531|11382581|-|199051|10359|NEDD9|protein_coding	ENSG00000234456|7|79082198|79100524|+|18327|9849|MAGI2-AS3|processed_transcript	0.420713	5.63481e-07
ENSG00000111885|6|119498374|119670926|-|172553|5514|MAN1A1|protein_coding	ENSG00000234456|7|79082198|79100524|+|18327|9849|MAGI2-AS3|processed_transcript	0.506721	6.59913e-10
ENSG00000111962|6|149068464|149398126|+|329663|4563|UST|protein_coding	ENSG00000234456|7|79082198|79100524|+|18327|9849|MAGI2-AS3|processed_transcript	0.433196	2.36551e-07
ENSG00000112182|6|90636248|91006627|-|370380|9786|BACH2|protein_coding	ENSG00000234456|7|79082198|79100524|+|18327|9849|MAGI2-AS3|processed_transcript	0.572433	9.12463e-13
ENSG00000112210|6|57053607|57087078|-|33472|3075|RAB23|protein_coding	ENSG00000234456|7|79082198|79100524|+|18327|9849|MAGI2-AS3|processed_transcript	0.499221	1.2839e-09
ENSG00000112214|6|97010424|97064512|+|54089|2135|FHL5|protein_coding	ENSG00000234456|7|79082198|79100524|+|18327|9849|MAGI2-AS3|processed_transcript	0.462484	2.67848e-08
ENSG00000112218|6|97242002|97285353|-|43352|6084|GPR63|protein_coding	ENSG00000234456|7|79082198|79100524|+|18327|9849|MAGI2-AS3|processed_transcript	0.4672	1.84967e-08
ENSG00000112419|6|143857982|144152322|+|294341|11224|PHACTR2|protein_coding	ENSG00000234456|7|79082198|79100524|+|18327|9849|MAGI2-AS3|processed_transcript	0.423812	4.55716e-07
ENSG00000112531|6|163835032|163999628|+|164597|17368|QKI|protein_coding	ENSG00000234456|7|79082198|79100524|+|18327|9849|MAGI2-AS3|processed_transcript	0.480041	6.55776e-09
ENSG00000112541|6|165740776|166400091|-|659316|10384|PDE10A|protein_coding	ENSG00000234456|7|79082198|79100524|+|18327|9849|MAGI2-AS3|processed_transcript	0.615223	5.35168e-15
ENSG00000112559|6|41604620|41621984|+|17365|2523|MDFI|protein_coding	ENSG00000234456|7|79082198|79100524|+|18327|9849|MAGI2-AS3|processed_transcript	0.408148	1.30406e-06
ENSG00000112562|6|168841831|169073984|+|232154|4032|SMOC2|protein_coding	ENSG00000234456|7|79082198|79100524|+|18327|9849|MAGI2-AS3|processed_transcript	0.623243	1.86962e-15
ENSG00000112769|6|112429963|112576141|-|146179|11575|LAMA4|protein_coding	ENSG00000234456|7|79082198|79100524|+|18327|9849|MAGI2-AS3|processed_transcript	0.539041	3.09218e-11
ENSG00000112773|6|82201156|82462491|-|261336|6053|FAM46A|protein_coding	ENSG00000234456|7|79082198|79100524|+|18327|9849|MAGI2-AS3|processed_transcript	0.473737	1.09681e-08
ENSG00000112902|5|9035138|9546187|-|511050|12097|SEMA5A|protein_coding	ENSG00000234456|7|79082198|79100524|+|18327|9849|MAGI2-AS3|processed_transcript	0.562645	2.66976e-12
ENSG00000112964|5|42423879|42721979|+|298101|5871|GHR|protein_coding	ENSG00000234456|7|79082198|79100524|+|18327|9849|MAGI2-AS3|processed_transcript	0.614137	6.156e-15
ENSG00000113083|5|121398890|121413980|-|15091|5468|LOX|protein_coding	ENSG00000234456|7|79082198|79100524|+|18327|9849|MAGI2-AS3|processed_transcript	0.486936	3.69109e-09
ENSG00000113140|5|151040657|151066726|-|26070|4831|SPARC|protein_coding	ENSG00000234456|7|79082198|79100524|+|18327|9849|MAGI2-AS3|processed_transcript	0.642301	1.35547e-16
ENSG00000113273|5|78073032|78281910|-|208879|7189|ARSB|protein_coding	ENSG00000234456|7|79082198|79100524|+|18327|9849|MAGI2-AS3|processed_transcript	0.471382	1.32573e-08
ENSG00000113319|5|80256491|80525975|+|269485|10702|RASGRF2|protein_coding	ENSG00000234456|7|79082198|79100524|+|18327|9849|MAGI2-AS3|processed_transcript	0.687783	1.14571e-19
ENSG00000113578|5|141971743|142077617|-|105875|5051|FGF1|protein_coding	ENSG00000234456|7|79082198|79100524|+|18327|9849|MAGI2-AS3|processed_transcript	0.557688	4.53763e-12
ENSG00000113657|5|146770374|146889619|-|119246|7164|DPYSL3|protein_coding	ENSG00000234456|7|79082198|79100524|+|18327|9849|MAGI2-AS3|processed_transcript	0.457434	3.95736e-08
ENSG00000113721|5|149493400|149535435|-|42036|7137|PDGFRB|protein_coding	ENSG00000234456|7|79082198|79100524|+|18327|9849|MAGI2-AS3|processed_transcript	0.647439	6.47012e-17
ENSG00000114019|3|134074716|134094321|-|19606|5984|AMOTL2|protein_coding	ENSG00000234456|7|79082198|79100524|+|18327|9849|MAGI2-AS3|processed_transcript	0.424967	4.20824e-07
ENSG00000114200|3|165490692|165555260|-|64569|3082|BCHE|protein_coding	ENSG00000234456|7|79082198|79100524|+|18327|9849|MAGI2-AS3|processed_transcript	0.588608	1.42893e-13
ENSG00000114251|3|55499743|55523973|-|24231|6660|WNT5A|protein_coding	ENSG00000234456|7|79082198|79100524|+|18327|9849|MAGI2-AS3|processed_transcript	0.445657	9.59967e-08
ENSG00000114554|3|126707437|126756235|+|48799|10944|PLXNA1|protein_coding	ENSG00000234456|7|79082198|79100524|+|18327|9849|MAGI2-AS3|processed_transcript	0.408902	1.24119e-06
ENSG00000114770|3|183637722|183735803|-|98082|11441|ABCC5|protein_coding	ENSG00000234456|7|79082198|79100524|+|18327|9849|MAGI2-AS3|processed_transcript	0.414546	8.5422e-07
ENSG00000115226|2|27714750|27718112|-|3363|1982|FNDC4|protein_coding	ENSG00000234456|7|79082198|79100524|+|18327|9849|MAGI2-AS3|processed_transcript	0.503338	8.92805e-10
ENSG00000115310|2|55199325|55339757|-|140433|6642|RTN4|protein_coding	ENSG00000234456|7|79082198|79100524|+|18327|9849|MAGI2-AS3|processed_transcript	0.518445	2.25623e-10
ENSG00000115318|2|74759541|74782817|-|23277|4363|LOXL3|protein_coding	ENSG00000234456|7|79082198|79100524|+|18327|9849|MAGI2-AS3|processed_transcript	0.491291	2.55056e-09
ENSG00000115355|2|55514978|55647057|-|132080|14537|CCDC88A|protein_coding	ENSG00000234456|7|79082198|79100524|+|18327|9849|MAGI2-AS3|processed_transcript	0.533315	5.44631e-11
ENSG00000115380|2|56093102|56151274|-|58173|4244|EFEMP1|protein_coding	ENSG00000234456|7|79082198|79100524|+|18327|9849|MAGI2-AS3|processed_transcript	0.587092	1.70757e-13
ENSG00000115414|2|216225163|216300895|-|75733|17315|FN1|protein_coding	ENSG00000234456|7|79082198|79100524|+|18327|9849|MAGI2-AS3|processed_transcript	0.601693	2.95249e-14
ENSG00000115419|2|191745553|191830278|+|84726|9827|GLS|protein_coding	ENSG00000234456|7|79082198|79100524|+|18327|9849|MAGI2-AS3|processed_transcript	0.559609	3.69826e-12
ENSG00000115461|2|217536828|217560248|-|23421|6442|IGFBP5|protein_coding	ENSG00000234456|7|79082198|79100524|+|18327|9849|MAGI2-AS3|processed_transcript	0.569869	1.21284e-12
ENSG00000115525|2|86066267|86116137|-|49871|5701|ST3GAL5|protein_coding	ENSG00000234456|7|79082198|79100524|+|18327|9849|MAGI2-AS3|processed_transcript	0.434438	2.16559e-07
ENSG00000115594|2|102681004|102796334|+|115331|7083|IL1R1|protein_coding	ENSG00000234456|7|79082198|79100524|+|18327|9849|MAGI2-AS3|processed_transcript	0.435022	2.07724e-07
ENSG00000115604|2|102927989|103015218|+|87230|4336|IL18R1|protein_coding	ENSG00000234456|7|79082198|79100524|+|18327|9849|MAGI2-AS3|processed_transcript	0.496155	1.67764e-09
ENSG00000115738|2|8818975|8824583|+|5609|2205|ID2|protein_coding	ENSG00000234456|7|79082198|79100524|+|18327|9849|MAGI2-AS3|processed_transcript	0.51104	4.4653e-10
ENSG00000115884|2|20400558|20425194|-|24637|3595|SDC1|protein_coding	ENSG00000234456|7|79082198|79100524|+|18327|9849|MAGI2-AS3|processed_transcript	0.404477	1.65579e-06
ENSG00000115935|2|175424300|175547644|-|123345|9121|WIPF1|protein_coding	ENSG00000234456|7|79082198|79100524|+|18327|9849|MAGI2-AS3|processed_transcript	0.466293	1.98707e-08
ENSG00000116117|2|205410516|206484886|+|1074371|10382|PARD3B|protein_coding	ENSG00000234456|7|79082198|79100524|+|18327|9849|MAGI2-AS3|processed_transcript	0.442096	1.24673e-07
ENSG00000116132|1|170631869|170708560|+|76692|8246|PRRX1|protein_coding	ENSG00000234456|7|79082198|79100524|+|18327|9849|MAGI2-AS3|processed_transcript	0.611731	8.38047e-15
ENSG00000116194|1|178818840|178840187|-|21348|3403|ANGPTL1|protein_coding	ENSG00000234456|7|79082198|79100524|+|18327|9849|MAGI2-AS3|processed_transcript	0.518671	2.2092e-10
ENSG00000116604|1|156433519|156470620|-|37102|6400|MEF2D|protein_coding	ENSG00000234456|7|79082198|79100524|+|18327|9849|MAGI2-AS3|processed_transcript	0.401482	2.0076e-06
ENSG00000116747|1|193028552|193060907|+|32356|9102|TROVE2|protein_coding	ENSG00000234456|7|79082198|79100524|+|18327|9849|MAGI2-AS3|processed_transcript	0.405406	1.55907e-06
ENSG00000116774|1|114522063|114524876|+|2814|2265|OLFML3|protein_coding	ENSG00000234456|7|79082198|79100524|+|18327|9849|MAGI2-AS3|processed_transcript	0.588713	1.41133e-13
ENSG00000116962|1|236139130|236228462|-|89333|5864|NID1|protein_coding	ENSG00000234456|7|79082198|79100524|+|18327|9849|MAGI2-AS3|processed_transcript	0.595498	6.28453e-14
ENSG00000116991|1|232533711|232697304|-|163594|7641|SIPA1L2|protein_coding	ENSG00000234456|7|79082198|79100524|+|18327|9849|MAGI2-AS3|processed_transcript	0.561754	2.93867e-12
ENSG00000117020|1|243651535|244014381|-|362847|7499|AKT3|protein_coding	ENSG00000234456|7|79082198|79100524|+|18327|9849|MAGI2-AS3|processed_transcript	0.649858	4.54559e-17
ENSG00000117122|1|17300997|17307330|-|6334|2915|MFAP2|protein_coding	ENSG00000234456|7|79082198|79100524|+|18327|9849|MAGI2-AS3|processed_transcript	0.457058	4.07314e-08
ENSG00000117152|1|163038565|163046592|+|8028|4836|RGS4|protein_coding	ENSG00000234456|7|79082198|79100524|+|18327|9849|MAGI2-AS3|processed_transcript	0.527318	9.74276e-11
ENSG00000117318|1|23884409|23886285|-|1877|1797|ID3|protein_coding	ENSG00000234456|7|79082198|79100524|+|18327|9849|MAGI2-AS3|processed_transcript	0.592982	8.50222e-14
ENSG00000117385|1|43212006|43232755|-|20750|6766|LEPRE1|protein_coding	ENSG00000234456|7|79082198|79100524|+|18327|9849|MAGI2-AS3|processed_transcript	0.503952	8.45322e-10
ENSG00000117586|1|173152873|173176452|-|23580|3942|TNFSF4|protein_coding	ENSG00000234456|7|79082198|79100524|+|18327|9849|MAGI2-AS3|processed_transcript	0.54497	1.70141e-11
ENSG00000117600|1|99729509|99775146|+|45638|5540|LPPR4|protein_coding	ENSG00000234456|7|79082198|79100524|+|18327|9849|MAGI2-AS3|processed_transcript	0.49529	1.80824e-09
ENSG00000117643|1|25943959|26112698|+|168740|9014|MAN1C1|protein_coding	ENSG00000234456|7|79082198|79100524|+|18327|9849|MAGI2-AS3|processed_transcript	0.498202	1.40375e-09
ENSG00000118200|1|200708686|200829832|+|121147|7777|CAMSAP2|protein_coding	ENSG00000234456|7|79082198|79100524|+|18327|9849|MAGI2-AS3|processed_transcript	0.429001	3.17901e-07
ENSG00000118257|2|206546714|206662857|+|116144|11380|NRP2|protein_coding	ENSG00000234456|7|79082198|79100524|+|18327|9849|MAGI2-AS3|processed_transcript	0.419984	5.92132e-07
ENSG00000118260|2|208394461|208468155|+|73695|9888|CREB1|protein_coding	ENSG00000234456|7|79082198|79100524|+|18327|9849|MAGI2-AS3|processed_transcript	0.418042	6.75425e-07
ENSG00000118276|18|29202210|29265799|-|63590|5306|B4GALT6|protein_coding	ENSG00000234456|7|79082198|79100524|+|18327|9849|MAGI2-AS3|processed_transcript	0.422201	5.08999e-07
ENSG00000118402|6|80624529|80657297|-|32769|3042|ELOVL4|protein_coding	ENSG00000234456|7|79082198|79100524|+|18327|9849|MAGI2-AS3|processed_transcript	0.473071	1.1574e-08
ENSG00000118473|1|66999066|67213982|+|214917|10493|SGIP1|protein_coding	ENSG00000234456|7|79082198|79100524|+|18327|9849|MAGI2-AS3|processed_transcript	0.490172	2.80611e-09
ENSG00000118495|6|144261437|144385735|-|124299|6178|PLAGL1|protein_coding	ENSG00000234456|7|79082198|79100524|+|18327|9849|MAGI2-AS3|processed_transcript	0.483678	4.85048e-09
ENSG00000118523|6|132269316|132272513|-|3198|2339|CTGF|protein_coding	ENSG00000234456|7|79082198|79100524|+|18327|9849|MAGI2-AS3|processed_transcript	0.547855	1.26691e-11
ENSG00000118596|12|59989848|60176395|+|186548|6424|SLC16A7|protein_coding	ENSG00000234456|7|79082198|79100524|+|18327|9849|MAGI2-AS3|processed_transcript	0.494599	1.91972e-09
ENSG00000118762|4|88928820|88998929|+|70110|5498|PKD2|protein_coding	ENSG00000234456|7|79082198|79100524|+|18327|9849|MAGI2-AS3|processed_transcript	0.651247	3.70623e-17
ENSG00000118922|13|74260226|74708394|-|448169|11209|KLF12|protein_coding	ENSG00000234456|7|79082198|79100524|+|18327|9849|MAGI2-AS3|processed_transcript	0.44339	1.13415e-07
ENSG00000118971|12|4382938|4414516|+|31579|7157|CCND2|protein_coding	ENSG00000234456|7|79082198|79100524|+|18327|9849|MAGI2-AS3|processed_transcript	0.500843	1.11329e-09
ENSG00000118985|5|95220802|95297775|-|76974|7246|ELL2|protein_coding	ENSG00000234456|7|79082198|79100524|+|18327|9849|MAGI2-AS3|processed_transcript	0.437299	1.76471e-07
ENSG00000119681|14|74964873|75079306|-|114434|9310|LTBP2|protein_coding	ENSG00000234456|7|79082198|79100524|+|18327|9849|MAGI2-AS3|processed_transcript	0.506396	6.79447e-10
ENSG00000119699|14|76424442|76449334|-|24893|4914|TGFB3|protein_coding	ENSG00000234456|7|79082198|79100524|+|18327|9849|MAGI2-AS3|processed_transcript	0.592459	9.05066e-14
ENSG00000119865|2|68511303|68547183|-|35881|3548|CNRIP1|protein_coding	ENSG00000234456|7|79082198|79100524|+|18327|9849|MAGI2-AS3|processed_transcript	0.626928	1.14152e-15
ENSG00000119938|10|93388199|93392811|-|4613|2524|PPP1R3C|protein_coding	ENSG00000234456|7|79082198|79100524|+|18327|9849|MAGI2-AS3|processed_transcript	0.473423	1.12503e-08
ENSG00000120057|10|99526508|99531709|-|5202|1836|SFRP5|protein_coding	ENSG00000234456|7|79082198|79100524|+|18327|9849|MAGI2-AS3|processed_transcript	0.44431	1.06008e-07
ENSG00000120088|17|43699267|43913194|+|213928|3730|CRHR1|protein_coding	ENSG00000234456|7|79082198|79100524|+|18327|9849|MAGI2-AS3|processed_transcript	0.422629	4.943e-07
ENSG00000120156|9|27109139|27230173|+|121035|4768|TEK|protein_coding	ENSG00000234456|7|79082198|79100524|+|18327|9849|MAGI2-AS3|processed_transcript	0.511697	4.20576e-10
ENSG00000120279|6|153019030|153045702|+|26673|3030|MYCT1|protein_coding	ENSG00000234456|7|79082198|79100524|+|18327|9849|MAGI2-AS3|processed_transcript	0.545295	1.64618e-11
ENSG00000120324|5|140571942|140575215|+|3274|3274|PCDHB10|protein_coding	ENSG00000234456|7|79082198|79100524|+|18327|9849|MAGI2-AS3|processed_transcript	0.419836	5.9812e-07
ENSG00000120328|5|140588269|140591696|+|3428|3428|PCDHB12|protein_coding	ENSG00000234456|7|79082198|79100524|+|18327|9849|MAGI2-AS3|processed_transcript	0.430058	2.95199e-07
ENSG00000120594|10|20105168|20578785|+|473618|12567|PLXDC2|protein_coding	ENSG00000234456|7|79082198|79100524|+|18327|9849|MAGI2-AS3|processed_transcript	0.509177	5.28837e-10
ENSG00000120658|13|43787654|44361044|-|573391|3518|ENOX1|protein_coding	ENSG00000234456|7|79082198|79100524|+|18327|9849|MAGI2-AS3|processed_transcript	0.716625	6.32908e-22
ENSG00000120693|13|37418968|37494902|-|75935|5723|SMAD9|protein_coding	ENSG00000234456|7|79082198|79100524|+|18327|9849|MAGI2-AS3|processed_transcript	0.485697	4.0964e-09
ENSG00000120708|5|135364584|135399507|+|34924|7835|TGFBI|protein_coding	ENSG00000234456|7|79082198|79100524|+|18327|9849|MAGI2-AS3|processed_transcript	0.449235	7.35985e-08
ENSG00000120820|12|104382762|104457961|-|75200|3271|GLT8D2|protein_coding	ENSG00000234456|7|79082198|79100524|+|18327|9849|MAGI2-AS3|processed_transcript	0.765358	1.86843e-26
ENSG00000120833|12|93963590|93977263|+|13674|6776|SOCS2|protein_coding	ENSG00000234456|7|79082198|79100524|+|18327|9849|MAGI2-AS3|processed_transcript	0.426181	3.869e-07
ENSG00000120868|12|99038919|99129204|+|90286|7901|APAF1|protein_coding	ENSG00000234456|7|79082198|79100524|+|18327|9849|MAGI2-AS3|processed_transcript	0.419703	6.03535e-07
ENSG00000120896|8|22402499|22433301|+|30803|6110|SORBS3|protein_coding	ENSG00000234456|7|79082198|79100524|+|18327|9849|MAGI2-AS3|processed_transcript	0.427915	3.42954e-07
ENSG00000120910|8|22298332|22398652|+|100321|2896|PPP3CC|protein_coding	ENSG00000234456|7|79082198|79100524|+|18327|9849|MAGI2-AS3|processed_transcript	0.515615	2.93455e-10
ENSG00000120913|8|22435792|22455538|+|19747|7671|PDLIM2|protein_coding	ENSG00000234456|7|79082198|79100524|+|18327|9849|MAGI2-AS3|processed_transcript	0.487102	3.63976e-09
ENSG00000121005|8|75896750|75946793|+|50044|4543|CRISPLD1|protein_coding	ENSG00000234456|7|79082198|79100524|+|18327|9849|MAGI2-AS3|processed_transcript	0.4764	8.83747e-09
ENSG00000121210|4|154387498|154557863|+|170366|6393|KIAA0922|protein_coding	ENSG00000234456|7|79082198|79100524|+|18327|9849|MAGI2-AS3|processed_transcript	0.462883	2.59634e-08
ENSG00000121236|11|5617339|5634188|+|16850|3947|TRIM6|protein_coding	ENSG00000234456|7|79082198|79100524|+|18327|9849|MAGI2-AS3|processed_transcript	0.477556	8.04166e-09
ENSG00000121281|16|50280048|50352046|+|71999|8630|ADCY7|protein_coding	ENSG00000234456|7|79082198|79100524|+|18327|9849|MAGI2-AS3|processed_transcript	0.413888	8.9256e-07
ENSG00000121297|19|31765851|31840453|-|74603|5817|TSHZ3|protein_coding	ENSG00000234456|7|79082198|79100524|+|18327|9849|MAGI2-AS3|processed_transcript	0.594474	7.10903e-14
ENSG00000121361|12|21917889|21928515|-|10627|2484|KCNJ8|protein_coding	ENSG00000234456|7|79082198|79100524|+|18327|9849|MAGI2-AS3|processed_transcript	0.53321	5.50268e-11
ENSG00000121440|3|73431584|73674091|-|242508|6136|PDZRN3|protein_coding	ENSG00000234456|7|79082198|79100524|+|18327|9849|MAGI2-AS3|processed_transcript	0.513473	3.57467e-10
ENSG00000121690|11|33037410|33055128|+|17719|3326|DEPDC7|protein_coding	ENSG00000234456|7|79082198|79100524|+|18327|9849|MAGI2-AS3|processed_transcript	0.543807	1.91483e-11
ENSG00000121871|3|164904508|164914897|-|10390|4892|SLITRK3|protein_coding	ENSG00000234456|7|79082198|79100524|+|18327|9849|MAGI2-AS3|processed_transcript	0.450626	6.632e-08
ENSG00000121964|2|144695635|145090135|-|394501|14162|GTDC1|protein_coding	ENSG00000234456|7|79082198|79100524|+|18327|9849|MAGI2-AS3|processed_transcript	0.43271	2.44828e-07
ENSG00000121989|2|148602086|148688393|+|86308|6768|ACVR2A|protein_coding	ENSG00000234456|7|79082198|79100524|+|18327|9849|MAGI2-AS3|processed_transcript	0.411289	1.06064e-06
ENSG00000122176|1|203309756|203320617|-|10862|3310|FMOD|protein_coding	ENSG00000234456|7|79082198|79100524|+|18327|9849|MAGI2-AS3|processed_transcript	0.403697	1.74125e-06
ENSG00000122420|1|78769568|79005434|+|235867|4714|PTGFR|protein_coding	ENSG00000234456|7|79082198|79100524|+|18327|9849|MAGI2-AS3|processed_transcript	0.681205	3.44988e-19
ENSG00000122591|7|22980878|23053749|-|72872|6913|FAM126A|protein_coding	ENSG00000234456|7|79082198|79100524|+|18327|9849|MAGI2-AS3|processed_transcript	0.643244	1.18456e-16
ENSG00000122641|7|41724712|41742706|-|17995|7532|INHBA|protein_coding	ENSG00000234456|7|79082198|79100524|+|18327|9849|MAGI2-AS3|processed_transcript	0.605079	1.94029e-14
ENSG00000122691|7|19060614|19157295|-|96682|2033|TWIST1|protein_coding	ENSG00000234456|7|79082198|79100524|+|18327|9849|MAGI2-AS3|processed_transcript	0.518505	2.2437e-10
ENSG00000122707|9|36036430|36124448|+|88019|6045|RECK|protein_coding	ENSG00000234456|7|79082198|79100524|+|18327|9849|MAGI2-AS3|processed_transcript	0.667824	2.97883e-18
ENSG00000122786|7|134429003|134655479|+|226477|9930|CALD1|protein_coding	ENSG00000234456|7|79082198|79100524|+|18327|9849|MAGI2-AS3|processed_transcript	0.701214	1.09978e-20
ENSG00000122824|X|51075083|51080377|+|5295|2054|NUDT10|protein_coding	ENSG00000234456|7|79082198|79100524|+|18327|9849|MAGI2-AS3|processed_transcript	0.770409	5.48515e-27
ENSG00000122861|10|75668935|75677255|+|8321|2950|PLAU|protein_coding	ENSG00000234456|7|79082198|79100524|+|18327|9849|MAGI2-AS3|processed_transcript	0.532678	5.7963e-11
ENSG00000122870|10|60272900|60591195|+|318296|6567|BICC1|protein_coding	ENSG00000234456|7|79082198|79100524|+|18327|9849|MAGI2-AS3|processed_transcript	0.691069	6.53392e-20
ENSG00000122877|10|64571756|64679660|-|107905|3689|EGR2|protein_coding	ENSG00000234456|7|79082198|79100524|+|18327|9849|MAGI2-AS3|processed_transcript	0.421622	5.29582e-07
ENSG00000123342|12|56229217|56236750|-|7534|4672|MMP19|protein_coding	ENSG00000234456|7|79082198|79100524|+|18327|9849|MAGI2-AS3|processed_transcript	0.539972	2.81766e-11
ENSG00000123360|12|54943134|54973023|+|29890|7457|PDE1B|protein_coding	ENSG00000234456|7|79082198|79100524|+|18327|9849|MAGI2-AS3|processed_transcript	0.522734	1.50801e-10
ENSG00000123384|12|57522276|57607134|+|84859|20839|LRP1|protein_coding	ENSG00000234456|7|79082198|79100524|+|18327|9849|MAGI2-AS3|processed_transcript	0.60958	1.1018e-14
ENSG00000123500|6|116440086|116479910|-|39825|3816|COL10A1|protein_coding	ENSG00000234456|7|79082198|79100524|+|18327|9849|MAGI2-AS3|processed_transcript	0.595993	5.91966e-14
ENSG00000123570|X|103077252|103087158|-|9907|3748|RAB9B|protein_coding	ENSG00000234456|7|79082198|79100524|+|18327|9849|MAGI2-AS3|processed_transcript	0.470501	1.42258e-08
ENSG00000123572|X|105066536|105202602|+|136067|8466|NRK|protein_coding	ENSG00000234456|7|79082198|79100524|+|18327|9849|MAGI2-AS3|processed_transcript	0.53403	5.07766e-11
ENSG00000123610|2|152214106|152236560|+|22455|1577|TNFAIP6|protein_coding	ENSG00000234456|7|79082198|79100524|+|18327|9849|MAGI2-AS3|processed_transcript	0.417768	6.88051e-07
ENSG00000123989|2|220403669|220408509|-|4841|3354|CHPF|protein_coding	ENSG00000234456|7|79082198|79100524|+|18327|9849|MAGI2-AS3|processed_transcript	0.492699	2.26092e-09
ENSG00000124067|16|67977377|68003504|-|26128|8298|SLC12A4|protein_coding	ENSG00000234456|7|79082198|79100524|+|18327|9849|MAGI2-AS3|processed_transcript	0.499369	1.26733e-09
ENSG00000124181|20|39765600|39811629|+|46030|7164|PLCG1|protein_coding	ENSG00000234456|7|79082198|79100524|+|18327|9849|MAGI2-AS3|processed_transcript	0.47617	9.00418e-09
ENSG00000124212|20|48120411|48184683|-|64273|5579|PTGIS|protein_coding	ENSG00000234456|7|79082198|79100524|+|18327|9849|MAGI2-AS3|processed_transcript	0.653081	2.82598e-17
ENSG00000124216|20|48599536|48605423|+|5888|1686|SNAI1|protein_coding	ENSG00000234456|7|79082198|79100524|+|18327|9849|MAGI2-AS3|processed_transcript	0.424483	4.35131e-07
ENSG00000124225|20|56223448|56286592|-|63145|5619|PMEPA1|protein_coding	ENSG00000234456|7|79082198|79100524|+|18327|9849|MAGI2-AS3|processed_transcript	0.455449	4.6055e-08
ENSG00000124491|6|6144318|6321246|-|176929|4690|F13A1|protein_coding	ENSG00000234456|7|79082198|79100524|+|18327|9849|MAGI2-AS3|processed_transcript	0.47634	8.88076e-09
ENSG00000124766|6|21593972|21598847|+|4876|4876|SOX4|protein_coding	ENSG00000234456|7|79082198|79100524|+|18327|9849|MAGI2-AS3|processed_transcript	0.405678	1.53183e-06
ENSG00000124788|6|16299343|16761722|-|462380|16487|ATXN1|protein_coding	ENSG00000234456|7|79082198|79100524|+|18327|9849|MAGI2-AS3|processed_transcript	0.42381	4.55782e-07
ENSG00000124813|6|45295894|45632086|+|336193|8191|RUNX2|protein_coding	ENSG00000234456|7|79082198|79100524|+|18327|9849|MAGI2-AS3|processed_transcript	0.484409	4.5632e-09
ENSG00000125249|13|98086476|98121382|+|34907|5570|RAP2A|protein_coding	ENSG00000234456|7|79082198|79100524|+|18327|9849|MAGI2-AS3|processed_transcript	0.420258	5.81202e-07
ENSG00000125378|14|54416454|54425479|-|9026|3082|BMP4|protein_coding	ENSG00000234456|7|79082198|79100524|+|18327|9849|MAGI2-AS3|processed_transcript	0.668509	2.67496e-18
ENSG00000125430|17|14204400|14252721|+|48322|5367|HS3ST3B1|protein_coding	ENSG00000234456|7|79082198|79100524|+|18327|9849|MAGI2-AS3|processed_transcript	0.52761	9.47304e-11
ENSG00000125675|X|122318006|122624766|+|306761|6883|GRIA3|protein_coding	ENSG00000234456|7|79082198|79100524|+|18327|9849|MAGI2-AS3|processed_transcript	0.407262	1.38177e-06
ENSG00000125810|20|23059986|23066977|-|6992|6708|CD93|protein_coding	ENSG00000234456|7|79082198|79100524|+|18327|9849|MAGI2-AS3|processed_transcript	0.434026	2.23001e-07
ENSG00000125845|20|6748311|6760927|+|12617|3601|BMP2|protein_coding	ENSG00000234456|7|79082198|79100524|+|18327|9849|MAGI2-AS3|processed_transcript	0.624916	1.49575e-15
ENSG00000125869|20|9495005|9511171|+|16167|2042|LAMP5|protein_coding	ENSG00000234456|7|79082198|79100524|+|18327|9849|MAGI2-AS3|processed_transcript	0.459971	3.2553e-08
ENSG00000125872|20|6021424|6034695|-|13272|2692|LRRN4|protein_coding	ENSG00000234456|7|79082198|79100524|+|18327|9849|MAGI2-AS3|processed_transcript	0.416156	7.66905e-07
ENSG00000126603|16|4364762|4389598|+|24837|4469|GLIS2|protein_coding	ENSG00000234456|7|79082198|79100524|+|18327|9849|MAGI2-AS3|processed_transcript	0.555473	5.73529e-12
ENSG00000126773|14|60558629|60635851|+|77223|8718|PCNXL4|protein_coding	ENSG00000234456|7|79082198|79100524|+|18327|9849|MAGI2-AS3|processed_transcript	0.487904	3.40165e-09
ENSG00000126785|14|63670832|63759937|+|89106|3793|RHOJ|protein_coding	ENSG00000234456|7|79082198|79100524|+|18327|9849|MAGI2-AS3|processed_transcript	0.455445	4.60703e-08
ENSG00000126821|14|64150932|64194757|-|43826|3312|SGPP1|protein_coding	ENSG00000234456|7|79082198|79100524|+|18327|9849|MAGI2-AS3|processed_transcript	0.459265	3.43769e-08
ENSG00000126860|17|29644578|29648902|-|4325|2071|EVI2A|protein_coding	ENSG00000234456|7|79082198|79100524|+|18327|9849|MAGI2-AS3|processed_transcript	0.401888	1.95608e-06
ENSG00000126970|X|64136250|64254593|-|118344|5083|ZC4H2|protein_coding	ENSG00000234456|7|79082198|79100524|+|18327|9849|MAGI2-AS3|processed_transcript	0.441618	1.29095e-07
ENSG00000127083|9|95176527|95186743|-|10217|2449|OMD|protein_coding	ENSG00000234456|7|79082198|79100524|+|18327|9849|MAGI2-AS3|processed_transcript	0.678221	5.63459e-19
ENSG00000127152|14|99635624|99737861|-|102238|7855|BCL11B|protein_coding	ENSG00000234456|7|79082198|79100524|+|18327|9849|MAGI2-AS3|processed_transcript	0.413858	8.94385e-07
ENSG00000127329|12|70910630|71031220|-|120591|13562|PTPRB|protein_coding	ENSG00000234456|7|79082198|79100524|+|18327|9849|MAGI2-AS3|processed_transcript	0.521289	1.72842e-10
ENSG00000127377|7|151125921|151137899|-|11979|2716|CRYGN|protein_coding	ENSG00000234456|7|79082198|79100524|+|18327|9849|MAGI2-AS3|processed_transcript	0.483048	5.1119e-09
ENSG00000127472|1|20354672|20417683|+|63012|2607|PLA2G5|protein_coding	ENSG00000234456|7|79082198|79100524|+|18327|9849|MAGI2-AS3|processed_transcript	0.496836	1.58123e-09
ENSG00000127528|19|16435628|16438685|+|3058|2018|KLF2|protein_coding	ENSG00000234456|7|79082198|79100524|+|18327|9849|MAGI2-AS3|processed_transcript	0.460128	3.21612e-08
ENSG00000127863|13|24144509|24250232|+|105724|5102|TNFRSF19|protein_coding	ENSG00000234456|7|79082198|79100524|+|18327|9849|MAGI2-AS3|processed_transcript	0.423039	4.80584e-07
ENSG00000127920|7|93551011|93557922|+|6912|3055|GNG11|protein_coding	ENSG00000234456|7|79082198|79100524|+|18327|9849|MAGI2-AS3|processed_transcript	0.476361	8.86579e-09
ENSG00000127995|7|94138531|94186331|+|47801|5271|CASD1|protein_coding	ENSG00000234456|7|79082198|79100524|+|18327|9849|MAGI2-AS3|processed_transcript	0.415203	8.17536e-07
ENSG00000128052|4|55944644|55991756|-|47113|6259|KDR|protein_coding	ENSG00000234456|7|79082198|79100524|+|18327|9849|MAGI2-AS3|processed_transcript	0.434337	2.18123e-07
ENSG00000128512|7|111366166|111846466|-|480301|11351|DOCK4|protein_coding	ENSG00000234456|7|79082198|79100524|+|18327|9849|MAGI2-AS3|processed_transcript	0.436368	1.88665e-07
ENSG00000128573|7|113726382|114333827|+|607446|15782|FOXP2|protein_coding	ENSG00000234456|7|79082198|79100524|+|18327|9849|MAGI2-AS3|processed_transcript	0.487794	3.43317e-09
ENSG00000128591|7|128470431|128499328|+|28898|9280|FLNC|protein_coding	ENSG00000234456|7|79082198|79100524|+|18327|9849|MAGI2-AS3|processed_transcript	0.504411	8.11497e-10
ENSG00000128606|7|102553438|102585396|+|31959|2674|LRRC17|protein_coding	ENSG00000234456|7|79082198|79100524|+|18327|9849|MAGI2-AS3|processed_transcript	0.445812	9.49034e-08
ENSG00000128641|2|192109911|192290115|+|180205|9527|MYO1B|protein_coding	ENSG00000234456|7|79082198|79100524|+|18327|9849|MAGI2-AS3|processed_transcript	0.571633	9.97478e-13
ENSG00000128656|2|175664091|175870097|-|206007|4971|CHN1|protein_coding	ENSG00000234456|7|79082198|79100524|+|18327|9849|MAGI2-AS3|processed_transcript	0.455818	4.47799e-08
ENSG00000128872|15|52043758|52108565|+|64808|11636|TMOD2|protein_coding	ENSG00000234456|7|79082198|79100524|+|18327|9849|MAGI2-AS3|processed_transcript	0.509889	4.95786e-10
ENSG00000128881|15|43030932|43213007|-|182076|11642|TTBK2|protein_coding	ENSG00000234456|7|79082198|79100524|+|18327|9849|MAGI2-AS3|processed_transcript	0.510221	4.81051e-10
ENSG00000128918|15|58245622|58790065|-|544444|8622|ALDH1A2|protein_coding	ENSG00000234456|7|79082198|79100524|+|18327|9849|MAGI2-AS3|processed_transcript	0.440967	1.35357e-07
ENSG00000129009|15|74466012|74469213|+|3202|2671|ISLR|protein_coding	ENSG00000234456|7|79082198|79100524|+|18327|9849|MAGI2-AS3|processed_transcript	0.529118	8.19136e-11
ENSG00000129038|15|74218330|74244478|+|26149|3637|LOXL1|protein_coding	ENSG00000234456|7|79082198|79100524|+|18327|9849|MAGI2-AS3|processed_transcript	0.650452	4.16638e-17
ENSG00000129048|3|132316081|132337811|+|21731|2273|ACKR4|protein_coding	ENSG00000234456|7|79082198|79100524|+|18327|9849|MAGI2-AS3|processed_transcript	0.421888	5.20016e-07
ENSG00000129116|4|169418217|169849608|+|431392|10114|PALLD|protein_coding	ENSG00000234456|7|79082198|79100524|+|18327|9849|MAGI2-AS3|processed_transcript	0.641575	1.50305e-16
ENSG00000129474|14|23440383|23451851|-|11469|5979|AJUBA|protein_coding	ENSG00000234456|7|79082198|79100524|+|18327|9849|MAGI2-AS3|processed_transcript	0.413728	9.02137e-07
ENSG00000129596|5|115140430|115152651|-|12222|2189|CDO1|protein_coding	ENSG00000234456|7|79082198|79100524|+|18327|9849|MAGI2-AS3|processed_transcript	0.551177	8.98923e-12
ENSG00000129675|X|135747706|135864247|-|116542|6564|ARHGEF6|protein_coding	ENSG00000234456|7|79082198|79100524|+|18327|9849|MAGI2-AS3|processed_transcript	0.432807	2.43161e-07
ENSG00000130032|X|150863596|150874396|+|10801|6364|PRRG3|protein_coding	ENSG00000234456|7|79082198|79100524|+|18327|9849|MAGI2-AS3|processed_transcript	0.491374	2.5327e-09
ENSG00000130052|X|67867508|67945684|+|78177|5558|STARD8|protein_coding	ENSG00000234456|7|79082198|79100524|+|18327|9849|MAGI2-AS3|processed_transcript	0.483399	4.9646e-09
ENSG00000130176|19|11649532|11661138|+|11607|2939|CNN1|protein_coding	ENSG00000234456|7|79082198|79100524|+|18327|9849|MAGI2-AS3|processed_transcript	0.579096	4.30389e-13
ENSG00000130224|X|114345185|114468635|-|123451|4923|LRCH2|protein_coding	ENSG00000234456|7|79082198|79100524|+|18327|9849|MAGI2-AS3|processed_transcript	0.708584	2.87288e-21
ENSG00000130270|19|1782074|1812275|-|30202|7011|ATP8B3|protein_coding	ENSG00000234456|7|79082198|79100524|+|18327|9849|MAGI2-AS3|processed_transcript	0.423531	4.64603e-07
ENSG00000130508|2|1635659|1748624|-|112966|11257|PXDN|protein_coding	ENSG00000234456|7|79082198|79100524|+|18327|9849|MAGI2-AS3|processed_transcript	0.454877	4.81058e-08
ENSG00000130635|9|137533620|137736686|+|203067|11186|COL5A1|protein_coding	ENSG00000234456|7|79082198|79100524|+|18327|9849|MAGI2-AS3|processed_transcript	0.611152	9.023e-15
ENSG00000130956|9|99212483|99253618|+|41136|4056|HABP4|protein_coding	ENSG00000234456|7|79082198|79100524|+|18327|9849|MAGI2-AS3|processed_transcript	0.40472	1.62997e-06
ENSG00000131018|6|152442819|152958936|-|516118|45649|SYNE1|protein_coding	ENSG00000234456|7|79082198|79100524|+|18327|9849|MAGI2-AS3|processed_transcript	0.647154	6.74408e-17
ENSG00000131080|X|65815479|65859108|-|43630|3557|EDA2R|protein_coding	ENSG00000234456|7|79082198|79100524|+|18327|9849|MAGI2-AS3|processed_transcript	0.570397	1.14403e-12
ENSG00000131171|X|80457442|80554046|+|96605|2304|SH3BGRL|protein_coding	ENSG00000234456|7|79082198|79100524|+|18327|9849|MAGI2-AS3|processed_transcript	0.420785	5.6072e-07
ENSG00000131386|3|16216156|16273499|+|57344|5676|GALNT15|protein_coding	ENSG00000234456|7|79082198|79100524|+|18327|9849|MAGI2-AS3|processed_transcript	0.574546	7.20258e-13
ENSG00000131459|5|179727690|179780387|-|52698|4780|GFPT2|protein_coding	ENSG00000234456|7|79082198|79100524|+|18327|9849|MAGI2-AS3|processed_transcript	0.579297	4.20617e-13
ENSG00000131471|17|41003201|41010147|+|6947|4490|AOC3|protein_coding	ENSG00000234456|7|79082198|79100524|+|18327|9849|MAGI2-AS3|processed_transcript	0.476793	8.55838e-09
ENSG00000131634|16|1578689|1605581|+|26893|2047|TMEM204|protein_coding	ENSG00000234456|7|79082198|79100524|+|18327|9849|MAGI2-AS3|processed_transcript	0.536678	3.9109e-11
ENSG00000131791|1|146626685|146644129|-|17445|5460|PRKAB2|protein_coding	ENSG00000234456|7|79082198|79100524|+|18327|9849|MAGI2-AS3|processed_transcript	0.422078	5.13325e-07
ENSG00000131873|15|101715928|101792137|-|76210|5555|CHSY1|protein_coding	ENSG00000234456|7|79082198|79100524|+|18327|9849|MAGI2-AS3|processed_transcript	0.504042	8.3862e-10
ENSG00000132000|19|14042000|14064204|-|22205|4168|PODNL1|protein_coding	ENSG00000234456|7|79082198|79100524|+|18327|9849|MAGI2-AS3|processed_transcript	0.464196	2.34312e-08
ENSG00000132031|2|20191872|20212455|-|20584|3118|MATN3|protein_coding	ENSG00000234456|7|79082198|79100524|+|18327|9849|MAGI2-AS3|processed_transcript	0.700136	1.33359e-20
ENSG00000132334|10|129705325|129884119|+|178795|11299|PTPRE|protein_coding	ENSG00000234456|7|79082198|79100524|+|18327|9849|MAGI2-AS3|processed_transcript	0.453961	5.15699e-08
ENSG00000132386|17|1665253|1680868|+|15616|3069|SERPINF1|protein_coding	ENSG00000234456|7|79082198|79100524|+|18327|9849|MAGI2-AS3|processed_transcript	0.614171	6.12936e-15
ENSG00000132535|17|7093209|7123021|-|29813|5746|DLG4|protein_coding	ENSG00000234456|7|79082198|79100524|+|18327|9849|MAGI2-AS3|processed_transcript	0.600495	3.42144e-14
ENSG00000132622|20|3713314|3733758|+|20445|3173|HSPA12B|protein_coding	ENSG00000234456|7|79082198|79100524|+|18327|9849|MAGI2-AS3|processed_transcript	0.572035	9.53811e-13
ENSG00000132669|20|19867165|19983101|+|115937|5053|RIN2|protein_coding	ENSG00000234456|7|79082198|79100524|+|18327|9849|MAGI2-AS3|processed_transcript	0.420343	5.77856e-07
ENSG00000133020|17|10293639|10325267|-|31629|6041|MYH8|protein_coding	ENSG00000234456|7|79082198|79100524|+|18327|9849|MAGI2-AS3|processed_transcript	0.411792	1.02595e-06
ENSG00000133030|17|16945859|17120993|+|175135|18105|MPRIP|protein_coding	ENSG00000234456|7|79082198|79100524|+|18327|9849|MAGI2-AS3|processed_transcript	0.403412	1.77361e-06
ENSG00000133083|13|36345478|36705443|-|359966|11609|DCLK1|protein_coding	ENSG00000234456|7|79082198|79100524|+|18327|9849|MAGI2-AS3|processed_transcript	0.530822	6.94547e-11
ENSG00000133107|13|38210773|38444562|-|233790|4205|TRPC4|protein_coding	ENSG00000234456|7|79082198|79100524|+|18327|9849|MAGI2-AS3|processed_transcript	0.465131	2.17737e-08
ENSG00000133110|13|38136720|38172981|-|36262|5464|POSTN|protein_coding	ENSG00000234456|7|79082198|79100524|+|18327|9849|MAGI2-AS3|processed_transcript	0.531849	6.28495e-11
ENSG00000133116|13|33590207|33640282|+|50076|5301|KL|protein_coding	ENSG00000234456|7|79082198|79100524|+|18327|9849|MAGI2-AS3|processed_transcript	0.404258	1.67932e-06
ENSG00000133135|X|105937024|106040223|+|103200|3432|RNF128|protein_coding	ENSG00000234456|7|79082198|79100524|+|18327|9849|MAGI2-AS3|processed_transcript	0.43042	2.87773e-07
ENSG00000133138|X|106045910|106119375|+|73466|9503|TBC1D8B|protein_coding	ENSG00000234456|7|79082198|79100524|+|18327|9849|MAGI2-AS3|processed_transcript	0.508983	5.38212e-10
ENSG00000133392|16|15797029|15950890|-|153862|16104|MYH11|protein_coding	ENSG00000234456|7|79082198|79100524|+|18327|9849|MAGI2-AS3|processed_transcript	0.456589	4.22182e-08
ENSG00000133466|22|37576207|37595425|-|19219|7143|C1QTNF6|protein_coding	ENSG00000234456|7|79082198|79100524|+|18327|9849|MAGI2-AS3|processed_transcript	0.510305	4.77421e-10
ENSG00000133812|11|9800214|10315754|-|515541|16767|SBF2|protein_coding	ENSG00000234456|7|79082198|79100524|+|18327|9849|MAGI2-AS3|processed_transcript	0.40839	1.28354e-06
ENSG00000133816|11|12115543|12285334|+|169792|15819|MICAL2|protein_coding	ENSG00000234456|7|79082198|79100524|+|18327|9849|MAGI2-AS3|processed_transcript	0.408825	1.24751e-06
ENSG00000134013|8|23154702|23282841|-|128140|5707|LOXL2|protein_coding	ENSG00000234456|7|79082198|79100524|+|18327|9849|MAGI2-AS3|processed_transcript	0.5174	2.487e-10
ENSG00000134030|18|46065417|46389588|+|324172|8100|CTIF|protein_coding	ENSG00000234456|7|79082198|79100524|+|18327|9849|MAGI2-AS3|processed_transcript	0.502105	9.95956e-10
ENSG00000134198|1|115590632|115632121|-|41490|3410|TSPAN2|protein_coding	ENSG00000234456|7|79082198|79100524|+|18327|9849|MAGI2-AS3|processed_transcript	0.438865	1.57639e-07
ENSG00000134201|1|110254864|110318050|+|63187|6026|GSTM5|protein_coding	ENSG00000234456|7|79082198|79100524|+|18327|9849|MAGI2-AS3|processed_transcript	0.488714	3.17607e-09
ENSG00000134352|5|55230923|55290821|-|59899|9292|IL6ST|protein_coding	ENSG00000234456|7|79082198|79100524|+|18327|9849|MAGI2-AS3|processed_transcript	0.417985	6.78013e-07
ENSG00000134369|1|201592411|201796102|+|203692|22056|NAV1|protein_coding	ENSG00000234456|7|79082198|79100524|+|18327|9849|MAGI2-AS3|processed_transcript	0.578663	4.52169e-13
ENSG00000134569|11|46878419|46940193|-|61775|8597|LRP4|protein_coding	ENSG00000234456|7|79082198|79100524|+|18327|9849|MAGI2-AS3|processed_transcript	0.405748	1.52483e-06
ENSG00000134762|18|28569974|28622781|-|52808|7056|DSC3|protein_coding	ENSG00000234456|7|79082198|79100524|+|18327|9849|MAGI2-AS3|processed_transcript	0.428256	3.34892e-07
ENSG00000134769|18|32073254|32471808|+|398555|12646|DTNA|protein_coding	ENSG00000234456|7|79082198|79100524|+|18327|9849|MAGI2-AS3|processed_transcript	0.540294	2.72813e-11
ENSG00000134775|18|33877677|34360018|+|482342|7965|FHOD3|protein_coding	ENSG00000234456|7|79082198|79100524|+|18327|9849|MAGI2-AS3|processed_transcript	0.498892	1.32153e-09
ENSG00000134853|4|55095264|55164414|+|69151|9732|PDGFRA|protein_coding	ENSG00000234456|7|79082198|79100524|+|18327|9849|MAGI2-AS3|processed_transcript	0.650137	4.36359e-17
ENSG00000134874|13|96230457|96296957|-|66501|8469|DZIP1|protein_coding	ENSG00000234456|7|79082198|79100524|+|18327|9849|MAGI2-AS3|processed_transcript	0.450087	6.9052e-08
ENSG00000134901|13|103436631|103451357|-|14727|2367|KDELC1|protein_coding	ENSG00000234456|7|79082198|79100524|+|18327|9849|MAGI2-AS3|processed_transcript	0.614829	5.63079e-15
ENSG00000135048|9|74298282|74431606|-|133325|9625|TMEM2|protein_coding	ENSG00000234456|7|79082198|79100524|+|18327|9849|MAGI2-AS3|processed_transcript	0.423163	4.76498e-07
ENSG00000135074|5|156822542|157002783|-|180242|7710|ADAM19|protein_coding	ENSG00000234456|7|79082198|79100524|+|18327|9849|MAGI2-AS3|processed_transcript	0.452441	5.78528e-08
ENSG00000135218|7|79998891|80308593|+|309703|9988|CD36|protein_coding	ENSG00000234456|7|79082198|79100524|+|18327|9849|MAGI2-AS3|processed_transcript	0.519384	2.06672e-10
ENSG00000135272|7|114562209|114659256|+|97048|5252|MDFIC|protein_coding	ENSG00000234456|7|79082198|79100524|+|18327|9849|MAGI2-AS3|processed_transcript	0.633113	4.91368e-16
ENSG00000135298|6|69345259|70099403|+|754145|6579|BAI3|protein_coding	ENSG00000234456|7|79082198|79100524|+|18327|9849|MAGI2-AS3|processed_transcript	0.49276	2.24901e-09
ENSG00000135312|6|78171948|78173490|-|1543|1543|HTR1B|protein_coding	ENSG00000234456|7|79082198|79100524|+|18327|9849|MAGI2-AS3|processed_transcript	0.414928	8.3272e-07
ENSG00000135318|6|86159809|86205500|+|45692|4017|NT5E|protein_coding	ENSG00000234456|7|79082198|79100524|+|18327|9849|MAGI2-AS3|processed_transcript	0.592129	9.41433e-14
ENSG00000135338|6|80194708|80247175|-|52468|5964|LCA5|protein_coding	ENSG00000234456|7|79082198|79100524|+|18327|9849|MAGI2-AS3|processed_transcript	0.462893	2.59447e-08
ENSG00000135454|12|58017193|58027138|-|9946|8003|B4GALNT1|protein_coding	ENSG00000234456|7|79082198|79100524|+|18327|9849|MAGI2-AS3|processed_transcript	0.414348	8.65596e-07
ENSG00000135502|12|58013310|58019934|+|6625|4276|SLC26A10|protein_coding	ENSG00000234456|7|79082198|79100524|+|18327|9849|MAGI2-AS3|processed_transcript	0.555905	5.48014e-12
ENSG00000135631|2|73300510|73383849|-|83340|5932|RAB11FIP5|protein_coding	ENSG00000234456|7|79082198|79100524|+|18327|9849|MAGI2-AS3|processed_transcript	0.437585	1.72877e-07
ENSG00000135720|16|66754796|66785701|-|30906|8278|DYNC1LI2|protein_coding	ENSG00000234456|7|79082198|79100524|+|18327|9849|MAGI2-AS3|processed_transcript	0.469752	1.51022e-08
ENSG00000135828|1|182542769|182558391|-|15623|6128|RNASEL|protein_coding	ENSG00000234456|7|79082198|79100524|+|18327|9849|MAGI2-AS3|processed_transcript	0.494813	1.88453e-09
ENSG00000135835|1|180882290|180920750|+|38461|10195|KIAA1614|protein_coding	ENSG00000234456|7|79082198|79100524|+|18327|9849|MAGI2-AS3|processed_transcript	0.492172	2.3654e-09
ENSG00000135905|2|225629807|225907162|-|277356|11065|DOCK10|protein_coding	ENSG00000234456|7|79082198|79100524|+|18327|9849|MAGI2-AS3|processed_transcript	0.421973	5.17015e-07
ENSG00000135914|2|231972944|231989832|-|16889|2246|HTR2B|protein_coding	ENSG00000234456|7|79082198|79100524|+|18327|9849|MAGI2-AS3|processed_transcript	0.413153	9.37362e-07
ENSG00000135931|2|232063260|232239548|+|176289|9660|ARMC9|protein_coding	ENSG00000234456|7|79082198|79100524|+|18327|9849|MAGI2-AS3|processed_transcript	0.445723	9.55269e-08
ENSG00000136040|12|94542499|94701451|+|158953|9887|PLXNC1|protein_coding	ENSG00000234456|7|79082198|79100524|+|18327|9849|MAGI2-AS3|processed_transcript	0.566963	1.66982e-12
ENSG00000136051|12|105501102|105562912|+|61811|7695|KIAA1033|protein_coding	ENSG00000234456|7|79082198|79100524|+|18327|9849|MAGI2-AS3|processed_transcript	0.45607	4.39259e-08
ENSG00000136111|13|75858808|76056250|-|197443|6651|TBC1D4|protein_coding	ENSG00000234456|7|79082198|79100524|+|18327|9849|MAGI2-AS3|processed_transcript	0.477806	7.87895e-09
ENSG00000136114|13|52951305|52980629|-|29325|3345|THSD1|protein_coding	ENSG00000234456|7|79082198|79100524|+|18327|9849|MAGI2-AS3|processed_transcript	0.478085	7.70091e-09
ENSG00000136141|13|47127303|47327175|+|199873|7307|LRCH1|protein_coding	ENSG00000234456|7|79082198|79100524|+|18327|9849|MAGI2-AS3|processed_transcript	0.442611	1.20069e-07
ENSG00000136160|13|78469616|78493903|-|24288|5035|EDNRB|protein_coding	ENSG00000234456|7|79082198|79100524|+|18327|9849|MAGI2-AS3|processed_transcript	0.4236	4.62408e-07
ENSG00000136161|13|49063095|49107369|-|44275|3430|RCBTB2|protein_coding	ENSG00000234456|7|79082198|79100524|+|18327|9849|MAGI2-AS3|processed_transcript	0.423279	4.72745e-07
ENSG00000136295|7|2671585|2704436|+|32852|6129|TTYH3|protein_coding	ENSG00000234456|7|79082198|79100524|+|18327|9849|MAGI2-AS3|processed_transcript	0.407103	1.39616e-06
ENSG00000136378|15|79051545|79103773|-|52229|7730|ADAMTS7|protein_coding	ENSG00000234456|7|79082198|79100524|+|18327|9849|MAGI2-AS3|processed_transcript	0.542313	2.22698e-11
ENSG00000136531|2|166095912|166248818|+|152907|12338|SCN2A|protein_coding	ENSG00000234456|7|79082198|79100524|+|18327|9849|MAGI2-AS3|processed_transcript	0.474557	1.02645e-08
ENSG00000136542|2|158114110|158170723|+|56614|6818|GALNT5|protein_coding	ENSG00000234456|7|79082198|79100524|+|18327|9849|MAGI2-AS3|processed_transcript	0.583188	2.69026e-13
ENSG00000136546|2|167260083|167350757|-|90675|8191|SCN7A|protein_coding	ENSG00000234456|7|79082198|79100524|+|18327|9849|MAGI2-AS3|processed_transcript	0.432027	2.56951e-07
ENSG00000136603|3|170075466|170114623|+|39158|7782|SKIL|protein_coding	ENSG00000234456|7|79082198|79100524|+|18327|9849|MAGI2-AS3|processed_transcript	0.442863	1.17873e-07
ENSG00000136859|9|129849611|129885162|-|35552|3889|ANGPTL2|protein_coding	ENSG00000234456|7|79082198|79100524|+|18327|9849|MAGI2-AS3|processed_transcript	0.567008	1.66154e-12
ENSG00000137077|9|34709002|34710121|-|1120|924|CCL21|protein_coding	ENSG00000234456|7|79082198|79100524|+|18327|9849|MAGI2-AS3|processed_transcript	0.400211	2.17754e-06
ENSG00000137124|9|38392661|38398658|+|5998|3066|ALDH1B1|protein_coding	ENSG00000234456|7|79082198|79100524|+|18327|9849|MAGI2-AS3|processed_transcript	0.404819	1.61953e-06
ENSG00000137267|6|3153903|3157760|-|3858|1727|TUBB2A|protein_coding	ENSG00000234456|7|79082198|79100524|+|18327|9849|MAGI2-AS3|processed_transcript	0.406716	1.43182e-06
ENSG00000137273|6|1390069|1395832|+|5764|2187|FOXF2|protein_coding	ENSG00000234456|7|79082198|79100524|+|18327|9849|MAGI2-AS3|processed_transcript	0.417508	7.00232e-07
ENSG00000137501|11|85405267|85522184|-|116918|11248|SYTL2|protein_coding	ENSG00000234456|7|79082198|79100524|+|18327|9849|MAGI2-AS3|processed_transcript	0.47684	8.52623e-09
ENSG00000137502|11|82684175|82782965|-|98791|11701|RAB30|protein_coding	ENSG00000234456|7|79082198|79100524|+|18327|9849|MAGI2-AS3|processed_transcript	0.440305	1.42033e-07
ENSG00000137558|8|75736772|75767264|+|30493|7156|PI15|protein_coding	ENSG00000234456|7|79082198|79100524|+|18327|9849|MAGI2-AS3|processed_transcript	0.469695	1.51714e-08
ENSG00000137601|4|170314426|170533780|-|219355|7755|NEK1|protein_coding	ENSG00000234456|7|79082198|79100524|+|18327|9849|MAGI2-AS3|processed_transcript	0.516632	2.67084e-10
ENSG00000137672|11|101322295|101743293|-|420999|5537|TRPC6|protein_coding	ENSG00000234456|7|79082198|79100524|+|18327|9849|MAGI2-AS3|processed_transcript	0.479392	6.91766e-09
ENSG00000137727|11|110447766|110583912|-|136147|7125|ARHGAP20|protein_coding	ENSG00000234456|7|79082198|79100524|+|18327|9849|MAGI2-AS3|processed_transcript	0.407221	1.38548e-06
ENSG00000137745|11|102813724|102826463|-|12740|2834|MMP13|protein_coding	ENSG00000234456|7|79082198|79100524|+|18327|9849|MAGI2-AS3|processed_transcript	0.476895	8.48757e-09
ENSG00000137801|15|39873280|39891667|+|18388|10870|THBS1|protein_coding	ENSG00000234456|7|79082198|79100524|+|18327|9849|MAGI2-AS3|processed_transcript	0.649377	4.87756e-17
ENSG00000137809|15|68594050|68724501|-|130452|5685|ITGA11|protein_coding	ENSG00000234456|7|79082198|79100524|+|18327|9849|MAGI2-AS3|processed_transcript	0.608191	1.31326e-14
ENSG00000138080|2|27301435|27309271|+|7837|3953|EMILIN1|protein_coding	ENSG00000234456|7|79082198|79100524|+|18327|9849|MAGI2-AS3|processed_transcript	0.561294	3.08757e-12
ENSG00000138311|10|64133951|64431771|+|297821|9073|ZNF365|protein_coding	ENSG00000234456|7|79082198|79100524|+|18327|9849|MAGI2-AS3|processed_transcript	0.507599	6.09852e-10
ENSG00000138336|10|70320413|70454239|+|133827|9288|TET1|protein_coding	ENSG00000234456|7|79082198|79100524|+|18327|9849|MAGI2-AS3|processed_transcript	0.422985	4.82362e-07
ENSG00000138356|2|201450591|201541787|+|91197|5552|AOX1|protein_coding	ENSG00000234456|7|79082198|79100524|+|18327|9849|MAGI2-AS3|processed_transcript	0.527067	9.98024e-11
ENSG00000138395|2|202655184|202760273|+|105090|6141|CDK15|protein_coding	ENSG00000234456|7|79082198|79100524|+|18327|9849|MAGI2-AS3|processed_transcript	0.616369	4.61349e-15
ENSG00000138411|2|197059094|197458416|-|399323|12692|HECW2|protein_coding	ENSG00000234456|7|79082198|79100524|+|18327|9849|MAGI2-AS3|processed_transcript	0.467839	1.75836e-08
ENSG00000138615|15|65488337|65503826|-|15490|4454|CILP|protein_coding	ENSG00000234456|7|79082198|79100524|+|18327|9849|MAGI2-AS3|processed_transcript	0.518232	2.30161e-10
ENSG00000138623|15|74701630|74726808|-|25179|4309|SEMA7A|protein_coding	ENSG00000234456|7|79082198|79100524|+|18327|9849|MAGI2-AS3|processed_transcript	0.434898	2.09579e-07
ENSG00000138639|4|86396267|86923823|+|527557|7908|ARHGAP24|protein_coding	ENSG00000234456|7|79082198|79100524|+|18327|9849|MAGI2-AS3|processed_transcript	0.570618	1.11636e-12
ENSG00000138674|4|83739814|83822319|-|82506|9145|SEC31A|protein_coding	ENSG00000234456|7|79082198|79100524|+|18327|9849|MAGI2-AS3|processed_transcript	0.470384	1.43591e-08
ENSG00000138685|4|123747863|123819391|+|71529|6775|FGF2|protein_coding	ENSG00000234456|7|79082198|79100524|+|18327|9849|MAGI2-AS3|processed_transcript	0.607885	1.3649e-14
ENSG00000138735|4|120415550|120550146|-|134597|9756|PDE5A|protein_coding	ENSG00000234456|7|79082198|79100524|+|18327|9849|MAGI2-AS3|processed_transcript	0.510983	4.48838e-10
ENSG00000138738|4|121606074|121844025|-|237952|9517|PRDM5|protein_coding	ENSG00000234456|7|79082198|79100524|+|18327|9849|MAGI2-AS3|processed_transcript	0.560788	3.26005e-12
ENSG00000138741|4|122800182|122872909|-|72728|4358|TRPC3|protein_coding	ENSG00000234456|7|79082198|79100524|+|18327|9849|MAGI2-AS3|processed_transcript	0.429204	3.13415e-07
ENSG00000138758|4|77870856|77961537|+|90682|9787|SEPT11|protein_coding	ENSG00000234456|7|79082198|79100524|+|18327|9849|MAGI2-AS3|processed_transcript	0.525993	1.10612e-10
ENSG00000138795|4|108968701|109090112|-|121412|5361|LEF1|protein_coding	ENSG00000234456|7|79082198|79100524|+|18327|9849|MAGI2-AS3|processed_transcript	0.404773	1.6243e-06
ENSG00000138829|5|127593601|127994878|-|401278|13196|FBN2|protein_coding	ENSG00000234456|7|79082198|79100524|+|18327|9849|MAGI2-AS3|processed_transcript	0.450563	6.66343e-08
ENSG00000138944|22|44639547|44708731|-|69185|6751|KIAA1644|protein_coding	ENSG00000234456|7|79082198|79100524|+|18327|9849|MAGI2-AS3|processed_transcript	0.59457	7.02816e-14
ENSG00000139117|12|39040624|39301232|-|260609|5178|CPNE8|protein_coding	ENSG00000234456|7|79082198|79100524|+|18327|9849|MAGI2-AS3|processed_transcript	0.505961	7.0647e-10
ENSG00000139174|12|42852140|42984157|-|132018|5201|PRICKLE1|protein_coding	ENSG00000234456|7|79082198|79100524|+|18327|9849|MAGI2-AS3|processed_transcript	0.626591	1.1945e-15
ENSG00000139278|12|75874460|75897633|+|23174|6273|GLIPR1|protein_coding	ENSG00000234456|7|79082198|79100524|+|18327|9849|MAGI2-AS3|processed_transcript	0.634913	3.83054e-16
ENSG00000139289|12|76419227|76427712|-|8486|8069|PHLDA1|protein_coding	ENSG00000234456|7|79082198|79100524|+|18327|9849|MAGI2-AS3|processed_transcript	0.452713	5.66791e-08
ENSG00000139324|12|88536073|88593664|+|57592|7327|TMTC3|protein_coding	ENSG00000234456|7|79082198|79100524|+|18327|9849|MAGI2-AS3|processed_transcript	0.494168	1.99239e-09
ENSG00000139329|12|91496406|91505608|-|9203|3008|LUM|protein_coding	ENSG00000234456|7|79082198|79100524|+|18327|9849|MAGI2-AS3|processed_transcript	0.572096	9.47312e-13
ENSG00000139330|12|91444268|91451760|-|7493|2162|KERA|protein_coding	ENSG00000234456|7|79082198|79100524|+|18327|9849|MAGI2-AS3|processed_transcript	0.569967	1.19981e-12
ENSG00000139436|12|110367607|110434194|-|66588|13547|GIT2|protein_coding	ENSG00000234456|7|79082198|79100524|+|18327|9849|MAGI2-AS3|processed_transcript	0.461436	2.90608e-08
ENSG00000139793|13|97873688|98046374|+|172687|4884|MBNL2|protein_coding	ENSG00000234456|7|79082198|79100524|+|18327|9849|MAGI2-AS3|processed_transcript	0.50474	7.87984e-10
ENSG00000139910|14|26912299|27066960|-|154662|10046|NOVA1|protein_coding	ENSG00000234456|7|79082198|79100524|+|18327|9849|MAGI2-AS3|processed_transcript	0.506899	6.49466e-10
ENSG00000139926|14|51955818|52197445|+|241628|9416|FRMD6|protein_coding	ENSG00000234456|7|79082198|79100524|+|18327|9849|MAGI2-AS3|processed_transcript	0.623791	1.73807e-15
ENSG00000139971|14|58466453|58764857|-|298405|7565|C14orf37|protein_coding	ENSG00000234456|7|79082198|79100524|+|18327|9849|MAGI2-AS3|processed_transcript	0.615867	4.92331e-15
ENSG00000140285|15|49715293|49780972|+|65680|6657|FGF7|protein_coding	ENSG00000234456|7|79082198|79100524|+|18327|9849|MAGI2-AS3|processed_transcript	0.650631	4.05837e-17
ENSG00000140416|15|63334831|63364114|+|29284|8468|TPM1|protein_coding	ENSG00000234456|7|79082198|79100524|+|18327|9849|MAGI2-AS3|processed_transcript	0.525982	1.10732e-10
ENSG00000140557|15|92937058|93011958|+|74901|5903|ST8SIA2|protein_coding	ENSG00000234456|7|79082198|79100524|+|18327|9849|MAGI2-AS3|processed_transcript	0.426868	3.68897e-07
ENSG00000140682|16|31482906|31489281|+|6376|5403|TGFB1I1|protein_coding	ENSG00000234456|7|79082198|79100524|+|18327|9849|MAGI2-AS3|processed_transcript	0.62991	7.62028e-16
ENSG00000140743|16|22357257|22448486|-|91230|3948|CDR2|protein_coding	ENSG00000234456|7|79082198|79100524|+|18327|9849|MAGI2-AS3|processed_transcript	0.409471	1.19571e-06
ENSG00000140807|16|50582241|50670647|+|88407|4912|NKD1|protein_coding	ENSG00000234456|7|79082198|79100524|+|18327|9849|MAGI2-AS3|processed_transcript	0.532492	5.90256e-11
ENSG00000140873|16|77281710|77469011|-|187302|6678|ADAMTS18|protein_coding	ENSG00000234456|7|79082198|79100524|+|18327|9849|MAGI2-AS3|processed_transcript	0.523121	1.45373e-10
ENSG00000140931|16|66637777|66647795|+|10019|3163|CMTM3|protein_coding	ENSG00000234456|7|79082198|79100524|+|18327|9849|MAGI2-AS3|processed_transcript	0.548375	1.20096e-11
ENSG00000140937|16|64977656|65160015|-|182360|9920|CDH11|protein_coding	ENSG00000234456|7|79082198|79100524|+|18327|9849|MAGI2-AS3|processed_transcript	0.688067	1.09173e-19
ENSG00000140945|16|82660408|83830204|+|1169797|7146|CDH13|protein_coding	ENSG00000234456|7|79082198|79100524|+|18327|9849|MAGI2-AS3|processed_transcript	0.4435	1.125e-07
ENSG00000141040|17|16454701|16472520|-|17820|3566|ZNF287|protein_coding	ENSG00000234456|7|79082198|79100524|+|18327|9849|MAGI2-AS3|processed_transcript	0.416346	7.57183e-07
ENSG00000141068|17|25783670|25953461|+|169792|11817|KSR1|protein_coding	ENSG00000234456|7|79082198|79100524|+|18327|9849|MAGI2-AS3|processed_transcript	0.403172	1.80114e-06
ENSG00000141338|17|66863433|66951533|-|88101|11288|ABCA8|protein_coding	ENSG00000234456|7|79082198|79100524|+|18327|9849|MAGI2-AS3|processed_transcript	0.47928	6.98164e-09
ENSG00000141429|18|33161081|33291798|+|130718|5126|GALNT1|protein_coding	ENSG00000234456|7|79082198|79100524|+|18327|9849|MAGI2-AS3|processed_transcript	0.482573	5.31784e-09
ENSG00000141449|18|18822203|19105378|+|283176|10572|GREB1L|protein_coding	ENSG00000234456|7|79082198|79100524|+|18327|9849|MAGI2-AS3|processed_transcript	0.591479	1.01711e-13
ENSG00000141540|17|72209653|72258155|+|48503|5371|TTYH2|protein_coding	ENSG00000234456|7|79082198|79100524|+|18327|9849|MAGI2-AS3|processed_transcript	0.408943	1.23783e-06
ENSG00000141720|17|36921942|36956379|-|34438|6135|PIP4K2B|protein_coding	ENSG00000234456|7|79082198|79100524|+|18327|9849|MAGI2-AS3|processed_transcript	0.448758	7.6263e-08
ENSG00000141753|17|38599702|38613983|+|14282|2211|IGFBP4|protein_coding	ENSG00000234456|7|79082198|79100524|+|18327|9849|MAGI2-AS3|processed_transcript	0.570542	1.12583e-12
ENSG00000142156|21|47401651|47424964|+|23314|5340|COL6A1|protein_coding	ENSG00000234456|7|79082198|79100524|+|18327|9849|MAGI2-AS3|processed_transcript	0.572765	8.792e-13
ENSG00000142173|21|47518011|47552763|+|34753|5386|COL6A2|protein_coding	ENSG00000234456|7|79082198|79100524|+|18327|9849|MAGI2-AS3|processed_transcript	0.608918	1.19808e-14
ENSG00000142178|21|44834395|44847008|-|12614|4886|SIK1|protein_coding	ENSG00000234456|7|79082198|79100524|+|18327|9849|MAGI2-AS3|processed_transcript	0.430472	2.86726e-07
ENSG00000142192|21|27252861|27543446|-|290586|6349|APP|protein_coding	ENSG00000234456|7|79082198|79100524|+|18327|9849|MAGI2-AS3|processed_transcript	0.414304	8.68142e-07
ENSG00000142303|19|8645126|8675620|-|30495|5739|ADAMTS10|protein_coding	ENSG00000234456|7|79082198|79100524|+|18327|9849|MAGI2-AS3|processed_transcript	0.567446	1.5838e-12
ENSG00000142549|19|51815102|51833608|+|18507|2606|IGLON5|protein_coding	ENSG00000234456|7|79082198|79100524|+|18327|9849|MAGI2-AS3|processed_transcript	0.441926	1.26228e-07
ENSG00000142552|19|50030875|50050219|+|19345|2093|RCN3|protein_coding	ENSG00000234456|7|79082198|79100524|+|18327|9849|MAGI2-AS3|processed_transcript	0.488542	3.22289e-09
ENSG00000142798|1|22148738|22263790|-|115053|17694|HSPG2|protein_coding	ENSG00000234456|7|79082198|79100524|+|18327|9849|MAGI2-AS3|processed_transcript	0.457672	3.88591e-08
ENSG00000142871|1|86046444|86049645|+|3202|2455|CYR61|protein_coding	ENSG00000234456|7|79082198|79100524|+|18327|9849|MAGI2-AS3|processed_transcript	0.529769	7.69195e-11
ENSG00000142875|1|84543745|84704181|+|160437|6676|PRKACB|protein_coding	ENSG00000234456|7|79082198|79100524|+|18327|9849|MAGI2-AS3|processed_transcript	0.462414	2.69306e-08
ENSG00000143028|1|110009180|110024759|+|15580|4033|SYPL2|protein_coding	ENSG00000234456|7|79082198|79100524|+|18327|9849|MAGI2-AS3|processed_transcript	0.463426	2.48869e-08
ENSG00000143067|1|120162045|120190396|-|28352|5041|ZNF697|protein_coding	ENSG00000234456|7|79082198|79100524|+|18327|9849|MAGI2-AS3|processed_transcript	0.570988	1.07154e-12
ENSG00000143195|1|166882443|166944719|-|62277|8283|ILDR2|protein_coding	ENSG00000234456|7|79082198|79100524|+|18327|9849|MAGI2-AS3|processed_transcript	0.455574	4.56206e-08
ENSG00000143196|1|168664697|168698502|-|33806|1786|DPT|protein_coding	ENSG00000234456|7|79082198|79100524|+|18327|9849|MAGI2-AS3|processed_transcript	0.465894	2.0505e-08
ENSG00000143248|1|163080911|163291577|-|210667|6812|RGS5|protein_coding	ENSG00000234456|7|79082198|79100524|+|18327|9849|MAGI2-AS3|processed_transcript	0.544091	1.86037e-11
ENSG00000143322|1|179068462|179198819|-|130358|13257|ABL2|protein_coding	ENSG00000234456|7|79082198|79100524|+|18327|9849|MAGI2-AS3|processed_transcript	0.413643	9.07279e-07
ENSG00000143333|1|182567758|182573543|-|5786|2427|RGS16|protein_coding	ENSG00000234456|7|79082198|79100524|+|18327|9849|MAGI2-AS3|processed_transcript	0.472059	1.25565e-08
ENSG00000143341|1|185703683|186160085|+|456403|18583|HMCN1|protein_coding	ENSG00000234456|7|79082198|79100524|+|18327|9849|MAGI2-AS3|processed_transcript	0.58086	3.51733e-13
ENSG00000143369|1|150480538|150486265|+|5728|3360|ECM1|protein_coding	ENSG00000234456|7|79082198|79100524|+|18327|9849|MAGI2-AS3|processed_transcript	0.513512	3.56198e-10
ENSG00000143387|1|150768684|150780799|-|12116|1887|CTSK|protein_coding	ENSG00000234456|7|79082198|79100524|+|18327|9849|MAGI2-AS3|processed_transcript	0.593389	8.09744e-14
ENSG00000143437|1|150782181|150849244|-|67064|6516|ARNT|protein_coding	ENSG00000234456|7|79082198|79100524|+|18327|9849|MAGI2-AS3|processed_transcript	0.420843	5.58481e-07
ENSG00000143494|1|213123862|213165379|+|41518|6950|VASH2|protein_coding	ENSG00000234456|7|79082198|79100524|+|18327|9849|MAGI2-AS3|processed_transcript	0.475042	9.86911e-09
ENSG00000143515|1|154298029|154323783|+|25755|7572|ATP8B2|protein_coding	ENSG00000234456|7|79082198|79100524|+|18327|9849|MAGI2-AS3|processed_transcript	0.56371	2.37947e-12
ENSG00000143702|1|243287730|243418650|-|130921|10939|CEP170|protein_coding	ENSG00000234456|7|79082198|79100524|+|18327|9849|MAGI2-AS3|processed_transcript	0.499523	1.25038e-09
ENSG00000144031|2|71205510|71212626|+|7117|2523|ANKRD53|protein_coding	ENSG00000234456|7|79082198|79100524|+|18327|9849|MAGI2-AS3|processed_transcript	0.403766	1.73356e-06
ENSG00000144036|2|72403113|73053170|-|650058|10185|EXOC6B|protein_coding	ENSG00000234456|7|79082198|79100524|+|18327|9849|MAGI2-AS3|processed_transcript	0.416334	7.5781e-07
ENSG00000144057|2|107418056|107503564|-|85509|7708|ST6GAL2|protein_coding	ENSG00000234456|7|79082198|79100524|+|18327|9849|MAGI2-AS3|processed_transcript	0.595434	6.3335e-14
ENSG00000144152|2|112895962|112945791|+|49830|6576|FBLN7|protein_coding	ENSG00000234456|7|79082198|79100524|+|18327|9849|MAGI2-AS3|processed_transcript	0.472261	1.23538e-08
ENSG00000144233|2|128619204|128643496|-|24293|4761|AMMECR1L|protein_coding	ENSG00000234456|7|79082198|79100524|+|18327|9849|MAGI2-AS3|processed_transcript	0.417345	7.07937e-07
ENSG00000144278|2|154728426|155310361|+|581936|6520|GALNT13|protein_coding	ENSG00000234456|7|79082198|79100524|+|18327|9849|MAGI2-AS3|processed_transcript	0.557576	4.59196e-12
ENSG00000144366|2|189156396|189460653|+|304258|11974|GULP1|protein_coding	ENSG00000234456|7|79082198|79100524|+|18327|9849|MAGI2-AS3|processed_transcript	0.487086	3.6447e-09
ENSG00000144476|2|237476430|237491001|+|14572|2258|ACKR3|protein_coding	ENSG00000234456|7|79082198|79100524|+|18327|9849|MAGI2-AS3|processed_transcript	0.424744	4.27374e-07
ENSG00000144619|3|2140497|3099645|+|959149|9130|CNTN4|protein_coding	ENSG00000234456|7|79082198|79100524|+|18327|9849|MAGI2-AS3|processed_transcript	0.648686	5.39583e-17
ENSG00000144642|3|29322473|30051886|+|729414|10352|RBMS3|protein_coding	ENSG00000234456|7|79082198|79100524|+|18327|9849|MAGI2-AS3|processed_transcript	0.496707	1.5991e-09
ENSG00000144810|3|99357319|99518070|+|160752|9408|COL8A1|protein_coding	ENSG00000234456|7|79082198|79100524|+|18327|9849|MAGI2-AS3|processed_transcript	0.694439	3.64504e-20
ENSG00000144815|3|101498046|101547073|+|49028|9474|NXPE3|protein_coding	ENSG00000234456|7|79082198|79100524|+|18327|9849|MAGI2-AS3|processed_transcript	0.428883	3.20524e-07
ENSG00000144824|3|111451344|111695364|+|244021|12109|PHLDB2|protein_coding	ENSG00000234456|7|79082198|79100524|+|18327|9849|MAGI2-AS3|processed_transcript	0.584936	2.19638e-13
ENSG00000144891|3|148415571|148460795|+|45225|3478|AGTR1|protein_coding	ENSG00000234456|7|79082198|79100524|+|18327|9849|MAGI2-AS3|processed_transcript	0.669817	2.17621e-18
ENSG00000144935|3|142442916|142526730|+|83815|4768|TRPC1|protein_coding	ENSG00000234456|7|79082198|79100524|+|18327|9849|MAGI2-AS3|processed_transcript	0.633282	4.79996e-16
ENSG00000145147|4|20254883|20622184|+|367302|9700|SLIT2|protein_coding	ENSG00000234456|7|79082198|79100524|+|18327|9849|MAGI2-AS3|processed_transcript	0.580016	3.87452e-13
ENSG00000145244|4|47596015|47840123|-|244109|10087|CORIN|protein_coding	ENSG00000234456|7|79082198|79100524|+|18327|9849|MAGI2-AS3|processed_transcript	0.47331	1.13531e-08
ENSG00000145246|4|47487305|47595503|+|108199|7965|ATP10D|protein_coding	ENSG00000234456|7|79082198|79100524|+|18327|9849|MAGI2-AS3|processed_transcript	0.494319	1.96653e-09
ENSG00000145348|4|106962756|107242652|-|279897|11112|TBCK|protein_coding	ENSG00000234456|7|79082198|79100524|+|18327|9849|MAGI2-AS3|processed_transcript	0.405676	1.53198e-06
ENSG00000145349|4|114372188|114683083|-|310896|7363|CAMK2D|protein_coding	ENSG00000234456|7|79082198|79100524|+|18327|9849|MAGI2-AS3|processed_transcript	0.4855	4.16498e-09
ENSG00000145358|4|101107027|101111939|-|4913|2994|DDIT4L|protein_coding	ENSG00000234456|7|79082198|79100524|+|18327|9849|MAGI2-AS3|processed_transcript	0.48895	3.11324e-09
ENSG00000145391|4|140417095|140527853|-|110759|13916|SETD7|protein_coding	ENSG00000234456|7|79082198|79100524|+|18327|9849|MAGI2-AS3|processed_transcript	0.443345	1.13788e-07
ENSG00000145423|4|154701744|154710272|-|8529|2032|SFRP2|protein_coding	ENSG00000234456|7|79082198|79100524|+|18327|9849|MAGI2-AS3|processed_transcript	0.566941	1.6738e-12
ENSG00000145431|4|157681606|157892546|-|210941|5593|PDGFC|protein_coding	ENSG00000234456|7|79082198|79100524|+|18327|9849|MAGI2-AS3|processed_transcript	0.430648	2.83207e-07
ENSG00000145506|5|1008944|1039058|+|30115|3009|NKD2|protein_coding	ENSG00000234456|7|79082198|79100524|+|18327|9849|MAGI2-AS3|processed_transcript	0.574679	7.0962e-13
ENSG00000145536|5|5140443|5320417|+|179975|5863|ADAMTS16|protein_coding	ENSG00000234456|7|79082198|79100524|+|18327|9849|MAGI2-AS3|processed_transcript	0.519541	2.03673e-10
ENSG00000145632|5|57749809|57756087|-|6279|4768|PLK2|protein_coding	ENSG00000234456|7|79082198|79100524|+|18327|9849|MAGI2-AS3|processed_transcript	0.502672	9.4716e-10
ENSG00000145715|5|86563705|86687748|+|124044|5232|RASA1|protein_coding	ENSG00000234456|7|79082198|79100524|+|18327|9849|MAGI2-AS3|processed_transcript	0.412645	9.69521e-07
ENSG00000145757|5|94987885|95034415|-|46531|2811|SPATA9|protein_coding	ENSG00000234456|7|79082198|79100524|+|18327|9849|MAGI2-AS3|processed_transcript	0.458956	3.52051e-08
ENSG00000145794|5|126626523|126801429|+|174907|9007|MEGF10|protein_coding	ENSG00000234456|7|79082198|79100524|+|18327|9849|MAGI2-AS3|processed_transcript	0.491149	2.58183e-09
ENSG00000145824|5|134906373|134914969|-|8597|1971|CXCL14|protein_coding	ENSG00000234456|7|79082198|79100524|+|18327|9849|MAGI2-AS3|processed_transcript	0.487839	3.42031e-09
ENSG00000145864|5|160715436|160976050|-|260615|8553|GABRB2|protein_coding	ENSG00000234456|7|79082198|79100524|+|18327|9849|MAGI2-AS3|processed_transcript	0.48031	6.41369e-09
ENSG00000145936|5|169801675|169816681|-|15007|6079|KCNMB1|protein_coding	ENSG00000234456|7|79082198|79100524|+|18327|9849|MAGI2-AS3|processed_transcript	0.406066	1.49363e-06
ENSG00000146112|6|30644166|30655672|-|11507|4599|PPP1R18|protein_coding	ENSG00000234456|7|79082198|79100524|+|18327|9849|MAGI2-AS3|processed_transcript	0.45007	6.91411e-08
ENSG00000146250|6|84222194|84235423|+|13230|2608|PRSS35|protein_coding	ENSG00000234456|7|79082198|79100524|+|18327|9849|MAGI2-AS3|processed_transcript	0.427368	3.56289e-07
ENSG00000146376|6|129897277|130031370|-|134094|4640|ARHGAP18|protein_coding	ENSG00000234456|7|79082198|79100524|+|18327|9849|MAGI2-AS3|processed_transcript	0.449208	7.37435e-08
ENSG00000146477|6|160769300|160876014|+|106715|5752|SLC22A3|protein_coding	ENSG00000234456|7|79082198|79100524|+|18327|9849|MAGI2-AS3|processed_transcript	0.453218	5.45549e-08
ENSG00000146555|7|3341080|4308632|+|967553|12045|SDK1|protein_coding	ENSG00000234456|7|79082198|79100524|+|18327|9849|MAGI2-AS3|processed_transcript	0.407736	1.33964e-06
ENSG00000146938|X|5758678|6146904|-|388227|7313|NLGN4X|protein_coding	ENSG00000234456|7|79082198|79100524|+|18327|9849|MAGI2-AS3|processed_transcript	0.534499	4.84906e-11
ENSG00000146966|7|140218220|140373793|-|155574|5148|DENND2A|protein_coding	ENSG00000234456|7|79082198|79100524|+|18327|9849|MAGI2-AS3|processed_transcript	0.502996	9.20302e-10
ENSG00000147027|X|34645181|34675405|-|30225|4054|TMEM47|protein_coding	ENSG00000234456|7|79082198|79100524|+|18327|9849|MAGI2-AS3|processed_transcript	0.482573	5.31756e-09
ENSG00000147100|X|73641085|73753752|+|112668|4372|SLC16A2|protein_coding	ENSG00000234456|7|79082198|79100524|+|18327|9849|MAGI2-AS3|processed_transcript	0.412141	1.00248e-06
ENSG00000147113|X|45007619|45060146|-|52528|6720|CXorf36|protein_coding	ENSG00000234456|7|79082198|79100524|+|18327|9849|MAGI2-AS3|processed_transcript	0.465622	2.09494e-08
ENSG00000147145|X|78003206|78012591|+|9386|3113|LPAR4|protein_coding	ENSG00000234456|7|79082198|79100524|+|18327|9849|MAGI2-AS3|processed_transcript	0.661181	8.33954e-18
ENSG00000147231|X|105855160|105922672|+|67513|4853|CXorf57|protein_coding	ENSG00000234456|7|79082198|79100524|+|18327|9849|MAGI2-AS3|processed_transcript	0.592489	9.01804e-14
ENSG00000147251|X|117629861|117820126|+|190266|6664|DOCK11|protein_coding	ENSG00000234456|7|79082198|79100524|+|18327|9849|MAGI2-AS3|processed_transcript	0.555184	5.91279e-12
ENSG00000147408|8|19261672|19615540|-|353869|6580|CSGALNACT1|protein_coding	ENSG00000234456|7|79082198|79100524|+|18327|9849|MAGI2-AS3|processed_transcript	0.447817	8.17959e-08
ENSG00000147650|8|105501459|105601252|-|99794|9777|LRP12|protein_coding	ENSG00000234456|7|79082198|79100524|+|18327|9849|MAGI2-AS3|processed_transcript	0.509183	5.28546e-10
ENSG00000148053|9|87283466|87638505|+|355040|16968|NTRK2|protein_coding	ENSG00000234456|7|79082198|79100524|+|18327|9849|MAGI2-AS3|processed_transcript	0.533644	5.27368e-11
ENSG00000148516|10|31607424|31818742|+|211319|8561|ZEB1|protein_coding	ENSG00000234456|7|79082198|79100524|+|18327|9849|MAGI2-AS3|processed_transcript	0.666867	3.46081e-18
ENSG00000148541|10|61005890|61122939|-|117050|6750|FAM13C|protein_coding	ENSG00000234456|7|79082198|79100524|+|18327|9849|MAGI2-AS3|processed_transcript	0.456258	4.32999e-08
ENSG00000148680|10|92500578|92617671|-|117094|3447|HTR7|protein_coding	ENSG00000234456|7|79082198|79100524|+|18327|9849|MAGI2-AS3|processed_transcript	0.423319	4.7144e-07
ENSG00000148848|10|127700950|128077024|-|376075|9860|ADAM12|protein_coding	ENSG00000234456|7|79082198|79100524|+|18327|9849|MAGI2-AS3|processed_transcript	0.557542	4.60843e-12
ENSG00000148948|11|40135753|41481323|-|1345571|5347|LRRC4C|protein_coding	ENSG00000234456|7|79082198|79100524|+|18327|9849|MAGI2-AS3|processed_transcript	0.447336	8.47714e-08
ENSG00000149150|11|57252007|57283259|-|31253|3534|SLC43A1|protein_coding	ENSG00000234456|7|79082198|79100524|+|18327|9849|MAGI2-AS3|processed_transcript	0.448819	7.59144e-08
ENSG00000149257|11|75273101|75283828|+|10728|4914|SERPINH1|protein_coding	ENSG00000234456|7|79082198|79100524|+|18327|9849|MAGI2-AS3|processed_transcript	0.421858	5.2111e-07
ENSG00000149380|11|73946846|74022702|-|75857|4009|P4HA3|protein_coding	ENSG00000234456|7|79082198|79100524|+|18327|9849|MAGI2-AS3|processed_transcript	0.556041	5.40207e-12
ENSG00000149451|20|3648612|3662893|-|14282|5386|ADAM33|protein_coding	ENSG00000234456|7|79082198|79100524|+|18327|9849|MAGI2-AS3|processed_transcript	0.413901	8.9178e-07
ENSG00000149557|11|125315646|125366213|-|50568|5932|FEZ1|protein_coding	ENSG00000234456|7|79082198|79100524|+|18327|9849|MAGI2-AS3|processed_transcript	0.527139	9.91109e-11
ENSG00000149564|11|124622026|124632186|-|10161|3373|ESAM|protein_coding	ENSG00000234456|7|79082198|79100524|+|18327|9849|MAGI2-AS3|processed_transcript	0.421574	5.31303e-07
ENSG00000149575|11|118032666|118047388|-|14723|5826|SCN2B|protein_coding	ENSG00000234456|7|79082198|79100524|+|18327|9849|MAGI2-AS3|processed_transcript	0.407494	1.361e-06
ENSG00000149591|11|117070037|117075498|+|5462|3917|TAGLN|protein_coding	ENSG00000234456|7|79082198|79100524|+|18327|9849|MAGI2-AS3|processed_transcript	0.618119	3.67351e-15
ENSG00000149596|20|42740335|42816218|-|75884|5943|JPH2|protein_coding	ENSG00000234456|7|79082198|79100524|+|18327|9849|MAGI2-AS3|processed_transcript	0.442087	1.24752e-07
ENSG00000149633|20|36838890|36889174|-|50285|7947|KIAA1755|protein_coding	ENSG00000234456|7|79082198|79100524|+|18327|9849|MAGI2-AS3|processed_transcript	0.418752	6.43758e-07
ENSG00000150048|12|10222153|10264226|-|42074|3169|CLEC1A|protein_coding	ENSG00000234456|7|79082198|79100524|+|18327|9849|MAGI2-AS3|processed_transcript	0.51175	4.18532e-10
ENSG00000150093|10|33189247|33294720|-|105474|6127|ITGB1|protein_coding	ENSG00000234456|7|79082198|79100524|+|18327|9849|MAGI2-AS3|processed_transcript	0.432857	2.42299e-07
ENSG00000150457|13|21547171|21635686|-|88516|5739|LATS2|protein_coding	ENSG00000234456|7|79082198|79100524|+|18327|9849|MAGI2-AS3|processed_transcript	0.568537	1.40482e-12
ENSG00000150594|10|112836790|112840658|+|3869|3869|ADRA2A|protein_coding	ENSG00000234456|7|79082198|79100524|+|18327|9849|MAGI2-AS3|processed_transcript	0.630296	7.22974e-16
ENSG00000150627|4|176986985|177103978|+|116994|7817|WDR17|protein_coding	ENSG00000234456|7|79082198|79100524|+|18327|9849|MAGI2-AS3|processed_transcript	0.492574	2.28517e-09
ENSG00000150630|4|177604689|177713881|-|109193|2423|VEGFC|protein_coding	ENSG00000234456|7|79082198|79100524|+|18327|9849|MAGI2-AS3|processed_transcript	0.501854	1.01831e-09
ENSG00000150636|18|66382446|66722426|+|339981|5844|CCDC102B|protein_coding	ENSG00000234456|7|79082198|79100524|+|18327|9849|MAGI2-AS3|processed_transcript	0.523181	1.44548e-10
ENSG00000150672|11|83166055|85338966|-|2172912|16089|DLG2|protein_coding	ENSG00000234456|7|79082198|79100524|+|18327|9849|MAGI2-AS3|processed_transcript	0.560778	3.26365e-12
ENSG00000150764|11|111797868|111893308|+|95441|8509|DIXDC1|protein_coding	ENSG00000234456|7|79082198|79100524|+|18327|9849|MAGI2-AS3|processed_transcript	0.406738	1.42974e-06
ENSG00000150907|13|41129804|41240734|-|110931|5811|FOXO1|protein_coding	ENSG00000234456|7|79082198|79100524|+|18327|9849|MAGI2-AS3|processed_transcript	0.419454	6.13839e-07
ENSG00000150961|4|119643978|119759838|-|115861|9938|SEC24D|protein_coding	ENSG00000234456|7|79082198|79100524|+|18327|9849|MAGI2-AS3|processed_transcript	0.42453	4.33718e-07
ENSG00000151067|12|2079952|2802108|+|722157|14095|CACNA1C|protein_coding	ENSG00000234456|7|79082198|79100524|+|18327|9849|MAGI2-AS3|processed_transcript	0.604015	2.21501e-14
ENSG00000151079|12|4918342|4960277|+|41936|5977|KCNA6|protein_coding	ENSG00000234456|7|79082198|79100524|+|18327|9849|MAGI2-AS3|processed_transcript	0.480557	6.28397e-09
ENSG00000151135|12|107349497|107372556|+|23060|4768|C12orf23|protein_coding	ENSG00000234456|7|79082198|79100524|+|18327|9849|MAGI2-AS3|processed_transcript	0.441487	1.30331e-07
ENSG00000151229|12|40148823|40499891|-|351069|10027|SLC2A13|protein_coding	ENSG00000234456|7|79082198|79100524|+|18327|9849|MAGI2-AS3|processed_transcript	0.424605	4.31488e-07
ENSG00000151240|10|320130|735683|-|415554|10003|DIP2C|protein_coding	ENSG00000234456|7|79082198|79100524|+|18327|9849|MAGI2-AS3|processed_transcript	0.470148	1.46328e-08
ENSG00000151388|5|33523640|33892297|-|368658|9778|ADAMTS12|protein_coding	ENSG00000234456|7|79082198|79100524|+|18327|9849|MAGI2-AS3|processed_transcript	0.553622	6.96591e-12
ENSG00000151422|5|108083523|108532542|+|449020|13593|FER|protein_coding	ENSG00000234456|7|79082198|79100524|+|18327|9849|MAGI2-AS3|processed_transcript	0.4439	1.09247e-07
ENSG00000151458|4|125585207|125633887|-|48681|8794|ANKRD50|protein_coding	ENSG00000234456|7|79082198|79100524|+|18327|9849|MAGI2-AS3|processed_transcript	0.570513	1.1295e-12
ENSG00000151553|10|116581503|116659591|+|78089|6212|FAM160B1|protein_coding	ENSG00000234456|7|79082198|79100524|+|18327|9849|MAGI2-AS3|processed_transcript	0.406905	1.4143e-06
ENSG00000151572|12|101111304|101522419|+|411116|4997|ANO4|protein_coding	ENSG00000234456|7|79082198|79100524|+|18327|9849|MAGI2-AS3|processed_transcript	0.414107	8.79619e-07
ENSG00000151617|4|148402069|148466106|+|64038|4238|EDNRA|protein_coding	ENSG00000234456|7|79082198|79100524|+|18327|9849|MAGI2-AS3|processed_transcript	0.716786	6.13618e-22
ENSG00000151718|4|184020446|184241930|+|221485|9966|WWC2|protein_coding	ENSG00000234456|7|79082198|79100524|+|18327|9849|MAGI2-AS3|processed_transcript	0.500409	1.1567e-09
ENSG00000151726|4|185676749|185747972|-|71224|6134|ACSL1|protein_coding	ENSG00000234456|7|79082198|79100524|+|18327|9849|MAGI2-AS3|processed_transcript	0.402419	1.89053e-06
ENSG00000151789|3|21459915|22414812|-|954898|7420|ZNF385D|protein_coding	ENSG00000234456|7|79082198|79100524|+|18327|9849|MAGI2-AS3|processed_transcript	0.561019	3.18009e-12
ENSG00000151892|10|117816444|118032979|-|216536|9832|GFRA1|protein_coding	ENSG00000234456|7|79082198|79100524|+|18327|9849|MAGI2-AS3|processed_transcript	0.549901	1.02598e-11
ENSG00000151917|6|56819773|56892140|+|72368|5739|BEND6|protein_coding	ENSG00000234456|7|79082198|79100524|+|18327|9849|MAGI2-AS3|processed_transcript	0.531699	6.37728e-11
ENSG00000152022|1|145477085|145501669|+|24585|3979|LIX1L|protein_coding	ENSG00000234456|7|79082198|79100524|+|18327|9849|MAGI2-AS3|processed_transcript	0.56964	1.24405e-12
ENSG00000152042|1|146032647|146082765|-|50119|6864|NBPF11|protein_coding	ENSG00000234456|7|79082198|79100524|+|18327|9849|MAGI2-AS3|processed_transcript	0.40644	1.45782e-06
ENSG00000152049|2|223916532|224063117|+|146586|4124|KCNE4|protein_coding	ENSG00000234456|7|79082198|79100524|+|18327|9849|MAGI2-AS3|processed_transcript	0.669398	2.32508e-18
ENSG00000152217|18|42260138|42648475|+|388338|11151|SETBP1|protein_coding	ENSG00000234456|7|79082198|79100524|+|18327|9849|MAGI2-AS3|processed_transcript	0.419415	6.15463e-07
ENSG00000152270|11|14665269|14892350|+|227082|10467|PDE3B|protein_coding	ENSG00000234456|7|79082198|79100524|+|18327|9849|MAGI2-AS3|processed_transcript	0.414628	8.49588e-07
ENSG00000152284|2|85360533|85537511|+|176979|4414|TCF7L1|protein_coding	ENSG00000234456|7|79082198|79100524|+|18327|9849|MAGI2-AS3|processed_transcript	0.449784	7.06378e-08
ENSG00000152377|5|136310987|136934068|-|623082|6174|SPOCK1|protein_coding	ENSG00000234456|7|79082198|79100524|+|18327|9849|MAGI2-AS3|processed_transcript	0.606301	1.66536e-14
ENSG00000152402|11|106544738|106889250|-|344513|16361|GUCY1A2|protein_coding	ENSG00000234456|7|79082198|79100524|+|18327|9849|MAGI2-AS3|processed_transcript	0.477359	8.17197e-09
ENSG00000152495|5|110559351|110830584|+|271234|13910|CAMK4|protein_coding	ENSG00000234456|7|79082198|79100524|+|18327|9849|MAGI2-AS3|processed_transcript	0.407032	1.40262e-06
ENSG00000152527|2|43864412|43995126|+|130715|9835|PLEKHH2|protein_coding	ENSG00000234456|7|79082198|79100524|+|18327|9849|MAGI2-AS3|processed_transcript	0.542323	2.22474e-11
ENSG00000152583|4|88394487|88452213|-|57727|3477|SPARCL1|protein_coding	ENSG00000234456|7|79082198|79100524|+|18327|9849|MAGI2-AS3|processed_transcript	0.566757	1.7078e-12
ENSG00000152661|6|121756838|121770873|+|14036|3037|GJA1|protein_coding	ENSG00000234456|7|79082198|79100524|+|18327|9849|MAGI2-AS3|processed_transcript	0.418676	6.47072e-07
ENSG00000152784|4|81105033|81125483|+|20451|4588|PRDM8|protein_coding	ENSG00000234456|7|79082198|79100524|+|18327|9849|MAGI2-AS3|processed_transcript	0.582121	3.04283e-13
ENSG00000152932|5|57878048|58155213|+|277166|9648|RAB3C|protein_coding	ENSG00000234456|7|79082198|79100524|+|18327|9849|MAGI2-AS3|processed_transcript	0.403675	1.74375e-06
ENSG00000152952|3|145787227|145881440|-|94214|7646|PLOD2|protein_coding	ENSG00000234456|7|79082198|79100524|+|18327|9849|MAGI2-AS3|processed_transcript	0.485382	4.20621e-09
ENSG00000152969|4|6027926|6202318|-|174393|3673|JAKMIP1|protein_coding	ENSG00000234456|7|79082198|79100524|+|18327|9849|MAGI2-AS3|processed_transcript	0.409987	1.15577e-06
ENSG00000153071|5|39371780|39462402|-|90623|7714|DAB2|protein_coding	ENSG00000234456|7|79082198|79100524|+|18327|9849|MAGI2-AS3|processed_transcript	0.562797	2.62629e-12
ENSG00000153162|6|7727030|7881655|+|154626|2780|BMP6|protein_coding	ENSG00000234456|7|79082198|79100524|+|18327|9849|MAGI2-AS3|processed_transcript	0.428361	3.32449e-07
ENSG00000153165|2|107021446|107084832|-|63387|5629|RGPD3|protein_coding	ENSG00000234456|7|79082198|79100524|+|18327|9849|MAGI2-AS3|processed_transcript	0.554229	6.53698e-12
ENSG00000153179|12|65004293|65091347|+|87055|3705|RASSF3|protein_coding	ENSG00000234456|7|79082198|79100524|+|18327|9849|MAGI2-AS3|processed_transcript	0.402839	1.84023e-06
ENSG00000153246|2|160788519|160919121|-|130603|9803|PLA2R1|protein_coding	ENSG00000234456|7|79082198|79100524|+|18327|9849|MAGI2-AS3|processed_transcript	0.462233	2.7314e-08
ENSG00000153707|9|8314246|10612723|-|2298478|11081|PTPRD|protein_coding	ENSG00000234456|7|79082198|79100524|+|18327|9849|MAGI2-AS3|processed_transcript	0.644649	9.6841e-17
ENSG00000153823|2|229715242|230136001|-|420760|3364|PID1|protein_coding	ENSG00000234456|7|79082198|79100524|+|18327|9849|MAGI2-AS3|processed_transcript	0.492605	2.27914e-09
ENSG00000153956|7|81575760|82073114|-|497355|9010|CACNA2D1|protein_coding	ENSG00000234456|7|79082198|79100524|+|18327|9849|MAGI2-AS3|processed_transcript	0.426553	3.77055e-07
ENSG00000153993|7|84624869|84816171|-|191303|8062|SEMA3D|protein_coding	ENSG00000234456|7|79082198|79100524|+|18327|9849|MAGI2-AS3|processed_transcript	0.577893	4.93539e-13
ENSG00000154027|1|77747736|78025651|+|277916|6916|AK5|protein_coding	ENSG00000234456|7|79082198|79100524|+|18327|9849|MAGI2-AS3|processed_transcript	0.467864	1.75487e-08
ENSG00000154035|17|21142183|21156722|-|14540|4930|C17orf103|protein_coding	ENSG00000234456|7|79082198|79100524|+|18327|9849|MAGI2-AS3|processed_transcript	0.472791	1.18379e-08
ENSG00000154096|11|119288090|119295695|-|7606|5923|THY1|protein_coding	ENSG00000234456|7|79082198|79100524|+|18327|9849|MAGI2-AS3|processed_transcript	0.449275	7.33787e-08
ENSG00000154175|3|100468000|100712359|-|244360|10978|ABI3BP|protein_coding	ENSG00000234456|7|79082198|79100524|+|18327|9849|MAGI2-AS3|processed_transcript	0.417211	7.14354e-07
ENSG00000154188|8|108261721|108510283|-|248563|7117|ANGPT1|protein_coding	ENSG00000234456|7|79082198|79100524|+|18327|9849|MAGI2-AS3|processed_transcript	0.556458	5.16891e-12
ENSG00000154240|17|63631656|64188202|-|556547|7849|CEP112|protein_coding	ENSG00000234456|7|79082198|79100524|+|18327|9849|MAGI2-AS3|processed_transcript	0.429902	2.98446e-07
ENSG00000154262|17|67074843|67138029|-|63187|14151|ABCA6|protein_coding	ENSG00000234456|7|79082198|79100524|+|18327|9849|MAGI2-AS3|processed_transcript	0.555001	6.02736e-12
ENSG00000154511|1|93307724|93427057|-|119334|2574|FAM69A|protein_coding	ENSG00000234456|7|79082198|79100524|+|18327|9849|MAGI2-AS3|processed_transcript	0.443778	1.10232e-07
ENSG00000154553|4|186422851|186456766|-|33916|8080|PDLIM3|protein_coding	ENSG00000234456|7|79082198|79100524|+|18327|9849|MAGI2-AS3|processed_transcript	0.6124	7.6939e-15
ENSG00000154654|21|22370633|22915650|+|545018|8732|NCAM2|protein_coding	ENSG00000234456|7|79082198|79100524|+|18327|9849|MAGI2-AS3|processed_transcript	0.536503	3.97927e-11
ENSG00000154678|7|31790793|32338941|-|548149|13821|PDE1C|protein_coding	ENSG00000234456|7|79082198|79100524|+|18327|9849|MAGI2-AS3|processed_transcript	0.566868	1.68731e-12
ENSG00000154721|21|27011584|27089874|+|78291|5937|JAM2|protein_coding	ENSG00000234456|7|79082198|79100524|+|18327|9849|MAGI2-AS3|processed_transcript	0.655101	2.09185e-17
ENSG00000154736|21|28290231|28338832|-|48602|9056|ADAMTS5|protein_coding	ENSG00000234456|7|79082198|79100524|+|18327|9849|MAGI2-AS3|processed_transcript	0.538627	3.22274e-11
ENSG00000154864|18|10666480|11148587|-|482108|14620|PIEZO2|protein_coding	ENSG00000234456|7|79082198|79100524|+|18327|9849|MAGI2-AS3|processed_transcript	0.57091	1.08088e-12
ENSG00000154945|17|48770551|48785285|-|14735|4849|ANKRD40|protein_coding	ENSG00000234456|7|79082198|79100524|+|18327|9849|MAGI2-AS3|processed_transcript	0.415722	7.89577e-07
ENSG00000155011|4|107842959|108204963|-|362005|4319|DKK2|protein_coding	ENSG00000234456|7|79082198|79100524|+|18327|9849|MAGI2-AS3|processed_transcript	0.495545	1.76876e-09
ENSG00000155016|4|108852525|108874613|+|22089|6096|CYP2U1|protein_coding	ENSG00000234456|7|79082198|79100524|+|18327|9849|MAGI2-AS3|processed_transcript	0.484808	4.41342e-09
ENSG00000155130|6|114178541|114184648|+|6108|4273|MARCKS|protein_coding	ENSG00000234456|7|79082198|79100524|+|18327|9849|MAGI2-AS3|processed_transcript	0.533028	5.60148e-11
ENSG00000155254|10|99472930|99477907|+|4978|3377|MARVELD1|protein_coding	ENSG00000234456|7|79082198|79100524|+|18327|9849|MAGI2-AS3|processed_transcript	0.646172	7.77535e-17
ENSG00000155760|2|202899310|202903160|+|3851|3851|FZD7|protein_coding	ENSG00000234456|7|79082198|79100524|+|18327|9849|MAGI2-AS3|processed_transcript	0.483987	4.72678e-09
ENSG00000155816|1|240177648|240638489|+|460842|9691|FMN2|protein_coding	ENSG00000234456|7|79082198|79100524|+|18327|9849|MAGI2-AS3|processed_transcript	0.555654	5.62672e-12
ENSG00000155970|8|16884747|16980153|+|95407|4606|MICU3|protein_coding	ENSG00000234456|7|79082198|79100524|+|18327|9849|MAGI2-AS3|processed_transcript	0.582861	2.7937e-13
ENSG00000156011|8|18384811|18942240|-|557430|15210|PSD3|protein_coding	ENSG00000234456|7|79082198|79100524|+|18327|9849|MAGI2-AS3|processed_transcript	0.544492	1.78623e-11
ENSG00000156049|9|80037995|80263223|-|225229|2721|GNA14|protein_coding	ENSG00000234456|7|79082198|79100524|+|18327|9849|MAGI2-AS3|processed_transcript	0.442052	1.25072e-07
ENSG00000156103|8|89044237|89340254|-|296018|12115|MMP16|protein_coding	ENSG00000234456|7|79082198|79100524|+|18327|9849|MAGI2-AS3|processed_transcript	0.566294	1.79644e-12
ENSG00000156218|15|84322838|84708594|+|385757|9754|ADAMTSL3|protein_coding	ENSG00000234456|7|79082198|79100524|+|18327|9849|MAGI2-AS3|processed_transcript	0.509804	4.9961e-10
ENSG00000156273|21|30566392|31003071|+|436680|7717|BACH1|protein_coding	ENSG00000234456|7|79082198|79100524|+|18327|9849|MAGI2-AS3|processed_transcript	0.400183	2.1814e-06
ENSG00000156466|8|97154562|97173020|-|18459|3697|GDF6|protein_coding	ENSG00000234456|7|79082198|79100524|+|18327|9849|MAGI2-AS3|processed_transcript	0.54585	1.55555e-11
ENSG00000156671|10|76859344|76941881|+|82538|7316|SAMD8|protein_coding	ENSG00000234456|7|79082198|79100524|+|18327|9849|MAGI2-AS3|processed_transcript	0.499957	1.20365e-09
ENSG00000157168|8|31496902|32622548|+|1125647|7657|NRG1|protein_coding	ENSG00000234456|7|79082198|79100524|+|18327|9849|MAGI2-AS3|processed_transcript	0.457427	3.95935e-08
ENSG00000157227|14|23305766|23318236|+|12471|4464|MMP14|protein_coding	ENSG00000234456|7|79082198|79100524|+|18327|9849|MAGI2-AS3|processed_transcript	0.589439	1.29546e-13
ENSG00000157240|7|90893783|90898123|+|4341|4341|FZD1|protein_coding	ENSG00000234456|7|79082198|79100524|+|18327|9849|MAGI2-AS3|processed_transcript	0.607105	1.50566e-14
ENSG00000157350|16|70413338|70473140|-|59803|6287|ST3GAL2|protein_coding	ENSG00000234456|7|79082198|79100524|+|18327|9849|MAGI2-AS3|processed_transcript	0.446638	8.92754e-08
ENSG00000157399|X|2852699|2886286|-|33588|2618|ARSE|protein_coding	ENSG00000234456|7|79082198|79100524|+|18327|9849|MAGI2-AS3|processed_transcript	0.571844	9.7431e-13
ENSG00000157404|4|55524085|55606881|+|82797|5563|KIT|protein_coding	ENSG00000234456|7|79082198|79100524|+|18327|9849|MAGI2-AS3|processed_transcript	0.582102	3.04937e-13
ENSG00000157554|21|39751949|40033704|-|281756|8000|ERG|protein_coding	ENSG00000234456|7|79082198|79100524|+|18327|9849|MAGI2-AS3|processed_transcript	0.425097	4.17055e-07
ENSG00000157570|11|44748015|44953972|+|205958|5871|TSPAN18|protein_coding	ENSG00000234456|7|79082198|79100524|+|18327|9849|MAGI2-AS3|processed_transcript	0.520129	1.92745e-10
ENSG00000157613|11|46299212|46342972|+|43761|4038|CREB3L1|protein_coding	ENSG00000234456|7|79082198|79100524|+|18327|9849|MAGI2-AS3|processed_transcript	0.510235	4.8047e-10
ENSG00000157680|7|137065783|137531838|-|466056|15547|DGKI|protein_coding	ENSG00000234456|7|79082198|79100524|+|18327|9849|MAGI2-AS3|processed_transcript	0.478407	7.50011e-09
ENSG00000157766|15|89346674|89418585|+|71912|10908|ACAN|protein_coding	ENSG00000234456|7|79082198|79100524|+|18327|9849|MAGI2-AS3|processed_transcript	0.500191	1.17912e-09
ENSG00000158008|1|26346375|26362955|+|16581|4537|EXTL1|protein_coding	ENSG00000234456|7|79082198|79100524|+|18327|9849|MAGI2-AS3|processed_transcript	0.51042	4.72453e-10
ENSG00000158163|3|137780832|137834660|-|53829|5045|DZIP1L|protein_coding	ENSG00000234456|7|79082198|79100524|+|18327|9849|MAGI2-AS3|processed_transcript	0.555723	5.58597e-12
ENSG00000158186|3|138066539|138124375|+|57837|6315|MRAS|protein_coding	ENSG00000234456|7|79082198|79100524|+|18327|9849|MAGI2-AS3|processed_transcript	0.524669	1.25503e-10
ENSG00000158258|3|139654027|140296239|+|642213|14596|CLSTN2|protein_coding	ENSG00000234456|7|79082198|79100524|+|18327|9849|MAGI2-AS3|processed_transcript	0.45564	4.53905e-08
ENSG00000158270|18|319361|500722|-|181362|4719|COLEC12|protein_coding	ENSG00000234456|7|79082198|79100524|+|18327|9849|MAGI2-AS3|processed_transcript	0.57175	9.84534e-13
ENSG00000158352|X|50334647|50557302|-|222656|10333|SHROOM4|protein_coding	ENSG00000234456|7|79082198|79100524|+|18327|9849|MAGI2-AS3|processed_transcript	0.467682	1.78044e-08
ENSG00000158859|1|161154098|161168846|-|14749|10334|ADAMTS4|protein_coding	ENSG00000234456|7|79082198|79100524|+|18327|9849|MAGI2-AS3|processed_transcript	0.476851	8.518e-09
ENSG00000159216|21|36160098|37376965|-|1216868|15574|RUNX1|protein_coding	ENSG00000234456|7|79082198|79100524|+|18327|9849|MAGI2-AS3|processed_transcript	0.461983	2.78508e-08
ENSG00000159433|15|42867857|43013179|+|145323|20706|STARD9|protein_coding	ENSG00000234456|7|79082198|79100524|+|18327|9849|MAGI2-AS3|processed_transcript	0.477376	8.16051e-09
ENSG00000159674|4|1160720|1202750|-|42031|6013|SPON2|protein_coding	ENSG00000234456|7|79082198|79100524|+|18327|9849|MAGI2-AS3|processed_transcript	0.482092	5.53458e-09
ENSG00000159784|7|143050493|143059863|-|9371|6430|FAM131B|protein_coding	ENSG00000234456|7|79082198|79100524|+|18327|9849|MAGI2-AS3|processed_transcript	0.437852	1.6959e-07
ENSG00000159842|17|906758|1132315|-|225558|11709|ABR|protein_coding	ENSG00000234456|7|79082198|79100524|+|18327|9849|MAGI2-AS3|processed_transcript	0.472727	1.18991e-08
ENSG00000160062|1|33005028|33071540|+|66513|7075|ZBTB8A|protein_coding	ENSG00000234456|7|79082198|79100524|+|18327|9849|MAGI2-AS3|processed_transcript	0.437588	1.72841e-07
ENSG00000160161|19|19649057|19657468|+|8412|4360|CILP2|protein_coding	ENSG00000234456|7|79082198|79100524|+|18327|9849|MAGI2-AS3|processed_transcript	0.532163	6.09561e-11
ENSG00000160469|19|55793440|55823901|+|30462|3841|BRSK1|protein_coding	ENSG00000234456|7|79082198|79100524|+|18327|9849|MAGI2-AS3|processed_transcript	0.472878	1.17551e-08
ENSG00000160539|9|134165081|134184649|+|19569|2430|PPAPDC3|protein_coding	ENSG00000234456|7|79082198|79100524|+|18327|9849|MAGI2-AS3|processed_transcript	0.407999	1.31679e-06
ENSG00000160551|17|27717482|27878922|+|161441|16980|TAOK1|protein_coding	ENSG00000234456|7|79082198|79100524|+|18327|9849|MAGI2-AS3|processed_transcript	0.409039	1.23011e-06
ENSG00000160691|1|154934774|154946871|-|12098|4342|SHC1|protein_coding	ENSG00000234456|7|79082198|79100524|+|18327|9849|MAGI2-AS3|processed_transcript	0.451117	6.39195e-08
ENSG00000160801|3|46919236|46945287|+|26052|2756|PTH1R|protein_coding	ENSG00000234456|7|79082198|79100524|+|18327|9849|MAGI2-AS3|processed_transcript	0.505555	7.32683e-10
ENSG00000160808|3|46899362|46923659|-|24298|1360|MYL3|protein_coding	ENSG00000234456|7|79082198|79100524|+|18327|9849|MAGI2-AS3|processed_transcript	0.405929	1.50706e-06
ENSG00000161381|17|37219556|37310647|-|91092|9277|PLXDC1|protein_coding	ENSG00000234456|7|79082198|79100524|+|18327|9849|MAGI2-AS3|processed_transcript	0.561361	3.06566e-12
ENSG00000161544|17|74523438|74547257|-|23820|2949|CYGB|protein_coding	ENSG00000234456|7|79082198|79100524|+|18327|9849|MAGI2-AS3|processed_transcript	0.454742	4.86013e-08
ENSG00000161638|12|54789045|54813244|-|24200|7577|ITGA5|protein_coding	ENSG00000234456|7|79082198|79100524|+|18327|9849|MAGI2-AS3|processed_transcript	0.509804	4.99615e-10
ENSG00000161835|12|52400724|52409673|+|8950|2829|GRASP|protein_coding	ENSG00000234456|7|79082198|79100524|+|18327|9849|MAGI2-AS3|processed_transcript	0.411979	1.01332e-06
ENSG00000161940|17|6926339|6933609|+|7271|4373|BCL6B|protein_coding	ENSG00000234456|7|79082198|79100524|+|18327|9849|MAGI2-AS3|processed_transcript	0.412913	9.52439e-07
ENSG00000162367|1|47681962|47697892|-|15931|5706|TAL1|protein_coding	ENSG00000234456|7|79082198|79100524|+|18327|9849|MAGI2-AS3|processed_transcript	0.482183	5.49269e-09
ENSG00000162493|1|13909960|13944452|+|34493|3707|PDPN|protein_coding	ENSG00000234456|7|79082198|79100524|+|18327|9849|MAGI2-AS3|processed_transcript	0.598809	4.2056e-14
ENSG00000162520|1|33145507|33169197|-|23691|3941|SYNC|protein_coding	ENSG00000234456|7|79082198|79100524|+|18327|9849|MAGI2-AS3|processed_transcript	0.403377	1.77758e-06
ENSG00000162576|1|1288069|1297157|-|9089|3371|MXRA8|protein_coding	ENSG00000234456|7|79082198|79100524|+|18327|9849|MAGI2-AS3|processed_transcript	0.48803	3.36537e-09
ENSG00000162614|1|78354198|78409580|+|55383|4624|NEXN|protein_coding	ENSG00000234456|7|79082198|79100524|+|18327|9849|MAGI2-AS3|processed_transcript	0.668298	2.76498e-18
ENSG00000162616|1|78444859|78483648|+|38790|3783|DNAJB4|protein_coding	ENSG00000234456|7|79082198|79100524|+|18327|9849|MAGI2-AS3|processed_transcript	0.471363	1.32771e-08
ENSG00000162618|1|79355449|79472403|-|116955|3527|ELTD1|protein_coding	ENSG00000234456|7|79082198|79100524|+|18327|9849|MAGI2-AS3|processed_transcript	0.483788	4.80593e-09
ENSG00000162630|1|193148175|193155784|-|7610|3274|B3GALT2|protein_coding	ENSG00000234456|7|79082198|79100524|+|18327|9849|MAGI2-AS3|processed_transcript	0.49547	1.7803e-09
ENSG00000162631|1|107682629|108026080|+|343452|9165|NTNG1|protein_coding	ENSG00000234456|7|79082198|79100524|+|18327|9849|MAGI2-AS3|processed_transcript	0.472233	1.23819e-08
ENSG00000162636|1|109102711|109187522|+|84812|9355|FAM102B|protein_coding	ENSG00000234456|7|79082198|79100524|+|18327|9849|MAGI2-AS3|processed_transcript	0.465166	2.17147e-08
ENSG00000162687|1|196194909|196578355|-|383447|7124|KCNT2|protein_coding	ENSG00000234456|7|79082198|79100524|+|18327|9849|MAGI2-AS3|processed_transcript	0.664275	5.1798e-18
ENSG00000162692|1|101185298|101204601|+|19304|6049|VCAM1|protein_coding	ENSG00000234456|7|79082198|79100524|+|18327|9849|MAGI2-AS3|processed_transcript	0.444481	1.04684e-07
ENSG00000162733|1|162601163|162757190|+|156028|10730|DDR2|protein_coding	ENSG00000234456|7|79082198|79100524|+|18327|9849|MAGI2-AS3|processed_transcript	0.636477	3.08141e-16
ENSG00000162745|1|161952982|161993644|-|40663|3415|OLFML2B|protein_coding	ENSG00000234456|7|79082198|79100524|+|18327|9849|MAGI2-AS3|processed_transcript	0.523087	1.45847e-10
ENSG00000162804|2|241938255|242034983|+|96729|13592|SNED1|protein_coding	ENSG00000234456|7|79082198|79100524|+|18327|9849|MAGI2-AS3|processed_transcript	0.417289	7.10616e-07
ENSG00000162849|1|245318287|245872733|+|554447|14403|KIF26B|protein_coding	ENSG00000234456|7|79082198|79100524|+|18327|9849|MAGI2-AS3|processed_transcript	0.54812	1.23278e-11
ENSG00000162882|2|42994229|43019733|-|25505|2726|HAAO|protein_coding	ENSG00000234456|7|79082198|79100524|+|18327|9849|MAGI2-AS3|processed_transcript	0.411437	1.05031e-06
ENSG00000162946|1|231762561|232177018|+|414458|12137|DISC1|protein_coding	ENSG00000234456|7|79082198|79100524|+|18327|9849|MAGI2-AS3|processed_transcript	0.430778	2.80615e-07
ENSG00000163017|2|74119441|74146992|+|27552|3811|ACTG2|protein_coding	ENSG00000234456|7|79082198|79100524|+|18327|9849|MAGI2-AS3|processed_transcript	0.515203	3.04831e-10
ENSG00000163032|2|17720393|17838285|+|117893|3833|VSNL1|protein_coding	ENSG00000234456|7|79082198|79100524|+|18327|9849|MAGI2-AS3|processed_transcript	0.508358	5.69497e-10
ENSG00000163064|2|119599747|119605254|-|5508|2886|EN1|protein_coding	ENSG00000234456|7|79082198|79100524|+|18327|9849|MAGI2-AS3|processed_transcript	0.406995	1.40606e-06
ENSG00000163110|4|95373037|95589377|+|216341|11115|PDLIM5|protein_coding	ENSG00000234456|7|79082198|79100524|+|18327|9849|MAGI2-AS3|processed_transcript	0.510797	4.56514e-10
ENSG00000163145|4|15341442|15447790|+|106349|5583|C1QTNF7|protein_coding	ENSG00000234456|7|79082198|79100524|+|18327|9849|MAGI2-AS3|processed_transcript	0.543303	2.015e-11
ENSG00000163171|2|37869032|37965611|-|96580|10216|CDC42EP3|protein_coding	ENSG00000234456|7|79082198|79100524|+|18327|9849|MAGI2-AS3|processed_transcript	0.562963	2.57956e-12
ENSG00000163297|4|80822303|81046608|-|224306|10101|ANTXR2|protein_coding	ENSG00000234456|7|79082198|79100524|+|18327|9849|MAGI2-AS3|processed_transcript	0.639041	2.15101e-16
ENSG00000163320|3|88101094|88199035|-|97942|6490|CGGBP1|protein_coding	ENSG00000234456|7|79082198|79100524|+|18327|9849|MAGI2-AS3|processed_transcript	0.412674	9.67668e-07
ENSG00000163322|4|84382092|84444501|-|62410|6042|FAM175A|protein_coding	ENSG00000234456|7|79082198|79100524|+|18327|9849|MAGI2-AS3|processed_transcript	0.431469	2.67277e-07
ENSG00000163359|2|238232646|238323018|-|90373|19624|COL6A3|protein_coding	ENSG00000234456|7|79082198|79100524|+|18327|9849|MAGI2-AS3|processed_transcript	0.591388	1.02818e-13
ENSG00000163378|3|69024365|69063112|-|38748|5647|EOGT|protein_coding	ENSG00000234456|7|79082198|79100524|+|18327|9849|MAGI2-AS3|processed_transcript	0.533614	5.2892e-11
ENSG00000163430|3|120111140|120170100|-|58961|8727|FSTL1|protein_coding	ENSG00000234456|7|79082198|79100524|+|18327|9849|MAGI2-AS3|processed_transcript	0.660127	9.79482e-18
ENSG00000163431|1|201865580|201915715|-|50136|3970|LMOD1|protein_coding	ENSG00000234456|7|79082198|79100524|+|18327|9849|MAGI2-AS3|processed_transcript	0.708566	2.8825e-21
ENSG00000163453|4|57896939|57976551|-|79613|1932|IGFBP7|protein_coding	ENSG00000234456|7|79082198|79100524|+|18327|9849|MAGI2-AS3|processed_transcript	0.506308	6.84837e-10
ENSG00000163512|3|28356494|28390618|-|34125|6349|AZI2|protein_coding	ENSG00000234456|7|79082198|79100524|+|18327|9849|MAGI2-AS3|processed_transcript	0.400625	2.12074e-06
ENSG00000163520|3|13573824|13679922|+|106099|4996|FBLN2|protein_coding	ENSG00000234456|7|79082198|79100524|+|18327|9849|MAGI2-AS3|processed_transcript	0.546413	1.46856e-11
ENSG00000163577|3|170606204|170626482|-|20279|5593|EIF5A2|protein_coding	ENSG00000234456|7|79082198|79100524|+|18327|9849|MAGI2-AS3|processed_transcript	0.498261	1.39648e-09
ENSG00000163637|3|64079543|64431152|-|351610|8726|PRICKLE2|protein_coding	ENSG00000234456|7|79082198|79100524|+|18327|9849|MAGI2-AS3|processed_transcript	0.493261	2.15424e-09
ENSG00000163638|3|64501333|64673676|-|172344|10693|ADAMTS9|protein_coding	ENSG00000234456|7|79082198|79100524|+|18327|9849|MAGI2-AS3|processed_transcript	0.492575	2.28501e-09
ENSG00000163644|4|89178772|89205921|-|27150|11371|PPM1K|protein_coding	ENSG00000234456|7|79082198|79100524|+|18327|9849|MAGI2-AS3|processed_transcript	0.403615	1.75057e-06
ENSG00000163697|4|40812044|41218731|-|406688|12956|APBB2|protein_coding	ENSG00000234456|7|79082198|79100524|+|18327|9849|MAGI2-AS3|processed_transcript	0.555517	5.7091e-12
ENSG00000163710|3|142534764|142608045|-|73282|3480|PCOLCE2|protein_coding	ENSG00000234456|7|79082198|79100524|+|18327|9849|MAGI2-AS3|processed_transcript	0.566954	1.67135e-12
ENSG00000163751|3|148583043|148614983|+|31941|1848|CPA3|protein_coding	ENSG00000234456|7|79082198|79100524|+|18327|9849|MAGI2-AS3|processed_transcript	0.423026	4.81023e-07
ENSG00000163762|3|149036285|149052201|-|15917|4482|TM4SF18|protein_coding	ENSG00000234456|7|79082198|79100524|+|18327|9849|MAGI2-AS3|processed_transcript	0.427648	3.49395e-07
ENSG00000163909|1|40089825|40105617|-|15793|3750|HEYL|protein_coding	ENSG00000234456|7|79082198|79100524|+|18327|9849|MAGI2-AS3|processed_transcript	0.406758	1.42792e-06
ENSG00000164031|4|100817405|100867883|-|50479|13078|DNAJB14|protein_coding	ENSG00000234456|7|79082198|79100524|+|18327|9849|MAGI2-AS3|processed_transcript	0.442266	1.23139e-07
ENSG00000164035|4|101316498|101801283|-|484786|5243|EMCN|protein_coding	ENSG00000234456|7|79082198|79100524|+|18327|9849|MAGI2-AS3|processed_transcript	0.453159	5.47982e-08
ENSG00000164038|4|103941025|104006986|-|65962|5469|SLC9B2|protein_coding	ENSG00000234456|7|79082198|79100524|+|18327|9849|MAGI2-AS3|processed_transcript	0.558544	4.143e-12
ENSG00000164066|4|128544426|128647892|+|103467|16066|INTU|protein_coding	ENSG00000234456|7|79082198|79100524|+|18327|9849|MAGI2-AS3|processed_transcript	0.497819	1.45149e-09
ENSG00000164106|4|174305852|174327531|-|21680|5396|SCRG1|protein_coding	ENSG00000234456|7|79082198|79100524|+|18327|9849|MAGI2-AS3|processed_transcript	0.494457	1.94327e-09
ENSG00000164107|4|174446120|174451380|-|5261|3601|HAND2|protein_coding	ENSG00000234456|7|79082198|79100524|+|18327|9849|MAGI2-AS3|processed_transcript	0.588782	1.39996e-13
ENSG00000164116|4|156587863|156653501|+|65639|5766|GUCY1A3|protein_coding	ENSG00000234456|7|79082198|79100524|+|18327|9849|MAGI2-AS3|processed_transcript	0.513221	3.65815e-10
ENSG00000164125|4|159045626|159094470|-|48845|7880|FAM198B|protein_coding	ENSG00000234456|7|79082198|79100524|+|18327|9849|MAGI2-AS3|processed_transcript	0.638428	2.34505e-16
ENSG00000164128|4|164245113|164265984|-|20872|4180|NPY1R|protein_coding	ENSG00000234456|7|79082198|79100524|+|18327|9849|MAGI2-AS3|processed_transcript	0.414363	8.64725e-07
ENSG00000164161|4|145567173|145666423|+|99251|12074|HHIP|protein_coding	ENSG00000234456|7|79082198|79100524|+|18327|9849|MAGI2-AS3|processed_transcript	0.470623	1.40883e-08
ENSG00000164171|5|52285156|52390609|+|105454|7910|ITGA2|protein_coding	ENSG00000234456|7|79082198|79100524|+|18327|9849|MAGI2-AS3|processed_transcript	0.431994	2.57561e-07
ENSG00000164176|5|83236373|83680611|-|444239|5738|EDIL3|protein_coding	ENSG00000234456|7|79082198|79100524|+|18327|9849|MAGI2-AS3|processed_transcript	0.568365	1.43172e-12
ENSG00000164188|5|36248536|36302216|-|53681|3363|RANBP3L|protein_coding	ENSG00000234456|7|79082198|79100524|+|18327|9849|MAGI2-AS3|processed_transcript	0.559927	3.57472e-12
ENSG00000164220|5|75911307|75919259|-|7953|3429|F2RL2|protein_coding	ENSG00000234456|7|79082198|79100524|+|18327|9849|MAGI2-AS3|processed_transcript	0.468843	1.62366e-08
ENSG00000164292|5|95049226|95160087|+|110862|8833|RHOBTB3|protein_coding	ENSG00000234456|7|79082198|79100524|+|18327|9849|MAGI2-AS3|processed_transcript	0.626447	1.21793e-15
ENSG00000164294|5|54455946|54462899|+|6954|3868|GPX8|protein_coding	ENSG00000234456|7|79082198|79100524|+|18327|9849|MAGI2-AS3|processed_transcript	0.553478	7.07181e-12
ENSG00000164402|5|132086509|132142933|-|56425|7707|SEPT8|protein_coding	ENSG00000234456|7|79082198|79100524|+|18327|9849|MAGI2-AS3|processed_transcript	0.435161	2.05676e-07
ENSG00000164465|6|117774980|117891021|+|116042|6819|DCBLD1|protein_coding	ENSG00000234456|7|79082198|79100524|+|18327|9849|MAGI2-AS3|processed_transcript	0.445114	9.99157e-08
ENSG00000164484|6|130686879|130764208|+|77330|6131|TMEM200A|protein_coding	ENSG00000234456|7|79082198|79100524|+|18327|9849|MAGI2-AS3|processed_transcript	0.621438	2.37525e-15
ENSG00000164574|5|153570290|153800544|+|230255|10497|GALNT10|protein_coding	ENSG00000234456|7|79082198|79100524|+|18327|9849|MAGI2-AS3|processed_transcript	0.56356	2.41848e-12
ENSG00000164604|7|112718386|112727833|-|9448|7396|GPR85|protein_coding	ENSG00000234456|7|79082198|79100524|+|18327|9849|MAGI2-AS3|processed_transcript	0.551417	8.76774e-12
ENSG00000164619|7|33944523|34195484|+|250962|5889|BMPER|protein_coding	ENSG00000234456|7|79082198|79100524|+|18327|9849|MAGI2-AS3|processed_transcript	0.457796	3.84889e-08
ENSG00000164659|7|86506222|86689015|-|182794|8115|KIAA1324L|protein_coding	ENSG00000234456|7|79082198|79100524|+|18327|9849|MAGI2-AS3|processed_transcript	0.488741	3.16886e-09
ENSG00000164692|7|94023873|94060544|+|36672|11151|COL1A2|protein_coding	ENSG00000234456|7|79082198|79100524|+|18327|9849|MAGI2-AS3|processed_transcript	0.631605	6.04466e-16
ENSG00000164694|6|159590429|159693141|+|102713|6854|FNDC1|protein_coding	ENSG00000234456|7|79082198|79100524|+|18327|9849|MAGI2-AS3|processed_transcript	0.588904	1.38002e-13
ENSG00000164741|8|12940870|13373167|-|432298|10988|DLC1|protein_coding	ENSG00000234456|7|79082198|79100524|+|18327|9849|MAGI2-AS3|processed_transcript	0.691274	6.30728e-20
ENSG00000164743|8|13424352|13425796|+|1445|1445|C8orf48|protein_coding	ENSG00000234456|7|79082198|79100524|+|18327|9849|MAGI2-AS3|processed_transcript	0.46585	2.05756e-08
ENSG00000164932|8|104383743|104395225|+|11483|1776|CTHRC1|protein_coding	ENSG00000234456|7|79082198|79100524|+|18327|9849|MAGI2-AS3|processed_transcript	0.557974	4.40203e-12
ENSG00000164949|8|95261481|95274578|-|13098|2648|GEM|protein_coding	ENSG00000234456|7|79082198|79100524|+|18327|9849|MAGI2-AS3|processed_transcript	0.455833	4.47276e-08
ENSG00000165072|9|72658497|72841886|+|183390|3854|MAMDC2|protein_coding	ENSG00000234456|7|79082198|79100524|+|18327|9849|MAGI2-AS3|processed_transcript	0.508878	5.43365e-10
ENSG00000165124|9|113127531|113342160|-|214630|14193|SVEP1|protein_coding	ENSG00000234456|7|79082198|79100524|+|18327|9849|MAGI2-AS3|processed_transcript	0.528131	9.01018e-11
ENSG00000165300|13|88324870|88331871|+|7002|4779|SLITRK5|protein_coding	ENSG00000234456|7|79082198|79100524|+|18327|9849|MAGI2-AS3|processed_transcript	0.415461	8.03498e-07
ENSG00000165323|11|92085262|92629618|+|544357|19420|FAT3|protein_coding	ENSG00000234456|7|79082198|79100524|+|18327|9849|MAGI2-AS3|processed_transcript	0.426836	3.6971e-07
ENSG00000165338|10|93170096|93274586|+|104491|11354|HECTD2|protein_coding	ENSG00000234456|7|79082198|79100524|+|18327|9849|MAGI2-AS3|processed_transcript	0.501731	1.02942e-09
ENSG00000165379|14|42076773|42373752|+|296980|6140|LRFN5|protein_coding	ENSG00000234456|7|79082198|79100524|+|18327|9849|MAGI2-AS3|processed_transcript	0.504729	7.88814e-10
ENSG00000165424|10|81142081|81205383|-|63303|5051|ZCCHC24|protein_coding	ENSG00000234456|7|79082198|79100524|+|18327|9849|MAGI2-AS3|processed_transcript	0.652011	3.31137e-17
ENSG00000165617|14|59100685|59115039|+|14355|4490|DACT1|protein_coding	ENSG00000234456|7|79082198|79100524|+|18327|9849|MAGI2-AS3|processed_transcript	0.645848	8.14705e-17
ENSG00000165757|10|30301729|30404423|-|102695|9515|KIAA1462|protein_coding	ENSG00000234456|7|79082198|79100524|+|18327|9849|MAGI2-AS3|processed_transcript	0.582016	3.0796e-13
ENSG00000165895|11|100558384|100862668|+|304285|6944|ARHGAP42|protein_coding	ENSG00000234456|7|79082198|79100524|+|18327|9849|MAGI2-AS3|processed_transcript	0.478558	7.40816e-09
ENSG00000165966|12|41582250|41968392|+|386143|4586|PDZRN4|protein_coding	ENSG00000234456|7|79082198|79100524|+|18327|9849|MAGI2-AS3|processed_transcript	0.536571	3.9526e-11
ENSG00000166025|11|94439597|94609918|+|170322|10035|AMOTL1|protein_coding	ENSG00000234456|7|79082198|79100524|+|18327|9849|MAGI2-AS3|processed_transcript	0.483553	4.9012e-09
ENSG00000166033|10|124221041|124274424|+|53384|2120|HTRA1|protein_coding	ENSG00000234456|7|79082198|79100524|+|18327|9849|MAGI2-AS3|processed_transcript	0.584899	2.20601e-13
ENSG00000166068|15|38544527|38649450|+|104924|8260|SPRED1|protein_coding	ENSG00000234456|7|79082198|79100524|+|18327|9849|MAGI2-AS3|processed_transcript	0.554731	6.20101e-12
ENSG00000166073|15|40091233|40213093|-|121861|5119|GPR176|protein_coding	ENSG00000234456|7|79082198|79100524|+|18327|9849|MAGI2-AS3|processed_transcript	0.536759	3.87981e-11
ENSG00000166086|11|133938820|134021896|+|83077|5451|JAM3|protein_coding	ENSG00000234456|7|79082198|79100524|+|18327|9849|MAGI2-AS3|processed_transcript	0.624873	1.50429e-15
ENSG00000166128|15|63481668|63559981|+|78314|5200|RAB8B|protein_coding	ENSG00000234456|7|79082198|79100524|+|18327|9849|MAGI2-AS3|processed_transcript	0.5151	3.07757e-10
ENSG00000166130|12|99007183|99038891|-|31709|4163|IKBIP|protein_coding	ENSG00000234456|7|79082198|79100524|+|18327|9849|MAGI2-AS3|processed_transcript	0.455477	4.59597e-08
ENSG00000166147|15|48700503|48938046|-|237544|16057|FBN1|protein_coding	ENSG00000234456|7|79082198|79100524|+|18327|9849|MAGI2-AS3|processed_transcript	0.682606	2.7344e-19
ENSG00000166250|11|122943035|123065989|-|122955|2635|CLMP|protein_coding	ENSG00000234456|7|79082198|79100524|+|18327|9849|MAGI2-AS3|processed_transcript	0.602005	2.84094e-14
ENSG00000166265|21|27838528|27945603|-|107076|3436|CYYR1|protein_coding	ENSG00000234456|7|79082198|79100524|+|18327|9849|MAGI2-AS3|processed_transcript	0.43686	1.8212e-07
ENSG00000166272|10|104503727|104576021|+|72295|4278|WBP1L|protein_coding	ENSG00000234456|7|79082198|79100524|+|18327|9849|MAGI2-AS3|processed_transcript	0.527029	1.00168e-10
ENSG00000166313|11|6416355|6440644|-|24290|5194|APBB1|protein_coding	ENSG00000234456|7|79082198|79100524|+|18327|9849|MAGI2-AS3|processed_transcript	0.437521	1.73675e-07
ENSG00000166333|11|6624961|6632102|+|7142|3463|ILK|protein_coding	ENSG00000234456|7|79082198|79100524|+|18327|9849|MAGI2-AS3|processed_transcript	0.42053	5.70552e-07
ENSG00000166341|11|6642556|6677085|-|34530|10763|DCHS1|protein_coding	ENSG00000234456|7|79082198|79100524|+|18327|9849|MAGI2-AS3|processed_transcript	0.654843	2.17406e-17
ENSG00000166342|18|70409549|70535381|-|125833|5509|NETO1|protein_coding	ENSG00000234456|7|79082198|79100524|+|18327|9849|MAGI2-AS3|processed_transcript	0.404878	1.61335e-06
ENSG00000166396|18|61420169|61472604|+|52436|2596|SERPINB7|protein_coding	ENSG00000234456|7|79082198|79100524|+|18327|9849|MAGI2-AS3|processed_transcript	0.47704	8.3876e-09
ENSG00000166402|11|8040791|8127659|+|86869|6722|TUB|protein_coding	ENSG00000234456|7|79082198|79100524|+|18327|9849|MAGI2-AS3|processed_transcript	0.500316	1.16625e-09
ENSG00000166448|7|98444111|98468394|-|24284|4663|TMEM130|protein_coding	ENSG00000234456|7|79082198|79100524|+|18327|9849|MAGI2-AS3|processed_transcript	0.473425	1.12478e-08
ENSG00000166450|15|55903744|56035288|-|131545|14388|PRTG|protein_coding	ENSG00000234456|7|79082198|79100524|+|18327|9849|MAGI2-AS3|processed_transcript	0.527707	9.3853e-11
ENSG00000166479|18|66340925|66382535|-|41611|7637|TMX3|protein_coding	ENSG00000234456|7|79082198|79100524|+|18327|9849|MAGI2-AS3|processed_transcript	0.409791	1.17076e-06
ENSG00000166482|17|19286755|19290553|-|3799|2152|MFAP4|protein_coding	ENSG00000234456|7|79082198|79100524|+|18327|9849|MAGI2-AS3|processed_transcript	0.641413	1.53786e-16
ENSG00000166546|16|66461200|66527432|+|66233|7165|BEAN1|protein_coding	ENSG00000234456|7|79082198|79100524|+|18327|9849|MAGI2-AS3|processed_transcript	0.53313	5.54593e-11
ENSG00000166548|16|66541906|66586447|-|44542|7169|TK2|protein_coding	ENSG00000234456|7|79082198|79100524|+|18327|9849|MAGI2-AS3|processed_transcript	0.429504	3.06885e-07
ENSG00000166664|15|30653443|30686052|-|32610|3363|CHRFAM7A|protein_coding	ENSG00000234456|7|79082198|79100524|+|18327|9849|MAGI2-AS3|processed_transcript	0.443928	1.09025e-07
ENSG00000166707|X|103356822|103360533|+|3712|3385|ZCCHC18|protein_coding	ENSG00000234456|7|79082198|79100524|+|18327|9849|MAGI2-AS3|processed_transcript	0.580561	3.64e-13
ENSG00000166780|16|15528152|15718885|+|190734|3688|C16orf45|protein_coding	ENSG00000234456|7|79082198|79100524|+|18327|9849|MAGI2-AS3|processed_transcript	0.582856	2.79542e-13
ENSG00000166793|11|57412560|57417417|-|4858|4460|YPEL4|protein_coding	ENSG00000234456|7|79082198|79100524|+|18327|9849|MAGI2-AS3|processed_transcript	0.434446	2.16436e-07
ENSG00000166813|15|90152020|90198682|-|46663|5001|KIF7|protein_coding	ENSG00000234456|7|79082198|79100524|+|18327|9849|MAGI2-AS3|processed_transcript	0.414157	8.76716e-07
ENSG00000166897|22|37764000|37823505|-|59506|8782|ELFN2|protein_coding	ENSG00000234456|7|79082198|79100524|+|18327|9849|MAGI2-AS3|processed_transcript	0.417272	7.11449e-07
ENSG00000166923|15|33010175|33026870|+|16696|4168|GREM1|protein_coding	ENSG00000234456|7|79082198|79100524|+|18327|9849|MAGI2-AS3|processed_transcript	0.482293	5.44286e-09
ENSG00000166927|11|60145955|60163424|+|17470|4348|MS4A7|protein_coding	ENSG00000234456|7|79082198|79100524|+|18327|9849|MAGI2-AS3|processed_transcript	0.446189	9.22919e-08
ENSG00000166963|15|43803156|43823818|+|20663|10652|MAP1A|protein_coding	ENSG00000234456|7|79082198|79100524|+|18327|9849|MAGI2-AS3|processed_transcript	0.525896	1.11645e-10
ENSG00000166974|18|32556892|32723434|+|166543|6180|MAPRE2|protein_coding	ENSG00000234456|7|79082198|79100524|+|18327|9849|MAGI2-AS3|processed_transcript	0.590023	1.20897e-13
ENSG00000166997|7|99717236|99723134|+|5899|2475|CNPY4|protein_coding	ENSG00000234456|7|79082198|79100524|+|18327|9849|MAGI2-AS3|processed_transcript	0.41016	1.14271e-06
ENSG00000167100|17|48187404|48207246|-|19843|7016|SAMD14|protein_coding	ENSG00000234456|7|79082198|79100524|+|18327|9849|MAGI2-AS3|processed_transcript	0.406015	1.49861e-06
ENSG00000167123|9|131174030|131199626|+|25597|6054|CERCAM|protein_coding	ENSG00000234456|7|79082198|79100524|+|18327|9849|MAGI2-AS3|processed_transcript	0.49044	2.74279e-09
ENSG00000167552|12|49578579|49583107|-|4529|3421|TUBA1A|protein_coding	ENSG00000234456|7|79082198|79100524|+|18327|9849|MAGI2-AS3|processed_transcript	0.457255	4.01198e-08
ENSG00000167601|19|41725108|41767671|+|42564|5154|AXL|protein_coding	ENSG00000234456|7|79082198|79100524|+|18327|9849|MAGI2-AS3|processed_transcript	0.557039	4.86093e-12
ENSG00000167779|12|53491220|53496129|+|4910|1279|IGFBP6|protein_coding	ENSG00000234456|7|79082198|79100524|+|18327|9849|MAGI2-AS3|processed_transcript	0.469547	1.53519e-08
ENSG00000168172|8|42752075|42885682|+|133608|15250|HOOK3|protein_coding	ENSG00000234456|7|79082198|79100524|+|18327|9849|MAGI2-AS3|processed_transcript	0.474443	1.036e-08
ENSG00000168243|1|235710987|235814054|-|103068|5413|GNG4|protein_coding	ENSG00000234456|7|79082198|79100524|+|18327|9849|MAGI2-AS3|processed_transcript	0.438386	1.63182e-07
ENSG00000168386|3|99548985|99833357|-|284373|5897|FILIP1L|protein_coding	ENSG00000234456|7|79082198|79100524|+|18327|9849|MAGI2-AS3|processed_transcript	0.60948	1.11593e-14
ENSG00000168461|18|9708162|9862548|+|154387|5586|RAB31|protein_coding	ENSG00000234456|7|79082198|79100524|+|18327|9849|MAGI2-AS3|processed_transcript	0.581194	3.38502e-13
ENSG00000168487|8|22022249|22069839|+|47591|7471|BMP1|protein_coding	ENSG00000234456|7|79082198|79100524|+|18327|9849|MAGI2-AS3|processed_transcript	0.48929	3.02477e-09
ENSG00000168490|8|22077222|22089854|-|12633|4165|PHYHIP|protein_coding	ENSG00000234456|7|79082198|79100524|+|18327|9849|MAGI2-AS3|processed_transcript	0.46497	2.20505e-08
ENSG00000168542|2|189839046|189877472|+|38427|6816|COL3A1|protein_coding	ENSG00000234456|7|79082198|79100524|+|18327|9849|MAGI2-AS3|processed_transcript	0.62366	1.76882e-15
ENSG00000168621|5|37812779|37839788|-|27010|4193|GDNF|protein_coding	ENSG00000234456|7|79082198|79100524|+|18327|9849|MAGI2-AS3|processed_transcript	0.449511	7.2093e-08
ENSG00000168646|17|63524681|63557765|-|33085|5196|AXIN2|protein_coding	ENSG00000234456|7|79082198|79100524|+|18327|9849|MAGI2-AS3|processed_transcript	0.438516	1.61662e-07
ENSG00000168679|1|110905470|110933704|-|28235|3167|SLC16A4|protein_coding	ENSG00000234456|7|79082198|79100524|+|18327|9849|MAGI2-AS3|processed_transcript	0.507741	6.02067e-10
ENSG00000168685|5|35852797|35879705|+|26909|6060|IL7R|protein_coding	ENSG00000234456|7|79082198|79100524|+|18327|9849|MAGI2-AS3|processed_transcript	0.411178	1.06849e-06
ENSG00000168743|4|106815932|106925184|+|109253|6117|NPNT|protein_coding	ENSG00000234456|7|79082198|79100524|+|18327|9849|MAGI2-AS3|processed_transcript	0.417642	6.93932e-07
ENSG00000168769|4|106067032|106200973|+|133942|16474|TET2|protein_coding	ENSG00000234456|7|79082198|79100524|+|18327|9849|MAGI2-AS3|processed_transcript	0.459699	3.3245e-08
ENSG00000168785|4|99391518|99579780|-|188263|7430|TSPAN5|protein_coding	ENSG00000234456|7|79082198|79100524|+|18327|9849|MAGI2-AS3|processed_transcript	0.490789	2.66237e-09
ENSG00000169047|2|227596033|227664475|-|68443|9953|IRS1|protein_coding	ENSG00000234456|7|79082198|79100524|+|18327|9849|MAGI2-AS3|processed_transcript	0.512369	3.95512e-10
ENSG00000169071|9|94325373|94712444|-|387072|5818|ROR2|protein_coding	ENSG00000234456|7|79082198|79100524|+|18327|9849|MAGI2-AS3|processed_transcript	0.483632	4.86887e-09
ENSG00000169116|4|75858305|75975325|+|117021|5034|PARM1|protein_coding	ENSG00000234456|7|79082198|79100524|+|18327|9849|MAGI2-AS3|processed_transcript	0.47075	1.39455e-08
ENSG00000169184|22|28144265|28197486|-|53222|7693|MN1|protein_coding	ENSG00000234456|7|79082198|79100524|+|18327|9849|MAGI2-AS3|processed_transcript	0.565705	1.91587e-12
ENSG00000169213|1|52373628|52456436|-|82809|12844|RAB3B|protein_coding	ENSG00000234456|7|79082198|79100524|+|18327|9849|MAGI2-AS3|processed_transcript	0.605588	1.82089e-14
ENSG00000169291|1|154442248|154474589|-|32342|8441|SHE|protein_coding	ENSG00000234456|7|79082198|79100524|+|18327|9849|MAGI2-AS3|processed_transcript	0.54367	1.9416e-11
ENSG00000169439|8|97505579|97624000|+|118422|4528|SDC2|protein_coding	ENSG00000234456|7|79082198|79100524|+|18327|9849|MAGI2-AS3|processed_transcript	0.548199	1.22286e-11
ENSG00000169554|2|145141648|145282147|-|140500|17907|ZEB2|protein_coding	ENSG00000234456|7|79082198|79100524|+|18327|9849|MAGI2-AS3|processed_transcript	0.540096	2.7827e-11
ENSG00000169604|2|69240310|69476459|+|236150|8185|ANTXR1|protein_coding	ENSG00000234456|7|79082198|79100524|+|18327|9849|MAGI2-AS3|processed_transcript	0.724068	1.48781e-22
ENSG00000169629|2|113127669|113192065|-|64397|6886|RGPD8|protein_coding	ENSG00000234456|7|79082198|79100524|+|18327|9849|MAGI2-AS3|processed_transcript	0.430063	2.95096e-07
ENSG00000169744|4|16503164|16900432|-|397269|5586|LDB2|protein_coding	ENSG00000234456|7|79082198|79100524|+|18327|9849|MAGI2-AS3|processed_transcript	0.622311	2.11607e-15
ENSG00000169826|10|43633934|43680756|+|46823|3752|CSGALNACT2|protein_coding	ENSG00000234456|7|79082198|79100524|+|18327|9849|MAGI2-AS3|processed_transcript	0.556984	4.88948e-12
ENSG00000169855|3|78646390|79816965|-|1170576|10862|ROBO1|protein_coding	ENSG00000234456|7|79082198|79100524|+|18327|9849|MAGI2-AS3|processed_transcript	0.470874	1.38076e-08
ENSG00000169902|7|65670186|65885530|+|215345|2871|TPST1|protein_coding	ENSG00000234456|7|79082198|79100524|+|18327|9849|MAGI2-AS3|processed_transcript	0.443913	1.09145e-07
ENSG00000169946|8|106330920|106816760|+|485841|6708|ZFPM2|protein_coding	ENSG00000234456|7|79082198|79100524|+|18327|9849|MAGI2-AS3|processed_transcript	0.563295	2.48883e-12
ENSG00000169967|2|128056306|128146041|-|89736|11508|MAP3K2|protein_coding	ENSG00000234456|7|79082198|79100524|+|18327|9849|MAGI2-AS3|processed_transcript	0.402038	1.93736e-06
ENSG00000169992|17|7308193|7323179|+|14987|5550|NLGN2|protein_coding	ENSG00000234456|7|79082198|79100524|+|18327|9849|MAGI2-AS3|processed_transcript	0.431059	2.75117e-07
ENSG00000170044|3|101818088|102198685|+|380598|5130|ZPLD1|protein_coding	ENSG00000234456|7|79082198|79100524|+|18327|9849|MAGI2-AS3|processed_transcript	0.436132	1.91884e-07
ENSG00000170323|8|82390654|82395498|-|4845|1396|FABP4|protein_coding	ENSG00000234456|7|79082198|79100524|+|18327|9849|MAGI2-AS3|processed_transcript	0.453157	5.48068e-08
ENSG00000170571|5|49692026|49739082|-|47057|5257|EMB|protein_coding	ENSG00000234456|7|79082198|79100524|+|18327|9849|MAGI2-AS3|processed_transcript	0.449243	7.35512e-08
ENSG00000170624|5|155297354|156194799|+|897446|10586|SGCD|protein_coding	ENSG00000234456|7|79082198|79100524|+|18327|9849|MAGI2-AS3|processed_transcript	0.401798	1.96736e-06
ENSG00000170647|11|100862811|100864663|+|1853|1853|TMEM133|protein_coding	ENSG00000234456|7|79082198|79100524|+|18327|9849|MAGI2-AS3|processed_transcript	0.466738	1.91846e-08
ENSG00000170801|4|8271492|8308838|+|37347|3321|HTRA3|protein_coding	ENSG00000234456|7|79082198|79100524|+|18327|9849|MAGI2-AS3|processed_transcript	0.442489	1.21146e-07
ENSG00000170921|17|61086917|61505060|+|418144|22866|TANC2|protein_coding	ENSG00000234456|7|79082198|79100524|+|18327|9849|MAGI2-AS3|processed_transcript	0.476251	8.94516e-09
ENSG00000170955|11|6340176|6341877|-|1702|1672|PRKCDBP|protein_coding	ENSG00000234456|7|79082198|79100524|+|18327|9849|MAGI2-AS3|processed_transcript	0.46344	2.48595e-08
ENSG00000170961|8|122624356|122653630|-|29275|4190|HAS2|protein_coding	ENSG00000234456|7|79082198|79100524|+|18327|9849|MAGI2-AS3|processed_transcript	0.480718	6.20141e-09
ENSG00000170962|11|103777914|104035107|-|257194|4266|PDGFD|protein_coding	ENSG00000234456|7|79082198|79100524|+|18327|9849|MAGI2-AS3|processed_transcript	0.707974	3.2159e-21
ENSG00000170989|1|101702444|101707074|+|4631|3071|S1PR1|protein_coding	ENSG00000234456|7|79082198|79100524|+|18327|9849|MAGI2-AS3|processed_transcript	0.456976	4.09871e-08
ENSG00000171016|15|55831088|55881145|-|50058|8594|PYGO1|protein_coding	ENSG00000234456|7|79082198|79100524|+|18327|9849|MAGI2-AS3|processed_transcript	0.693956	3.96493e-20
ENSG00000171033|8|79428374|79517502|+|89129|4216|PKIA|protein_coding	ENSG00000234456|7|79082198|79100524|+|18327|9849|MAGI2-AS3|processed_transcript	0.574221	7.47008e-13
ENSG00000171150|2|46926091|46990268|+|64178|5034|SOCS5|protein_coding	ENSG00000234456|7|79082198|79100524|+|18327|9849|MAGI2-AS3|processed_transcript	0.401197	2.04457e-06
ENSG00000171246|17|78440948|78451643|-|10696|6703|NPTX1|protein_coding	ENSG00000234456|7|79082198|79100524|+|18327|9849|MAGI2-AS3|processed_transcript	0.404487	1.65471e-06
ENSG00000171282|17|79373540|79433357|+|59818|11215|RP11-1055B8.7|protein_coding	ENSG00000234456|7|79082198|79100524|+|18327|9849|MAGI2-AS3|processed_transcript	0.590864	1.09435e-13
ENSG00000171310|12|104849073|105155792|+|306720|6492|CHST11|protein_coding	ENSG00000234456|7|79082198|79100524|+|18327|9849|MAGI2-AS3|processed_transcript	0.485785	4.06634e-09
ENSG00000171408|6|136172834|136516712|+|343879|5708|PDE7B|protein_coding	ENSG00000234456|7|79082198|79100524|+|18327|9849|MAGI2-AS3|processed_transcript	0.414787	8.40561e-07
ENSG00000171444|5|112357796|112824527|-|466732|31750|MCC|protein_coding	ENSG00000234456|7|79082198|79100524|+|18327|9849|MAGI2-AS3|processed_transcript	0.48125	5.93426e-09
ENSG00000171451|18|65173819|65184217|-|10399|9531|DSEL|protein_coding	ENSG00000234456|7|79082198|79100524|+|18327|9849|MAGI2-AS3|processed_transcript	0.507831	5.97204e-10
ENSG00000171476|4|57514155|57548065|-|33911|7759|HOPX|protein_coding	ENSG00000234456|7|79082198|79100524|+|18327|9849|MAGI2-AS3|processed_transcript	0.478061	7.71619e-09
ENSG00000171714|11|22214722|22304903|+|90182|6900|ANO5|protein_coding	ENSG00000234456|7|79082198|79100524|+|18327|9849|MAGI2-AS3|processed_transcript	0.458429	3.66636e-08
ENSG00000171724|16|77822427|78014004|+|191578|4137|VAT1L|protein_coding	ENSG00000234456|7|79082198|79100524|+|18327|9849|MAGI2-AS3|processed_transcript	0.489766	2.90476e-09
ENSG00000171812|1|36560837|36590821|-|29985|4670|COL8A2|protein_coding	ENSG00000234456|7|79082198|79100524|+|18327|9849|MAGI2-AS3|processed_transcript	0.508019	5.87194e-10
ENSG00000171864|20|4702556|4709106|+|6551|3980|PRND|protein_coding	ENSG00000234456|7|79082198|79100524|+|18327|9849|MAGI2-AS3|processed_transcript	0.414442	8.60191e-07
ENSG00000171951|2|224461658|224467221|-|5564|2719|SCG2|protein_coding	ENSG00000234456|7|79082198|79100524|+|18327|9849|MAGI2-AS3|processed_transcript	0.542924	2.09381e-11
ENSG00000171988|10|64926981|65225722|-|298742|11026|JMJD1C|protein_coding	ENSG00000234456|7|79082198|79100524|+|18327|9849|MAGI2-AS3|processed_transcript	0.411201	1.06683e-06
ENSG00000172007|4|140374386|140397763|+|23378|5028|RAB33B|protein_coding	ENSG00000234456|7|79082198|79100524|+|18327|9849|MAGI2-AS3|processed_transcript	0.406332	1.46804e-06
ENSG00000172020|3|115342171|115440337|+|98167|2087|GAP43|protein_coding	ENSG00000234456|7|79082198|79100524|+|18327|9849|MAGI2-AS3|processed_transcript	0.458007	3.78714e-08
ENSG00000172037|3|49158547|49170551|-|12005|6865|LAMB2|protein_coding	ENSG00000234456|7|79082198|79100524|+|18327|9849|MAGI2-AS3|processed_transcript	0.413023	9.45484e-07
ENSG00000172061|3|194075976|194090472|-|14497|5940|LRRC15|protein_coding	ENSG00000234456|7|79082198|79100524|+|18327|9849|MAGI2-AS3|processed_transcript	0.535913	4.21828e-11
ENSG00000172123|17|33738079|33760302|-|22224|3560|SLFN12|protein_coding	ENSG00000234456|7|79082198|79100524|+|18327|9849|MAGI2-AS3|processed_transcript	0.457998	3.78986e-08
ENSG00000172137|16|71392616|71424341|+|31726|1703|CALB2|protein_coding	ENSG00000234456|7|79082198|79100524|+|18327|9849|MAGI2-AS3|processed_transcript	0.418839	6.39966e-07
ENSG00000172260|1|71861623|72748417|-|886795|13406|NEGR1|protein_coding	ENSG00000234456|7|79082198|79100524|+|18327|9849|MAGI2-AS3|processed_transcript	0.546438	1.46492e-11
ENSG00000172346|22|41956767|41973745|+|16979|3250|CSDC2|protein_coding	ENSG00000234456|7|79082198|79100524|+|18327|9849|MAGI2-AS3|processed_transcript	0.508615	5.56399e-10
ENSG00000172348|6|46188475|46459709|-|271235|3706|RCAN2|protein_coding	ENSG00000234456|7|79082198|79100524|+|18327|9849|MAGI2-AS3|processed_transcript	0.543509	1.97346e-11
ENSG00000172349|15|81451916|81605104|+|153189|10875|IL16|protein_coding	ENSG00000234456|7|79082198|79100524|+|18327|9849|MAGI2-AS3|processed_transcript	0.436028	1.9331e-07
ENSG00000172403|4|119809996|119982402|+|172407|11375|SYNPO2|protein_coding	ENSG00000234456|7|79082198|79100524|+|18327|9849|MAGI2-AS3|processed_transcript	0.450993	6.4516e-08
ENSG00000172638|11|65633912|65641063|-|7152|5397|EFEMP2|protein_coding	ENSG00000234456|7|79082198|79100524|+|18327|9849|MAGI2-AS3|processed_transcript	0.533659	5.26564e-11
ENSG00000172667|3|178735011|178790067|-|55057|9646|ZMAT3|protein_coding	ENSG00000234456|7|79082198|79100524|+|18327|9849|MAGI2-AS3|processed_transcript	0.485646	4.11401e-09
ENSG00000172716|17|33677324|33700720|-|23397|5982|SLFN11|protein_coding	ENSG00000234456|7|79082198|79100524|+|18327|9849|MAGI2-AS3|processed_transcript	0.413769	8.997e-07
ENSG00000172733|8|30853321|30891231|-|37911|3768|PURG|protein_coding	ENSG00000234456|7|79082198|79100524|+|18327|9849|MAGI2-AS3|processed_transcript	0.467836	1.75883e-08
ENSG00000172817|8|65500320|65711318|-|210999|2282|CYP7B1|protein_coding	ENSG00000234456|7|79082198|79100524|+|18327|9849|MAGI2-AS3|processed_transcript	0.519434	2.05723e-10
ENSG00000172915|13|35516424|36247159|+|730736|11941|NBEA|protein_coding	ENSG00000234456|7|79082198|79100524|+|18327|9849|MAGI2-AS3|processed_transcript	0.494398	1.95321e-09
ENSG00000172935|11|68771863|68780877|-|9015|2746|MRGPRF|protein_coding	ENSG00000234456|7|79082198|79100524|+|18327|9849|MAGI2-AS3|processed_transcript	0.535595	4.35298e-11
ENSG00000172985|2|109745804|110262207|+|516404|5801|SH3RF3|protein_coding	ENSG00000234456|7|79082198|79100524|+|18327|9849|MAGI2-AS3|processed_transcript	0.57308	8.48881e-13
ENSG00000172986|3|72937224|73047289|+|110066|3667|GXYLT2|protein_coding	ENSG00000234456|7|79082198|79100524|+|18327|9849|MAGI2-AS3|processed_transcript	0.489506	2.96975e-09
ENSG00000173068|9|16409501|16870841|-|461341|14812|BNC2|protein_coding	ENSG00000234456|7|79082198|79100524|+|18327|9849|MAGI2-AS3|processed_transcript	0.577952	4.90242e-13
ENSG00000173166|2|204259068|204400133|-|141066|11696|RAPH1|protein_coding	ENSG00000234456|7|79082198|79100524|+|18327|9849|MAGI2-AS3|processed_transcript	0.417402	7.05224e-07
ENSG00000173210|5|148521046|148640105|+|119060|7216|ABLIM3|protein_coding	ENSG00000234456|7|79082198|79100524|+|18327|9849|MAGI2-AS3|processed_transcript	0.46666	1.93037e-08
ENSG00000173281|8|8993765|9009084|-|15320|5776|PPP1R3B|protein_coding	ENSG00000234456|7|79082198|79100524|+|18327|9849|MAGI2-AS3|processed_transcript	0.498269	1.3955e-09
ENSG00000173376|4|121956768|121994176|-|37409|3556|NDNF|protein_coding	ENSG00000234456|7|79082198|79100524|+|18327|9849|MAGI2-AS3|processed_transcript	0.550047	1.01062e-11
ENSG00000173406|1|57460451|59012406|-|1551956|7846|DAB1|protein_coding	ENSG00000234456|7|79082198|79100524|+|18327|9849|MAGI2-AS3|processed_transcript	0.492986	2.20584e-09
ENSG00000173421|3|49235861|49295537|+|59677|4356|CCDC36|protein_coding	ENSG00000234456|7|79082198|79100524|+|18327|9849|MAGI2-AS3|processed_transcript	0.411098	1.07411e-06
ENSG00000173482|18|7566780|8406859|+|840080|9906|PTPRM|protein_coding	ENSG00000234456|7|79082198|79100524|+|18327|9849|MAGI2-AS3|processed_transcript	0.421082	5.49463e-07
ENSG00000173546|15|75966663|76005189|-|38527|8290|CSPG4|protein_coding	ENSG00000234456|7|79082198|79100524|+|18327|9849|MAGI2-AS3|processed_transcript	0.431485	2.66986e-07
ENSG00000173641|1|16340523|16346089|-|5567|3910|HSPB7|protein_coding	ENSG00000234456|7|79082198|79100524|+|18327|9849|MAGI2-AS3|processed_transcript	0.540788	2.59624e-11
ENSG00000173705|3|33191537|33260707|-|69171|5005|SUSD5|protein_coding	ENSG00000234456|7|79082198|79100524|+|18327|9849|MAGI2-AS3|processed_transcript	0.655604	1.93994e-17
ENSG00000173706|3|124684554|124774802|-|90249|9925|HEG1|protein_coding	ENSG00000234456|7|79082198|79100524|+|18327|9849|MAGI2-AS3|processed_transcript	0.636066	3.26355e-16
ENSG00000173757|17|40351186|40428725|-|77540|6447|STAT5B|protein_coding	ENSG00000234456|7|79082198|79100524|+|18327|9849|MAGI2-AS3|processed_transcript	0.409669	1.18021e-06
ENSG00000173852|7|34968488|35077883|-|109396|5698|DPY19L1|protein_coding	ENSG00000234456|7|79082198|79100524|+|18327|9849|MAGI2-AS3|processed_transcript	0.460118	3.21857e-08
ENSG00000173905|3|167726465|167813763|-|87299|4647|GOLIM4|protein_coding	ENSG00000234456|7|79082198|79100524|+|18327|9849|MAGI2-AS3|processed_transcript	0.556836	4.96667e-12
ENSG00000173918|17|77018896|77045870|+|26975|4854|C1QTNF1|protein_coding	ENSG00000234456|7|79082198|79100524|+|18327|9849|MAGI2-AS3|processed_transcript	0.511797	4.16756e-10
ENSG00000174099|12|65672423|65882024|+|209602|5791|MSRB3|protein_coding	ENSG00000234456|7|79082198|79100524|+|18327|9849|MAGI2-AS3|processed_transcript	0.748661	8.71405e-25
ENSG00000174306|20|39807088|39946312|-|139225|11621|ZHX3|protein_coding	ENSG00000234456|7|79082198|79100524|+|18327|9849|MAGI2-AS3|processed_transcript	0.487555	3.50324e-09
ENSG00000174348|1|53527854|53551174|+|23321|4770|PODN|protein_coding	ENSG00000234456|7|79082198|79100524|+|18327|9849|MAGI2-AS3|processed_transcript	0.653453	2.67417e-17
ENSG00000174705|5|171752185|171881527|-|129343|7977|SH3PXD2B|protein_coding	ENSG00000234456|7|79082198|79100524|+|18327|9849|MAGI2-AS3|processed_transcript	0.563378	2.46644e-12
ENSG00000174740|X|90689594|90693583|+|3990|3450|PABPC5|protein_coding	ENSG00000234456|7|79082198|79100524|+|18327|9849|MAGI2-AS3|processed_transcript	0.603704	2.3023e-14
ENSG00000174749|4|113066553|113116412|+|49860|8901|C4orf32|protein_coding	ENSG00000234456|7|79082198|79100524|+|18327|9849|MAGI2-AS3|processed_transcript	0.470388	1.43552e-08
ENSG00000174807|11|66081958|66084515|-|2558|2558|CD248|protein_coding	ENSG00000234456|7|79082198|79100524|+|18327|9849|MAGI2-AS3|processed_transcript	0.491827	2.4363e-09
ENSG00000175093|3|140770244|140867453|+|97210|3740|SPSB4|protein_coding	ENSG00000234456|7|79082198|79100524|+|18327|9849|MAGI2-AS3|processed_transcript	0.43374	2.27575e-07
ENSG00000175395|10|38238500|38265561|-|27062|4244|ZNF25|protein_coding	ENSG00000234456|7|79082198|79100524|+|18327|9849|MAGI2-AS3|processed_transcript	0.505524	7.3471e-10
ENSG00000175414|5|175792471|175828866|+|36396|11459|ARL10|protein_coding	ENSG00000234456|7|79082198|79100524|+|18327|9849|MAGI2-AS3|processed_transcript	0.568382	1.42907e-12
ENSG00000175497|2|115199876|116603328|+|1403453|10005|DPP10|protein_coding	ENSG00000234456|7|79082198|79100524|+|18327|9849|MAGI2-AS3|processed_transcript	0.449847	7.0304e-08
ENSG00000175600|7|40174575|40900362|+|725788|3590|SUGCT|protein_coding	ENSG00000234456|7|79082198|79100524|+|18327|9849|MAGI2-AS3|processed_transcript	0.570885	1.08381e-12
ENSG00000175662|17|17746828|17875736|-|128909|7860|TOM1L2|protein_coding	ENSG00000234456|7|79082198|79100524|+|18327|9849|MAGI2-AS3|processed_transcript	0.434713	2.12358e-07
ENSG00000175745|5|92919043|92930321|+|11279|4201|NR2F1|protein_coding	ENSG00000234456|7|79082198|79100524|+|18327|9849|MAGI2-AS3|processed_transcript	0.602121	2.8007e-14
ENSG00000175928|3|3841121|3889387|+|48267|4264|LRRN1|protein_coding	ENSG00000234456|7|79082198|79100524|+|18327|9849|MAGI2-AS3|processed_transcript	0.542131	2.26839e-11
ENSG00000176014|18|12307668|12344319|+|36652|4117|TUBB6|protein_coding	ENSG00000234456|7|79082198|79100524|+|18327|9849|MAGI2-AS3|processed_transcript	0.504805	7.83446e-10
ENSG00000176148|11|33060963|33127489|+|66527|5370|TCP11L1|protein_coding	ENSG00000234456|7|79082198|79100524|+|18327|9849|MAGI2-AS3|processed_transcript	0.424503	4.34542e-07
ENSG00000176490|19|2714565|2721416|-|6852|3485|DIRAS1|protein_coding	ENSG00000234456|7|79082198|79100524|+|18327|9849|MAGI2-AS3|processed_transcript	0.434748	2.1182e-07
ENSG00000176597|3|182971032|183016292|+|45261|8140|B3GNT5|protein_coding	ENSG00000234456|7|79082198|79100524|+|18327|9849|MAGI2-AS3|processed_transcript	0.438068	1.66976e-07
ENSG00000176692|16|86600857|86602539|+|1683|1683|FOXC2|protein_coding	ENSG00000234456|7|79082198|79100524|+|18327|9849|MAGI2-AS3|processed_transcript	0.4962	1.67119e-09
ENSG00000176749|17|30813637|30818274|+|4638|4325|CDK5R1|protein_coding	ENSG00000234456|7|79082198|79100524|+|18327|9849|MAGI2-AS3|processed_transcript	0.527895	9.21655e-11
ENSG00000176788|5|17065707|17276943|+|211237|2133|BASP1|protein_coding	ENSG00000234456|7|79082198|79100524|+|18327|9849|MAGI2-AS3|processed_transcript	0.615723	5.01649e-15
ENSG00000176928|5|74323289|74326724|-|3436|3436|GCNT4|protein_coding	ENSG00000234456|7|79082198|79100524|+|18327|9849|MAGI2-AS3|processed_transcript	0.477562	8.03786e-09
ENSG00000176971|11|27015628|27018630|+|3003|3003|FIBIN|protein_coding	ENSG00000234456|7|79082198|79100524|+|18327|9849|MAGI2-AS3|processed_transcript	0.528774	8.4682e-11
ENSG00000177098|11|118004092|118023603|-|19512|5649|SCN4B|protein_coding	ENSG00000234456|7|79082198|79100524|+|18327|9849|MAGI2-AS3|processed_transcript	0.450822	6.53523e-08
ENSG00000177363|11|62453874|62457371|-|3498|2585|LRRN4CL|protein_coding	ENSG00000234456|7|79082198|79100524|+|18327|9849|MAGI2-AS3|processed_transcript	0.581037	3.44689e-13
ENSG00000177374|17|1957448|1962981|+|5534|4554|HIC1|protein_coding	ENSG00000234456|7|79082198|79100524|+|18327|9849|MAGI2-AS3|processed_transcript	0.584226	2.38523e-13
ENSG00000177425|12|79968759|80084877|-|116119|11668|PAWR|protein_coding	ENSG00000234456|7|79082198|79100524|+|18327|9849|MAGI2-AS3|processed_transcript	0.43512	2.06274e-07
ENSG00000177469|17|40554470|40575535|-|21066|3828|PTRF|protein_coding	ENSG00000234456|7|79082198|79100524|+|18327|9849|MAGI2-AS3|processed_transcript	0.625016	1.47572e-15
ENSG00000177875|12|48577366|48579709|+|2344|2344|C12orf68|protein_coding	ENSG00000234456|7|79082198|79100524|+|18327|9849|MAGI2-AS3|processed_transcript	0.420152	5.85407e-07
ENSG00000177932|5|178487416|178510538|+|23123|5411|ZNF354C|protein_coding	ENSG00000234456|7|79082198|79100524|+|18327|9849|MAGI2-AS3|processed_transcript	0.431566	2.65457e-07
ENSG00000178031|9|18473892|18910948|+|437057|13172|ADAMTSL1|protein_coding	ENSG00000234456|7|79082198|79100524|+|18327|9849|MAGI2-AS3|processed_transcript	0.60605	1.71861e-14
ENSG00000178033|6|116832809|116845955|+|13147|9784|FAM26E|protein_coding	ENSG00000234456|7|79082198|79100524|+|18327|9849|MAGI2-AS3|processed_transcript	0.590223	1.18074e-13
ENSG00000178184|18|77915115|78005429|-|90315|4224|PARD6G|protein_coding	ENSG00000234456|7|79082198|79100524|+|18327|9849|MAGI2-AS3|processed_transcript	0.467837	1.75873e-08
ENSG00000178573|16|79619740|79634611|-|14872|6976|MAF|protein_coding	ENSG00000234456|7|79082198|79100524|+|18327|9849|MAGI2-AS3|processed_transcript	0.6012	3.1373e-14
ENSG00000178662|2|166326157|166545917|+|219761|12565|CSRNP3|protein_coding	ENSG00000234456|7|79082198|79100524|+|18327|9849|MAGI2-AS3|processed_transcript	0.40993	1.16008e-06
ENSG00000178726|20|23026270|23030378|-|4109|4109|THBD|protein_coding	ENSG00000234456|7|79082198|79100524|+|18327|9849|MAGI2-AS3|processed_transcript	0.432961	2.40514e-07
ENSG00000178732|3|194115550|194119995|-|4446|3563|GP5|protein_coding	ENSG00000234456|7|79082198|79100524|+|18327|9849|MAGI2-AS3|processed_transcript	0.500717	1.12579e-09
ENSG00000178776|5|147260289|147286101|-|25813|1232|C5orf46|protein_coding	ENSG00000234456|7|79082198|79100524|+|18327|9849|MAGI2-AS3|processed_transcript	0.439566	1.49852e-07
ENSG00000178860|8|72753784|72756703|-|2920|2113|MSC|protein_coding	ENSG00000234456|7|79082198|79100524|+|18327|9849|MAGI2-AS3|processed_transcript	0.498331	1.38796e-09
ENSG00000178882|12|124457788|124800570|+|342783|2969|FAM101A|protein_coding	ENSG00000234456|7|79082198|79100524|+|18327|9849|MAGI2-AS3|processed_transcript	0.556516	5.13757e-12
ENSG00000178996|5|53813589|53842415|+|28827|6652|SNX18|protein_coding	ENSG00000234456|7|79082198|79100524|+|18327|9849|MAGI2-AS3|processed_transcript	0.416157	7.66882e-07
ENSG00000179253|20|60292562|60294804|-|2243|2000|RP11-429E11.3|protein_coding	ENSG00000234456|7|79082198|79100524|+|18327|9849|MAGI2-AS3|processed_transcript	0.409965	1.15747e-06
ENSG00000179300|X|77911566|77914825|-|3260|2648|ZCCHC5|protein_coding	ENSG00000234456|7|79082198|79100524|+|18327|9849|MAGI2-AS3|processed_transcript	0.480503	6.31243e-09
ENSG00000179454|14|45393522|45511525|-|118004|8076|KLHL28|protein_coding	ENSG00000234456|7|79082198|79100524|+|18327|9849|MAGI2-AS3|processed_transcript	0.408638	1.26288e-06
ENSG00000179776|16|66400533|66438686|+|38154|5961|CDH5|protein_coding	ENSG00000234456|7|79082198|79100524|+|18327|9849|MAGI2-AS3|processed_transcript	0.447885	8.13841e-08
ENSG00000179909|19|58208735|58220579|-|11845|5822|ZNF154|protein_coding	ENSG00000234456|7|79082198|79100524|+|18327|9849|MAGI2-AS3|processed_transcript	0.535933	4.21005e-11
ENSG00000179954|19|55999771|56030465|+|30695|7314|SSC5D|protein_coding	ENSG00000234456|7|79082198|79100524|+|18327|9849|MAGI2-AS3|processed_transcript	0.647592	6.32863e-17
ENSG00000180044|3|159943423|159945999|+|2577|2577|C3orf80|protein_coding	ENSG00000234456|7|79082198|79100524|+|18327|9849|MAGI2-AS3|processed_transcript	0.482493	5.35318e-09
ENSG00000180263|12|95470525|95611258|-|140734|10044|FGD6|protein_coding	ENSG00000234456|7|79082198|79100524|+|18327|9849|MAGI2-AS3|processed_transcript	0.497425	1.5022e-09
ENSG00000180447|9|89559279|89562104|-|2826|2826|GAS1|protein_coding	ENSG00000234456|7|79082198|79100524|+|18327|9849|MAGI2-AS3|processed_transcript	0.44549	9.7185e-08
ENSG00000180694|8|91634223|91803860|-|169638|5870|TMEM64|protein_coding	ENSG00000234456|7|79082198|79100524|+|18327|9849|MAGI2-AS3|processed_transcript	0.442635	1.19858e-07
ENSG00000180730|13|26618735|26625169|-|6435|2860|SHISA2|protein_coding	ENSG00000234456|7|79082198|79100524|+|18327|9849|MAGI2-AS3|processed_transcript	0.598928	4.14469e-14
ENSG00000180785|11|4664650|4676718|+|12069|3614|OR51E1|protein_coding	ENSG00000234456|7|79082198|79100524|+|18327|9849|MAGI2-AS3|processed_transcript	0.4833	5.00582e-09
ENSG00000180828|8|65492814|65496181|+|3368|3368|BHLHE22|protein_coding	ENSG00000234456|7|79082198|79100524|+|18327|9849|MAGI2-AS3|processed_transcript	0.401105	2.05673e-06
ENSG00000180875|1|240652873|240775449|-|122577|4170|GREM2|protein_coding	ENSG00000234456|7|79082198|79100524|+|18327|9849|MAGI2-AS3|processed_transcript	0.620907	2.54765e-15
ENSG00000181104|5|76011868|76031606|+|19739|4066|F2R|protein_coding	ENSG00000234456|7|79082198|79100524|+|18327|9849|MAGI2-AS3|processed_transcript	0.509776	5.00885e-10
ENSG00000181195|8|57349233|57359293|-|10061|3455|PENK|protein_coding	ENSG00000234456|7|79082198|79100524|+|18327|9849|MAGI2-AS3|processed_transcript	0.524305	1.29933e-10
ENSG00000181291|17|32907768|32966337|+|58570|4583|TMEM132E|protein_coding	ENSG00000234456|7|79082198|79100524|+|18327|9849|MAGI2-AS3|processed_transcript	0.496364	1.64754e-09
ENSG00000181458|3|100211463|100296288|+|84826|6005|TMEM45A|protein_coding	ENSG00000234456|7|79082198|79100524|+|18327|9849|MAGI2-AS3|processed_transcript	0.529607	7.81339e-11
ENSG00000181804|3|142984064|143567373|-|583310|4087|SLC9A9|protein_coding	ENSG00000234456|7|79082198|79100524|+|18327|9849|MAGI2-AS3|processed_transcript	0.405278	1.57207e-06
ENSG00000182022|10|125767184|125853206|-|86023|5207|CHST15|protein_coding	ENSG00000234456|7|79082198|79100524|+|18327|9849|MAGI2-AS3|processed_transcript	0.456729	4.17678e-08
ENSG00000182158|7|137559725|137686813|-|127089|8788|CREB3L2|protein_coding	ENSG00000234456|7|79082198|79100524|+|18327|9849|MAGI2-AS3|processed_transcript	0.424247	4.42263e-07
ENSG00000182218|14|100111447|100146906|+|35460|7836|HHIPL1|protein_coding	ENSG00000234456|7|79082198|79100524|+|18327|9849|MAGI2-AS3|processed_transcript	0.548292	1.21128e-11
ENSG00000182326|12|7096351|7178336|+|81986|6389|C1S|protein_coding	ENSG00000234456|7|79082198|79100524|+|18327|9849|MAGI2-AS3|processed_transcript	0.451762	6.08913e-08
ENSG00000182372|8|1703944|1734738|+|30795|8111|CLN8|protein_coding	ENSG00000234456|7|79082198|79100524|+|18327|9849|MAGI2-AS3|processed_transcript	0.431228	2.71865e-07
ENSG00000182389|2|152689290|152955593|-|266304|13610|CACNB4|protein_coding	ENSG00000234456|7|79082198|79100524|+|18327|9849|MAGI2-AS3|processed_transcript	0.465425	2.12764e-08
ENSG00000182492|X|152760397|152775012|+|14616|2453|BGN|protein_coding	ENSG00000234456|7|79082198|79100524|+|18327|9849|MAGI2-AS3|processed_transcript	0.59277	8.7201e-14
ENSG00000182568|3|18386879|18487080|-|100202|13405|SATB1|protein_coding	ENSG00000234456|7|79082198|79100524|+|18327|9849|MAGI2-AS3|processed_transcript	0.444633	1.03521e-07
ENSG00000182575|17|47653220|47661189|+|7970|5648|NXPH3|protein_coding	ENSG00000234456|7|79082198|79100524|+|18327|9849|MAGI2-AS3|processed_transcript	0.541868	2.32927e-11
ENSG00000182667|11|131240373|132206716|+|966344|6949|NTM|protein_coding	ENSG00000234456|7|79082198|79100524|+|18327|9849|MAGI2-AS3|processed_transcript	0.516044	2.82032e-10
ENSG00000182747|6|137243402|137246777|+|3376|2359|SLC35D3|protein_coding	ENSG00000234456|7|79082198|79100524|+|18327|9849|MAGI2-AS3|processed_transcript	0.493942	2.03163e-09
ENSG00000182752|9|118916083|119164601|+|248519|11573|PAPPA|protein_coding	ENSG00000234456|7|79082198|79100524|+|18327|9849|MAGI2-AS3|processed_transcript	0.544391	1.80464e-11
ENSG00000182771|10|87359312|88126250|-|766939|6033|GRID1|protein_coding	ENSG00000234456|7|79082198|79100524|+|18327|9849|MAGI2-AS3|processed_transcript	0.453049	5.52562e-08
ENSG00000182916|X|102585124|102587254|+|2131|1177|TCEAL7|protein_coding	ENSG00000234456|7|79082198|79100524|+|18327|9849|MAGI2-AS3|processed_transcript	0.621904	2.23319e-15
ENSG00000182963|17|42875816|42908184|-|32369|8660|GJC1|protein_coding	ENSG00000234456|7|79082198|79100524|+|18327|9849|MAGI2-AS3|processed_transcript	0.544386	1.80548e-11
ENSG00000183098|13|93879095|95059655|+|1180561|6467|GPC6|protein_coding	ENSG00000234456|7|79082198|79100524|+|18327|9849|MAGI2-AS3|processed_transcript	0.602878	2.55062e-14
ENSG00000183160|12|108983622|108992096|-|8475|3189|TMEM119|protein_coding	ENSG00000234456|7|79082198|79100524|+|18327|9849|MAGI2-AS3|processed_transcript	0.527897	9.21458e-11
ENSG00000183230|10|67672276|69455927|-|1783652|11133|CTNNA3|protein_coding	ENSG00000234456|7|79082198|79100524|+|18327|9849|MAGI2-AS3|processed_transcript	0.418654	6.48035e-07
ENSG00000183386|1|38462442|38471278|-|8837|2004|FHL3|protein_coding	ENSG00000234456|7|79082198|79100524|+|18327|9849|MAGI2-AS3|processed_transcript	0.417008	7.24236e-07
ENSG00000183496|15|82334119|82338482|-|4364|4364|MEX3B|protein_coding	ENSG00000234456|7|79082198|79100524|+|18327|9849|MAGI2-AS3|processed_transcript	0.548466	1.1897e-11
ENSG00000183570|21|47063608|47362368|+|298761|6796|PCBP3|protein_coding	ENSG00000234456|7|79082198|79100524|+|18327|9849|MAGI2-AS3|processed_transcript	0.420298	5.79622e-07
ENSG00000183580|5|15500305|15939900|+|439596|4849|FBXL7|protein_coding	ENSG00000234456|7|79082198|79100524|+|18327|9849|MAGI2-AS3|processed_transcript	0.6553	2.03041e-17
ENSG00000183671|2|207040040|207082771|-|42732|2834|GPR1|protein_coding	ENSG00000234456|7|79082198|79100524|+|18327|9849|MAGI2-AS3|processed_transcript	0.621362	2.39918e-15
ENSG00000183688|17|289769|295730|-|5962|3621|FAM101B|protein_coding	ENSG00000234456|7|79082198|79100524|+|18327|9849|MAGI2-AS3|processed_transcript	0.566723	1.71423e-12
ENSG00000183691|17|54671060|54672951|+|1892|1892|NOG|protein_coding	ENSG00000234456|7|79082198|79100524|+|18327|9849|MAGI2-AS3|processed_transcript	0.497825	1.45066e-09
ENSG00000183722|13|39917029|40177665|-|260637|2327|LHFP|protein_coding	ENSG00000234456|7|79082198|79100524|+|18327|9849|MAGI2-AS3|processed_transcript	0.643952	1.07042e-16
ENSG00000183798|20|39988606|39995467|-|6862|3796|EMILIN3|protein_coding	ENSG00000234456|7|79082198|79100524|+|18327|9849|MAGI2-AS3|processed_transcript	0.42978	3.01014e-07
ENSG00000183801|11|7506619|7532608|+|25990|3436|OLFML1|protein_coding	ENSG00000234456|7|79082198|79100524|+|18327|9849|MAGI2-AS3|processed_transcript	0.73146	3.36864e-23
ENSG00000183853|1|157963063|158070052|+|106990|7872|KIRREL|protein_coding	ENSG00000234456|7|79082198|79100524|+|18327|9849|MAGI2-AS3|processed_transcript	0.424626	4.30869e-07
ENSG00000183876|5|149675906|149718870|-|42965|3269|ARSI|protein_coding	ENSG00000234456|7|79082198|79100524|+|18327|9849|MAGI2-AS3|processed_transcript	0.523376	1.41909e-10
ENSG00000183963|22|31460091|31500743|+|40653|10094|SMTN|protein_coding	ENSG00000234456|7|79082198|79100524|+|18327|9849|MAGI2-AS3|processed_transcript	0.481443	5.84025e-09
ENSG00000184005|1|76540404|77100286|+|559883|7225|ST6GALNAC3|protein_coding	ENSG00000234456|7|79082198|79100524|+|18327|9849|MAGI2-AS3|processed_transcript	0.482162	5.50249e-09
ENSG00000184254|15|101417919|101456831|+|38913|5772|ALDH1A3|protein_coding	ENSG00000234456|7|79082198|79100524|+|18327|9849|MAGI2-AS3|processed_transcript	0.42921	3.13276e-07
ENSG00000184304|14|30045687|30661104|-|615418|5177|PRKD1|protein_coding	ENSG00000234456|7|79082198|79100524|+|18327|9849|MAGI2-AS3|processed_transcript	0.704453	6.12736e-21
ENSG00000184347|5|168088745|168728133|-|639389|14334|SLIT3|protein_coding	ENSG00000234456|7|79082198|79100524|+|18327|9849|MAGI2-AS3|processed_transcript	0.546144	1.50958e-11
ENSG00000184497|13|114462216|114514926|+|52711|2242|TMEM255B|protein_coding	ENSG00000234456|7|79082198|79100524|+|18327|9849|MAGI2-AS3|processed_transcript	0.472327	1.22881e-08
ENSG00000184500|3|93591881|93692910|-|101030|4425|PROS1|protein_coding	ENSG00000234456|7|79082198|79100524|+|18327|9849|MAGI2-AS3|processed_transcript	0.518715	2.20017e-10
ENSG00000184588|1|66258197|66840259|+|582063|8641|PDE4B|protein_coding	ENSG00000234456|7|79082198|79100524|+|18327|9849|MAGI2-AS3|processed_transcript	0.429801	3.00558e-07
ENSG00000184845|5|174867042|174871211|-|4170|4054|DRD1|protein_coding	ENSG00000234456|7|79082198|79100524|+|18327|9849|MAGI2-AS3|processed_transcript	0.404751	1.62666e-06
ENSG00000184905|X|101380660|101382683|+|2024|1666|TCEAL2|protein_coding	ENSG00000234456|7|79082198|79100524|+|18327|9849|MAGI2-AS3|processed_transcript	0.455459	4.60209e-08
ENSG00000184939|16|68563993|68609975|+|45983|7015|ZFP90|protein_coding	ENSG00000234456|7|79082198|79100524|+|18327|9849|MAGI2-AS3|processed_transcript	0.504738	7.88171e-10
ENSG00000185070|14|85996488|86095034|+|98547|9163|FLRT2|protein_coding	ENSG00000234456|7|79082198|79100524|+|18327|9849|MAGI2-AS3|processed_transcript	0.605806	1.77188e-14
ENSG00000185305|5|53179775|53606412|-|426638|3791|ARL15|protein_coding	ENSG00000234456|7|79082198|79100524|+|18327|9849|MAGI2-AS3|processed_transcript	0.450825	6.53357e-08
ENSG00000185483|1|64239693|64647181|+|407489|6836|ROR1|protein_coding	ENSG00000234456|7|79082198|79100524|+|18327|9849|MAGI2-AS3|processed_transcript	0.473858	1.08615e-08
ENSG00000185532|10|52750945|54058110|+|1307166|7674|PRKG1|protein_coding	ENSG00000234456|7|79082198|79100524|+|18327|9849|MAGI2-AS3|processed_transcript	0.687281	1.24769e-19
ENSG00000185565|3|115521235|117716095|-|2194861|10367|LSAMP|protein_coding	ENSG00000234456|7|79082198|79100524|+|18327|9849|MAGI2-AS3|processed_transcript	0.577603	5.10048e-13
ENSG00000185742|11|109292846|109299840|+|6995|5884|C11orf87|protein_coding	ENSG00000234456|7|79082198|79100524|+|18327|9849|MAGI2-AS3|processed_transcript	0.46608	2.02066e-08
ENSG00000185760|6|73331520|73908574|+|577055|7600|KCNQ5|protein_coding	ENSG00000234456|7|79082198|79100524|+|18327|9849|MAGI2-AS3|processed_transcript	0.476255	8.94201e-09
ENSG00000185989|13|114747194|114898086|-|150893|4352|RASA3|protein_coding	ENSG00000234456|7|79082198|79100524|+|18327|9849|MAGI2-AS3|processed_transcript	0.476376	8.85432e-09
ENSG00000186001|3|197518097|197615307|+|97211|12639|LRCH3|protein_coding	ENSG00000234456|7|79082198|79100524|+|18327|9849|MAGI2-AS3|processed_transcript	0.407486	1.36172e-06
ENSG00000186105|5|61874562|61877275|+|2714|2249|LRRC70|protein_coding	ENSG00000234456|7|79082198|79100524|+|18327|9849|MAGI2-AS3|processed_transcript	0.51733	2.50314e-10
ENSG00000186310|X|92925929|92928567|-|2639|2639|NAP1L3|protein_coding	ENSG00000234456|7|79082198|79100524|+|18327|9849|MAGI2-AS3|processed_transcript	0.593439	8.04978e-14
ENSG00000186340|6|169615875|169654139|-|38265|6397|THBS2|protein_coding	ENSG00000234456|7|79082198|79100524|+|18327|9849|MAGI2-AS3|processed_transcript	0.63021	7.31585e-16
ENSG00000186462|X|72432135|72434684|-|2550|2550|NAP1L2|protein_coding	ENSG00000234456|7|79082198|79100524|+|18327|9849|MAGI2-AS3|processed_transcript	0.409742	1.17459e-06
ENSG00000186469|14|52292913|52446060|+|153148|6374|GNG2|protein_coding	ENSG00000234456|7|79082198|79100524|+|18327|9849|MAGI2-AS3|processed_transcript	0.559316	3.81589e-12
ENSG00000186642|11|72287185|72385635|-|98451|7182|PDE2A|protein_coding	ENSG00000234456|7|79082198|79100524|+|18327|9849|MAGI2-AS3|processed_transcript	0.457034	4.08051e-08
ENSG00000186907|11|57228022|57245007|+|16986|2387|RTN4RL2|protein_coding	ENSG00000234456|7|79082198|79100524|+|18327|9849|MAGI2-AS3|processed_transcript	0.460484	3.12867e-08
ENSG00000186908|12|77157368|77247476|+|90109|8802|ZDHHC17|protein_coding	ENSG00000234456|7|79082198|79100524|+|18327|9849|MAGI2-AS3|processed_transcript	0.460437	3.14009e-08
ENSG00000187068|3|184795838|184870802|-|74965|5901|C3orf70|protein_coding	ENSG00000234456|7|79082198|79100524|+|18327|9849|MAGI2-AS3|processed_transcript	0.631188	6.40005e-16
ENSG00000187260|7|151072995|151107813|-|34819|4026|WDR86|protein_coding	ENSG00000234456|7|79082198|79100524|+|18327|9849|MAGI2-AS3|processed_transcript	0.464666	2.25842e-08
ENSG00000187498|13|110801318|110959496|-|158179|7877|COL4A1|protein_coding	ENSG00000234456|7|79082198|79100524|+|18327|9849|MAGI2-AS3|processed_transcript	0.448325	7.87637e-08
ENSG00000187616|9|136379708|136393734|-|14027|1008|TMEM8C|protein_coding	ENSG00000234456|7|79082198|79100524|+|18327|9849|MAGI2-AS3|processed_transcript	0.419569	6.09069e-07
ENSG00000187800|1|156863490|156886226|+|22737|5530|PEAR1|protein_coding	ENSG00000234456|7|79082198|79100524|+|18327|9849|MAGI2-AS3|processed_transcript	0.528796	8.4506e-11
ENSG00000187838|17|7293046|7307416|-|14371|3227|TMEM256-PLSCR3|protein_coding	ENSG00000234456|7|79082198|79100524|+|18327|9849|MAGI2-AS3|processed_transcript	0.425435	4.07435e-07
ENSG00000187955|8|121072019|121384275|+|312257|8568|COL14A1|protein_coding	ENSG00000234456|7|79082198|79100524|+|18327|9849|MAGI2-AS3|processed_transcript	0.508629	5.55735e-10
ENSG00000188026|12|123955925|124018265|-|62341|3935|RILPL1|protein_coding	ENSG00000234456|7|79082198|79100524|+|18327|9849|MAGI2-AS3|processed_transcript	0.42581	3.96999e-07
ENSG00000188130|22|50683879|50700254|-|16376|9421|MAPK12|protein_coding	ENSG00000234456|7|79082198|79100524|+|18327|9849|MAGI2-AS3|processed_transcript	0.435179	2.05412e-07
ENSG00000188153|X|107683074|107940775|+|257702|8738|COL4A5|protein_coding	ENSG00000234456|7|79082198|79100524|+|18327|9849|MAGI2-AS3|processed_transcript	0.449585	7.1694e-08
ENSG00000188394|9|125796806|125797975|+|1170|1170|GPR21|protein_coding	ENSG00000234456|7|79082198|79100524|+|18327|9849|MAGI2-AS3|processed_transcript	0.563546	2.42196e-12
ENSG00000188707|7|150026938|150029808|+|2871|2871|ZBED6CL|protein_coding	ENSG00000234456|7|79082198|79100524|+|18327|9849|MAGI2-AS3|processed_transcript	0.438597	1.60723e-07
ENSG00000188783|1|203444956|203460480|+|15525|5747|PRELP|protein_coding	ENSG00000234456|7|79082198|79100524|+|18327|9849|MAGI2-AS3|processed_transcript	0.431767	2.61729e-07
ENSG00000188859|1|166026674|166136206|-|109533|5332|FAM78B|protein_coding	ENSG00000234456|7|79082198|79100524|+|18327|9849|MAGI2-AS3|processed_transcript	0.408552	1.26999e-06
ENSG00000189184|4|138440072|138453648|-|13577|5925|PCDH18|protein_coding	ENSG00000234456|7|79082198|79100524|+|18327|9849|MAGI2-AS3|processed_transcript	0.503552	8.75971e-10
ENSG00000189320|7|135413096|135433594|-|20499|2526|FAM180A|protein_coding	ENSG00000234456|7|79082198|79100524|+|18327|9849|MAGI2-AS3|processed_transcript	0.673636	1.18424e-18
ENSG00000189367|6|127761488|127780536|-|19049|7229|KIAA0408|protein_coding	ENSG00000234456|7|79082198|79100524|+|18327|9849|MAGI2-AS3|processed_transcript	0.473748	1.09589e-08
ENSG00000189409|1|1567474|1570639|+|3166|2273|MMP23B|protein_coding	ENSG00000234456|7|79082198|79100524|+|18327|9849|MAGI2-AS3|processed_transcript	0.441734	1.28012e-07
ENSG00000196159|4|126237554|126414087|+|176534|16439|FAT4|protein_coding	ENSG00000234456|7|79082198|79100524|+|18327|9849|MAGI2-AS3|processed_transcript	0.661423	8.03625e-18
ENSG00000196368|X|51232863|51239448|-|6586|2385|NUDT11|protein_coding	ENSG00000234456|7|79082198|79100524|+|18327|9849|MAGI2-AS3|processed_transcript	0.641125	1.60223e-16
ENSG00000196376|6|118228689|118638839|+|410151|4852|SLC35F1|protein_coding	ENSG00000234456|7|79082198|79100524|+|18327|9849|MAGI2-AS3|processed_transcript	0.506849	6.52388e-10
ENSG00000196428|3|150126122|150184218|+|58097|11676|TSC22D2|protein_coding	ENSG00000234456|7|79082198|79100524|+|18327|9849|MAGI2-AS3|processed_transcript	0.439261	1.53194e-07
ENSG00000196460|2|102013823|102091165|-|77343|2625|RFX8|protein_coding	ENSG00000234456|7|79082198|79100524|+|18327|9849|MAGI2-AS3|processed_transcript	0.515066	3.08713e-10
ENSG00000196526|4|7760441|7941653|-|181213|9315|AFAP1|protein_coding	ENSG00000234456|7|79082198|79100524|+|18327|9849|MAGI2-AS3|processed_transcript	0.402696	1.85718e-06
ENSG00000196562|20|46285092|46415360|-|130269|6657|SULF2|protein_coding	ENSG00000234456|7|79082198|79100524|+|18327|9849|MAGI2-AS3|processed_transcript	0.538447	3.28096e-11
ENSG00000196616|4|100226121|100242558|-|16438|6483|ADH1B|protein_coding	ENSG00000234456|7|79082198|79100524|+|18327|9849|MAGI2-AS3|processed_transcript	0.482611	5.30079e-09
ENSG00000196628|18|52889562|53332018|-|442457|22377|TCF4|protein_coding	ENSG00000234456|7|79082198|79100524|+|18327|9849|MAGI2-AS3|processed_transcript	0.669739	2.20321e-18
ENSG00000196730|9|90112143|90323548|+|211406|8982|DAPK1|protein_coding	ENSG00000234456|7|79082198|79100524|+|18327|9849|MAGI2-AS3|processed_transcript	0.458869	3.5443e-08
ENSG00000196867|19|57050317|57068169|+|17853|6964|ZFP28|protein_coding	ENSG00000234456|7|79082198|79100524|+|18327|9849|MAGI2-AS3|processed_transcript	0.414013	8.85174e-07
ENSG00000196932|10|63166401|63213208|-|46808|6907|TMEM26|protein_coding	ENSG00000234456|7|79082198|79100524|+|18327|9849|MAGI2-AS3|processed_transcript	0.52042	1.87549e-10
ENSG00000196968|10|75532049|75540009|+|7961|4885|FUT11|protein_coding	ENSG00000234456|7|79082198|79100524|+|18327|9849|MAGI2-AS3|processed_transcript	0.470855	1.38283e-08
ENSG00000197043|5|150480273|150537443|-|57171|5427|ANXA6|protein_coding	ENSG00000234456|7|79082198|79100524|+|18327|9849|MAGI2-AS3|processed_transcript	0.534723	4.7434e-11
ENSG00000197256|19|11274943|11308467|-|33525|7657|KANK2|protein_coding	ENSG00000234456|7|79082198|79100524|+|18327|9849|MAGI2-AS3|processed_transcript	0.474165	1.05953e-08
ENSG00000197380|19|47150869|47164395|-|13527|5361|DACT3|protein_coding	ENSG00000234456|7|79082198|79100524|+|18327|9849|MAGI2-AS3|processed_transcript	0.663599	5.75067e-18
ENSG00000197381|21|46493768|46646478|+|152711|10015|ADARB1|protein_coding	ENSG00000234456|7|79082198|79100524|+|18327|9849|MAGI2-AS3|processed_transcript	0.484904	4.37803e-09
ENSG00000197496|20|45338126|45364965|+|26840|4822|SLC2A10|protein_coding	ENSG00000234456|7|79082198|79100524|+|18327|9849|MAGI2-AS3|processed_transcript	0.442236	1.23403e-07
ENSG00000197535|15|52599480|52821247|-|221768|13007|MYO5A|protein_coding	ENSG00000234456|7|79082198|79100524|+|18327|9849|MAGI2-AS3|processed_transcript	0.407729	1.34029e-06
ENSG00000197565|X|107386780|107682727|-|295948|9942|COL4A6|protein_coding	ENSG00000234456|7|79082198|79100524|+|18327|9849|MAGI2-AS3|processed_transcript	0.481034	6.04128e-09
ENSG00000197566|17|16524051|16557170|-|33120|5090|ZNF624|protein_coding	ENSG00000234456|7|79082198|79100524|+|18327|9849|MAGI2-AS3|processed_transcript	0.487085	3.64519e-09
ENSG00000197594|6|132129156|132216295|+|87140|8294|ENPP1|protein_coding	ENSG00000234456|7|79082198|79100524|+|18327|9849|MAGI2-AS3|processed_transcript	0.558046	4.36866e-12
ENSG00000197702|11|12398732|12552348|+|153617|8307|PARVA|protein_coding	ENSG00000234456|7|79082198|79100524|+|18327|9849|MAGI2-AS3|processed_transcript	0.514032	3.39566e-10
ENSG00000197859|9|136397286|136440641|+|43356|4677|ADAMTSL2|protein_coding	ENSG00000234456|7|79082198|79100524|+|18327|9849|MAGI2-AS3|processed_transcript	0.495085	1.84059e-09
ENSG00000197927|2|132479948|132524973|+|45026|2354|C2orf27A|protein_coding	ENSG00000234456|7|79082198|79100524|+|18327|9849|MAGI2-AS3|processed_transcript	0.406542	1.44813e-06
ENSG00000198040|12|133613878|133639885|+|26008|9515|ZNF84|protein_coding	ENSG00000234456|7|79082198|79100524|+|18327|9849|MAGI2-AS3|processed_transcript	0.406003	1.49981e-06
ENSG00000198075|2|108994367|109004513|+|10147|2898|SULT1C4|protein_coding	ENSG00000234456|7|79082198|79100524|+|18327|9849|MAGI2-AS3|processed_transcript	0.452566	5.7312e-08
ENSG00000198108|5|129240165|129522327|+|282163|3938|CHSY3|protein_coding	ENSG00000234456|7|79082198|79100524|+|18327|9849|MAGI2-AS3|processed_transcript	0.630141	7.38501e-16
ENSG00000198121|9|113635543|113800981|-|165439|4095|LPAR1|protein_coding	ENSG00000234456|7|79082198|79100524|+|18327|9849|MAGI2-AS3|processed_transcript	0.443397	1.13355e-07
ENSG00000198440|19|56909335|56947404|+|38070|8060|ZNF583|protein_coding	ENSG00000234456|7|79082198|79100524|+|18327|9849|MAGI2-AS3|processed_transcript	0.42984	2.9975e-07
ENSG00000198523|6|118869461|118881893|+|12433|2001|PLN|protein_coding	ENSG00000234456|7|79082198|79100524|+|18327|9849|MAGI2-AS3|processed_transcript	0.683388	2.40048e-19
ENSG00000198542|13|102104966|102375456|+|270491|3990|ITGBL1|protein_coding	ENSG00000234456|7|79082198|79100524|+|18327|9849|MAGI2-AS3|processed_transcript	0.623209	1.87823e-15
ENSG00000198598|12|132312938|132336328|+|23391|4003|MMP17|protein_coding	ENSG00000234456|7|79082198|79100524|+|18327|9849|MAGI2-AS3|processed_transcript	0.457297	3.99913e-08
ENSG00000198682|10|89419370|89507462|+|88093|4116|PAPSS2|protein_coding	ENSG00000234456|7|79082198|79100524|+|18327|9849|MAGI2-AS3|processed_transcript	0.492136	2.37281e-09
ENSG00000198719|6|170591294|170599561|-|8268|3174|DLL1|protein_coding	ENSG00000234456|7|79082198|79100524|+|18327|9849|MAGI2-AS3|processed_transcript	0.468674	1.64556e-08
ENSG00000198768|20|57034157|57090187|-|56031|3942|APCDD1L|protein_coding	ENSG00000234456|7|79082198|79100524|+|18327|9849|MAGI2-AS3|processed_transcript	0.424555	4.32977e-07
ENSG00000198795|18|22641890|22932154|-|290265|6223|ZNF521|protein_coding	ENSG00000234456|7|79082198|79100524|+|18327|9849|MAGI2-AS3|processed_transcript	0.606318	1.66185e-14
ENSG00000198796|18|56148479|56296189|-|147711|9431|ALPK2|protein_coding	ENSG00000234456|7|79082198|79100524|+|18327|9849|MAGI2-AS3|processed_transcript	0.592688	8.80581e-14
ENSG00000198825|10|121485609|121588652|+|103044|6184|INPP5F|protein_coding	ENSG00000234456|7|79082198|79100524|+|18327|9849|MAGI2-AS3|processed_transcript	0.542529	2.17908e-11
ENSG00000198844|17|8213559|8225829|+|12271|5291|ARHGEF15|protein_coding	ENSG00000234456|7|79082198|79100524|+|18327|9849|MAGI2-AS3|processed_transcript	0.427227	3.59798e-07
ENSG00000198848|16|55836763|55867249|-|30487|2937|CES1|protein_coding	ENSG00000234456|7|79082198|79100524|+|18327|9849|MAGI2-AS3|processed_transcript	0.536363	4.03497e-11
ENSG00000198873|10|120967101|121215131|+|248031|2949|GRK5|protein_coding	ENSG00000234456|7|79082198|79100524|+|18327|9849|MAGI2-AS3|processed_transcript	0.53053	7.14504e-11
ENSG00000198909|17|61699775|61773663|+|73889|6107|MAP3K3|protein_coding	ENSG00000234456|7|79082198|79100524|+|18327|9849|MAGI2-AS3|processed_transcript	0.452767	5.64479e-08
ENSG00000198932|X|101906294|101914011|+|7718|6340|GPRASP1|protein_coding	ENSG00000234456|7|79082198|79100524|+|18327|9849|MAGI2-AS3|processed_transcript	0.4661	2.0175e-08
ENSG00000198945|6|130334844|130462594|+|127751|5111|L3MBTL3|protein_coding	ENSG00000234456|7|79082198|79100524|+|18327|9849|MAGI2-AS3|processed_transcript	0.432868	2.42109e-07
ENSG00000198947|X|31115794|33357558|-|2241765|18178|DMD|protein_coding	ENSG00000234456|7|79082198|79100524|+|18327|9849|MAGI2-AS3|processed_transcript	0.453489	5.34468e-08
ENSG00000198963|9|77112281|77308093|+|195813|9591|RORB|protein_coding	ENSG00000234456|7|79082198|79100524|+|18327|9849|MAGI2-AS3|processed_transcript	0.558129	4.33027e-12
ENSG00000203727|6|147830063|148058683|+|228621|6320|SAMD5|protein_coding	ENSG00000234456|7|79082198|79100524|+|18327|9849|MAGI2-AS3|processed_transcript	0.464951	2.20845e-08
ENSG00000204130|10|70100864|70167051|-|66188|8137|RUFY2|protein_coding	ENSG00000234456|7|79082198|79100524|+|18327|9849|MAGI2-AS3|processed_transcript	0.420317	5.78862e-07
ENSG00000204186|2|207139387|207179148|+|39762|10282|ZDBF2|protein_coding	ENSG00000234456|7|79082198|79100524|+|18327|9849|MAGI2-AS3|processed_transcript	0.422008	5.15793e-07
ENSG00000204217|2|203241659|203432474|+|190816|11893|BMPR2|protein_coding	ENSG00000234456|7|79082198|79100524|+|18327|9849|MAGI2-AS3|processed_transcript	0.41716	7.16831e-07
ENSG00000204262|2|189896622|190044605|-|147984|7156|COL5A2|protein_coding	ENSG00000234456|7|79082198|79100524|+|18327|9849|MAGI2-AS3|processed_transcript	0.646576	7.33291e-17
ENSG00000204291|9|101705461|101833069|+|127609|6637|COL15A1|protein_coding	ENSG00000234456|7|79082198|79100524|+|18327|9849|MAGI2-AS3|processed_transcript	0.449691	7.11285e-08
ENSG00000204381|11|111411005|111432264|+|21260|2938|LAYN|protein_coding	ENSG00000234456|7|79082198|79100524|+|18327|9849|MAGI2-AS3|processed_transcript	0.448193	7.95431e-08
ENSG00000204442|13|107820883|108519083|-|698201|3478|FAM155A|protein_coding	ENSG00000234456|7|79082198|79100524|+|18327|9849|MAGI2-AS3|processed_transcript	0.580605	3.62197e-13
ENSG00000204681|6|29523406|29601753|-|78348|8470|GABBR1|protein_coding	ENSG00000234456|7|79082198|79100524|+|18327|9849|MAGI2-AS3|processed_transcript	0.41341	9.21483e-07
ENSG00000204866|19|46646363|46664556|+|18194|2426|IGFL2|protein_coding	ENSG00000234456|7|79082198|79100524|+|18327|9849|MAGI2-AS3|processed_transcript	0.504467	8.07442e-10
ENSG00000205060|7|133974084|134001803|-|27720|7109|SLC35B4|protein_coding	ENSG00000234456|7|79082198|79100524|+|18327|9849|MAGI2-AS3|processed_transcript	0.466046	2.02614e-08
ENSG00000205090|1|1470554|1475833|-|5280|752|TMEM240|protein_coding	ENSG00000234456|7|79082198|79100524|+|18327|9849|MAGI2-AS3|processed_transcript	0.520499	1.86166e-10
ENSG00000205726|21|35014706|35272165|+|257460|21702|ITSN1|protein_coding	ENSG00000234456|7|79082198|79100524|+|18327|9849|MAGI2-AS3|processed_transcript	0.497363	1.51034e-09
ENSG00000205795|2|10196907|10221071|-|24165|2847|CYS1|protein_coding	ENSG00000234456|7|79082198|79100524|+|18327|9849|MAGI2-AS3|processed_transcript	0.449929	6.98724e-08
ENSG00000206052|18|67068291|67516323|+|448033|9387|DOK6|protein_coding	ENSG00000234456|7|79082198|79100524|+|18327|9849|MAGI2-AS3|processed_transcript	0.625155	1.44848e-15
ENSG00000206432|18|5882071|5895954|-|13884|10638|TMEM200C|protein_coding	ENSG00000234456|7|79082198|79100524|+|18327|9849|MAGI2-AS3|processed_transcript	0.408731	1.25521e-06
ENSG00000206538|3|86987119|87040269|-|53151|11574|VGLL3|protein_coding	ENSG00000234456|7|79082198|79100524|+|18327|9849|MAGI2-AS3|processed_transcript	0.670013	2.10973e-18
ENSG00000206559|3|28390637|28579613|+|188977|2899|ZCWPW2|protein_coding	ENSG00000234456|7|79082198|79100524|+|18327|9849|MAGI2-AS3|processed_transcript	0.427989	3.4119e-07
ENSG00000211448|14|80663873|80854100|-|190228|7500|DIO2|protein_coding	ENSG00000234456|7|79082198|79100524|+|18327|9849|MAGI2-AS3|processed_transcript	0.505116	7.61975e-10
ENSG00000212719|17|21428051|21477722|-|49672|8760|C17orf51|protein_coding	ENSG00000234456|7|79082198|79100524|+|18327|9849|MAGI2-AS3|processed_transcript	0.428174	3.36805e-07
ENSG00000213190|1|151030234|151040970|+|10737|4072|MLLT11|protein_coding	ENSG00000234456|7|79082198|79100524|+|18327|9849|MAGI2-AS3|processed_transcript	0.491234	2.56311e-09
ENSG00000213949|5|52083730|52255040|+|171311|18566|ITGA1|protein_coding	ENSG00000234456|7|79082198|79100524|+|18327|9849|MAGI2-AS3|processed_transcript	0.600297	3.50537e-14
ENSG00000213996|19|19375173|19384200|-|9028|2188|TM6SF2|protein_coding	ENSG00000234456|7|79082198|79100524|+|18327|9849|MAGI2-AS3|processed_transcript	0.482906	5.17258e-09
ENSG00000214376|11|93551398|93583697|-|32300|3849|VSTM5|protein_coding	ENSG00000234456|7|79082198|79100524|+|18327|9849|MAGI2-AS3|processed_transcript	0.437996	1.67844e-07
ENSG00000214413|10|112658488|112679032|-|20545|8075|BBIP1|protein_coding	ENSG00000234456|7|79082198|79100524|+|18327|9849|MAGI2-AS3|processed_transcript	0.417031	7.23114e-07
ENSG00000214491|22|30918786|30942669|-|23884|3392|SEC14L6|protein_coding	ENSG00000234456|7|79082198|79100524|+|18327|9849|MAGI2-AS3|processed_transcript	0.40425	1.68025e-06
ENSG00000214575|15|83211951|83317612|-|105662|8215|CPEB1|protein_coding	ENSG00000234456|7|79082198|79100524|+|18327|9849|MAGI2-AS3|processed_transcript	0.423063	4.79792e-07
ENSG00000214842|2|17691851|17699706|-|7856|3724|RAD51AP2|protein_coding	ENSG00000234456|7|79082198|79100524|+|18327|9849|MAGI2-AS3|processed_transcript	0.427975	3.41516e-07
ENSG00000215218|5|6448736|6495022|+|46287|4317|UBE2QL1|protein_coding	ENSG00000234456|7|79082198|79100524|+|18327|9849|MAGI2-AS3|processed_transcript	0.592469	9.03951e-14
ENSG00000218336|4|183065140|183724177|+|659038|11983|TENM3|protein_coding	ENSG00000234456|7|79082198|79100524|+|18327|9849|MAGI2-AS3|processed_transcript	0.604666	2.04283e-14
ENSG00000219438|22|48885272|49246724|+|361453|3173|FAM19A5|protein_coding	ENSG00000234456|7|79082198|79100524|+|18327|9849|MAGI2-AS3|processed_transcript	0.411269	1.06205e-06
ENSG00000221818|8|25699246|25902913|-|203668|7077|EBF2|protein_coding	ENSG00000234456|7|79082198|79100524|+|18327|9849|MAGI2-AS3|processed_transcript	0.487111	3.63716e-09
ENSG00000221955|3|124801480|124998021|-|196542|5728|SLC12A8|protein_coding	ENSG00000234456|7|79082198|79100524|+|18327|9849|MAGI2-AS3|processed_transcript	0.483281	5.01337e-09
ENSG00000222009|1|45274154|45281257|+|7104|3520|BTBD19|protein_coding	ENSG00000234456|7|79082198|79100524|+|18327|9849|MAGI2-AS3|processed_transcript	0.421591	5.30717e-07
ENSG00000222047|10|75669727|75682535|-|12809|2514|C10orf55|protein_coding	ENSG00000234456|7|79082198|79100524|+|18327|9849|MAGI2-AS3|processed_transcript	0.447304	8.49748e-08
ENSG00000225614|16|88493879|88507165|+|13287|13287|ZNF469|protein_coding	ENSG00000234456|7|79082198|79100524|+|18327|9849|MAGI2-AS3|processed_transcript	0.612188	7.90592e-15
ENSG00000225968|7|1727755|1787590|+|59836|3845|ELFN1|protein_coding	ENSG00000234456|7|79082198|79100524|+|18327|9849|MAGI2-AS3|processed_transcript	0.452352	5.82441e-08
ENSG00000233608|2|239756673|239795893|+|39221|1176|TWIST2|protein_coding	ENSG00000234456|7|79082198|79100524|+|18327|9849|MAGI2-AS3|processed_transcript	0.506773	6.56841e-10
ENSG00000235531|8|72740402|73030628|+|290227|6284|RP11-383H13.1|protein_coding	ENSG00000234456|7|79082198|79100524|+|18327|9849|MAGI2-AS3|processed_transcript	0.619028	3.26151e-15
ENSG00000237172|16|67182008|67185117|-|3110|2917|B3GNT9|protein_coding	ENSG00000234456|7|79082198|79100524|+|18327|9849|MAGI2-AS3|processed_transcript	0.579999	3.88194e-13
ENSG00000240184|5|140855580|140892542|+|36963|4711|PCDHGC3|protein_coding	ENSG00000234456|7|79082198|79100524|+|18327|9849|MAGI2-AS3|processed_transcript	0.42817	3.36913e-07
ENSG00000240583|7|30893010|30965131|+|72122|3888|AQP1|protein_coding	ENSG00000234456|7|79082198|79100524|+|18327|9849|MAGI2-AS3|processed_transcript	0.440058	1.44597e-07
ENSG00000240694|8|26362202|26371608|-|9407|5579|PNMA2|protein_coding	ENSG00000234456|7|79082198|79100524|+|18327|9849|MAGI2-AS3|processed_transcript	0.554737	6.19705e-12
ENSG00000240771|12|58003963|58013162|+|9200|3362|ARHGEF25|protein_coding	ENSG00000234456|7|79082198|79100524|+|18327|9849|MAGI2-AS3|processed_transcript	0.598283	4.48376e-14
ENSG00000241399|2|160625364|160654753|-|29390|3839|CD302|protein_coding	ENSG00000234456|7|79082198|79100524|+|18327|9849|MAGI2-AS3|processed_transcript	0.489271	3.0296e-09
ENSG00000241644|7|30737601|30797218|+|59618|3376|INMT|protein_coding	ENSG00000234456|7|79082198|79100524|+|18327|9849|MAGI2-AS3|processed_transcript	0.505617	7.28592e-10
ENSG00000243335|7|66093868|66276446|+|182579|9128|KCTD7|protein_coding	ENSG00000234456|7|79082198|79100524|+|18327|9849|MAGI2-AS3|processed_transcript	0.434216	2.20014e-07
ENSG00000243452|1|148555979|148596267|+|40289|5306|NBPF15|protein_coding	ENSG00000234456|7|79082198|79100524|+|18327|9849|MAGI2-AS3|processed_transcript	0.430982	2.76621e-07
ENSG00000244486|22|20778874|20792146|-|13273|3602|SCARF2|protein_coding	ENSG00000234456|7|79082198|79100524|+|18327|9849|MAGI2-AS3|processed_transcript	0.652562	3.05186e-17
ENSG00000248235|8|22446787|22459597|+|12811|1198|AC037459.4|protein_coding	ENSG00000234456|7|79082198|79100524|+|18327|9849|MAGI2-AS3|processed_transcript	0.40728	1.38015e-06
ENSG00000248458|1|67131547|67142710|-|11164|1156|AL139147.1|protein_coding	ENSG00000234456|7|79082198|79100524|+|18327|9849|MAGI2-AS3|processed_transcript	0.511453	4.30051e-10
ENSG00000249242|4|83404323|83483510|-|79188|3671|TMEM150C|protein_coding	ENSG00000234456|7|79082198|79100524|+|18327|9849|MAGI2-AS3|processed_transcript	0.500692	1.12824e-09
ENSG00000249992|3|45265958|45267770|-|1813|1813|TMEM158|protein_coding	ENSG00000234456|7|79082198|79100524|+|18327|9849|MAGI2-AS3|processed_transcript	0.421292	5.41644e-07
ENSG00000251322|22|51112843|51171726|+|58884|7515|SHANK3|protein_coding	ENSG00000234456|7|79082198|79100524|+|18327|9849|MAGI2-AS3|processed_transcript	0.413373	9.23715e-07
ENSG00000253159|5|140810185|140892546|+|82362|4747|PCDHGA12|protein_coding	ENSG00000234456|7|79082198|79100524|+|18327|9849|MAGI2-AS3|processed_transcript	0.46068	3.08158e-08
ENSG00000253250|8|91970865|91997485|-|26621|894|C8orf88|protein_coding	ENSG00000234456|7|79082198|79100524|+|18327|9849|MAGI2-AS3|processed_transcript	0.483787	4.80667e-09
ENSG00000253304|1|29445940|29450447|-|4508|2639|TMEM200B|protein_coding	ENSG00000234456|7|79082198|79100524|+|18327|9849|MAGI2-AS3|processed_transcript	0.501462	1.05417e-09
ENSG00000254535|4|135117488|135122903|-|5416|4944|PABPC4L|protein_coding	ENSG00000234456|7|79082198|79100524|+|18327|9849|MAGI2-AS3|processed_transcript	0.422934	4.84058e-07
ENSG00000254585|15|23888691|23891175|-|2485|2485|MAGEL2|protein_coding	ENSG00000234456|7|79082198|79100524|+|18327|9849|MAGI2-AS3|processed_transcript	0.469061	1.59572e-08
ENSG00000255302|15|49170083|49172380|+|2298|2298|EID1|protein_coding	ENSG00000234456|7|79082198|79100524|+|18327|9849|MAGI2-AS3|processed_transcript	0.405819	1.51782e-06
ENSG00000256043|4|156845270|156875069|-|29800|2954|CTSO|protein_coding	ENSG00000234456|7|79082198|79100524|+|18327|9849|MAGI2-AS3|processed_transcript	0.442098	1.24655e-07
ENSG00000259363|15|100347228|100417353|+|70126|1056|CTD-2054N24.2|protein_coding	ENSG00000234456|7|79082198|79100524|+|18327|9849|MAGI2-AS3|processed_transcript	0.456461	4.2634e-08
ENSG00000260916|15|55632230|55700708|-|68479|8790|CCPG1|protein_coding	ENSG00000234456|7|79082198|79100524|+|18327|9849|MAGI2-AS3|processed_transcript	0.443018	1.16547e-07
ENSG00000263053|17|79369275|79375658|+|6384|992|RP11-1055B8.6|protein_coding	ENSG00000234456|7|79082198|79100524|+|18327|9849|MAGI2-AS3|processed_transcript	0.43487	2.09992e-07
ENSG00000268182|19|57154513|57167134|+|12622|1076|SMIM17|protein_coding	ENSG00000234456|7|79082198|79100524|+|18327|9849|MAGI2-AS3|processed_transcript	0.401762	1.97203e-06
ENSG00000268941|20|57209828|57210772|+|945|945|MGC4294|protein_coding	ENSG00000234456|7|79082198|79100524|+|18327|9849|MAGI2-AS3|processed_transcript	0.403589	1.75349e-06
ENSG00000269113|1|48226200|48462567|-|236368|7034|TRABD2B|protein_coding	ENSG00000234456|7|79082198|79100524|+|18327|9849|MAGI2-AS3|processed_transcript	0.454381	4.99533e-08
