# Supplementary material for: Ten Hypermethylated lncRNA Genes Are Specifically Involved in the Initiation, Progression, and Lymphatic and Peritoneal Metastasis of Epithelial Ovarian Cancer
Source: Int J Mol Sci. 2024 Nov 4;25(21):11843. doi: 10.3390/ijms252111843 (PMC11547154; doi:10.3390/ijms252111843)
Supplement: Supplementary file 1 [file ijms-25-11843-s001.zip › Table S10_GAS5_0.4_2024.10.26.xlsx]

## Sheet: GAS5_mRNA_rs04
Supplementary Table S10: Screening of mRNAs co-expressed with GAS5 using the GSE211669 dataset at rs > 0.4.
lncRNA	mRNA	rs	p-value
ENSG00000234741|1|173833038|173838020|-|4983|3631|GAS5|processed_transcript	ENSG00000006837|5|133541305|133706738|-|165434|3681|CDKL3|protein_coding	0.463275	2.51825e-08
ENSG00000234741|1|173833038|173838020|-|4983|3631|GAS5|processed_transcript	ENSG00000007255|19|45666186|45681495|-|15310|933|TRAPPC6A|protein_coding	0.410488	1.11826e-06
ENSG00000234741|1|173833038|173838020|-|4983|3631|GAS5|processed_transcript	ENSG00000007952|X|100098313|100129334|-|31022|2529|NOX1|protein_coding	0.5434	1.9954e-11
ENSG00000234741|1|173833038|173838020|-|4983|3631|GAS5|processed_transcript	ENSG00000008324|3|42623332|42636606|+|13275|1301|SS18L2|protein_coding	0.529859	7.62508e-11
ENSG00000234741|1|173833038|173838020|-|4983|3631|GAS5|processed_transcript	ENSG00000008988|8|56979854|56987069|-|7216|2931|RPS20|protein_coding	0.723573	0
ENSG00000234741|1|173833038|173838020|-|4983|3631|GAS5|processed_transcript	ENSG00000015592|8|27092840|27115937|-|23098|3294|STMN4|protein_coding	0.403001	1.82114e-06
ENSG00000234741|1|173833038|173838020|-|4983|3631|GAS5|processed_transcript	ENSG00000037897|12|58162254|58166576|-|4323|2621|METTL1|protein_coding	0.468077	1.72552e-08
ENSG00000234741|1|173833038|173838020|-|4983|3631|GAS5|processed_transcript	ENSG00000041988|1|6684926|6695646|+|10721|4072|THAP3|protein_coding	0.414658	8.4789e-07
ENSG00000234741|1|173833038|173838020|-|4983|3631|GAS5|processed_transcript	ENSG00000042317|14|88851268|88936694|+|85427|6872|SPATA7|protein_coding	0.448521	7.76201e-08
ENSG00000234741|1|173833038|173838020|-|4983|3631|GAS5|processed_transcript	ENSG00000048162|5|175810949|175815976|-|5028|2852|NOP16|protein_coding	0.462864	2.60038e-08
ENSG00000234741|1|173833038|173838020|-|4983|3631|GAS5|processed_transcript	ENSG00000050426|12|51441745|51454207|+|12463|4400|LETMD1|protein_coding	0.462361	3.95531e-08
ENSG00000234741|1|173833038|173838020|-|4983|3631|GAS5|processed_transcript	ENSG00000053501|19|17326155|17330638|+|4484|2431|USE1|protein_coding	0.439429	1.51342e-07
ENSG00000234741|1|173833038|173838020|-|4983|3631|GAS5|processed_transcript	ENSG00000053702|12|2934514|2944710|-|10197|2803|NRIP2|protein_coding	0.448539	7.75171e-08
ENSG00000234741|1|173833038|173838020|-|4983|3631|GAS5|processed_transcript	ENSG00000055950|10|102729215|102747272|-|18058|3573|MRPL43|protein_coding	0.628993	8.63274e-16
ENSG00000234741|1|173833038|173838020|-|4983|3631|GAS5|processed_transcript	ENSG00000057757|1|24104895|24114722|+|9828|2186|PITHD1|protein_coding	0.431881	2.59616e-07
ENSG00000234741|1|173833038|173838020|-|4983|3631|GAS5|processed_transcript	ENSG00000058729|5|96496571|96518964|-|22394|5502|RIOK2|protein_coding	0.444095	1.07698e-07
ENSG00000234741|1|173833038|173838020|-|4983|3631|GAS5|processed_transcript	ENSG00000063177|19|49118585|49122793|-|4209|4209|RPL18|protein_coding	0.638109	0
ENSG00000234741|1|173833038|173838020|-|4983|3631|GAS5|processed_transcript	ENSG00000064545|19|19229978|19249322|-|19345|3281|TMEM161A|protein_coding	0.440651	1.38504e-07
ENSG00000234741|1|173833038|173838020|-|4983|3631|GAS5|processed_transcript	ENSG00000065057|16|2089816|2097867|-|8052|1658|NTHL1|protein_coding	0.511819	6.02704e-10
ENSG00000234741|1|173833038|173838020|-|4983|3631|GAS5|processed_transcript	ENSG00000065621|10|106028631|106064703|+|36073|10344|GSTO2|protein_coding	0.506555	1.01743e-09
ENSG00000234741|1|173833038|173838020|-|4983|3631|GAS5|processed_transcript	ENSG00000066379|6|30026676|30032686|+|6011|3672|ZNRD1|protein_coding	0.433184	2.3675e-07
ENSG00000234741|1|173833038|173838020|-|4983|3631|GAS5|processed_transcript	ENSG00000070501|8|42195972|42229326|+|33355|4106|POLB|protein_coding	0.409714	1.17669e-06
ENSG00000234741|1|173833038|173838020|-|4983|3631|GAS5|processed_transcript	ENSG00000071082|2|101618177|101640494|+|22318|5791|RPL31|protein_coding	0.782699	0
ENSG00000234741|1|173833038|173838020|-|4983|3631|GAS5|processed_transcript	ENSG00000071994|6|170884383|170893780|-|9398|6476|PDCD2|protein_coding	0.415945	9.89456e-07
ENSG00000234741|1|173833038|173838020|-|4983|3631|GAS5|processed_transcript	ENSG00000073536|17|33455772|33469334|-|13563|5463|NLE1|protein_coding	0.41829	6.64188e-07
ENSG00000234741|1|173833038|173838020|-|4983|3631|GAS5|processed_transcript	ENSG00000074071|16|1821891|1823156|-|1266|1097|MRPS34|protein_coding	0.416042	7.7282e-07
ENSG00000234741|1|173833038|173838020|-|4983|3631|GAS5|processed_transcript	ENSG00000074582|2|219523487|219528166|+|4680|3379|BCS1L|protein_coding	0.406239	1.47694e-06
ENSG00000234741|1|173833038|173838020|-|4983|3631|GAS5|processed_transcript	ENSG00000075886|2|132233666|132240507|+|6842|1598|TUBA3D|protein_coding	0.409254	1.21281e-06
ENSG00000234741|1|173833038|173838020|-|4983|3631|GAS5|processed_transcript	ENSG00000075914|3|45016733|45077558|+|60826|4442|EXOSC7|protein_coding	0.556975	4.89424e-12
ENSG00000234741|1|173833038|173838020|-|4983|3631|GAS5|processed_transcript	ENSG00000077348|19|41892279|41903384|-|11106|1488|EXOSC5|protein_coding	0.449944	6.97981e-08
ENSG00000234741|1|173833038|173838020|-|4983|3631|GAS5|processed_transcript	ENSG00000078814|20|33563206|33590240|+|27035|7929|MYH7B|protein_coding	0.471473	1.31608e-08
ENSG00000234741|1|173833038|173838020|-|4983|3631|GAS5|processed_transcript	ENSG00000081721|1|161719548|161727028|+|7481|1762|DUSP12|protein_coding	0.428896	3.20233e-07
ENSG00000234741|1|173833038|173838020|-|4983|3631|GAS5|processed_transcript	ENSG00000082515|5|154320630|154348971|+|28342|5267|MRPL22|protein_coding	0.412057	1.00806e-06
ENSG00000234741|1|173833038|173838020|-|4983|3631|GAS5|processed_transcript	ENSG00000083807|19|58990879|59023780|-|32902|8025|SLC27A5|protein_coding	0.430977	2.76721e-07
ENSG00000234741|1|173833038|173838020|-|4983|3631|GAS5|processed_transcript	ENSG00000083845|19|58897767|58906173|+|8407|3617|RPS5|protein_coding	0.594699	0
ENSG00000234741|1|173833038|173838020|-|4983|3631|GAS5|processed_transcript	ENSG00000088766|20|5986736|6020699|+|33964|5370|CRLS1|protein_coding	0.472005	1.26111e-08
ENSG00000234741|1|173833038|173838020|-|4983|3631|GAS5|processed_transcript	ENSG00000089009|12|112842994|112856642|-|13649|4447|RPL6|protein_coding	0.636166	0
ENSG00000234741|1|173833038|173838020|-|4983|3631|GAS5|processed_transcript	ENSG00000089157|12|120634489|120639038|-|4550|4001|RPLP0|protein_coding	0.638867	0
ENSG00000234741|1|173833038|173838020|-|4983|3631|GAS5|processed_transcript	ENSG00000089289|X|69353299|69386174|+|32876|1862|IGBP1|protein_coding	0.41223	1.25578e-06
ENSG00000234741|1|173833038|173838020|-|4983|3631|GAS5|processed_transcript	ENSG00000095059|19|12786531|12792716|-|6186|3006|DHPS|protein_coding	0.403477	1.76612e-06
ENSG00000234741|1|173833038|173838020|-|4983|3631|GAS5|processed_transcript	ENSG00000095464|10|95372345|95425767|+|53423|3310|PDE6C|protein_coding	0.574231	7.46223e-13
ENSG00000234741|1|173833038|173838020|-|4983|3631|GAS5|processed_transcript	ENSG00000095906|16|1832902|1839192|+|6291|4983|NUBP2|protein_coding	0.404692	2.02009e-06
ENSG00000234741|1|173833038|173838020|-|4983|3631|GAS5|processed_transcript	ENSG00000099385|16|30844947|30906281|-|61335|4398|BCL7C|protein_coding	0.409247	1.21341e-06
ENSG00000234741|1|173833038|173838020|-|4983|3631|GAS5|processed_transcript	ENSG00000099622|19|1259384|1274879|+|15496|6890|CIRBP|protein_coding	0.479658	6.76797e-09
ENSG00000234741|1|173833038|173838020|-|4983|3631|GAS5|processed_transcript	ENSG00000099795|19|14676890|14682874|-|5985|531|NDUFB7|protein_coding	0.412497	1.23457e-06
ENSG00000234741|1|173833038|173838020|-|4983|3631|GAS5|processed_transcript	ENSG00000099800|19|2425622|2427892|-|2271|1973|TIMM13|protein_coding	0.438104	2.2548e-07
ENSG00000234741|1|173833038|173838020|-|4983|3631|GAS5|processed_transcript	ENSG00000099804|19|531714|542097|+|10384|2172|CDC34|protein_coding	0.415358	8.09051e-07
ENSG00000234741|1|173833038|173838020|-|4983|3631|GAS5|processed_transcript	ENSG00000100012|22|30843946|30868036|-|24091|3663|SEC14L3|protein_coding	0.405897	1.51015e-06
ENSG00000234741|1|173833038|173838020|-|4983|3631|GAS5|processed_transcript	ENSG00000100129|22|38244875|38285414|+|40540|4296|EIF3L|protein_coding	0.400342	2.64484e-06
ENSG00000234741|1|173833038|173838020|-|4983|3631|GAS5|processed_transcript	ENSG00000100138|22|42069934|42086508|-|16575|2780|NHP2L1|protein_coding	0.50165	1.03679e-09
ENSG00000234741|1|173833038|173838020|-|4983|3631|GAS5|processed_transcript	ENSG00000100156|22|38474141|38480100|-|5960|2203|SLC16A8|protein_coding	0.405905	1.50942e-06
ENSG00000234741|1|173833038|173838020|-|4983|3631|GAS5|processed_transcript	ENSG00000100294|22|43528212|43539400|-|11189|2388|MCAT|protein_coding	0.430897	3.68789e-07
ENSG00000234741|1|173833038|173838020|-|4983|3631|GAS5|processed_transcript	ENSG00000100316|22|39708887|39716394|-|7508|4787|RPL3|protein_coding	0.715262	0
ENSG00000234741|1|173833038|173838020|-|4983|3631|GAS5|processed_transcript	ENSG00000100802|14|23456110|23479375|-|23266|3250|C14orf93|protein_coding	0.484837	4.40265e-09
ENSG00000234741|1|173833038|173838020|-|4983|3631|GAS5|processed_transcript	ENSG00000100814|14|20779527|20801471|-|21945|3680|CCNB1IP1|protein_coding	0.636695	0
ENSG00000234741|1|173833038|173838020|-|4983|3631|GAS5|processed_transcript	ENSG00000101132|20|52824386|52844591|+|20206|1975|PFDN4|protein_coding	0.528311	8.85478e-11
ENSG00000234741|1|173833038|173838020|-|4983|3631|GAS5|processed_transcript	ENSG00000101220|20|3734155|3749034|-|14880|2415|C20orf27|protein_coding	0.501317	1.06773e-09
ENSG00000234741|1|173833038|173838020|-|4983|3631|GAS5|processed_transcript	ENSG00000101247|20|13765596|13799067|+|33472|4056|NDUFAF5|protein_coding	0.474816	1.00517e-08
ENSG00000234741|1|173833038|173838020|-|4983|3631|GAS5|processed_transcript	ENSG00000101361|20|2632791|2639039|+|6249|4761|NOP56|protein_coding	0.428506	3.29083e-07
ENSG00000234741|1|173833038|173838020|-|4983|3631|GAS5|processed_transcript	ENSG00000101363|20|35918041|35945663|+|27623|2045|MANBAL|protein_coding	0.453996	5.14335e-08
ENSG00000234741|1|173833038|173838020|-|4983|3631|GAS5|processed_transcript	ENSG00000101365|20|2639041|2644865|-|5825|2299|IDH3B|protein_coding	0.450841	9.19524e-08
ENSG00000234741|1|173833038|173838020|-|4983|3631|GAS5|processed_transcript	ENSG00000101444|20|32868074|32899608|-|31535|3894|AHCY|protein_coding	0.409964	1.15751e-06
ENSG00000234741|1|173833038|173838020|-|4983|3631|GAS5|processed_transcript	ENSG00000102239|X|135570046|135575939|+|5894|2833|BRS3|protein_coding	0.458449	3.66069e-08
ENSG00000234741|1|173833038|173838020|-|4983|3631|GAS5|processed_transcript	ENSG00000102738|13|41303432|41345309|-|41878|1963|MRPS31|protein_coding	0.515455	2.97832e-10
ENSG00000234741|1|173833038|173838020|-|4983|3631|GAS5|processed_transcript	ENSG00000103024|16|1820287|1821731|-|1445|1445|NME3|protein_coding	0.498383	1.38165e-09
ENSG00000234741|1|173833038|173838020|-|4983|3631|GAS5|processed_transcript	ENSG00000103363|16|2821415|2827298|-|5884|1128|TCEB2|protein_coding	0.513008	3.73048e-10
ENSG00000234741|1|173833038|173838020|-|4983|3631|GAS5|processed_transcript	ENSG00000104408|8|109213445|109447562|-|234118|6005|EIF3E|protein_coding	0.605792	0
ENSG00000234741|1|173833038|173838020|-|4983|3631|GAS5|processed_transcript	ENSG00000104529|8|144661867|144681711|-|19845|9390|EEF1D|protein_coding	0.552901	0
ENSG00000234741|1|173833038|173838020|-|4983|3631|GAS5|processed_transcript	ENSG00000104886|19|2230002|2237703|-|7702|4736|PLEKHJ1|protein_coding	0.46452	2.28429e-08
ENSG00000234741|1|173833038|173838020|-|4983|3631|GAS5|processed_transcript	ENSG00000104907|19|13215716|13228381|-|12666|3364|TRMT1|protein_coding	0.442661	1.19635e-07
ENSG00000234741|1|173833038|173838020|-|4983|3631|GAS5|processed_transcript	ENSG00000104915|19|13254872|13261197|-|6326|1796|STX10|protein_coding	0.442589	1.20267e-07
ENSG00000234741|1|173833038|173838020|-|4983|3631|GAS5|processed_transcript	ENSG00000104960|19|50353992|50364001|+|10010|5962|PTOV1|protein_coding	0.422169	6.59682e-07
ENSG00000234741|1|173833038|173838020|-|4983|3631|GAS5|processed_transcript	ENSG00000105185|19|33071974|33078358|+|6385|2253|PDCD5|protein_coding	0.507186	6.32933e-10
ENSG00000234741|1|173833038|173838020|-|4983|3631|GAS5|processed_transcript	ENSG00000105193|19|39923847|39926588|-|2742|2603|RPS16|protein_coding	0.490247	4.37416e-09
ENSG00000234741|1|173833038|173838020|-|4983|3631|GAS5|processed_transcript	ENSG00000105202|19|40325098|40337054|-|11957|2173|FBL|protein_coding	0.487605	5.45611e-09
ENSG00000234741|1|173833038|173838020|-|4983|3631|GAS5|processed_transcript	ENSG00000105372|19|42363988|42376994|+|13007|3805|RPS19|protein_coding	0.551006	0
ENSG00000234741|1|173833038|173838020|-|4983|3631|GAS5|processed_transcript	ENSG00000105373|19|48248779|48260315|+|11537|5341|GLTSCR2|protein_coding	0.630593	0
ENSG00000234741|1|173833038|173838020|-|4983|3631|GAS5|processed_transcript	ENSG00000105518|19|11453452|11457194|-|3743|1606|TMEM205|protein_coding	0.464896	3.27031e-08
ENSG00000234741|1|173833038|173838020|-|4983|3631|GAS5|processed_transcript	ENSG00000105583|19|12778885|12782170|-|3286|2656|WDR83OS|protein_coding	0.483239	5.03123e-09
ENSG00000234741|1|173833038|173838020|-|4983|3631|GAS5|processed_transcript	ENSG00000105640|19|17970685|17974962|+|4278|3527|RPL18A|protein_coding	0.566108	0
ENSG00000234741|1|173833038|173838020|-|4983|3631|GAS5|processed_transcript	ENSG00000105672|19|36132647|36135773|+|3127|2152|ETV2|protein_coding	0.443983	1.08584e-07
ENSG00000234741|1|173833038|173838020|-|4983|3631|GAS5|processed_transcript	ENSG00000106009|7|2577511|2595361|-|17851|6639|BRAT1|protein_coding	0.410219	1.13826e-06
ENSG00000234741|1|173833038|173838020|-|4983|3631|GAS5|processed_transcript	ENSG00000106113|7|30692200|30739745|-|47546|3416|CRHR2|protein_coding	0.419685	6.04281e-07
ENSG00000234741|1|173833038|173838020|-|4983|3631|GAS5|processed_transcript	ENSG00000106355|7|32524951|32534895|-|9945|4694|LSM5|protein_coding	0.462416	2.69276e-08
ENSG00000234741|1|173833038|173838020|-|4983|3631|GAS5|processed_transcript	ENSG00000106400|7|100860949|100867471|+|6523|5510|ZNHIT1|protein_coding	0.41174	1.0295e-06
ENSG00000234741|1|173833038|173838020|-|4983|3631|GAS5|processed_transcript	ENSG00000106588|7|42956460|42971822|-|15363|5332|PSMA2|protein_coding	0.437416	1.74992e-07
ENSG00000234741|1|173833038|173838020|-|4983|3631|GAS5|processed_transcript	ENSG00000107618|10|48381487|48390991|-|9505|4276|RBP3|protein_coding	0.444445	1.04961e-07
ENSG00000234741|1|173833038|173838020|-|4983|3631|GAS5|processed_transcript	ENSG00000107672|10|123716603|123734732|-|18130|3546|NSMCE4A|protein_coding	0.419709	6.03298e-07
ENSG00000234741|1|173833038|173838020|-|4983|3631|GAS5|processed_transcript	ENSG00000107816|10|102756375|102767593|+|11219|6547|LZTS2|protein_coding	0.44183	1.74083e-07
ENSG00000234741|1|173833038|173838020|-|4983|3631|GAS5|processed_transcript	ENSG00000107833|10|103541082|103543170|-|2089|928|NPM3|protein_coding	0.617483	3.99089e-15
ENSG00000234741|1|173833038|173838020|-|4983|3631|GAS5|processed_transcript	ENSG00000107872|10|104178946|104182893|+|3948|2593|FBXL15|protein_coding	0.495204	1.82176e-09
ENSG00000234741|1|173833038|173838020|-|4983|3631|GAS5|processed_transcript	ENSG00000107874|10|104183002|104192418|-|9417|1412|CUEDC2|protein_coding	0.585933	1.95553e-13
ENSG00000234741|1|173833038|173838020|-|4983|3631|GAS5|processed_transcript	ENSG00000108107|19|55896713|55914612|+|17900|6927|RPL28|protein_coding	0.483622	7.56839e-09
ENSG00000234741|1|173833038|173838020|-|4983|3631|GAS5|processed_transcript	ENSG00000108255|17|27573881|27581512|+|7632|794|CRYBA1|protein_coding	0.440892	1.36106e-07
ENSG00000234741|1|173833038|173838020|-|4983|3631|GAS5|processed_transcript	ENSG00000108298|17|37356536|37360980|+|4445|2368|RPL19|protein_coding	0.61153	0
ENSG00000234741|1|173833038|173838020|-|4983|3631|GAS5|processed_transcript	ENSG00000109065|17|72766686|72772506|-|5821|4049|NAT9|protein_coding	0.429947	3.93188e-07
ENSG00000234741|1|173833038|173838020|-|4983|3631|GAS5|processed_transcript	ENSG00000109163|4|68605046|68620078|-|15033|2164|GNRHR|protein_coding	0.426049	3.9046e-07
ENSG00000234741|1|173833038|173838020|-|4983|3631|GAS5|processed_transcript	ENSG00000109475|4|109541722|109551568|+|9847|3393|RPL34|protein_coding	0.755037	0
ENSG00000234741|1|173833038|173838020|-|4983|3631|GAS5|processed_transcript	ENSG00000109771|4|186285032|186317053|-|32022|7361|LRP2BP|protein_coding	0.41781	6.86085e-07
ENSG00000234741|1|173833038|173838020|-|4983|3631|GAS5|processed_transcript	ENSG00000110011|11|63997750|64001758|+|4009|2807|DNAJC4|protein_coding	0.502511	9.60756e-10
ENSG00000234741|1|173833038|173838020|-|4983|3631|GAS5|processed_transcript	ENSG00000110700|11|17095936|17099334|-|3399|2186|RPS13|protein_coding	0.742449	0
ENSG00000234741|1|173833038|173838020|-|4983|3631|GAS5|processed_transcript	ENSG00000110711|11|67250512|67258574|+|8063|1640|AIP|protein_coding	0.561635	0
ENSG00000234741|1|173833038|173838020|-|4983|3631|GAS5|processed_transcript	ENSG00000111144|12|96394606|96437298|-|42693|7350|LTA4H|protein_coding	0.42095	5.5443e-07
ENSG00000234741|1|173833038|173838020|-|4983|3631|GAS5|processed_transcript	ENSG00000111653|12|6759446|6772314|-|12869|2736|ING4|protein_coding	0.492948	3.47716e-09
ENSG00000234741|1|173833038|173838020|-|4983|3631|GAS5|processed_transcript	ENSG00000111906|6|125541108|125623282|-|82175|5946|HDDC2|protein_coding	0.434918	2.09281e-07
ENSG00000234741|1|173833038|173838020|-|4983|3631|GAS5|processed_transcript	ENSG00000112306|6|133135580|133138703|+|3124|767|RPS12|protein_coding	0.652618	0
ENSG00000234741|1|173833038|173838020|-|4983|3631|GAS5|processed_transcript	ENSG00000112514|6|33384219|33386094|-|1876|1876|CUTA|protein_coding	0.435499	2.69707e-07
ENSG00000234741|1|173833038|173838020|-|4983|3631|GAS5|processed_transcript	ENSG00000112667|6|43193367|43197222|-|3856|1250|DNPH1|protein_coding	0.404853	1.61596e-06
ENSG00000234741|1|173833038|173838020|-|4983|3631|GAS5|processed_transcript	ENSG00000112981|5|137450866|137475132|-|24267|2387|NME5|protein_coding	0.417727	6.89959e-07
ENSG00000234741|1|173833038|173838020|-|4983|3631|GAS5|processed_transcript	ENSG00000113119|5|140019012|140024993|+|5982|3502|TMCO6|protein_coding	0.493222	2.16155e-09
ENSG00000234741|1|173833038|173838020|-|4983|3631|GAS5|processed_transcript	ENSG00000113231|5|76506274|76725632|+|219359|6944|PDE8B|protein_coding	0.466907	1.89302e-08
ENSG00000234741|1|173833038|173838020|-|4983|3631|GAS5|processed_transcript	ENSG00000113262|5|178405328|178423207|-|17880|6695|GRM6|protein_coding	0.475982	9.14346e-09
ENSG00000234741|1|173833038|173838020|-|4983|3631|GAS5|processed_transcript	ENSG00000113272|5|157158205|157168456|+|10252|3220|THG1L|protein_coding	0.471398	1.32403e-08
ENSG00000234741|1|173833038|173838020|-|4983|3631|GAS5|processed_transcript	ENSG00000113312|5|159436120|159492550|+|56431|1938|TTC1|protein_coding	0.422127	6.61537e-07
ENSG00000234741|1|173833038|173838020|-|4983|3631|GAS5|processed_transcript	ENSG00000113520|5|132009678|132018368|+|8691|717|IL4|protein_coding	0.438316	1.6401e-07
ENSG00000234741|1|173833038|173838020|-|4983|3631|GAS5|processed_transcript	ENSG00000113811|3|53918437|53926015|-|7579|2165|SELK|protein_coding	0.419456	6.13775e-07
ENSG00000234741|1|173833038|173838020|-|4983|3631|GAS5|processed_transcript	ENSG00000114388|3|50384761|50388522|-|3762|3677|NPRL2|protein_coding	0.448929	7.52941e-08
ENSG00000234741|1|173833038|173838020|-|4983|3631|GAS5|processed_transcript	ENSG00000114391|3|101399935|101405626|-|5692|2682|RPL24|protein_coding	0.714771	0
ENSG00000234741|1|173833038|173838020|-|4983|3631|GAS5|processed_transcript	ENSG00000114767|3|51967446|51975957|-|8512|1578|RRP9|protein_coding	0.491218	2.56661e-09
ENSG00000234741|1|173833038|173838020|-|4983|3631|GAS5|processed_transcript	ENSG00000114942|2|207024309|207027652|+|3344|1915|EEF1B2|protein_coding	0.513213	3.66107e-10
ENSG00000234741|1|173833038|173838020|-|4983|3631|GAS5|processed_transcript	ENSG00000114956|2|74153953|74186088|+|32136|1455|DGUOK|protein_coding	0.481396	9.0622e-09
ENSG00000234741|1|173833038|173838020|-|4983|3631|GAS5|processed_transcript	ENSG00000115211|2|27587219|27593353|-|6135|5341|EIF2B4|protein_coding	0.404208	1.68483e-06
ENSG00000234741|1|173833038|173838020|-|4983|3631|GAS5|processed_transcript	ENSG00000115268|19|1438358|1440583|+|2226|2226|RPS15|protein_coding	0.613229	6.91866e-15
ENSG00000234741|1|173833038|173838020|-|4983|3631|GAS5|processed_transcript	ENSG00000115274|2|74682150|74688011|+|5862|2466|INO80B|protein_coding	0.447915	1.1335e-07
ENSG00000234741|1|173833038|173838020|-|4983|3631|GAS5|processed_transcript	ENSG00000115541|2|198364718|198368181|+|3464|1977|HSPE1|protein_coding	0.405493	1.9216e-06
ENSG00000234741|1|173833038|173838020|-|4983|3631|GAS5|processed_transcript	ENSG00000115556|2|219472488|219501907|+|29420|5867|PLCD4|protein_coding	0.477343	8.18257e-09
ENSG00000234741|1|173833038|173838020|-|4983|3631|GAS5|processed_transcript	ENSG00000115592|2|219687106|219696809|-|9704|3334|PRKAG3|protein_coding	0.418999	6.33078e-07
ENSG00000234741|1|173833038|173838020|-|4983|3631|GAS5|processed_transcript	ENSG00000115875|2|38970741|38978636|-|7896|4045|SRSF7|protein_coding	0.463578	2.4592e-08
ENSG00000234741|1|173833038|173838020|-|4983|3631|GAS5|processed_transcript	ENSG00000116251|1|6241329|6269449|-|28121|4900|RPL22|protein_coding	0.607756	0
ENSG00000234741|1|173833038|173838020|-|4983|3631|GAS5|processed_transcript	ENSG00000116586|1|156024543|156028301|+|3759|1438|LAMTOR2|protein_coding	0.414647	8.48495e-07
ENSG00000234741|1|173833038|173838020|-|4983|3631|GAS5|processed_transcript	ENSG00000116691|1|12079523|12092102|+|12580|2821|MIIP|protein_coding	0.459937	3.26379e-08
ENSG00000234741|1|173833038|173838020|-|4983|3631|GAS5|processed_transcript	ENSG00000116857|1|201103900|201140702|-|36803|3915|TMEM9|protein_coding	0.444376	1.45621e-07
ENSG00000234741|1|173833038|173838020|-|4983|3631|GAS5|processed_transcript	ENSG00000117592|1|173446405|173457946|+|11542|2367|PRDX6|protein_coding	0.505082	1.17097e-09
ENSG00000234741|1|173833038|173838020|-|4983|3631|GAS5|processed_transcript	ENSG00000117614|1|25549170|25558993|-|9824|3370|SYF2|protein_coding	0.475867	9.22938e-09
ENSG00000234741|1|173833038|173838020|-|4983|3631|GAS5|processed_transcript	ENSG00000117691|1|212606229|212619714|+|13486|1290|NENF|protein_coding	0.411652	1.03552e-06
ENSG00000234741|1|173833038|173838020|-|4983|3631|GAS5|processed_transcript	ENSG00000118181|11|118886422|118889401|-|2980|1477|RPS25|protein_coding	0.58121	0
ENSG00000234741|1|173833038|173838020|-|4983|3631|GAS5|processed_transcript	ENSG00000118194|1|201328136|201346890|-|18755|7281|TNNT2|protein_coding	0.4148	8.39837e-07
ENSG00000234741|1|173833038|173838020|-|4983|3631|GAS5|processed_transcript	ENSG00000118298|1|150229554|150237478|+|7925|3838|CA14|protein_coding	0.46233	2.71081e-08
ENSG00000234741|1|173833038|173838020|-|4983|3631|GAS5|processed_transcript	ENSG00000118418|6|79910962|79944406|-|33445|872|HMGN3|protein_coding	0.42921	4.13157e-07
ENSG00000234741|1|173833038|173838020|-|4983|3631|GAS5|processed_transcript	ENSG00000119048|5|133706870|133727683|+|20814|3291|UBE2B|protein_coding	0.402872	1.83626e-06
ENSG00000234741|1|173833038|173838020|-|4983|3631|GAS5|processed_transcript	ENSG00000119650|14|76368479|76550928|+|182450|4172|IFT43|protein_coding	0.488564	3.21687e-09
ENSG00000234741|1|173833038|173838020|-|4983|3631|GAS5|processed_transcript	ENSG00000119705|14|78174414|78227447|+|53034|2615|SLIRP|protein_coding	0.473398	1.12729e-08
ENSG00000234741|1|173833038|173838020|-|4983|3631|GAS5|processed_transcript	ENSG00000119929|10|101462315|101515891|+|53577|1806|CUTC|protein_coding	0.559796	3.62521e-12
ENSG00000234741|1|173833038|173838020|-|4983|3631|GAS5|processed_transcript	ENSG00000120051|10|106113522|106214848|+|101327|3548|CCDC147|protein_coding	0.400911	2.08231e-06
ENSG00000234741|1|173833038|173838020|-|4983|3631|GAS5|processed_transcript	ENSG00000120055|10|104209594|104211300|-|1707|1469|C10orf95|protein_coding	0.424534	4.33587e-07
ENSG00000234741|1|173833038|173838020|-|4983|3631|GAS5|processed_transcript	ENSG00000120333|1|174979925|174992561|-|12637|2594|MRPS14|protein_coding	0.402696	1.85718e-06
ENSG00000234741|1|173833038|173838020|-|4983|3631|GAS5|processed_transcript	ENSG00000120440|6|167738574|167772991|+|34418|3073|TTLL2|protein_coding	0.514416	3.27767e-10
ENSG00000234741|1|173833038|173838020|-|4983|3631|GAS5|processed_transcript	ENSG00000120697|13|37523912|37574398|-|50487|2194|ALG5|protein_coding	0.413747	9.01014e-07
ENSG00000234741|1|173833038|173838020|-|4983|3631|GAS5|processed_transcript	ENSG00000120699|13|37572953|37583750|+|10798|3630|EXOSC8|protein_coding	0.413008	9.46421e-07
ENSG00000234741|1|173833038|173838020|-|4983|3631|GAS5|processed_transcript	ENSG00000120729|5|137203480|137223540|+|20061|2893|MYOT|protein_coding	0.41793	6.80542e-07
ENSG00000234741|1|173833038|173838020|-|4983|3631|GAS5|processed_transcript	ENSG00000121053|17|56270098|56282535|+|12438|2708|EPX|protein_coding	0.421468	5.35169e-07
ENSG00000234741|1|173833038|173838020|-|4983|3631|GAS5|processed_transcript	ENSG00000122026|13|27825446|27830828|+|5383|2249|RPL21|protein_coding	0.701141	1.11427e-20
ENSG00000234741|1|173833038|173838020|-|4983|3631|GAS5|processed_transcript	ENSG00000122033|13|28009776|28024739|-|14964|1592|MTIF3|protein_coding	0.490865	2.64514e-09
ENSG00000234741|1|173833038|173838020|-|4983|3631|GAS5|processed_transcript	ENSG00000122034|13|27998681|28009958|+|11278|2999|GTF3A|protein_coding	0.453387	7.65204e-08
ENSG00000234741|1|173833038|173838020|-|4983|3631|GAS5|processed_transcript	ENSG00000122085|2|242011584|242041747|-|30164|9938|MTERFD2|protein_coding	0.408527	1.2721e-06
ENSG00000234741|1|173833038|173838020|-|4983|3631|GAS5|processed_transcript	ENSG00000122386|16|3162561|3170518|+|7958|2330|ZNF205|protein_coding	0.474799	1.00651e-08
ENSG00000234741|1|173833038|173838020|-|4983|3631|GAS5|processed_transcript	ENSG00000122406|1|93297582|93307481|+|9900|2890|RPL5|protein_coding	0.74831	0
ENSG00000234741|1|173833038|173838020|-|4983|3631|GAS5|processed_transcript	ENSG00000123119|8|91803778|91971636|+|167859|6408|NECAB1|protein_coding	0.525282	1.18381e-10
ENSG00000234741|1|173833038|173838020|-|4983|3631|GAS5|processed_transcript	ENSG00000123144|19|12841454|12845589|-|4136|1402|C19orf43|protein_coding	0.400981	2.07311e-06
ENSG00000234741|1|173833038|173838020|-|4983|3631|GAS5|processed_transcript	ENSG00000123179|13|50234859|50265611|-|30753|1500|EBPL|protein_coding	0.557474	4.6419e-12
ENSG00000234741|1|173833038|173838020|-|4983|3631|GAS5|processed_transcript	ENSG00000123297|12|58176372|58201854|+|25483|3176|TSFM|protein_coding	0.402398	1.89313e-06
ENSG00000234741|1|173833038|173838020|-|4983|3631|GAS5|processed_transcript	ENSG00000123349|12|53689075|53693234|+|4160|3380|PFDN5|protein_coding	0.715256	0
ENSG00000234741|1|173833038|173838020|-|4983|3631|GAS5|processed_transcript	ENSG00000124194|20|42875887|42909013|+|33127|2737|GDAP1L1|protein_coding	0.446563	8.97711e-08
ENSG00000234741|1|173833038|173838020|-|4983|3631|GAS5|processed_transcript	ENSG00000124449|19|44220162|44224173|+|4012|1775|IRGC|protein_coding	0.486893	3.70462e-09
ENSG00000234741|1|173833038|173838020|-|4983|3631|GAS5|processed_transcript	ENSG00000124614|6|34385231|34393902|-|8672|1637|RPS10|protein_coding	0.648818	0
ENSG00000234741|1|173833038|173838020|-|4983|3631|GAS5|processed_transcript	ENSG00000124701|6|41021043|41032250|+|11208|1151|APOBEC2|protein_coding	0.507962	5.90182e-10
ENSG00000234741|1|173833038|173838020|-|4983|3631|GAS5|processed_transcript	ENSG00000125409|17|15207128|15244958|-|37831|2608|TEKT3|protein_coding	0.41259	9.73084e-07
ENSG00000234741|1|173833038|173838020|-|4983|3631|GAS5|processed_transcript	ENSG00000125458|17|73126320|73127890|-|1571|1571|NT5C|protein_coding	0.406941	1.41101e-06
ENSG00000234741|1|173833038|173838020|-|4983|3631|GAS5|processed_transcript	ENSG00000125652|19|6372444|6375042|+|2599|1235|ALKBH7|protein_coding	0.504026	8.39817e-10
ENSG00000234741|1|173833038|173838020|-|4983|3631|GAS5|processed_transcript	ENSG00000125691|17|37004118|37010096|-|5979|5979|RPL23|protein_coding	0.689121	0
ENSG00000234741|1|173833038|173838020|-|4983|3631|GAS5|processed_transcript	ENSG00000125743|19|46190712|46195827|-|5116|1608|SNRPD2|protein_coding	0.481854	5.645e-09
ENSG00000234741|1|173833038|173838020|-|4983|3631|GAS5|processed_transcript	ENSG00000125850|20|17937623|18039832|-|102210|2175|OVOL2|protein_coding	0.415912	7.79604e-07
ENSG00000234741|1|173833038|173838020|-|4983|3631|GAS5|processed_transcript	ENSG00000125863|20|10381657|10414870|-|33214|6953|MKKS|protein_coding	0.493317	3.36901e-09
ENSG00000234741|1|173833038|173838020|-|4983|3631|GAS5|processed_transcript	ENSG00000125870|20|16710606|16722421|+|11816|1820|SNRPB2|protein_coding	0.494358	3.07996e-09
ENSG00000234741|1|173833038|173838020|-|4983|3631|GAS5|processed_transcript	ENSG00000125877|20|3189514|3204516|+|15003|2071|ITPA|protein_coding	0.48208	8.57646e-09
ENSG00000234741|1|173833038|173838020|-|4983|3631|GAS5|processed_transcript	ENSG00000125901|20|3026591|3028900|+|2310|1127|MRPS26|protein_coding	0.523279	1.43225e-10
ENSG00000234741|1|173833038|173838020|-|4983|3631|GAS5|processed_transcript	ENSG00000125991|20|34129770|34145405|+|15636|6015|ERGIC3|protein_coding	0.48595	6.25597e-09
ENSG00000234741|1|173833038|173838020|-|4983|3631|GAS5|processed_transcript	ENSG00000126249|19|34895289|34917073|+|21785|1431|PDCD2L|protein_coding	0.402142	1.92453e-06
ENSG00000234741|1|173833038|173838020|-|4983|3631|GAS5|processed_transcript	ENSG00000126432|11|64085560|64089283|+|3724|893|PRDX5|protein_coding	0.452608	8.09596e-08
ENSG00000234741|1|173833038|173838020|-|4983|3631|GAS5|processed_transcript	ENSG00000126756|X|47511197|47518560|-|7364|1243|UXT|protein_coding	0.470021	2.21483e-08
ENSG00000234741|1|173833038|173838020|-|4983|3631|GAS5|processed_transcript	ENSG00000127184|5|85913721|85916779|+|3059|1993|COX7C|protein_coding	0.607489	0
ENSG00000234741|1|173833038|173838020|-|4983|3631|GAS5|processed_transcript	ENSG00000127540|19|1597171|1605480|-|8310|2143|UQCR11|protein_coding	0.41262	9.7114e-07
ENSG00000234741|1|173833038|173838020|-|4983|3631|GAS5|processed_transcript	ENSG00000128346|22|38339528|38349676|-|10149|1828|C22orf23|protein_coding	0.457981	3.79479e-08
ENSG00000234741|1|173833038|173838020|-|4983|3631|GAS5|processed_transcript	ENSG00000128617|7|128412545|128415844|-|3300|1096|OPN1SW|protein_coding	0.440651	1.3851e-07
ENSG00000234741|1|173833038|173838020|-|4983|3631|GAS5|processed_transcript	ENSG00000129158|11|17809595|18034709|-|225115|3502|SERGEF|protein_coding	0.565935	1.86835e-12
ENSG00000234741|1|173833038|173838020|-|4983|3631|GAS5|processed_transcript	ENSG00000130159|19|11616731|11639989|-|23259|2370|ECSIT|protein_coding	0.45129	6.30944e-08
ENSG00000234741|1|173833038|173838020|-|4983|3631|GAS5|processed_transcript	ENSG00000130173|19|11348178|11352619|+|4442|945|C19orf80|protein_coding	0.441353	1.31608e-07
ENSG00000234741|1|173833038|173838020|-|4983|3631|GAS5|processed_transcript	ENSG00000130255|19|5674958|5691887|+|16930|2272|RPL36|protein_coding	0.599157	0
ENSG00000234741|1|173833038|173838020|-|4983|3631|GAS5|processed_transcript	ENSG00000130304|19|17579578|17616977|+|37400|8249|SLC27A1|protein_coding	0.420241	5.81858e-07
ENSG00000234741|1|173833038|173838020|-|4983|3631|GAS5|processed_transcript	ENSG00000130332|19|2321516|2328619|-|7104|1698|LSM7|protein_coding	0.503689	1.33473e-09
ENSG00000234741|1|173833038|173838020|-|4983|3631|GAS5|processed_transcript	ENSG00000130414|2|240831867|240964819|-|132953|9516|NDUFA10|protein_coding	0.465636	2.09258e-08
ENSG00000234741|1|173833038|173838020|-|4983|3631|GAS5|processed_transcript	ENSG00000130731|16|684429|686358|-|1930|1820|C16orf13|protein_coding	0.48327	7.78827e-09
ENSG00000234741|1|173833038|173838020|-|4983|3631|GAS5|processed_transcript	ENSG00000130811|19|10225693|10230596|-|4904|3598|EIF3G|protein_coding	0.463002	2.57249e-08
ENSG00000234741|1|173833038|173838020|-|4983|3631|GAS5|processed_transcript	ENSG00000131143|16|85832239|85840650|+|8412|4792|COX4I1|protein_coding	0.488726	4.96975e-09
ENSG00000234741|1|173833038|173838020|-|4983|3631|GAS5|processed_transcript	ENSG00000131469|17|41150290|41154976|+|4687|2026|RPL27|protein_coding	0.580804	0
ENSG00000234741|1|173833038|173838020|-|4983|3631|GAS5|processed_transcript	ENSG00000131495|5|140018325|140027370|-|9046|1488|NDUFA2|protein_coding	0.484066	7.30016e-09
ENSG00000234741|1|173833038|173838020|-|4983|3631|GAS5|processed_transcript	ENSG00000132004|19|12798867|12807457|-|8591|2114|FBXW9|protein_coding	0.401744	1.97424e-06
ENSG00000234741|1|173833038|173838020|-|4983|3631|GAS5|processed_transcript	ENSG00000132010|19|12203658|12251222|-|47565|4148|ZNF20|protein_coding	0.42452	4.34032e-07
ENSG00000234741|1|173833038|173838020|-|4983|3631|GAS5|processed_transcript	ENSG00000132323|2|239079042|239112370|-|33329|4771|ILKAP|protein_coding	0.469367	1.5573e-08
ENSG00000234741|1|173833038|173838020|-|4983|3631|GAS5|processed_transcript	ENSG00000132635|20|2815960|2821836|-|5877|2341|PCED1A|protein_coding	0.405622	1.53741e-06
ENSG00000234741|1|173833038|173838020|-|4983|3631|GAS5|processed_transcript	ENSG00000132661|20|23331373|23335414|+|4042|1123|NXT1|protein_coding	0.416976	7.25778e-07
ENSG00000234741|1|173833038|173838020|-|4983|3631|GAS5|processed_transcript	ENSG00000132855|1|63063158|63071830|+|8673|3250|ANGPTL3|protein_coding	0.491276	2.55397e-09
ENSG00000234741|1|173833038|173838020|-|4983|3631|GAS5|processed_transcript	ENSG00000133027|17|17408877|17495022|-|86146|1720|PEMT|protein_coding	0.483831	4.78906e-09
ENSG00000234741|1|173833038|173838020|-|4983|3631|GAS5|processed_transcript	ENSG00000133112|13|45911008|45915505|-|4498|3867|TPT1|protein_coding	0.664587	0
ENSG00000234741|1|173833038|173838020|-|4983|3631|GAS5|processed_transcript	ENSG00000133265|19|55773599|55791749|-|18151|2159|HSPBP1|protein_coding	0.426182	3.86879e-07
ENSG00000234741|1|173833038|173838020|-|4983|3631|GAS5|processed_transcript	ENSG00000133315|11|63766030|63933578|-|167549|2089|MACROD1|protein_coding	0.495969	1.70496e-09
ENSG00000234741|1|173833038|173838020|-|4983|3631|GAS5|processed_transcript	ENSG00000134056|5|68513587|68525956|+|12370|1530|MRPS36|protein_coding	0.408353	1.28664e-06
ENSG00000234741|1|173833038|173838020|-|4983|3631|GAS5|processed_transcript	ENSG00000134058|5|68530668|68573250|+|42583|2363|CDK7|protein_coding	0.477506	8.07441e-09
ENSG00000234741|1|173833038|173838020|-|4983|3631|GAS5|processed_transcript	ENSG00000134419|16|18792617|18801705|-|9089|6679|RPS15A|protein_coding	0.725079	0
ENSG00000234741|1|173833038|173838020|-|4983|3631|GAS5|processed_transcript	ENSG00000134940|11|125541417|125551018|-|9602|2212|ACRV1|protein_coding	0.415003	8.2854e-07
ENSG00000234741|1|173833038|173838020|-|4983|3631|GAS5|processed_transcript	ENSG00000135185|7|86825478|86849903|-|24426|3269|TMEM243|protein_coding	0.443245	1.57673e-07
ENSG00000234741|1|173833038|173838020|-|4983|3631|GAS5|processed_transcript	ENSG00000135390|12|54026510|54071192|-|44683|3991|ATP5G2|protein_coding	0.636881	0
ENSG00000234741|1|173833038|173838020|-|4983|3631|GAS5|processed_transcript	ENSG00000135845|1|172339329|172413230|-|73902|5229|PIGC|protein_coding	0.477714	7.93809e-09
ENSG00000234741|1|173833038|173838020|-|4983|3631|GAS5|processed_transcript	ENSG00000135847|1|180244515|180472089|-|227575|2356|ACBD6|protein_coding	0.422427	5.01199e-07
ENSG00000234741|1|173833038|173838020|-|4983|3631|GAS5|processed_transcript	ENSG00000135940|2|98262503|98264846|+|2344|1441|COX5B|protein_coding	0.457476	5.67873e-08
ENSG00000234741|1|173833038|173838020|-|4983|3631|GAS5|processed_transcript	ENSG00000136444|17|48556161|48563336|+|7176|4198|RSAD1|protein_coding	0.402121	1.92703e-06
ENSG00000234741|1|173833038|173838020|-|4983|3631|GAS5|processed_transcript	ENSG00000136718|2|131099798|131105383|+|5586|3861|IMP4|protein_coding	0.421515	5.3348e-07
ENSG00000234741|1|173833038|173838020|-|4983|3631|GAS5|processed_transcript	ENSG00000136942|9|127620159|127624260|-|4102|1535|RPL35|protein_coding	0.563578	0
ENSG00000234741|1|173833038|173838020|-|4983|3631|GAS5|processed_transcript	ENSG00000137154|9|19375713|19380252|-|4540|2714|RPS6|protein_coding	0.625613	0
ENSG00000234741|1|173833038|173838020|-|4983|3631|GAS5|processed_transcript	ENSG00000137720|11|111749659|111756699|+|7041|3831|C11orf1|protein_coding	0.441713	1.28207e-07
ENSG00000234741|1|173833038|173838020|-|4983|3631|GAS5|processed_transcript	ENSG00000137818|15|69745123|69748255|+|3133|2993|RPLP1|protein_coding	0.554668	0
ENSG00000234741|1|173833038|173838020|-|4983|3631|GAS5|processed_transcript	ENSG00000137876|15|55473004|55489265|-|16262|3009|RSL24D1|protein_coding	0.408619	1.26443e-06
ENSG00000234741|1|173833038|173838020|-|4983|3631|GAS5|processed_transcript	ENSG00000137955|1|76251879|76260764|+|8886|5916|RABGGTB|protein_coding	0.492148	3.72343e-09
ENSG00000234741|1|173833038|173838020|-|4983|3631|GAS5|processed_transcript	ENSG00000138028|2|27321757|27341995|-|20239|4181|CGREF1|protein_coding	0.447876	8.14378e-08
ENSG00000234741|1|173833038|173838020|-|4983|3631|GAS5|processed_transcript	ENSG00000138050|2|39963200|40006407|-|43208|3823|THUMPD2|protein_coding	0.425818	3.96779e-07
ENSG00000234741|1|173833038|173838020|-|4983|3631|GAS5|processed_transcript	ENSG00000138075|2|44039611|44066004|-|26394|3720|ABCG5|protein_coding	0.447136	8.60413e-08
ENSG00000234741|1|173833038|173838020|-|4983|3631|GAS5|processed_transcript	ENSG00000138175|10|104433488|104474164|-|40677|3844|ARL3|protein_coding	0.458822	3.55704e-08
ENSG00000234741|1|173833038|173838020|-|4983|3631|GAS5|processed_transcript	ENSG00000138326|10|79793518|79816570|+|23053|4880|RPS24|protein_coding	0.768499	0
ENSG00000234741|1|173833038|173838020|-|4983|3631|GAS5|processed_transcript	ENSG00000138382|2|170666591|170681441|-|14851|2865|METTL5|protein_coding	0.406035	1.49665e-06
ENSG00000234741|1|173833038|173838020|-|4983|3631|GAS5|processed_transcript	ENSG00000139637|12|53693470|53700961|+|7492|2509|C12orf10|protein_coding	0.458013	3.78532e-08
ENSG00000234741|1|173833038|173838020|-|4983|3631|GAS5|processed_transcript	ENSG00000139890|14|23352374|23356895|+|4522|2305|REM2|protein_coding	0.423283	4.72593e-07
ENSG00000234741|1|173833038|173838020|-|4983|3631|GAS5|processed_transcript	ENSG00000140986|16|1993975|2007607|-|13633|2758|RPL3L|protein_coding	0.488865	3.13578e-09
ENSG00000234741|1|173833038|173838020|-|4983|3631|GAS5|processed_transcript	ENSG00000140988|16|2012053|2014861|-|2809|2413|RPS2|protein_coding	0.678183	0
ENSG00000234741|1|173833038|173838020|-|4983|3631|GAS5|processed_transcript	ENSG00000140990|16|2009509|2011976|+|2468|1070|NDUFB10|protein_coding	0.411987	1.01275e-06
ENSG00000234741|1|173833038|173838020|-|4983|3631|GAS5|processed_transcript	ENSG00000142534|19|49999622|50002946|+|3325|1390|RPS11|protein_coding	0.617402	0
ENSG00000234741|1|173833038|173838020|-|4983|3631|GAS5|processed_transcript	ENSG00000142541|19|49990811|49995565|+|4755|2369|RPL13A|protein_coding	0.643506	0
ENSG00000234741|1|173833038|173838020|-|4983|3631|GAS5|processed_transcript	ENSG00000142676|1|24018269|24022915|+|4647|1987|RPL11|protein_coding	0.713522	0
ENSG00000234741|1|173833038|173838020|-|4983|3631|GAS5|processed_transcript	ENSG00000142937|1|45240923|45244451|+|3529|2847|RPS8|protein_coding	0.702771	0
ENSG00000234741|1|173833038|173838020|-|4983|3631|GAS5|processed_transcript	ENSG00000143198|1|165600098|165631033|+|30936|7888|MGST3|protein_coding	0.458853	5.13129e-08
ENSG00000234741|1|173833038|173838020|-|4983|3631|GAS5|processed_transcript	ENSG00000143207|1|175913967|176176629|-|262663|4299|RFWD2|protein_coding	0.402566	1.87279e-06
ENSG00000234741|1|173833038|173838020|-|4983|3631|GAS5|processed_transcript	ENSG00000143222|1|161122566|161128646|+|6081|2274|UFC1|protein_coding	0.559307	0
ENSG00000234741|1|173833038|173838020|-|4983|3631|GAS5|processed_transcript	ENSG00000143224|1|161136200|161147803|+|11604|4607|PPOX|protein_coding	0.525226	1.19013e-10
ENSG00000234741|1|173833038|173838020|-|4983|3631|GAS5|processed_transcript	ENSG00000143256|1|161070346|161087901|-|17556|677|PFDN2|protein_coding	0.531306	6.62589e-11
ENSG00000234741|1|173833038|173838020|-|4983|3631|GAS5|processed_transcript	ENSG00000143257|1|161199456|161208092|-|8637|3305|NR1I3|protein_coding	0.474304	1.04768e-08
ENSG00000234741|1|173833038|173838020|-|4983|3631|GAS5|processed_transcript	ENSG00000143314|1|156707095|156711382|-|4288|1695|MRPL24|protein_coding	0.524207	1.31139e-10
ENSG00000234741|1|173833038|173838020|-|4983|3631|GAS5|processed_transcript	ENSG00000143543|1|153946745|153950164|-|3420|1496|JTB|protein_coding	0.524881	1.25532e-10
ENSG00000234741|1|173833038|173838020|-|4983|3631|GAS5|processed_transcript	ENSG00000143578|1|153940010|153946839|+|6830|2911|CREB3L4|protein_coding	0.493013	2.2007e-09
ENSG00000234741|1|173833038|173838020|-|4983|3631|GAS5|processed_transcript	ENSG00000143811|1|226107578|226111978|-|4401|3539|PYCR2|protein_coding	0.426499	4.95335e-07
ENSG00000234741|1|173833038|173838020|-|4983|3631|GAS5|processed_transcript	ENSG00000143947|2|55459039|55462989|+|3951|3130|RPS27A|protein_coding	0.593162	0
ENSG00000234741|1|173833038|173838020|-|4983|3631|GAS5|processed_transcript	ENSG00000144034|2|73956231|73964527|-|8297|2047|TPRKB|protein_coding	0.454768	4.85055e-08
ENSG00000234741|1|173833038|173838020|-|4983|3631|GAS5|processed_transcript	ENSG00000144182|2|99771418|99779620|+|8203|2439|LIPT1|protein_coding	0.464323	2.31997e-08
ENSG00000234741|1|173833038|173838020|-|4983|3631|GAS5|processed_transcript	ENSG00000144199|2|97749320|97760619|-|11300|2662|FAHD2B|protein_coding	0.413782	8.98928e-07
ENSG00000234741|1|173833038|173838020|-|4983|3631|GAS5|processed_transcript	ENSG00000144713|3|12875984|12883087|-|7104|3720|RPL32|protein_coding	0.687252	0
ENSG00000234741|1|173833038|173838020|-|4983|3631|GAS5|processed_transcript	ENSG00000144741|3|66119285|66438540|+|319256|5850|SLC25A26|protein_coding	0.461559	2.87836e-08
ENSG00000234741|1|173833038|173838020|-|4983|3631|GAS5|processed_transcript	ENSG00000144771|3|54952264|55001115|-|48852|1584|LRTM1|protein_coding	0.400724	2.10741e-06
ENSG00000234741|1|173833038|173838020|-|4983|3631|GAS5|processed_transcript	ENSG00000145425|4|152020725|152025804|+|5080|2341|RPS3A|protein_coding	0.652271	0
ENSG00000234741|1|173833038|173838020|-|4983|3631|GAS5|processed_transcript	ENSG00000145592|5|40825364|40835437|-|10074|8153|RPL37|protein_coding	0.739225	0
ENSG00000234741|1|173833038|173838020|-|4983|3631|GAS5|processed_transcript	ENSG00000145723|5|102421704|102455855|-|34152|4182|GIN1|protein_coding	0.41139	1.05362e-06
ENSG00000234741|1|173833038|173838020|-|4983|3631|GAS5|processed_transcript	ENSG00000145741|5|72794233|72801460|+|7228|2467|BTF3|protein_coding	0.555981	0
ENSG00000234741|1|173833038|173838020|-|4983|3631|GAS5|processed_transcript	ENSG00000145965|6|3982909|3984372|+|1464|1464|C6ORF50|protein_coding	0.536343	4.04283e-11
ENSG00000234741|1|173833038|173838020|-|4983|3631|GAS5|processed_transcript	ENSG00000146910|7|155266901|155326557|-|59657|2473|CNPY1|protein_coding	0.436007	1.93604e-07
ENSG00000234741|1|173833038|173838020|-|4983|3631|GAS5|processed_transcript	ENSG00000147127|X|69501943|69504852|+|2910|1344|RAB41|protein_coding	0.511171	4.41242e-10
ENSG00000234741|1|173833038|173838020|-|4983|3631|GAS5|processed_transcript	ENSG00000147403|X|153618315|153637504|+|19190|4825|RPL10|protein_coding	0.641045	0
ENSG00000234741|1|173833038|173838020|-|4983|3631|GAS5|processed_transcript	ENSG00000147604|8|74202506|74208024|-|5519|2903|RPL7|protein_coding	0.664154	0
ENSG00000234741|1|173833038|173838020|-|4983|3631|GAS5|processed_transcript	ENSG00000147677|8|117654369|117779164|-|124796|6431|EIF3H|protein_coding	0.429707	3.99596e-07
ENSG00000234741|1|173833038|173838020|-|4983|3631|GAS5|processed_transcript	ENSG00000148303|9|136215069|136218281|+|3213|2242|RPL7A|protein_coding	0.514173	4.70425e-10
ENSG00000234741|1|173833038|173838020|-|4983|3631|GAS5|processed_transcript	ENSG00000148386|9|138555168|138558268|+|3101|1105|LCN9|protein_coding	0.401517	2.00322e-06
ENSG00000234741|1|173833038|173838020|-|4983|3631|GAS5|processed_transcript	ENSG00000148444|10|22604903|22609235|+|4333|3315|COMMD3|protein_coding	0.556707	0
ENSG00000234741|1|173833038|173838020|-|4983|3631|GAS5|processed_transcript	ENSG00000148688|10|92631473|92668312|+|36840|6872|RPP30|protein_coding	0.577237	5.31693e-13
ENSG00000234741|1|173833038|173838020|-|4983|3631|GAS5|processed_transcript	ENSG00000148690|10|95427640|95462329|-|34690|8222|FRA10AC1|protein_coding	0.561664	2.96725e-12
ENSG00000234741|1|173833038|173838020|-|4983|3631|GAS5|processed_transcript	ENSG00000148908|10|121259340|121302220|-|42881|1252|RGS10|protein_coding	0.40932	1.51065e-06
ENSG00000234741|1|173833038|173838020|-|4983|3631|GAS5|processed_transcript	ENSG00000148950|11|31453948|31531192|-|77245|2854|IMMP1L|protein_coding	0.419592	6.08124e-07
ENSG00000234741|1|173833038|173838020|-|4983|3631|GAS5|processed_transcript	ENSG00000149016|11|62342517|62359649|-|17133|4082|TUT1|protein_coding	0.442633	1.19876e-07
ENSG00000234741|1|173833038|173838020|-|4983|3631|GAS5|processed_transcript	ENSG00000149273|11|75110530|75133324|+|22795|5894|RPS3|protein_coding	0.65399	0
ENSG00000234741|1|173833038|173838020|-|4983|3631|GAS5|processed_transcript	ENSG00000149600|20|31290493|31331803|-|41311|2584|COMMD7|protein_coding	0.412388	9.86185e-07
ENSG00000234741|1|173833038|173838020|-|4983|3631|GAS5|processed_transcript	ENSG00000149806|11|64888100|64889945|-|1846|1846|FAU|protein_coding	0.645092	0
ENSG00000234741|1|173833038|173838020|-|4983|3631|GAS5|processed_transcript	ENSG00000150456|13|21302870|21348097|-|45228|1339|N6AMT2|protein_coding	0.533329	5.43863e-11
ENSG00000234741|1|173833038|173838020|-|4983|3631|GAS5|processed_transcript	ENSG00000151131|12|105380088|105443515|+|63428|1424|C12orf45|protein_coding	0.479539	6.83449e-09
ENSG00000234741|1|173833038|173838020|-|4983|3631|GAS5|processed_transcript	ENSG00000151500|11|134118173|134123264|-|5092|2119|THYN1|protein_coding	0.437882	1.69222e-07
ENSG00000234741|1|173833038|173838020|-|4983|3631|GAS5|processed_transcript	ENSG00000152082|2|130939310|130948302|+|8993|1815|MZT2B|protein_coding	0.422981	4.82493e-07
ENSG00000234741|1|173833038|173838020|-|4983|3631|GAS5|processed_transcript	ENSG00000152147|2|38978676|39012142|+|33467|4361|GEMIN6|protein_coding	0.461087	2.98588e-08
ENSG00000234741|1|173833038|173838020|-|4983|3631|GAS5|processed_transcript	ENSG00000153037|5|112196919|112205485|+|8567|3598|SRP19|protein_coding	0.481965	5.59311e-09
ENSG00000234741|1|173833038|173838020|-|4983|3631|GAS5|processed_transcript	ENSG00000153140|5|89688078|89705603|-|17526|3106|CETN3|protein_coding	0.437398	1.75216e-07
ENSG00000234741|1|173833038|173838020|-|4983|3631|GAS5|processed_transcript	ENSG00000153406|16|4511681|4545764|-|34084|3541|NMRAL1|protein_coding	0.4404	1.41051e-07
ENSG00000234741|1|173833038|173838020|-|4983|3631|GAS5|processed_transcript	ENSG00000153551|3|32433163|32524559|+|91397|3751|CMTM7|protein_coding	0.42005	7.57974e-07
ENSG00000234741|1|173833038|173838020|-|4983|3631|GAS5|processed_transcript	ENSG00000154710|7|66147151|66276451|+|129301|5618|RABGEF1|protein_coding	0.42802	3.40441e-07
ENSG00000234741|1|173833038|173838020|-|4983|3631|GAS5|processed_transcript	ENSG00000155256|10|99496878|99520664|+|23787|4031|ZFYVE27|protein_coding	0.507452	9.32925e-10
ENSG00000234741|1|173833038|173838020|-|4983|3631|GAS5|processed_transcript	ENSG00000155438|2|122484521|122494499|-|9979|2447|NIFK|protein_coding	0.447642	8.28704e-08
ENSG00000234741|1|173833038|173838020|-|4983|3631|GAS5|processed_transcript	ENSG00000155714|16|21995186|22012433|-|17248|1333|PDZD9|protein_coding	0.524512	1.27396e-10
ENSG00000234741|1|173833038|173838020|-|4983|3631|GAS5|processed_transcript	ENSG00000155906|6|151725989|151773259|-|47271|2225|RMND1|protein_coding	0.421211	5.44639e-07
ENSG00000234741|1|173833038|173838020|-|4983|3631|GAS5|processed_transcript	ENSG00000155957|12|66517709|66563852|-|46144|4420|TMBIM4|protein_coding	0.441605	1.2922e-07
ENSG00000234741|1|173833038|173838020|-|4983|3631|GAS5|processed_transcript	ENSG00000156097|1|110082494|110091028|+|8535|5057|GPR61|protein_coding	0.538527	3.25476e-11
ENSG00000234741|1|173833038|173838020|-|4983|3631|GAS5|processed_transcript	ENSG00000156467|8|97238148|97247862|-|9715|9715|UQCRB|protein_coding	0.577174	0
ENSG00000234741|1|173833038|173838020|-|4983|3631|GAS5|processed_transcript	ENSG00000156482|8|99037079|99058697|-|21619|4027|RPL30|protein_coding	0.664966	4.65334e-18
ENSG00000234741|1|173833038|173838020|-|4983|3631|GAS5|processed_transcript	ENSG00000156502|10|70939988|70968855|+|28868|4283|SUPV3L1|protein_coding	0.457116	4.05486e-08
ENSG00000234741|1|173833038|173838020|-|4983|3631|GAS5|processed_transcript	ENSG00000156885|16|31439052|31439967|-|916|759|COX6A2|protein_coding	0.544826	1.72657e-11
ENSG00000234741|1|173833038|173838020|-|4983|3631|GAS5|processed_transcript	ENSG00000157778|7|1606966|1610641|-|3676|1960|PSMG3|protein_coding	0.427656	3.492e-07
ENSG00000234741|1|173833038|173838020|-|4983|3631|GAS5|processed_transcript	ENSG00000157992|2|27665233|27669348|+|4116|1403|KRTCAP3|protein_coding	0.419341	6.1855e-07
ENSG00000234741|1|173833038|173838020|-|4983|3631|GAS5|processed_transcript	ENSG00000158042|11|6702013|6704632|-|2620|2276|MRPL17|protein_coding	0.413245	9.31657e-07
ENSG00000234741|1|173833038|173838020|-|4983|3631|GAS5|processed_transcript	ENSG00000158104|12|122277433|122301502|-|24070|2232|HPD|protein_coding	0.403664	1.74498e-06
ENSG00000234741|1|173833038|173838020|-|4983|3631|GAS5|processed_transcript	ENSG00000158716|1|159750722|159752333|+|1612|825|DUSP23|protein_coding	0.462114	2.75688e-08
ENSG00000234741|1|173833038|173838020|-|4983|3631|GAS5|processed_transcript	ENSG00000159173|1|201373625|201398994|-|25370|6791|TNNI1|protein_coding	0.505871	7.12192e-10
ENSG00000234741|1|173833038|173838020|-|4983|3631|GAS5|processed_transcript	ENSG00000159197|21|35736323|35743688|+|7366|1051|KCNE2|protein_coding	0.537351	3.65861e-11
ENSG00000234741|1|173833038|173838020|-|4983|3631|GAS5|processed_transcript	ENSG00000159352|1|151227179|151239955|+|12777|3027|PSMD4|protein_coding	0.467389	2.70804e-08
ENSG00000234741|1|173833038|173838020|-|4983|3631|GAS5|processed_transcript	ENSG00000159377|1|151372010|151374420|+|2411|2158|PSMB4|protein_coding	0.418335	6.62204e-07
ENSG00000234741|1|173833038|173838020|-|4983|3631|GAS5|processed_transcript	ENSG00000159685|3|126423063|126679249|+|256187|2763|CHCHD6|protein_coding	0.459436	3.39269e-08
ENSG00000234741|1|173833038|173838020|-|4983|3631|GAS5|processed_transcript	ENSG00000160050|1|32665987|32670988|+|5002|2818|CCDC28B|protein_coding	0.472398	1.22186e-08
ENSG00000234741|1|173833038|173838020|-|4983|3631|GAS5|processed_transcript	ENSG00000160181|21|43766466|43771237|-|4772|830|TFF2|protein_coding	0.416872	7.30889e-07
ENSG00000234741|1|173833038|173838020|-|4983|3631|GAS5|processed_transcript	ENSG00000160688|1|154955814|154965587|+|9774|4019|FLAD1|protein_coding	0.40151	2.00411e-06
ENSG00000234741|1|173833038|173838020|-|4983|3631|GAS5|processed_transcript	ENSG00000160799|3|46963216|47023500|-|60285|4754|CCDC12|protein_coding	0.535273	4.49342e-11
ENSG00000234741|1|173833038|173838020|-|4983|3631|GAS5|processed_transcript	ENSG00000160813|7|100032905|100034188|-|1284|1187|PPP1R35|protein_coding	0.437496	1.73983e-07
ENSG00000234741|1|173833038|173838020|-|4983|3631|GAS5|processed_transcript	ENSG00000160948|8|145649000|145653931|-|4932|3738|VPS28|protein_coding	0.401276	2.4969e-06
ENSG00000234741|1|173833038|173838020|-|4983|3631|GAS5|processed_transcript	ENSG00000161016|8|146015150|146017972|-|2823|2159|RPL8|protein_coding	0.59652	0
ENSG00000234741|1|173833038|173838020|-|4983|3631|GAS5|processed_transcript	ENSG00000161249|19|35988122|36004560|-|16439|7444|DMKN|protein_coding	0.411733	1.29616e-06
ENSG00000234741|1|173833038|173838020|-|4983|3631|GAS5|processed_transcript	ENSG00000161914|19|11594242|11616738|-|22497|3301|ZNF653|protein_coding	0.451599	6.16425e-08
ENSG00000234741|1|173833038|173838020|-|4983|3631|GAS5|processed_transcript	ENSG00000161970|17|8280838|8286531|-|5694|2472|RPL26|protein_coding	0.684546	0
ENSG00000234741|1|173833038|173838020|-|4983|3631|GAS5|processed_transcript	ENSG00000162076|16|2933187|2949383|+|16197|1365|FLYWCH2|protein_coding	0.40357	1.75564e-06
ENSG00000234741|1|173833038|173838020|-|4983|3631|GAS5|processed_transcript	ENSG00000162191|11|62443970|62446567|-|2598|2510|UBXN1|protein_coding	0.576337	5.88661e-13
ENSG00000234741|1|173833038|173838020|-|4983|3631|GAS5|processed_transcript	ENSG00000162194|11|62430287|62439727|-|9441|3653|C11orf48|protein_coding	0.408542	1.27081e-06
ENSG00000234741|1|173833038|173838020|-|4983|3631|GAS5|processed_transcript	ENSG00000162244|3|52027616|52029958|-|2343|1912|RPL29|protein_coding	0.687236	0
ENSG00000234741|1|173833038|173838020|-|4983|3631|GAS5|processed_transcript	ENSG00000162592|1|3668962|3688209|+|19248|2318|CCDC27|protein_coding	0.402628	1.86532e-06
ENSG00000234741|1|173833038|173838020|-|4983|3631|GAS5|processed_transcript	ENSG00000162621|1|74935562|74978298|-|42737|3859|LRRC53|protein_coding	0.446953	8.7215e-08
ENSG00000234741|1|173833038|173838020|-|4983|3631|GAS5|processed_transcript	ENSG00000162728|1|160051360|160060353|+|8994|4170|KCNJ9|protein_coding	0.432947	2.40751e-07
ENSG00000234741|1|173833038|173838020|-|4983|3631|GAS5|processed_transcript	ENSG00000162755|1|161068151|161070136|+|1986|1720|KLHDC9|protein_coding	0.454107	5.10036e-08
ENSG00000234741|1|173833038|173838020|-|4983|3631|GAS5|processed_transcript	ENSG00000162910|1|228294380|228297013|-|2634|1886|MRPL55|protein_coding	0.417265	7.11768e-07
ENSG00000234741|1|173833038|173838020|-|4983|3631|GAS5|processed_transcript	ENSG00000162961|2|32092878|32264881|-|172004|2745|DPY30|protein_coding	0.451923	6.01586e-08
ENSG00000234741|1|173833038|173838020|-|4983|3631|GAS5|processed_transcript	ENSG00000163001|2|55746740|55773015|+|26276|3502|CCDC104|protein_coding	0.433983	2.99139e-07
ENSG00000234741|1|173833038|173838020|-|4983|3631|GAS5|processed_transcript	ENSG00000163050|1|227085237|227175246|+|90010|7797|ADCK3|protein_coding	0.502205	9.87115e-10
ENSG00000234741|1|173833038|173838020|-|4983|3631|GAS5|processed_transcript	ENSG00000163382|1|156561554|156564091|+|2538|1933|APOA1BP|protein_coding	0.46267	3.86487e-08
ENSG00000234741|1|173833038|173838020|-|4983|3631|GAS5|processed_transcript	ENSG00000163468|1|156278759|156337664|-|58906|4018|CCT3|protein_coding	0.512876	5.39906e-10
ENSG00000234741|1|173833038|173838020|-|4983|3631|GAS5|processed_transcript	ENSG00000163541|2|84650647|84687169|-|36523|4286|SUCLG1|protein_coding	0.421311	5.40964e-07
ENSG00000234741|1|173833038|173838020|-|4983|3631|GAS5|processed_transcript	ENSG00000163584|3|170582664|170588272|-|5609|2326|RPL22L1|protein_coding	0.616264	4.67677e-15
ENSG00000234741|1|173833038|173838020|-|4983|3631|GAS5|processed_transcript	ENSG00000163632|3|63805038|63834312|+|29275|1554|C3orf49|protein_coding	0.437851	1.69596e-07
ENSG00000234741|1|173833038|173838020|-|4983|3631|GAS5|processed_transcript	ENSG00000163682|4|39455744|39460568|-|4825|3259|RPL9|protein_coding	0.631762	0
ENSG00000234741|1|173833038|173838020|-|4983|3631|GAS5|processed_transcript	ENSG00000163882|3|184079506|184086384|+|6879|3146|POLR2H|protein_coding	0.432744	3.25435e-07
ENSG00000234741|1|173833038|173838020|-|4983|3631|GAS5|processed_transcript	ENSG00000163959|3|195938358|195970049|+|31692|5293|SLC51A|protein_coding	0.417477	7.01679e-07
ENSG00000234741|1|173833038|173838020|-|4983|3631|GAS5|processed_transcript	ENSG00000164049|3|48413709|48442666|+|28958|3488|FBXW12|protein_coding	0.481879	5.63311e-09
ENSG00000234741|1|173833038|173838020|-|4983|3631|GAS5|processed_transcript	ENSG00000164182|5|60240956|60448853|+|207898|1006|NDUFAF2|protein_coding	0.540636	2.63627e-11
ENSG00000234741|1|173833038|173838020|-|4983|3631|GAS5|processed_transcript	ENSG00000164258|5|52856463|52979168|+|122706|1174|NDUFS4|protein_coding	0.4718	1.28203e-08
ENSG00000234741|1|173833038|173838020|-|4983|3631|GAS5|processed_transcript	ENSG00000164346|5|74062817|74072737|+|9921|1760|NSA2|protein_coding	0.482026	8.61351e-09
ENSG00000234741|1|173833038|173838020|-|4983|3631|GAS5|processed_transcript	ENSG00000164587|5|149822753|149829319|-|6567|4544|RPS14|protein_coding	0.735024	0
ENSG00000234741|1|173833038|173838020|-|4983|3631|GAS5|processed_transcript	ENSG00000164610|7|33134409|33149013|-|14605|1898|RP9|protein_coding	0.512054	4.07064e-10
ENSG00000234741|1|173833038|173838020|-|4983|3631|GAS5|processed_transcript	ENSG00000164615|5|134074191|134087847|+|13657|2218|CAMLG|protein_coding	0.576208	0
ENSG00000234741|1|173833038|173838020|-|4983|3631|GAS5|processed_transcript	ENSG00000164736|8|55370495|55373448|+|2954|2342|SOX17|protein_coding	0.416676	9.43804e-07
ENSG00000234741|1|173833038|173838020|-|4983|3631|GAS5|processed_transcript	ENSG00000164919|8|100885428|100906290|-|20863|3066|COX6C|protein_coding	0.409849	1.46096e-06
ENSG00000234741|1|173833038|173838020|-|4983|3631|GAS5|processed_transcript	ENSG00000164967|9|34610483|34612101|-|1619|1092|RPP25L|protein_coding	0.422805	6.32672e-07
ENSG00000234741|1|173833038|173838020|-|4983|3631|GAS5|processed_transcript	ENSG00000165416|13|53226844|53275044|+|48201|15102|SUGT1|protein_coding	0.457338	3.98662e-08
ENSG00000234741|1|173833038|173838020|-|4983|3631|GAS5|processed_transcript	ENSG00000165496|14|47120222|47121028|-|807|807|RPL10L|protein_coding	0.526779	1.0259e-10
ENSG00000234741|1|173833038|173838020|-|4983|3631|GAS5|processed_transcript	ENSG00000165521|14|89078775|89259096|-|180322|11021|EML5|protein_coding	0.460932	3.02185e-08
ENSG00000234741|1|173833038|173838020|-|4983|3631|GAS5|processed_transcript	ENSG00000165629|10|7830092|7849778|+|19687|2347|ATP5C1|protein_coding	0.421443	6.91898e-07
ENSG00000234741|1|173833038|173838020|-|4983|3631|GAS5|processed_transcript	ENSG00000165646|10|119000604|119038941|+|38338|4125|SLC18A2|protein_coding	0.483579	4.8907e-09
ENSG00000234741|1|173833038|173838020|-|4983|3631|GAS5|processed_transcript	ENSG00000165953|14|94953611|94984181|-|30571|2276|SERPINA12|protein_coding	0.425891	3.94758e-07
ENSG00000234741|1|173833038|173838020|-|4983|3631|GAS5|processed_transcript	ENSG00000166012|11|93463114|93517557|-|54444|8420|TAF1D|protein_coding	0.505275	7.5125e-10
ENSG00000234741|1|173833038|173838020|-|4983|3631|GAS5|processed_transcript	ENSG00000166136|10|102267203|102289757|-|22555|2572|NDUFB8|protein_coding	0.643895	1.07919e-16
ENSG00000234741|1|173833038|173838020|-|4983|3631|GAS5|processed_transcript	ENSG00000166169|10|103338639|103348027|-|9389|5734|POLL|protein_coding	0.587387	1.64957e-13
ENSG00000234741|1|173833038|173838020|-|4983|3631|GAS5|processed_transcript	ENSG00000166171|10|103330317|103369425|+|39109|2670|DPCD|protein_coding	0.54136	0
ENSG00000234741|1|173833038|173838020|-|4983|3631|GAS5|processed_transcript	ENSG00000166295|10|73975787|73995618|+|19832|3969|ANAPC16|protein_coding	0.41468	1.07344e-06
ENSG00000234741|1|173833038|173838020|-|4983|3631|GAS5|processed_transcript	ENSG00000166441|11|8703958|8736306|+|32349|7193|RPL27A|protein_coding	0.720541	0
ENSG00000234741|1|173833038|173838020|-|4983|3631|GAS5|processed_transcript	ENSG00000166788|11|18091482|18127638|-|36157|3070|SAAL1|protein_coding	0.437909	1.6889e-07
ENSG00000234741|1|173833038|173838020|-|4983|3631|GAS5|processed_transcript	ENSG00000166947|15|43398423|43513481|-|115059|5574|EPB42|protein_coding	0.46018	3.20305e-08
ENSG00000234741|1|173833038|173838020|-|4983|3631|GAS5|processed_transcript	ENSG00000167230|17|35732928|35749662|+|16735|1919|C17orf78|protein_coding	0.459189	3.45797e-08
ENSG00000234741|1|173833038|173838020|-|4983|3631|GAS5|processed_transcript	ENSG00000167526|16|89627065|89630950|+|3886|3886|RPL13|protein_coding	0.702247	0
ENSG00000234741|1|173833038|173838020|-|4983|3631|GAS5|processed_transcript	ENSG00000167580|12|50344524|50352664|+|8141|4305|AQP2|protein_coding	0.423791	4.56381e-07
ENSG00000234741|1|173833038|173838020|-|4983|3631|GAS5|processed_transcript	ENSG00000167644|19|38794801|38795649|+|849|617|C19orf33|protein_coding	0.448657	1.07512e-07
ENSG00000234741|1|173833038|173838020|-|4983|3631|GAS5|processed_transcript	ENSG00000167792|11|67374323|67380006|+|5684|4154|NDUFV1|protein_coding	0.40142	2.47479e-06
ENSG00000234741|1|173833038|173838020|-|4983|3631|GAS5|processed_transcript	ENSG00000167969|16|2289396|2302301|-|12906|3234|ECI1|protein_coding	0.449863	7.02208e-08
ENSG00000234741|1|173833038|173838020|-|4983|3631|GAS5|processed_transcript	ENSG00000167985|11|61197514|61215001|+|17488|2492|SDHAF2|protein_coding	0.421861	5.2099e-07
ENSG00000234741|1|173833038|173838020|-|4983|3631|GAS5|processed_transcript	ENSG00000168028|3|39448180|39454033|+|5854|3936|RPSA|protein_coding	0.61766	3.90029e-15
ENSG00000234741|1|173833038|173838020|-|4983|3631|GAS5|processed_transcript	ENSG00000168653|1|39491990|39500308|+|8319|548|NDUFS5|protein_coding	0.415678	1.00664e-06
ENSG00000234741|1|173833038|173838020|-|4983|3631|GAS5|processed_transcript	ENSG00000168828|9|35869375|35870461|-|1087|1087|OR13J1|protein_coding	0.461243	2.94983e-08
ENSG00000234741|1|173833038|173838020|-|4983|3631|GAS5|processed_transcript	ENSG00000168894|2|85822848|85824736|+|1889|1220|RNF181|protein_coding	0.490845	4.15885e-09
ENSG00000234741|1|173833038|173838020|-|4983|3631|GAS5|processed_transcript	ENSG00000169100|X|1505045|1511617|-|6573|2164|SLC25A6|protein_coding	0.41286	1.20628e-06
ENSG00000234741|1|173833038|173838020|-|4983|3631|GAS5|processed_transcript	ENSG00000169189|16|27236312|27280115|-|43804|3770|NSMCE1|protein_coding	0.469958	1.48566e-08
ENSG00000234741|1|173833038|173838020|-|4983|3631|GAS5|processed_transcript	ENSG00000169288|4|78783674|78873944|+|90271|1943|MRPL1|protein_coding	0.512139	4.03924e-10
ENSG00000234741|1|173833038|173838020|-|4983|3631|GAS5|processed_transcript	ENSG00000169567|5|130494720|130507428|-|12709|1936|HINT1|protein_coding	0.509543	5.11607e-10
ENSG00000234741|1|173833038|173838020|-|4983|3631|GAS5|processed_transcript	ENSG00000169740|10|44139307|44144304|-|4998|1436|ZNF32|protein_coding	0.472089	1.25256e-08
ENSG00000234741|1|173833038|173838020|-|4983|3631|GAS5|processed_transcript	ENSG00000169876|7|100663353|100702020|+|38668|14573|MUC17|protein_coding	0.420573	5.68857e-07
ENSG00000234741|1|173833038|173838020|-|4983|3631|GAS5|processed_transcript	ENSG00000169964|3|44903361|44907162|+|3802|3106|TMEM42|protein_coding	0.47717	8.29939e-09
ENSG00000234741|1|173833038|173838020|-|4983|3631|GAS5|processed_transcript	ENSG00000170222|17|10600911|10614550|+|13640|1620|ADPRM|protein_coding	0.444329	1.05857e-07
ENSG00000234741|1|173833038|173838020|-|4983|3631|GAS5|processed_transcript	ENSG00000170430|10|131265448|131566271|+|300824|3557|MGMT|protein_coding	0.409453	1.1971e-06
ENSG00000234741|1|173833038|173838020|-|4983|3631|GAS5|processed_transcript	ENSG00000170469|5|138732252|138739777|-|7526|1204|SPATA24|protein_coding	0.517904	2.37304e-10
ENSG00000234741|1|173833038|173838020|-|4983|3631|GAS5|processed_transcript	ENSG00000170473|12|56295197|56326402|-|31206|2425|WIBG|protein_coding	0.442253	1.23254e-07
ENSG00000234741|1|173833038|173838020|-|4983|3631|GAS5|processed_transcript	ENSG00000170889|19|54704610|54752862|+|48253|4371|RPS9|protein_coding	0.728255	0
ENSG00000234741|1|173833038|173838020|-|4983|3631|GAS5|processed_transcript	ENSG00000170948|19|8943074|8954016|+|10943|958|MBD3L1|protein_coding	0.441406	1.31103e-07
ENSG00000234741|1|173833038|173838020|-|4983|3631|GAS5|processed_transcript	ENSG00000171160|10|99374310|99393344|-|19035|2599|MORN4|protein_coding	0.542501	2.18523e-11
ENSG00000234741|1|173833038|173838020|-|4983|3631|GAS5|processed_transcript	ENSG00000171163|1|249144205|249153343|-|9139|3933|ZNF692|protein_coding	0.444626	1.03575e-07
ENSG00000234741|1|173833038|173838020|-|4983|3631|GAS5|processed_transcript	ENSG00000171311|10|99195899|99205774|-|9876|3345|EXOSC1|protein_coding	0.49889	1.32168e-09
ENSG00000234741|1|173833038|173838020|-|4983|3631|GAS5|processed_transcript	ENSG00000171425|19|56146825|56156988|+|10164|1736|ZNF581|protein_coding	0.494987	2.91635e-09
ENSG00000234741|1|173833038|173838020|-|4983|3631|GAS5|processed_transcript	ENSG00000171453|6|43477440|43497323|+|19884|2867|POLR1C|protein_coding	0.425758	3.98412e-07
ENSG00000234741|1|173833038|173838020|-|4983|3631|GAS5|processed_transcript	ENSG00000171530|5|76986991|77164604|-|177614|3058|TBCA|protein_coding	0.480082	6.53543e-09
ENSG00000234741|1|173833038|173838020|-|4983|3631|GAS5|processed_transcript	ENSG00000171773|19|17566234|17571763|-|5530|946|NXNL1|protein_coding	0.444569	1.04005e-07
ENSG00000234741|1|173833038|173838020|-|4983|3631|GAS5|processed_transcript	ENSG00000171806|1|169761670|169764107|-|2438|1578|METTL18|protein_coding	0.49833	1.38804e-09
ENSG00000234741|1|173833038|173838020|-|4983|3631|GAS5|processed_transcript	ENSG00000171858|20|60962172|60963576|+|1405|1023|RPS21|protein_coding	0.660931	8.66453e-18
ENSG00000234741|1|173833038|173838020|-|4983|3631|GAS5|processed_transcript	ENSG00000171863|2|3622795|3628509|+|5715|5583|RPS7|protein_coding	0.714482	0
ENSG00000234741|1|173833038|173838020|-|4983|3631|GAS5|processed_transcript	ENSG00000171984|20|5731039|5844558|+|113520|1702|C20orf196|protein_coding	0.445068	1.00252e-07
ENSG00000234741|1|173833038|173838020|-|4983|3631|GAS5|processed_transcript	ENSG00000172053|3|49133365|49142553|-|9189|4576|QARS|protein_coding	0.492286	3.67962e-09
ENSG00000234741|1|173833038|173838020|-|4983|3631|GAS5|processed_transcript	ENSG00000172366|16|691813|698474|+|6662|2226|FAM195A|protein_coding	0.460693	3.07839e-08
ENSG00000234741|1|173833038|173838020|-|4983|3631|GAS5|processed_transcript	ENSG00000172428|2|241065980|241076224|-|10245|2039|MYEOV2|protein_coding	0.499867	1.21322e-09
ENSG00000234741|1|173833038|173838020|-|4983|3631|GAS5|processed_transcript	ENSG00000172458|13|21276266|21297237|+|20972|3327|IL17D|protein_coding	0.511521	4.2739e-10
ENSG00000234741|1|173833038|173838020|-|4983|3631|GAS5|processed_transcript	ENSG00000172476|X|102754678|102774417|-|19740|3398|RAB40A|protein_coding	0.550034	1.01199e-11
ENSG00000234741|1|173833038|173838020|-|4983|3631|GAS5|processed_transcript	ENSG00000172586|10|75541805|75543410|+|1606|1483|CHCHD1|protein_coding	0.447082	8.63875e-08
ENSG00000234741|1|173833038|173838020|-|4983|3631|GAS5|processed_transcript	ENSG00000172590|14|23299088|23304246|+|5159|3213|MRPL52|protein_coding	0.421895	5.1978e-07
ENSG00000234741|1|173833038|173838020|-|4983|3631|GAS5|processed_transcript	ENSG00000172809|17|72199721|72206794|+|7074|3829|RPL38|protein_coding	0.529702	5.46476e-11
ENSG00000234741|1|173833038|173838020|-|4983|3631|GAS5|processed_transcript	ENSG00000172922|11|65482367|65488418|-|6052|3697|RNASEH2C|protein_coding	0.444004	1.0842e-07
ENSG00000234741|1|173833038|173838020|-|4983|3631|GAS5|processed_transcript	ENSG00000172955|4|100123795|100140694|-|16900|4401|ADH6|protein_coding	0.506655	6.63869e-10
ENSG00000234741|1|173833038|173838020|-|4983|3631|GAS5|processed_transcript	ENSG00000173113|11|64083932|64085556|-|1625|1625|TRMT112|protein_coding	0.445049	1.3888e-07
ENSG00000234741|1|173833038|173838020|-|4983|3631|GAS5|processed_transcript	ENSG00000173141|13|21750784|21753223|+|2440|2246|MRP63|protein_coding	0.430967	2.76911e-07
ENSG00000234741|1|173833038|173838020|-|4983|3631|GAS5|processed_transcript	ENSG00000173272|2|132222473|132250316|-|27844|4093|MZT2A|protein_coding	0.487687	3.46456e-09
ENSG00000234741|1|173833038|173838020|-|4983|3631|GAS5|processed_transcript	ENSG00000173436|1|19923477|19956314|+|32838|5220|MINOS1|protein_coding	0.427172	3.61161e-07
ENSG00000234741|1|173833038|173838020|-|4983|3631|GAS5|processed_transcript	ENSG00000173728|1|244515937|244552965|+|37029|1151|C1orf100|protein_coding	0.467885	1.75195e-08
ENSG00000234741|1|173833038|173838020|-|4983|3631|GAS5|processed_transcript	ENSG00000173915|10|105148798|105156223|-|7426|898|USMG5|protein_coding	0.554258	6.5169e-12
ENSG00000234741|1|173833038|173838020|-|4983|3631|GAS5|processed_transcript	ENSG00000173928|19|11485361|11487627|+|2267|1684|SWSAP1|protein_coding	0.42052	5.70934e-07
ENSG00000234741|1|173833038|173838020|-|4983|3631|GAS5|processed_transcript	ENSG00000173991|17|37820440|37822808|+|2369|2123|TCAP|protein_coding	0.413142	9.38062e-07
ENSG00000234741|1|173833038|173838020|-|4983|3631|GAS5|processed_transcript	ENSG00000174038|9|35041092|35045988|+|4897|3835|C9orf131|protein_coding	0.450322	6.78495e-08
ENSG00000234741|1|173833038|173838020|-|4983|3631|GAS5|processed_transcript	ENSG00000174080|11|66330934|66336312|-|5379|2896|CTSF|protein_coding	0.401677	1.9827e-06
ENSG00000234741|1|173833038|173838020|-|4983|3631|GAS5|processed_transcript	ENSG00000174428|7|74508364|74565623|+|57260|8087|GTF2IRD2B|protein_coding	0.404904	1.61065e-06
ENSG00000234741|1|173833038|173838020|-|4983|3631|GAS5|processed_transcript	ENSG00000174444|15|66790355|66816870|-|26516|5635|RPL4|protein_coding	0.602651	2.62306e-14
ENSG00000234741|1|173833038|173838020|-|4983|3631|GAS5|processed_transcript	ENSG00000174450|15|23684645|23692381|-|7737|3030|GOLGA6L2|protein_coding	0.415357	8.09111e-07
ENSG00000234741|1|173833038|173838020|-|4983|3631|GAS5|processed_transcript	ENSG00000174547|11|66202546|66234209|-|31664|2539|MRPL11|protein_coding	0.405599	1.5397e-06
ENSG00000234741|1|173833038|173838020|-|4983|3631|GAS5|processed_transcript	ENSG00000174684|11|66112843|66115163|-|2321|2072|B3GNT1|protein_coding	0.427549	3.51817e-07
ENSG00000234741|1|173833038|173838020|-|4983|3631|GAS5|processed_transcript	ENSG00000174748|3|23958036|23965183|+|7148|6528|RPL15|protein_coding	0.590952	0
ENSG00000234741|1|173833038|173838020|-|4983|3631|GAS5|processed_transcript	ENSG00000174886|19|5891287|5904017|-|12731|4839|NDUFA11|protein_coding	0.422299	5.05617e-07
ENSG00000234741|1|173833038|173838020|-|4983|3631|GAS5|processed_transcript	ENSG00000174898|19|5720688|5778745|+|58058|3084|CATSPERD|protein_coding	0.483047	5.11206e-09
ENSG00000234741|1|173833038|173838020|-|4983|3631|GAS5|processed_transcript	ENSG00000174915|11|448268|491393|+|43126|6107|PTDSS2|protein_coding	0.437312	1.76307e-07
ENSG00000234741|1|173833038|173838020|-|4983|3631|GAS5|processed_transcript	ENSG00000175336|12|56754353|56756607|-|2255|1715|APOF|protein_coding	0.481111	6.00284e-09
ENSG00000234741|1|173833038|173838020|-|4983|3631|GAS5|processed_transcript	ENSG00000175390|11|7991798|8023409|+|31612|9431|EIF3F|protein_coding	0.524588	1.31066e-10
ENSG00000234741|1|173833038|173838020|-|4983|3631|GAS5|processed_transcript	ENSG00000175602|11|65657875|65659105|+|1231|1231|CCDC85B|protein_coding	0.476133	1.37751e-08
ENSG00000234741|1|173833038|173838020|-|4983|3631|GAS5|processed_transcript	ENSG00000176731|8|86126311|86132650|-|6340|2508|C8orf59|protein_coding	0.422211	5.08676e-07
ENSG00000234741|1|173833038|173838020|-|4983|3631|GAS5|processed_transcript	ENSG00000177192|12|132413745|132428406|+|14662|3699|PUS1|protein_coding	0.42967	4.00602e-07
ENSG00000234741|1|173833038|173838020|-|4983|3631|GAS5|processed_transcript	ENSG00000177225|11|767220|777488|-|10269|5510|PDDC1|protein_coding	0.40953	1.19107e-06
ENSG00000234741|1|173833038|173838020|-|4983|3631|GAS5|processed_transcript	ENSG00000177600|11|809647|812880|+|3234|1955|RPLP2|protein_coding	0.664613	0
ENSG00000234741|1|173833038|173838020|-|4983|3631|GAS5|processed_transcript	ENSG00000177700|11|837356|842545|-|5190|1142|POLR2L|protein_coding	0.420622	5.66976e-07
ENSG00000234741|1|173833038|173838020|-|4983|3631|GAS5|processed_transcript	ENSG00000177830|11|867357|915058|-|47702|6265|CHID1|protein_coding	0.438051	1.67174e-07
ENSG00000234741|1|173833038|173838020|-|4983|3631|GAS5|processed_transcript	ENSG00000177947|11|196738|200261|+|3524|3110|ODF3|protein_coding	0.411479	1.04742e-06
ENSG00000234741|1|173833038|173838020|-|4983|3631|GAS5|processed_transcript	ENSG00000177954|1|153963235|153964626|+|1392|946|RPS27|protein_coding	0.691171	0
ENSG00000234741|1|173833038|173838020|-|4983|3631|GAS5|processed_transcript	ENSG00000178035|3|49061758|49066841|-|5084|2773|IMPDH2|protein_coding	0.654971	2.13284e-17
ENSG00000234741|1|173833038|173838020|-|4983|3631|GAS5|processed_transcript	ENSG00000178096|1|149859440|149872351|+|12912|1461|BOLA1|protein_coding	0.450499	9.42363e-08
ENSG00000234741|1|173833038|173838020|-|4983|3631|GAS5|processed_transcript	ENSG00000178297|19|2389769|2426237|+|36469|4195|TMPRSS9|protein_coding	0.557759	4.50349e-12
ENSG00000234741|1|173833038|173838020|-|4983|3631|GAS5|processed_transcript	ENSG00000178623|2|241544848|241570676|+|25829|3144|GPR35|protein_coding	0.441121	1.33856e-07
ENSG00000234741|1|173833038|173838020|-|4983|3631|GAS5|processed_transcript	ENSG00000179256|12|14957584|14967116|-|9533|2104|SMCO3|protein_coding	0.427412	3.55189e-07
ENSG00000234741|1|173833038|173838020|-|4983|3631|GAS5|processed_transcript	ENSG00000179271|19|13064972|13068050|-|3079|743|GADD45GIP1|protein_coding	0.430484	2.8648e-07
ENSG00000234741|1|173833038|173838020|-|4983|3631|GAS5|processed_transcript	ENSG00000181163|5|170814120|170838141|+|24022|3828|NPM1|protein_coding	0.47696	1.29057e-08
ENSG00000234741|1|173833038|173838020|-|4983|3631|GAS5|processed_transcript	ENSG00000181513|17|43209967|43221548|+|11582|3776|ACBD4|protein_coding	0.446005	9.35592e-08
ENSG00000234741|1|173833038|173838020|-|4983|3631|GAS5|processed_transcript	ENSG00000182004|1|203830731|203839678|+|8948|1474|SNRPE|protein_coding	0.588363	0
ENSG00000234741|1|173833038|173838020|-|4983|3631|GAS5|processed_transcript	ENSG00000182187|2|209007297|209010892|-|3596|641|CRYGB|protein_coding	0.400414	2.14951e-06
ENSG00000234741|1|173833038|173838020|-|4983|3631|GAS5|processed_transcript	ENSG00000182208|11|1490687|1522477|-|31791|4504|MOB2|protein_coding	0.478998	7.14504e-09
ENSG00000234741|1|173833038|173838020|-|4983|3631|GAS5|processed_transcript	ENSG00000182362|21|47706251|47717665|+|11415|1807|YBEY|protein_coding	0.405762	1.52351e-06
ENSG00000234741|1|173833038|173838020|-|4983|3631|GAS5|processed_transcript	ENSG00000182600|2|233721980|233743418|+|21439|3698|C2orf82|protein_coding	0.52398	1.34001e-10
ENSG00000234741|1|173833038|173838020|-|4983|3631|GAS5|processed_transcript	ENSG00000182676|17|79791368|79792926|-|1559|1449|PPP1R27|protein_coding	0.428512	3.28952e-07
ENSG00000234741|1|173833038|173838020|-|4983|3631|GAS5|processed_transcript	ENSG00000182899|3|197676858|197683481|+|6624|2977|RPL35A|protein_coding	0.678076	0
ENSG00000234741|1|173833038|173838020|-|4983|3631|GAS5|processed_transcript	ENSG00000183011|17|7760003|7788556|-|28554|1943|LSMD1|protein_coding	0.416613	7.43724e-07
ENSG00000234741|1|173833038|173838020|-|4983|3631|GAS5|processed_transcript	ENSG00000183172|22|42475695|42480288|+|4594|1731|SMDT1|protein_coding	0.502503	9.61438e-10
ENSG00000234741|1|173833038|173838020|-|4983|3631|GAS5|processed_transcript	ENSG00000183260|20|62492566|62494341|+|1776|1776|ABHD16B|protein_coding	0.47123	1.34194e-08
ENSG00000234741|1|173833038|173838020|-|4983|3631|GAS5|processed_transcript	ENSG00000183513|2|99215773|99224978|-|9206|2760|COA5|protein_coding	0.506479	6.74462e-10
ENSG00000234741|1|173833038|173838020|-|4983|3631|GAS5|processed_transcript	ENSG00000183605|10|120900279|120925179|-|24901|1868|SFXN4|protein_coding	0.508837	5.45373e-10
ENSG00000234741|1|173833038|173838020|-|4983|3631|GAS5|processed_transcript	ENSG00000183648|14|92582466|92588261|-|5796|2263|NDUFB1|protein_coding	0.403715	2.14676e-06
ENSG00000234741|1|173833038|173838020|-|4983|3631|GAS5|processed_transcript	ENSG00000183837|X|152224766|152228827|+|4062|3751|PNMA3|protein_coding	0.470168	1.46093e-08
ENSG00000234741|1|173833038|173838020|-|4983|3631|GAS5|processed_transcript	ENSG00000184428|8|144386554|144442149|-|55596|6441|TOP1MT|protein_coding	0.523194	1.59613e-10
ENSG00000234741|1|173833038|173838020|-|4983|3631|GAS5|processed_transcript	ENSG00000184788|X|84347293|84364054|-|16762|2272|SATL1|protein_coding	0.523678	1.37904e-10
ENSG00000234741|1|173833038|173838020|-|4983|3631|GAS5|processed_transcript	ENSG00000185662|5|171212876|171221602|+|8727|468|SMIM23|protein_coding	0.42733	3.5722e-07
ENSG00000234741|1|173833038|173838020|-|4983|3631|GAS5|processed_transcript	ENSG00000185792|19|56219798|56249768|-|29971|3599|NLRP9|protein_coding	0.435767	1.96957e-07
ENSG00000234741|1|173833038|173838020|-|4983|3631|GAS5|processed_transcript	ENSG00000185955|7|100054238|100061894|-|7657|1191|C7orf61|protein_coding	0.445019	1.00621e-07
ENSG00000234741|1|173833038|173838020|-|4983|3631|GAS5|processed_transcript	ENSG00000185958|12|50720013|50790405|-|70393|8296|FAM186A|protein_coding	0.537911	3.46075e-11
ENSG00000234741|1|173833038|173838020|-|4983|3631|GAS5|processed_transcript	ENSG00000186132|2|120059801|120124404|-|64604|1548|C2orf76|protein_coding	0.441049	1.34554e-07
ENSG00000234741|1|173833038|173838020|-|4983|3631|GAS5|processed_transcript	ENSG00000186184|13|28194903|28241548|+|46646|4464|POLR1D|protein_coding	0.559047	3.92702e-12
ENSG00000234741|1|173833038|173838020|-|4983|3631|GAS5|processed_transcript	ENSG00000186468|5|81569177|81574396|-|5220|4204|RPS23|protein_coding	0.677852	0
ENSG00000234741|1|173833038|173838020|-|4983|3631|GAS5|processed_transcript	ENSG00000187010|1|25598884|25656936|+|58053|3313|RHD|protein_coding	0.405243	1.57561e-06
ENSG00000234741|1|173833038|173838020|-|4983|3631|GAS5|processed_transcript	ENSG00000187049|11|61159159|61166335|+|7177|2364|TMEM216|protein_coding	0.462646	2.64489e-08
ENSG00000234741|1|173833038|173838020|-|4983|3631|GAS5|processed_transcript	ENSG00000187109|12|76438670|76478813|-|40144|9052|NAP1L1|protein_coding	0.510954	6.5859e-10
ENSG00000234741|1|173833038|173838020|-|4983|3631|GAS5|processed_transcript	ENSG00000187122|10|98757795|98945677|-|187883|9103|SLIT1|protein_coding	0.436095	1.92395e-07
ENSG00000234741|1|173833038|173838020|-|4983|3631|GAS5|processed_transcript	ENSG00000187145|1|150266289|150281414|+|15126|1493|MRPS21|protein_coding	0.524855	1.26028e-10
ENSG00000234741|1|173833038|173838020|-|4983|3631|GAS5|processed_transcript	ENSG00000187695|3|128628717|128690173|-|61457|2426|RP11-723O4.6|protein_coding	0.412928	9.51498e-07
ENSG00000234741|1|173833038|173838020|-|4983|3631|GAS5|processed_transcript	ENSG00000188032|19|14192431|14196687|-|4257|1540|C19orf67|protein_coding	0.538437	3.28429e-11
ENSG00000234741|1|173833038|173838020|-|4983|3631|GAS5|processed_transcript	ENSG00000188186|7|99746530|99753567|+|7038|1933|LAMTOR4|protein_coding	0.56149	0
ENSG00000234741|1|173833038|173838020|-|4983|3631|GAS5|processed_transcript	ENSG00000188243|13|76099350|76123575|-|24226|2902|COMMD6|protein_coding	0.63314	4.89498e-16
ENSG00000234741|1|173833038|173838020|-|4983|3631|GAS5|processed_transcript	ENSG00000188316|10|118609023|118671299|+|62277|3090|ENO4|protein_coding	0.428677	3.25186e-07
ENSG00000234741|1|173833038|173838020|-|4983|3631|GAS5|processed_transcript	ENSG00000188342|13|45694650|45858237|+|163588|2812|GTF2F2|protein_coding	0.450158	6.86865e-08
ENSG00000234741|1|173833038|173838020|-|4983|3631|GAS5|processed_transcript	ENSG00000188467|15|48413169|48434869|+|21701|4778|SLC24A5|protein_coding	0.448147	7.98117e-08
ENSG00000234741|1|173833038|173838020|-|4983|3631|GAS5|processed_transcript	ENSG00000188508|19|35978226|35986460|-|8235|661|KRTDAP|protein_coding	0.533096	5.56457e-11
ENSG00000234741|1|173833038|173838020|-|4983|3631|GAS5|processed_transcript	ENSG00000188542|2|241499471|241503431|+|3961|3709|DUSP28|protein_coding	0.459187	3.45849e-08
ENSG00000234741|1|173833038|173838020|-|4983|3631|GAS5|processed_transcript	ENSG00000188613|10|120789228|120793854|+|4627|4627|NANOS1|protein_coding	0.504974	7.71725e-10
ENSG00000234741|1|173833038|173838020|-|4983|3631|GAS5|processed_transcript	ENSG00000188770|1|203463271|203477992|+|14722|1359|OPTC|protein_coding	0.427842	3.44707e-07
ENSG00000234741|1|173833038|173838020|-|4983|3631|GAS5|processed_transcript	ENSG00000188846|3|40498783|40503861|+|5079|2409|RPL14|protein_coding	0.690354	0
ENSG00000234741|1|173833038|173838020|-|4983|3631|GAS5|processed_transcript	ENSG00000189043|7|10971578|10979883|-|8306|3556|NDUFA4|protein_coding	0.519538	2.55521e-10
ENSG00000234741|1|173833038|173838020|-|4983|3631|GAS5|processed_transcript	ENSG00000189046|12|109525996|109531436|-|5441|2287|ALKBH2|protein_coding	0.53826	3.34256e-11
ENSG00000234741|1|173833038|173838020|-|4983|3631|GAS5|processed_transcript	ENSG00000196072|10|102033713|102046469|-|12757|2215|BLOC1S2|protein_coding	0.411368	1.05512e-06
ENSG00000234741|1|173833038|173838020|-|4983|3631|GAS5|processed_transcript	ENSG00000196275|7|74210483|74267847|-|57365|7233|GTF2IRD2|protein_coding	0.400937	2.07891e-06
ENSG00000234741|1|173833038|173838020|-|4983|3631|GAS5|processed_transcript	ENSG00000196407|1|151819739|151826173|-|6435|984|THEM5|protein_coding	0.458325	3.69567e-08
ENSG00000234741|1|173833038|173838020|-|4983|3631|GAS5|processed_transcript	ENSG00000196465|12|56546040|56553431|+|7392|3264|MYL6B|protein_coding	0.476318	8.89668e-09
ENSG00000234741|1|173833038|173838020|-|4983|3631|GAS5|processed_transcript	ENSG00000196497|14|24649425|24658170|-|8746|5007|IPO4|protein_coding	0.453451	5.36041e-08
ENSG00000234741|1|173833038|173838020|-|4983|3631|GAS5|processed_transcript	ENSG00000196531|12|57106212|57125412|-|19201|10008|NACA|protein_coding	0.725928	0
ENSG00000234741|1|173833038|173838020|-|4983|3631|GAS5|processed_transcript	ENSG00000196683|7|22852251|22862470|-|10220|1730|TOMM7|protein_coding	0.602189	0
ENSG00000234741|1|173833038|173838020|-|4983|3631|GAS5|processed_transcript	ENSG00000196811|2|233404437|233411113|+|6677|2615|CHRNG|protein_coding	0.401579	1.99522e-06
ENSG00000234741|1|173833038|173838020|-|4983|3631|GAS5|processed_transcript	ENSG00000197054|19|12035890|12091196|+|55307|3044|ZNF763|protein_coding	0.467607	1.791e-08
ENSG00000234741|1|173833038|173838020|-|4983|3631|GAS5|processed_transcript	ENSG00000197345|11|68658744|68671303|-|12560|2825|MRPL21|protein_coding	0.582703	2.84511e-13
ENSG00000234741|1|173833038|173838020|-|4983|3631|GAS5|processed_transcript	ENSG00000197756|2|217362912|217443903|+|80992|5958|RPL37A|protein_coding	0.686014	0
ENSG00000234741|1|173833038|173838020|-|4983|3631|GAS5|processed_transcript	ENSG00000197958|9|130209953|130213684|-|3732|2452|RPL12|protein_coding	0.681386	0
ENSG00000234741|1|173833038|173838020|-|4983|3631|GAS5|processed_transcript	ENSG00000198034|X|71475529|71497150|-|21622|2982|RPS4X|protein_coding	0.585816	0
ENSG00000234741|1|173833038|173838020|-|4983|3631|GAS5|processed_transcript	ENSG00000198130|2|191054461|191208919|-|154459|7438|HIBCH|protein_coding	0.435985	2.60876e-07
ENSG00000234741|1|173833038|173838020|-|4983|3631|GAS5|processed_transcript	ENSG00000198242|17|27046411|27051377|+|4967|2824|RPL23A|protein_coding	0.521401	2.02511e-10
ENSG00000234741|1|173833038|173838020|-|4983|3631|GAS5|processed_transcript	ENSG00000198695|MT|14149|14673|-|525|525|MT-ND6|protein_coding	0.485341	6.5768e-09
ENSG00000234741|1|173833038|173838020|-|4983|3631|GAS5|processed_transcript	ENSG00000198755|6|35436185|35438562|+|2378|1501|RPL10A|protein_coding	0.706422	0
ENSG00000234741|1|173833038|173838020|-|4983|3631|GAS5|processed_transcript	ENSG00000198918|X|118920467|118925606|-|5140|2141|RPL39|protein_coding	0.475268	1.47429e-08
ENSG00000234741|1|173833038|173838020|-|4983|3631|GAS5|processed_transcript	ENSG00000198939|5|178322895|178360213|+|37319|2763|ZFP2|protein_coding	0.456709	4.18336e-08
ENSG00000234741|1|173833038|173838020|-|4983|3631|GAS5|processed_transcript	ENSG00000203301|1|2143360|2145620|-|2261|2261|AL590822.1|protein_coding	0.40631	1.47016e-06
ENSG00000234741|1|173833038|173838020|-|4983|3631|GAS5|processed_transcript	ENSG00000203684|1|228351787|228353213|-|1427|641|IBA57-AS1|protein_coding	0.404966	1.60419e-06
ENSG00000234741|1|173833038|173838020|-|4983|3631|GAS5|processed_transcript	ENSG00000203910|1|92683497|92711370|+|27874|1061|C1orf146|protein_coding	0.450588	6.65106e-08
ENSG00000234741|1|173833038|173838020|-|4983|3631|GAS5|processed_transcript	ENSG00000204033|10|85980254|85985345|-|5092|3174|LRIT2|protein_coding	0.468061	1.72775e-08
ENSG00000234741|1|173833038|173838020|-|4983|3631|GAS5|processed_transcript	ENSG00000204387|6|31802385|31807541|+|5157|1795|C6orf48|protein_coding	0.680046	0
ENSG00000234741|1|173833038|173838020|-|4983|3631|GAS5|processed_transcript	ENSG00000204424|6|31674640|31685581|+|10942|1289|LY6G6F|protein_coding	0.49837	1.38328e-09
ENSG00000234741|1|173833038|173838020|-|4983|3631|GAS5|processed_transcript	ENSG00000204444|6|31620193|31625987|+|5795|1660|APOM|protein_coding	0.476349	8.87442e-09
ENSG00000234741|1|173833038|173838020|-|4983|3631|GAS5|processed_transcript	ENSG00000204498|6|31514647|31526606|+|11960|1779|NFKBIL1|protein_coding	0.420045	5.89666e-07
ENSG00000234741|1|173833038|173838020|-|4983|3631|GAS5|processed_transcript	ENSG00000204628|5|180663909|180675096|-|11188|6333|GNB2L1|protein_coding	0.625506	0
ENSG00000234741|1|173833038|173838020|-|4983|3631|GAS5|processed_transcript	ENSG00000204657|6|29555683|29556745|+|1063|1063|OR2H2|protein_coding	0.489612	2.94301e-09
ENSG00000234741|1|173833038|173838020|-|4983|3631|GAS5|processed_transcript	ENSG00000204659|5|179105584|179107975|-|2392|785|CBY3|protein_coding	0.473276	1.13844e-08
ENSG00000234741|1|173833038|173838020|-|4983|3631|GAS5|processed_transcript	ENSG00000204856|12|110906169|110928190|+|22022|2753|FAM216A|protein_coding	0.46914	1.58571e-08
ENSG00000234741|1|173833038|173838020|-|4983|3631|GAS5|processed_transcript	ENSG00000204922|11|62437745|62441159|+|3415|2398|C11orf83|protein_coding	0.452958	5.56393e-08
ENSG00000234741|1|173833038|173838020|-|4983|3631|GAS5|processed_transcript	ENSG00000204930|9|35816388|35828744|-|12357|3941|FAM221B|protein_coding	0.41405	8.82982e-07
ENSG00000234741|1|173833038|173838020|-|4983|3631|GAS5|processed_transcript	ENSG00000204954|12|104343980|104359486|-|15507|3096|C12orf73|protein_coding	0.544727	1.74405e-11
ENSG00000234741|1|173833038|173838020|-|4983|3631|GAS5|processed_transcript	ENSG00000205138|19|36486090|36487220|+|1131|1131|SDHAF1|protein_coding	0.434976	2.79536e-07
ENSG00000234741|1|173833038|173838020|-|4983|3631|GAS5|processed_transcript	ENSG00000205323|12|56146247|56211540|-|65294|3396|SARNP|protein_coding	0.533891	5.14725e-11
ENSG00000234741|1|173833038|173838020|-|4983|3631|GAS5|processed_transcript	ENSG00000205544|17|7306294|7307456|-|1163|707|TMEM256|protein_coding	0.419041	6.31283e-07
ENSG00000234741|1|173833038|173838020|-|4983|3631|GAS5|processed_transcript	ENSG00000205629|16|25123050|25189552|+|66503|2606|LCMT1|protein_coding	0.502219	9.85891e-10
ENSG00000234741|1|173833038|173838020|-|4983|3631|GAS5|processed_transcript	ENSG00000205643|22|46639908|46646576|-|6669|2005|CDPF1|protein_coding	0.439349	1.52222e-07
ENSG00000234741|1|173833038|173838020|-|4983|3631|GAS5|processed_transcript	ENSG00000205981|3|180701497|180707562|-|6066|3586|DNAJC19|protein_coding	0.441008	1.34955e-07
ENSG00000234741|1|173833038|173838020|-|4983|3631|GAS5|processed_transcript	ENSG00000213213|9|139690802|139702193|+|11392|2964|CCDC183|protein_coding	0.538178	3.36989e-11
ENSG00000234741|1|173833038|173838020|-|4983|3631|GAS5|processed_transcript	ENSG00000213337|2|97502348|97523832|-|21485|5330|ANKRD39|protein_coding	0.510594	4.65039e-10
ENSG00000234741|1|173833038|173838020|-|4983|3631|GAS5|processed_transcript	ENSG00000213339|19|10812106|10824113|+|12008|3430|QTRT1|protein_coding	0.588427	0
ENSG00000234741|1|173833038|173838020|-|4983|3631|GAS5|processed_transcript	ENSG00000213465|11|64781585|64789656|+|8072|2084|ARL2|protein_coding	0.429477	4.05813e-07
ENSG00000234741|1|173833038|173838020|-|4983|3631|GAS5|processed_transcript	ENSG00000213722|6|31694815|31698394|-|3580|2538|DDAH2|protein_coding	0.434394	2.17231e-07
ENSG00000234741|1|173833038|173838020|-|4983|3631|GAS5|processed_transcript	ENSG00000213741|14|50043390|50065408|-|22019|2656|RPS29|protein_coding	0.601623	0
ENSG00000234741|1|173833038|173838020|-|4983|3631|GAS5|processed_transcript	ENSG00000213922|19|39930212|39932082|+|1871|468|AC011500.1|protein_coding	0.414407	8.62191e-07
ENSG00000234741|1|173833038|173838020|-|4983|3631|GAS5|processed_transcript	ENSG00000214026|11|1968508|2005752|+|37245|2975|MRPL23|protein_coding	0.555032	6.00792e-12
ENSG00000234741|1|173833038|173838020|-|4983|3631|GAS5|processed_transcript	ENSG00000214109|19|13890884|13900972|-|10089|384|AC008686.1|protein_coding	0.533542	5.3267e-11
ENSG00000234741|1|173833038|173838020|-|4983|3631|GAS5|processed_transcript	ENSG00000214237|3|150588832|150612089|-|23258|1071|FAM188B2|protein_coding	0.506224	6.90038e-10
ENSG00000234741|1|173833038|173838020|-|4983|3631|GAS5|processed_transcript	ENSG00000214300|7|99905325|99919819|+|14495|4131|SPDYE3|protein_coding	0.472821	1.18098e-08
ENSG00000234741|1|173833038|173838020|-|4983|3631|GAS5|processed_transcript	ENSG00000214756|11|62432781|62435968|+|3188|3185|METTL12|protein_coding	0.600896	3.25671e-14
ENSG00000234741|1|173833038|173838020|-|4983|3631|GAS5|processed_transcript	ENSG00000214941|17|15879874|15903031|-|23158|2559|ZSWIM7|protein_coding	0.475175	9.76256e-09
ENSG00000234741|1|173833038|173838020|-|4983|3631|GAS5|processed_transcript	ENSG00000215009|12|7456880|7481320|+|24441|2477|ACSM4|protein_coding	0.400532	2.13341e-06
ENSG00000234741|1|173833038|173838020|-|4983|3631|GAS5|processed_transcript	ENSG00000215021|12|7074490|7079988|-|5499|2502|PHB2|protein_coding	0.403134	2.22576e-06
ENSG00000234741|1|173833038|173838020|-|4983|3631|GAS5|processed_transcript	ENSG00000215277|14|23654525|23742686|+|88162|2059|C14orf164|protein_coding	0.43319	2.36652e-07
ENSG00000234741|1|173833038|173838020|-|4983|3631|GAS5|processed_transcript	ENSG00000215704|1|15792404|15817895|+|25492|1457|CELA2B|protein_coding	0.44316	1.15339e-07
ENSG00000234741|1|173833038|173838020|-|4983|3631|GAS5|processed_transcript	ENSG00000215845|1|161007421|161008780|-|1360|1210|TSTD1|protein_coding	0.518038	2.3435e-10
ENSG00000234741|1|173833038|173838020|-|4983|3631|GAS5|processed_transcript	ENSG00000221883|3|48955221|48956818|-|1598|1598|ARIH2OS|protein_coding	0.461715	2.84358e-08
ENSG00000234741|1|173833038|173838020|-|4983|3631|GAS5|processed_transcript	ENSG00000221983|19|18682540|18688360|+|5821|4306|UBA52|protein_coding	0.562099	0
ENSG00000234741|1|173833038|173838020|-|4983|3631|GAS5|processed_transcript	ENSG00000229117|12|56510370|56511727|+|1358|1088|RPL41|protein_coding	0.586366	0
ENSG00000234741|1|173833038|173838020|-|4983|3631|GAS5|processed_transcript	ENSG00000231500|6|33239787|33244287|+|4501|1898|RPS18|protein_coding	0.757316	0
ENSG00000234741|1|173833038|173838020|-|4983|3631|GAS5|processed_transcript	ENSG00000232196|16|3421053|3422283|-|1231|1231|MTRNR2L4|protein_coding	0.423049	4.80264e-07
ENSG00000234741|1|173833038|173838020|-|4983|3631|GAS5|processed_transcript	ENSG00000232237|1|201083081|201096312|-|13232|2026|ASCL5|protein_coding	0.426195	3.86544e-07
ENSG00000234741|1|173833038|173838020|-|4983|3631|GAS5|processed_transcript	ENSG00000232838|20|18118517|18123813|+|5297|1141|PET117|protein_coding	0.435208	2.04986e-07
ENSG00000234741|1|173833038|173838020|-|4983|3631|GAS5|processed_transcript	ENSG00000233436|11|57510986|57519253|-|8268|3188|BTBD18|protein_coding	0.416032	7.73311e-07
ENSG00000234741|1|173833038|173838020|-|4983|3631|GAS5|processed_transcript	ENSG00000233438|2|27760253|27790011|+|29759|825|AC109829.1|protein_coding	0.542413	2.20467e-11
ENSG00000234741|1|173833038|173838020|-|4983|3631|GAS5|processed_transcript	ENSG00000233927|19|8386042|8388224|+|2183|2119|RPS28|protein_coding	0.569722	0
ENSG00000234741|1|173833038|173838020|-|4983|3631|GAS5|processed_transcript	ENSG00000236287|11|10833621|10880343|-|46723|9029|ZBED5|protein_coding	0.416479	9.55932e-07
ENSG00000234741|1|173833038|173838020|-|4983|3631|GAS5|processed_transcript	ENSG00000237190|5|133737778|133747589|-|9812|1757|CDKN2AIPNL|protein_coding	0.492787	2.24376e-09
ENSG00000234741|1|173833038|173838020|-|4983|3631|GAS5|processed_transcript	ENSG00000239789|7|56019512|56024192|+|4681|2157|MRPS17|protein_coding	0.494779	1.89008e-09
ENSG00000234741|1|173833038|173838020|-|4983|3631|GAS5|processed_transcript	ENSG00000240682|3|128846258|128880136|-|33879|4102|ISY1|protein_coding	0.462549	2.66503e-08
ENSG00000234741|1|173833038|173838020|-|4983|3631|GAS5|processed_transcript	ENSG00000241343|X|100645812|100651105|+|5294|3927|RPL36A|protein_coding	0.575589	0
ENSG00000234741|1|173833038|173838020|-|4983|3631|GAS5|processed_transcript	ENSG00000241837|21|35275757|35288284|-|12528|3336|ATP5O|protein_coding	0.518038	2.3435e-10
ENSG00000234741|1|173833038|173838020|-|4983|3631|GAS5|processed_transcript	ENSG00000241962|2|99757948|99939204|+|181257|3998|C2orf15|protein_coding	0.506407	6.78824e-10
ENSG00000234741|1|173833038|173838020|-|4983|3631|GAS5|processed_transcript	ENSG00000242221|19|43568363|43587197|-|18835|2798|PSG2|protein_coding	0.404412	1.6627e-06
ENSG00000234741|1|173833038|173838020|-|4983|3631|GAS5|processed_transcript	ENSG00000242252|1|156211753|156213112|+|1360|1190|BGLAP|protein_coding	0.418708	6.45672e-07
ENSG00000234741|1|173833038|173838020|-|4983|3631|GAS5|processed_transcript	ENSG00000242372|20|33866714|33872788|-|6075|1631|EIF6|protein_coding	0.407196	1.72711e-06
ENSG00000234741|1|173833038|173838020|-|4983|3631|GAS5|processed_transcript	ENSG00000243364|1|155036207|155042029|+|5823|1263|EFNA4|protein_coding	0.410473	1.11936e-06
ENSG00000234741|1|173833038|173838020|-|4983|3631|GAS5|processed_transcript	ENSG00000243667|2|68350068|68384692|-|34625|4079|WDR92|protein_coding	0.491693	2.46445e-09
ENSG00000234741|1|173833038|173838020|-|4983|3631|GAS5|processed_transcript	ENSG00000244617|2|70187226|70189397|-|2172|2172|ASPRV1|protein_coding	0.420722	5.63126e-07
ENSG00000234741|1|173833038|173838020|-|4983|3631|GAS5|processed_transcript	ENSG00000248487|3|52005442|52015212|+|9771|2309|ABHD14A|protein_coding	0.430645	2.8326e-07
ENSG00000234741|1|173833038|173838020|-|4983|3631|GAS5|processed_transcript	ENSG00000249087|1|23695490|23698332|+|2843|2655|C1orf213|protein_coding	0.401461	2.01035e-06
ENSG00000234741|1|173833038|173838020|-|4983|3631|GAS5|processed_transcript	ENSG00000251357|22|24204375|24237410|+|33036|788|AP000350.10|protein_coding	0.417186	7.156e-07
ENSG00000234741|1|173833038|173838020|-|4983|3631|GAS5|processed_transcript	ENSG00000253506|17|59667794|59668563|-|770|770|NACA2|protein_coding	0.527948	9.16972e-11
ENSG00000234741|1|173833038|173838020|-|4983|3631|GAS5|processed_transcript	ENSG00000254093|8|10622473|10697394|-|74922|2802|PINX1|protein_coding	0.412161	1.00117e-06
ENSG00000234741|1|173833038|173838020|-|4983|3631|GAS5|processed_transcript	ENSG00000254772|11|62327073|62342401|-|15329|2969|EEF1G|protein_coding	0.696691	2.45644e-20
ENSG00000234741|1|173833038|173838020|-|4983|3631|GAS5|processed_transcript	ENSG00000255748|12|133787246|133787772|-|527|527|AC226150.4|protein_coding	0.586948	1.73657e-13
ENSG00000234741|1|173833038|173838020|-|4983|3631|GAS5|processed_transcript	ENSG00000256053|14|104029299|104073860|+|44562|3932|APOPT1|protein_coding	0.436109	1.92197e-07
ENSG00000234741|1|173833038|173838020|-|4983|3631|GAS5|processed_transcript	ENSG00000257727|12|56703626|56710120|-|6495|2956|CNPY2|protein_coding	0.440828	1.36742e-07
ENSG00000234741|1|173833038|173838020|-|4983|3631|GAS5|processed_transcript	ENSG00000258881|2|71166448|71222466|-|56019|4451|AC007040.11|protein_coding	0.514461	3.26429e-10
ENSG00000234741|1|173833038|173838020|-|4983|3631|GAS5|processed_transcript	ENSG00000260238|1|156182773|156213123|+|30351|1007|PMF1-BGLAP|protein_coding	0.556878	4.94452e-12
ENSG00000234741|1|173833038|173838020|-|4983|3631|GAS5|processed_transcript	ENSG00000265681|18|47014851|47018906|-|4056|2451|RPL17|protein_coding	0.402456	2.3213e-06
ENSG00000234741|1|173833038|173838020|-|4983|3631|GAS5|processed_transcript	ENSG00000267885|1|33439268|33439642|+|375|375|FKSG48|protein_coding	0.481933	5.60792e-09
ENSG00000234741|1|173833038|173838020|-|4983|3631|GAS5|processed_transcript	ENSG00000267913|21|45587818|45593580|-|5763|621|AP001055.1|protein_coding	0.556476	5.15911e-12
ENSG00000234741|1|173833038|173838020|-|4983|3631|GAS5|processed_transcript	ENSG00000267941|7|65939543|65940709|+|1167|1167|AC008267.1|protein_coding	0.484718	4.44688e-09
ENSG00000234741|1|173833038|173838020|-|4983|3631|GAS5|processed_transcript	ENSG00000267985|7|72459478|72464996|+|5519|78|AC005488.1|protein_coding	0.427605	3.5045e-07
ENSG00000234741|1|173833038|173838020|-|4983|3631|GAS5|processed_transcript	ENSG00000268208|14|78227711|78228033|-|323|33|AC008372.1|protein_coding	0.427681	3.48596e-07
ENSG00000234741|1|173833038|173838020|-|4983|3631|GAS5|processed_transcript	ENSG00000268403|11|9481747|9482010|-|264|264|AC132192.1|protein_coding	0.417726	6.89982e-07
ENSG00000234741|1|173833038|173838020|-|4983|3631|GAS5|processed_transcript	ENSG00000268461|19|20047769|20048639|-|871|237|AC007204.1|protein_coding	0.402176	1.92035e-06
ENSG00000234741|1|173833038|173838020|-|4983|3631|GAS5|processed_transcript	ENSG00000268891|7|74999908|75005425|-|5518|78|AC006014.1|protein_coding	0.477867	7.83939e-09
ENSG00000234741|1|173833038|173838020|-|4983|3631|GAS5|processed_transcript	ENSG00000269165|10|52094298|52095876|+|1579|1579|AC069547.1|protein_coding	0.525046	1.21081e-10
ENSG00000234741|1|173833038|173838020|-|4983|3631|GAS5|processed_transcript	ENSG00000269402|17|30506379|30506885|-|507|507|AC116407.2|protein_coding	0.420006	5.91249e-07
ENSG00000234741|1|173833038|173838020|-|4983|3631|GAS5|processed_transcript	ENSG00000269591|13|20268547|20269240|+|694|694|AL354808.2|protein_coding	0.431769	2.61689e-07
ENSG00000234741|1|173833038|173838020|-|4983|3631|GAS5|processed_transcript	ENSG00000272442|6|44240931|44346694|+|105764|3513|RP11-444E17.6|protein_coding	0.448135	7.98876e-08
