# Supplementary material for: Ten Hypermethylated lncRNA Genes Are Specifically Involved in the Initiation, Progression, and Lymphatic and Peritoneal Metastasis of Epithelial Ovarian Cancer
Source: Int J Mol Sci. 2024 Nov 4;25(21):11843. doi: 10.3390/ijms252111843 (PMC11547154; doi:10.3390/ijms252111843)
Supplement: Supplementary file 1 [file ijms-25-11843-s001.zip › Table S11_SNHG6_0.4_2024.10.26.xlsx]

## Sheet: SNHG6_mRNA_rs04
Supplementary Table S11: Screening of mRNAs co-expressed with SNHG6 using the GSE211669 dataset at rs > 0.4.
lncRNA	mRNA	rs	p-value
ENSG00000245910|8|67833919|67838633|-|4715|1247|SNHG6|processed_transcript	ENSG00000005075|7|102113565|102119354|-|5790|962|POLR2J|protein_coding	0.438382	1.63232e-07
ENSG00000245910|8|67833919|67838633|-|4715|1247|SNHG6|processed_transcript	ENSG00000006015|19|18699495|18703146|+|3652|3370|C19orf60|protein_coding	0.40192	1.95207e-06
ENSG00000245910|8|67833919|67838633|-|4715|1247|SNHG6|processed_transcript	ENSG00000007080|19|18043825|18054800|+|10976|1660|CCDC124|protein_coding	0.4028	1.84479e-06
ENSG00000245910|8|67833919|67838633|-|4715|1247|SNHG6|processed_transcript	ENSG00000007952|X|100098313|100129334|-|31022|2529|NOX1|protein_coding	0.48417	4.65527e-09
ENSG00000245910|8|67833919|67838633|-|4715|1247|SNHG6|processed_transcript	ENSG00000008018|6|170844205|170862429|-|18225|2256|PSMB1|protein_coding	0.450142	6.8769e-08
ENSG00000245910|8|67833919|67838633|-|4715|1247|SNHG6|processed_transcript	ENSG00000008197|6|50681541|50740701|+|59161|1856|TFAP2D|protein_coding	0.401672	1.98334e-06
ENSG00000245910|8|67833919|67838633|-|4715|1247|SNHG6|processed_transcript	ENSG00000008324|3|42623332|42636606|+|13275|1301|SS18L2|protein_coding	0.404014	1.70599e-06
ENSG00000245910|8|67833919|67838633|-|4715|1247|SNHG6|processed_transcript	ENSG00000008988|8|56979854|56987069|-|7216|2931|RPS20|protein_coding	0.668516	2.67178e-18
ENSG00000245910|8|67833919|67838633|-|4715|1247|SNHG6|processed_transcript	ENSG00000010626|12|6982733|7023407|+|40675|3054|LRRC23|protein_coding	0.423809	4.558e-07
ENSG00000245910|8|67833919|67838633|-|4715|1247|SNHG6|processed_transcript	ENSG00000037897|12|58162254|58166576|-|4323|2621|METTL1|protein_coding	0.438264	1.64632e-07
ENSG00000245910|8|67833919|67838633|-|4715|1247|SNHG6|processed_transcript	ENSG00000041988|1|6684926|6695646|+|10721|4072|THAP3|protein_coding	0.417618	6.95032e-07
ENSG00000245910|8|67833919|67838633|-|4715|1247|SNHG6|processed_transcript	ENSG00000048162|5|175810949|175815976|-|5028|2852|NOP16|protein_coding	0.40435	1.66944e-06
ENSG00000245910|8|67833919|67838633|-|4715|1247|SNHG6|processed_transcript	ENSG00000053501|19|17326155|17330638|+|4484|2431|USE1|protein_coding	0.453885	5.18677e-08
ENSG00000245910|8|67833919|67838633|-|4715|1247|SNHG6|processed_transcript	ENSG00000055950|10|102729215|102747272|-|18058|3573|MRPL43|protein_coding	0.658549	1.24492e-17
ENSG00000245910|8|67833919|67838633|-|4715|1247|SNHG6|processed_transcript	ENSG00000063177|19|49118585|49122793|-|4209|4209|RPL18|protein_coding	0.545615	1.59323e-11
ENSG00000245910|8|67833919|67838633|-|4715|1247|SNHG6|processed_transcript	ENSG00000065057|16|2089816|2097867|-|8052|1658|NTHL1|protein_coding	0.463461	2.48189e-08
ENSG00000245910|8|67833919|67838633|-|4715|1247|SNHG6|processed_transcript	ENSG00000065621|10|106028631|106064703|+|36073|10344|GSTO2|protein_coding	0.407084	1.39787e-06
ENSG00000245910|8|67833919|67838633|-|4715|1247|SNHG6|processed_transcript	ENSG00000071082|2|101618177|101640494|+|22318|5791|RPL31|protein_coding	0.602996	2.51364e-14
ENSG00000245910|8|67833919|67838633|-|4715|1247|SNHG6|processed_transcript	ENSG00000074071|16|1821891|1823156|-|1266|1097|MRPS34|protein_coding	0.40235	1.89898e-06
ENSG00000245910|8|67833919|67838633|-|4715|1247|SNHG6|processed_transcript	ENSG00000075914|3|45016733|45077558|+|60826|4442|EXOSC7|protein_coding	0.408992	1.23386e-06
ENSG00000245910|8|67833919|67838633|-|4715|1247|SNHG6|processed_transcript	ENSG00000077312|19|41256542|41271294|+|14753|2361|SNRPA|protein_coding	0.485113	4.3021e-09
ENSG00000245910|8|67833919|67838633|-|4715|1247|SNHG6|processed_transcript	ENSG00000077348|19|41892279|41903384|-|11106|1488|EXOSC5|protein_coding	0.471233	1.34164e-08
ENSG00000245910|8|67833919|67838633|-|4715|1247|SNHG6|processed_transcript	ENSG00000082515|5|154320630|154348971|+|28342|5267|MRPL22|protein_coding	0.413778	8.99135e-07
ENSG00000245910|8|67833919|67838633|-|4715|1247|SNHG6|processed_transcript	ENSG00000083845|19|58897767|58906173|+|8407|3617|RPS5|protein_coding	0.421716	5.26175e-07
ENSG00000245910|8|67833919|67838633|-|4715|1247|SNHG6|processed_transcript	ENSG00000084207|11|67351066|67354131|+|3066|1925|GSTP1|protein_coding	0.404429	1.66094e-06
ENSG00000245910|8|67833919|67838633|-|4715|1247|SNHG6|processed_transcript	ENSG00000086504|16|417384|420527|-|3144|2404|MRPL28|protein_coding	0.434743	2.119e-07
ENSG00000245910|8|67833919|67838633|-|4715|1247|SNHG6|processed_transcript	ENSG00000087884|11|77532155|77629478|+|97324|1943|AAMDC|protein_coding	0.453349	5.40161e-08
ENSG00000245910|8|67833919|67838633|-|4715|1247|SNHG6|processed_transcript	ENSG00000089009|12|112842994|112856642|-|13649|4447|RPL6|protein_coding	0.541206	2.48958e-11
ENSG00000245910|8|67833919|67838633|-|4715|1247|SNHG6|processed_transcript	ENSG00000089157|12|120634489|120639038|-|4550|4001|RPLP0|protein_coding	0.54478	1.7347e-11
ENSG00000245910|8|67833919|67838633|-|4715|1247|SNHG6|processed_transcript	ENSG00000090273|1|27226729|27273353|+|46625|2856|NUDC|protein_coding	0.415987	7.75675e-07
ENSG00000245910|8|67833919|67838633|-|4715|1247|SNHG6|processed_transcript	ENSG00000095059|19|12786531|12792716|-|6186|3006|DHPS|protein_coding	0.457602	3.90672e-08
ENSG00000245910|8|67833919|67838633|-|4715|1247|SNHG6|processed_transcript	ENSG00000095464|10|95372345|95425767|+|53423|3310|PDE6C|protein_coding	0.489296	3.02312e-09
ENSG00000245910|8|67833919|67838633|-|4715|1247|SNHG6|processed_transcript	ENSG00000099330|19|17337013|17340028|+|3016|1867|OCEL1|protein_coding	0.435704	1.97844e-07
ENSG00000245910|8|67833919|67838633|-|4715|1247|SNHG6|processed_transcript	ENSG00000099624|19|1241749|1244824|+|3076|2245|ATP5D|protein_coding	0.479204	7.02538e-09
ENSG00000245910|8|67833919|67838633|-|4715|1247|SNHG6|processed_transcript	ENSG00000099795|19|14676890|14682874|-|5985|531|NDUFB7|protein_coding	0.509324	5.21853e-10
ENSG00000245910|8|67833919|67838633|-|4715|1247|SNHG6|processed_transcript	ENSG00000099797|19|14627897|14676792|+|48896|5749|TECR|protein_coding	0.410653	1.10616e-06
ENSG00000245910|8|67833919|67838633|-|4715|1247|SNHG6|processed_transcript	ENSG00000099800|19|2425622|2427892|-|2271|1973|TIMM13|protein_coding	0.461592	2.87089e-08
ENSG00000245910|8|67833919|67838633|-|4715|1247|SNHG6|processed_transcript	ENSG00000100142|22|38348614|38437922|+|89309|7042|POLR2F|protein_coding	0.403846	1.7246e-06
ENSG00000245910|8|67833919|67838633|-|4715|1247|SNHG6|processed_transcript	ENSG00000100209|22|29138019|29153503|+|15485|1462|HSCB|protein_coding	0.402282	1.90733e-06
ENSG00000245910|8|67833919|67838633|-|4715|1247|SNHG6|processed_transcript	ENSG00000100316|22|39708887|39716394|-|7508|4787|RPL3|protein_coding	0.561721	2.94928e-12
ENSG00000245910|8|67833919|67838633|-|4715|1247|SNHG6|processed_transcript	ENSG00000100387|22|41347351|41369313|+|21963|3092|RBX1|protein_coding	0.43527	2.04076e-07
ENSG00000245910|8|67833919|67838633|-|4715|1247|SNHG6|processed_transcript	ENSG00000100814|14|20779527|20801471|-|21945|3680|CCNB1IP1|protein_coding	0.413848	8.94978e-07
ENSG00000245910|8|67833919|67838633|-|4715|1247|SNHG6|processed_transcript	ENSG00000101132|20|52824386|52844591|+|20206|1975|PFDN4|protein_coding	0.557944	4.41599e-12
ENSG00000245910|8|67833919|67838633|-|4715|1247|SNHG6|processed_transcript	ENSG00000101220|20|3734155|3749034|-|14880|2415|C20orf27|protein_coding	0.407659	1.34638e-06
ENSG00000245910|8|67833919|67838633|-|4715|1247|SNHG6|processed_transcript	ENSG00000101940|X|48448430|48463581|+|15152|4210|WDR13|protein_coding	0.447848	8.16105e-08
ENSG00000245910|8|67833919|67838633|-|4715|1247|SNHG6|processed_transcript	ENSG00000102309|X|71401203|71522776|+|121574|4011|PIN4|protein_coding	0.407451	1.36486e-06
ENSG00000245910|8|67833919|67838633|-|4715|1247|SNHG6|processed_transcript	ENSG00000103024|16|1820287|1821731|-|1445|1445|NME3|protein_coding	0.4497	7.10845e-08
ENSG00000245910|8|67833919|67838633|-|4715|1247|SNHG6|processed_transcript	ENSG00000103363|16|2821415|2827298|-|5884|1128|TCEB2|protein_coding	0.508407	5.66969e-10
ENSG00000245910|8|67833919|67838633|-|4715|1247|SNHG6|processed_transcript	ENSG00000104408|8|109213445|109447562|-|234118|6005|EIF3E|protein_coding	0.449611	7.15575e-08
ENSG00000245910|8|67833919|67838633|-|4715|1247|SNHG6|processed_transcript	ENSG00000104529|8|144661867|144681711|-|19845|9390|EEF1D|protein_coding	0.452024	5.97034e-08
ENSG00000245910|8|67833919|67838633|-|4715|1247|SNHG6|processed_transcript	ENSG00000104886|19|2230002|2237703|-|7702|4736|PLEKHJ1|protein_coding	0.423588	4.628e-07
ENSG00000245910|8|67833919|67838633|-|4715|1247|SNHG6|processed_transcript	ENSG00000104915|19|13254872|13261197|-|6326|1796|STX10|protein_coding	0.513977	3.41299e-10
ENSG00000245910|8|67833919|67838633|-|4715|1247|SNHG6|processed_transcript	ENSG00000104979|19|13884982|13889276|+|4295|1174|C19orf53|protein_coding	0.496489	1.62972e-09
ENSG00000245910|8|67833919|67838633|-|4715|1247|SNHG6|processed_transcript	ENSG00000105185|19|33071974|33078358|+|6385|2253|PDCD5|protein_coding	0.598608	4.30957e-14
ENSG00000245910|8|67833919|67838633|-|4715|1247|SNHG6|processed_transcript	ENSG00000105193|19|39923847|39926588|-|2742|2603|RPS16|protein_coding	0.553102	7.35536e-12
ENSG00000245910|8|67833919|67838633|-|4715|1247|SNHG6|processed_transcript	ENSG00000105202|19|40325098|40337054|-|11957|2173|FBL|protein_coding	0.487186	3.61404e-09
ENSG00000245910|8|67833919|67838633|-|4715|1247|SNHG6|processed_transcript	ENSG00000105254|19|36605191|36616849|+|11659|3326|TBCB|protein_coding	0.439085	1.55158e-07
ENSG00000245910|8|67833919|67838633|-|4715|1247|SNHG6|processed_transcript	ENSG00000105258|19|36604612|36606248|-|1637|1269|POLR2I|protein_coding	0.507982	5.8914e-10
ENSG00000245910|8|67833919|67838633|-|4715|1247|SNHG6|processed_transcript	ENSG00000105372|19|42363988|42376994|+|13007|3805|RPS19|protein_coding	0.601498	3.02423e-14
ENSG00000245910|8|67833919|67838633|-|4715|1247|SNHG6|processed_transcript	ENSG00000105373|19|48248779|48260315|+|11537|5341|GLTSCR2|protein_coding	0.501215	1.07739e-09
ENSG00000245910|8|67833919|67838633|-|4715|1247|SNHG6|processed_transcript	ENSG00000105583|19|12778885|12782170|-|3286|2656|WDR83OS|protein_coding	0.550111	1.00397e-11
ENSG00000245910|8|67833919|67838633|-|4715|1247|SNHG6|processed_transcript	ENSG00000105640|19|17970685|17974962|+|4278|3527|RPL18A|protein_coding	0.491094	2.59396e-09
ENSG00000245910|8|67833919|67838633|-|4715|1247|SNHG6|processed_transcript	ENSG00000105672|19|36132647|36135773|+|3127|2152|ETV2|protein_coding	0.51671	2.65163e-10
ENSG00000245910|8|67833919|67838633|-|4715|1247|SNHG6|processed_transcript	ENSG00000105677|19|36036497|36038428|+|1932|1932|TMEM147|protein_coding	0.407702	1.34263e-06
ENSG00000245910|8|67833919|67838633|-|4715|1247|SNHG6|processed_transcript	ENSG00000106268|7|2281857|2290781|+|8925|2006|NUDT1|protein_coding	0.441265	1.32459e-07
ENSG00000245910|8|67833919|67838633|-|4715|1247|SNHG6|processed_transcript	ENSG00000106355|7|32524951|32534895|-|9945|4694|LSM5|protein_coding	0.404198	1.68587e-06
ENSG00000245910|8|67833919|67838633|-|4715|1247|SNHG6|processed_transcript	ENSG00000106400|7|100860949|100867471|+|6523|5510|ZNHIT1|protein_coding	0.47115	1.35055e-08
ENSG00000245910|8|67833919|67838633|-|4715|1247|SNHG6|processed_transcript	ENSG00000106588|7|42956460|42971822|-|15363|5332|PSMA2|protein_coding	0.479922	6.62197e-09
ENSG00000245910|8|67833919|67838633|-|4715|1247|SNHG6|processed_transcript	ENSG00000107223|9|139756571|139760738|-|4168|1200|EDF1|protein_coding	0.500073	1.19143e-09
ENSG00000245910|8|67833919|67838633|-|4715|1247|SNHG6|processed_transcript	ENSG00000107829|10|103370423|103455052|-|84630|5036|FBXW4|protein_coding	0.450097	6.9003e-08
ENSG00000245910|8|67833919|67838633|-|4715|1247|SNHG6|processed_transcript	ENSG00000107833|10|103541082|103543170|-|2089|928|NPM3|protein_coding	0.539886	2.84205e-11
ENSG00000245910|8|67833919|67838633|-|4715|1247|SNHG6|processed_transcript	ENSG00000107872|10|104178946|104182893|+|3948|2593|FBXL15|protein_coding	0.505227	7.54436e-10
ENSG00000245910|8|67833919|67838633|-|4715|1247|SNHG6|processed_transcript	ENSG00000107874|10|104183002|104192418|-|9417|1412|CUEDC2|protein_coding	0.563462	2.44406e-12
ENSG00000245910|8|67833919|67838633|-|4715|1247|SNHG6|processed_transcript	ENSG00000108107|19|55896713|55914612|+|17900|6927|RPL28|protein_coding	0.441358	1.31564e-07
ENSG00000245910|8|67833919|67838633|-|4715|1247|SNHG6|processed_transcript	ENSG00000108298|17|37356536|37360980|+|4445|2368|RPL19|protein_coding	0.521658	1.66938e-10
ENSG00000245910|8|67833919|67838633|-|4715|1247|SNHG6|processed_transcript	ENSG00000108826|17|48445218|48450575|-|5358|3027|MRPL27|protein_coding	0.424754	4.27059e-07
ENSG00000245910|8|67833919|67838633|-|4715|1247|SNHG6|processed_transcript	ENSG00000109475|4|109541722|109551568|+|9847|3393|RPL34|protein_coding	0.63412	4.27568e-16
ENSG00000245910|8|67833919|67838633|-|4715|1247|SNHG6|processed_transcript	ENSG00000110011|11|63997750|64001758|+|4009|2807|DNAJC4|protein_coding	0.473573	1.11144e-08
ENSG00000245910|8|67833919|67838633|-|4715|1247|SNHG6|processed_transcript	ENSG00000110700|11|17095936|17099334|-|3399|2186|RPS13|protein_coding	0.534459	4.86827e-11
ENSG00000245910|8|67833919|67838633|-|4715|1247|SNHG6|processed_transcript	ENSG00000110711|11|67250512|67258574|+|8063|1640|AIP|protein_coding	0.494238	1.98038e-09
ENSG00000245910|8|67833919|67838633|-|4715|1247|SNHG6|processed_transcript	ENSG00000111639|12|6601150|6603007|-|1858|1453|MRPL51|protein_coding	0.415946	7.77791e-07
ENSG00000245910|8|67833919|67838633|-|4715|1247|SNHG6|processed_transcript	ENSG00000111678|12|7052141|7055166|+|3026|1806|C12orf57|protein_coding	0.466432	1.96543e-08
ENSG00000245910|8|67833919|67838633|-|4715|1247|SNHG6|processed_transcript	ENSG00000111906|6|125541108|125623282|-|82175|5946|HDDC2|protein_coding	0.530277	7.32269e-11
ENSG00000245910|8|67833919|67838633|-|4715|1247|SNHG6|processed_transcript	ENSG00000112110|6|160210844|160219468|+|8625|1375|MRPL18|protein_coding	0.488568	3.21579e-09
ENSG00000245910|8|67833919|67838633|-|4715|1247|SNHG6|processed_transcript	ENSG00000112306|6|133135580|133138703|+|3124|767|RPS12|protein_coding	0.564384	2.21168e-12
ENSG00000245910|8|67833919|67838633|-|4715|1247|SNHG6|processed_transcript	ENSG00000112514|6|33384219|33386094|-|1876|1876|CUTA|protein_coding	0.434829	2.106e-07
ENSG00000245910|8|67833919|67838633|-|4715|1247|SNHG6|processed_transcript	ENSG00000112667|6|43193367|43197222|-|3856|1250|DNPH1|protein_coding	0.418399	6.59316e-07
ENSG00000245910|8|67833919|67838633|-|4715|1247|SNHG6|processed_transcript	ENSG00000114391|3|101399935|101405626|-|5692|2682|RPL24|protein_coding	0.591753	9.84488e-14
ENSG00000245910|8|67833919|67838633|-|4715|1247|SNHG6|processed_transcript	ENSG00000114942|2|207024309|207027652|+|3344|1915|EEF1B2|protein_coding	0.461905	2.8019e-08
ENSG00000245910|8|67833919|67838633|-|4715|1247|SNHG6|processed_transcript	ENSG00000114956|2|74153953|74186088|+|32136|1455|DGUOK|protein_coding	0.450668	6.61111e-08
ENSG00000245910|8|67833919|67838633|-|4715|1247|SNHG6|processed_transcript	ENSG00000115268|19|1438358|1440583|+|2226|2226|RPS15|protein_coding	0.616651	4.44711e-15
ENSG00000245910|8|67833919|67838633|-|4715|1247|SNHG6|processed_transcript	ENSG00000115541|2|198364718|198368181|+|3464|1977|HSPE1|protein_coding	0.413658	9.0635e-07
ENSG00000245910|8|67833919|67838633|-|4715|1247|SNHG6|processed_transcript	ENSG00000115556|2|219472488|219501907|+|29420|5867|PLCD4|protein_coding	0.429913	2.98214e-07
ENSG00000245910|8|67833919|67838633|-|4715|1247|SNHG6|processed_transcript	ENSG00000116251|1|6241329|6269449|-|28121|4900|RPL22|protein_coding	0.546285	1.48792e-11
ENSG00000245910|8|67833919|67838633|-|4715|1247|SNHG6|processed_transcript	ENSG00000116691|1|12079523|12092102|+|12580|2821|MIIP|protein_coding	0.444863	1.01784e-07
ENSG00000245910|8|67833919|67838633|-|4715|1247|SNHG6|processed_transcript	ENSG00000117691|1|212606229|212619714|+|13486|1290|NENF|protein_coding	0.441909	1.26385e-07
ENSG00000245910|8|67833919|67838633|-|4715|1247|SNHG6|processed_transcript	ENSG00000118181|11|118886422|118889401|-|2980|1477|RPS25|protein_coding	0.483388	4.96898e-09
ENSG00000245910|8|67833919|67838633|-|4715|1247|SNHG6|processed_transcript	ENSG00000118418|6|79910962|79944406|-|33445|872|HMGN3|protein_coding	0.445036	1.00492e-07
ENSG00000245910|8|67833919|67838633|-|4715|1247|SNHG6|processed_transcript	ENSG00000119333|9|131395940|131419066|-|23127|2604|WDR34|protein_coding	0.433567	2.30397e-07
ENSG00000245910|8|67833919|67838633|-|4715|1247|SNHG6|processed_transcript	ENSG00000119650|14|76368479|76550928|+|182450|4172|IFT43|protein_coding	0.426572	3.76556e-07
ENSG00000245910|8|67833919|67838633|-|4715|1247|SNHG6|processed_transcript	ENSG00000119705|14|78174414|78227447|+|53034|2615|SLIRP|protein_coding	0.404875	1.61367e-06
ENSG00000245910|8|67833919|67838633|-|4715|1247|SNHG6|processed_transcript	ENSG00000119929|10|101462315|101515891|+|53577|1806|CUTC|protein_coding	0.43133	2.69924e-07
ENSG00000245910|8|67833919|67838633|-|4715|1247|SNHG6|processed_transcript	ENSG00000120055|10|104209594|104211300|-|1707|1469|C10orf95|protein_coding	0.411281	1.06122e-06
ENSG00000245910|8|67833919|67838633|-|4715|1247|SNHG6|processed_transcript	ENSG00000122026|13|27825446|27830828|+|5383|2249|RPL21|protein_coding	0.494679	1.90639e-09
ENSG00000245910|8|67833919|67838633|-|4715|1247|SNHG6|processed_transcript	ENSG00000122033|13|28009776|28024739|-|14964|1592|MTIF3|protein_coding	0.428054	3.39649e-07
ENSG00000245910|8|67833919|67838633|-|4715|1247|SNHG6|processed_transcript	ENSG00000122406|1|93297582|93307481|+|9900|2890|RPL5|protein_coding	0.504912	7.76014e-10
ENSG00000245910|8|67833919|67838633|-|4715|1247|SNHG6|processed_transcript	ENSG00000123119|8|91803778|91971636|+|167859|6408|NECAB1|protein_coding	0.464429	2.3007e-08
ENSG00000245910|8|67833919|67838633|-|4715|1247|SNHG6|processed_transcript	ENSG00000123144|19|12841454|12845589|-|4136|1402|C19orf43|protein_coding	0.509312	5.2242e-10
ENSG00000245910|8|67833919|67838633|-|4715|1247|SNHG6|processed_transcript	ENSG00000123179|13|50234859|50265611|-|30753|1500|EBPL|protein_coding	0.42638	3.81614e-07
ENSG00000245910|8|67833919|67838633|-|4715|1247|SNHG6|processed_transcript	ENSG00000123349|12|53689075|53693234|+|4160|3380|PFDN5|protein_coding	0.640165	1.83552e-16
ENSG00000245910|8|67833919|67838633|-|4715|1247|SNHG6|processed_transcript	ENSG00000123545|6|97337189|97345757|-|8569|2540|NDUFAF4|protein_coding	0.467107	1.86333e-08
ENSG00000245910|8|67833919|67838633|-|4715|1247|SNHG6|processed_transcript	ENSG00000124614|6|34385231|34393902|-|8672|1637|RPS10|protein_coding	0.480193	6.47564e-09
ENSG00000245910|8|67833919|67838633|-|4715|1247|SNHG6|processed_transcript	ENSG00000125458|17|73126320|73127890|-|1571|1571|NT5C|protein_coding	0.454796	4.8405e-08
ENSG00000245910|8|67833919|67838633|-|4715|1247|SNHG6|processed_transcript	ENSG00000125652|19|6372444|6375042|+|2599|1235|ALKBH7|protein_coding	0.475395	9.59014e-09
ENSG00000245910|8|67833919|67838633|-|4715|1247|SNHG6|processed_transcript	ENSG00000125691|17|37004118|37010096|-|5979|5979|RPL23|protein_coding	0.571983	9.59294e-13
ENSG00000245910|8|67833919|67838633|-|4715|1247|SNHG6|processed_transcript	ENSG00000125743|19|46190712|46195827|-|5116|1608|SNRPD2|protein_coding	0.449434	7.251e-08
ENSG00000245910|8|67833919|67838633|-|4715|1247|SNHG6|processed_transcript	ENSG00000125877|20|3189514|3204516|+|15003|2071|ITPA|protein_coding	0.406849	1.41943e-06
ENSG00000245910|8|67833919|67838633|-|4715|1247|SNHG6|processed_transcript	ENSG00000125901|20|3026591|3028900|+|2310|1127|MRPS26|protein_coding	0.496068	1.69041e-09
ENSG00000245910|8|67833919|67838633|-|4715|1247|SNHG6|processed_transcript	ENSG00000125971|20|33104214|33128762|+|24549|3252|DYNLRB1|protein_coding	0.471041	1.36244e-08
ENSG00000245910|8|67833919|67838633|-|4715|1247|SNHG6|processed_transcript	ENSG00000125995|20|34287194|34288906|+|1713|702|ROMO1|protein_coding	0.440771	1.37306e-07
ENSG00000245910|8|67833919|67838633|-|4715|1247|SNHG6|processed_transcript	ENSG00000126254|19|36119932|36128588|+|8657|2206|RBM42|protein_coding	0.418764	6.43234e-07
ENSG00000245910|8|67833919|67838633|-|4715|1247|SNHG6|processed_transcript	ENSG00000126267|19|36139125|36149763|+|10639|936|COX6B1|protein_coding	0.483554	4.90092e-09
ENSG00000245910|8|67833919|67838633|-|4715|1247|SNHG6|processed_transcript	ENSG00000126432|11|64085560|64089283|+|3724|893|PRDX5|protein_coding	0.442266	1.23139e-07
ENSG00000245910|8|67833919|67838633|-|4715|1247|SNHG6|processed_transcript	ENSG00000126756|X|47511197|47518560|-|7364|1243|UXT|protein_coding	0.481485	5.81995e-09
ENSG00000245910|8|67833919|67838633|-|4715|1247|SNHG6|processed_transcript	ENSG00000127184|5|85913721|85916779|+|3059|1993|COX7C|protein_coding	0.502475	9.63829e-10
ENSG00000245910|8|67833919|67838633|-|4715|1247|SNHG6|processed_transcript	ENSG00000127445|19|9945933|9960358|+|14426|4570|PIN1|protein_coding	0.411174	1.06875e-06
ENSG00000245910|8|67833919|67838633|-|4715|1247|SNHG6|processed_transcript	ENSG00000127540|19|1597171|1605480|-|8310|2143|UQCR11|protein_coding	0.482687	5.26764e-09
ENSG00000245910|8|67833919|67838633|-|4715|1247|SNHG6|processed_transcript	ENSG00000127922|7|96110938|96339203|-|228266|7608|SHFM1|protein_coding	0.478277	7.58071e-09
ENSG00000245910|8|67833919|67838633|-|4715|1247|SNHG6|processed_transcript	ENSG00000129158|11|17809595|18034709|-|225115|3502|SERGEF|protein_coding	0.504295	8.19888e-10
ENSG00000245910|8|67833919|67838633|-|4715|1247|SNHG6|processed_transcript	ENSG00000130165|19|11661962|11670051|-|8090|4173|ELOF1|protein_coding	0.451951	6.00323e-08
ENSG00000245910|8|67833919|67838633|-|4715|1247|SNHG6|processed_transcript	ENSG00000130173|19|11348178|11352619|+|4442|945|C19orf80|protein_coding	0.474678	1.01644e-08
ENSG00000245910|8|67833919|67838633|-|4715|1247|SNHG6|processed_transcript	ENSG00000130255|19|5674958|5691887|+|16930|2272|RPL36|protein_coding	0.539952	2.82334e-11
ENSG00000245910|8|67833919|67838633|-|4715|1247|SNHG6|processed_transcript	ENSG00000130313|19|17622438|17632097|+|9660|2847|PGLS|protein_coding	0.459739	3.31424e-08
ENSG00000245910|8|67833919|67838633|-|4715|1247|SNHG6|processed_transcript	ENSG00000130332|19|2321516|2328619|-|7104|1698|LSM7|protein_coding	0.508878	5.43337e-10
ENSG00000245910|8|67833919|67838633|-|4715|1247|SNHG6|processed_transcript	ENSG00000130561|2|234216462|234255701|+|39240|11885|SAG|protein_coding	0.473072	1.15729e-08
ENSG00000245910|8|67833919|67838633|-|4715|1247|SNHG6|processed_transcript	ENSG00000130731|16|684429|686358|-|1930|1820|C16orf13|protein_coding	0.472477	1.21411e-08
ENSG00000245910|8|67833919|67838633|-|4715|1247|SNHG6|processed_transcript	ENSG00000130811|19|10225693|10230596|-|4904|3598|EIF3G|protein_coding	0.497524	1.48923e-09
ENSG00000245910|8|67833919|67838633|-|4715|1247|SNHG6|processed_transcript	ENSG00000130921|12|123717463|123742506|+|25044|7090|C12orf65|protein_coding	0.443313	1.14055e-07
ENSG00000245910|8|67833919|67838633|-|4715|1247|SNHG6|processed_transcript	ENSG00000131143|16|85832239|85840650|+|8412|4792|COX4I1|protein_coding	0.484509	4.52512e-09
ENSG00000245910|8|67833919|67838633|-|4715|1247|SNHG6|processed_transcript	ENSG00000131469|17|41150290|41154976|+|4687|2026|RPL27|protein_coding	0.536885	3.8317e-11
ENSG00000245910|8|67833919|67838633|-|4715|1247|SNHG6|processed_transcript	ENSG00000131495|5|140018325|140027370|-|9046|1488|NDUFA2|protein_coding	0.492597	2.28082e-09
ENSG00000245910|8|67833919|67838633|-|4715|1247|SNHG6|processed_transcript	ENSG00000132004|19|12798867|12807457|-|8591|2114|FBXW9|protein_coding	0.400293	2.16623e-06
ENSG00000245910|8|67833919|67838633|-|4715|1247|SNHG6|processed_transcript	ENSG00000132323|2|239079042|239112370|-|33329|4771|ILKAP|protein_coding	0.435828	1.96104e-07
ENSG00000245910|8|67833919|67838633|-|4715|1247|SNHG6|processed_transcript	ENSG00000133112|13|45911008|45915505|-|4498|3867|TPT1|protein_coding	0.408568	1.26864e-06
ENSG00000245910|8|67833919|67838633|-|4715|1247|SNHG6|processed_transcript	ENSG00000133315|11|63766030|63933578|-|167549|2089|MACROD1|protein_coding	0.534034	5.07576e-11
ENSG00000245910|8|67833919|67838633|-|4715|1247|SNHG6|processed_transcript	ENSG00000134419|16|18792617|18801705|-|9089|6679|RPS15A|protein_coding	0.529657	7.77586e-11
ENSG00000245910|8|67833919|67838633|-|4715|1247|SNHG6|processed_transcript	ENSG00000134825|11|61535973|61560274|-|24302|3068|TMEM258|protein_coding	0.439955	1.45686e-07
ENSG00000245910|8|67833919|67838633|-|4715|1247|SNHG6|processed_transcript	ENSG00000134940|11|125541417|125551018|-|9602|2212|ACRV1|protein_coding	0.49525	1.81464e-09
ENSG00000245910|8|67833919|67838633|-|4715|1247|SNHG6|processed_transcript	ENSG00000135390|12|54026510|54071192|-|44683|3991|ATP5G2|protein_coding	0.649112	5.07041e-17
ENSG00000245910|8|67833919|67838633|-|4715|1247|SNHG6|processed_transcript	ENSG00000135441|12|56109820|56113871|+|4052|1657|BLOC1S1|protein_coding	0.541752	2.35667e-11
ENSG00000245910|8|67833919|67838633|-|4715|1247|SNHG6|processed_transcript	ENSG00000135940|2|98262503|98264846|+|2344|1441|COX5B|protein_coding	0.522063	1.60669e-10
ENSG00000245910|8|67833919|67838633|-|4715|1247|SNHG6|processed_transcript	ENSG00000136942|9|127620159|127624260|-|4102|1535|RPL35|protein_coding	0.618596	3.45112e-15
ENSG00000245910|8|67833919|67838633|-|4715|1247|SNHG6|processed_transcript	ENSG00000137154|9|19375713|19380252|-|4540|2714|RPS6|protein_coding	0.587277	1.67088e-13
ENSG00000245910|8|67833919|67838633|-|4715|1247|SNHG6|processed_transcript	ENSG00000137434|6|10671651|10695030|-|23380|884|C6orf52|protein_coding	0.462899	2.59322e-08
ENSG00000245910|8|67833919|67838633|-|4715|1247|SNHG6|processed_transcript	ENSG00000137818|15|69745123|69748255|+|3133|2993|RPLP1|protein_coding	0.527858	9.24964e-11
ENSG00000245910|8|67833919|67838633|-|4715|1247|SNHG6|processed_transcript	ENSG00000138175|10|104433488|104474164|-|40677|3844|ARL3|protein_coding	0.420392	5.75939e-07
ENSG00000245910|8|67833919|67838633|-|4715|1247|SNHG6|processed_transcript	ENSG00000138326|10|79793518|79816570|+|23053|4880|RPS24|protein_coding	0.643048	1.21831e-16
ENSG00000245910|8|67833919|67838633|-|4715|1247|SNHG6|processed_transcript	ENSG00000139343|12|96252706|96297606|+|44901|3043|SNRPF|protein_coding	0.419853	5.9742e-07
ENSG00000245910|8|67833919|67838633|-|4715|1247|SNHG6|processed_transcript	ENSG00000139637|12|53693470|53700961|+|7492|2509|C12orf10|protein_coding	0.538033	3.41887e-11
ENSG00000245910|8|67833919|67838633|-|4715|1247|SNHG6|processed_transcript	ENSG00000140986|16|1993975|2007607|-|13633|2758|RPL3L|protein_coding	0.409618	1.1842e-06
ENSG00000245910|8|67833919|67838633|-|4715|1247|SNHG6|processed_transcript	ENSG00000140988|16|2012053|2014861|-|2809|2413|RPS2|protein_coding	0.526902	1.01387e-10
ENSG00000245910|8|67833919|67838633|-|4715|1247|SNHG6|processed_transcript	ENSG00000140990|16|2009509|2011976|+|2468|1070|NDUFB10|protein_coding	0.459681	3.32912e-08
ENSG00000245910|8|67833919|67838633|-|4715|1247|SNHG6|processed_transcript	ENSG00000141552|17|79848666|79858867|+|10202|4020|ANAPC11|protein_coding	0.430299	2.90245e-07
ENSG00000245910|8|67833919|67838633|-|4715|1247|SNHG6|processed_transcript	ENSG00000142168|21|33031935|33041244|+|9310|2019|SOD1|protein_coding	0.464494	2.28907e-08
ENSG00000245910|8|67833919|67838633|-|4715|1247|SNHG6|processed_transcript	ENSG00000142534|19|49999622|50002946|+|3325|1390|RPS11|protein_coding	0.523475	1.40578e-10
ENSG00000245910|8|67833919|67838633|-|4715|1247|SNHG6|processed_transcript	ENSG00000142541|19|49990811|49995565|+|4755|2369|RPL13A|protein_coding	0.509652	5.06556e-10
ENSG00000245910|8|67833919|67838633|-|4715|1247|SNHG6|processed_transcript	ENSG00000142676|1|24018269|24022915|+|4647|1987|RPL11|protein_coding	0.597996	4.64315e-14
ENSG00000245910|8|67833919|67838633|-|4715|1247|SNHG6|processed_transcript	ENSG00000142937|1|45240923|45244451|+|3529|2847|RPS8|protein_coding	0.61526	5.32589e-15
ENSG00000245910|8|67833919|67838633|-|4715|1247|SNHG6|processed_transcript	ENSG00000143222|1|161122566|161128646|+|6081|2274|UFC1|protein_coding	0.475191	9.74988e-09
ENSG00000245910|8|67833919|67838633|-|4715|1247|SNHG6|processed_transcript	ENSG00000143256|1|161070346|161087901|-|17556|677|PFDN2|protein_coding	0.486987	3.67535e-09
ENSG00000245910|8|67833919|67838633|-|4715|1247|SNHG6|processed_transcript	ENSG00000143314|1|156707095|156711382|-|4288|1695|MRPL24|protein_coding	0.417881	6.82832e-07
ENSG00000245910|8|67833919|67838633|-|4715|1247|SNHG6|processed_transcript	ENSG00000143543|1|153946745|153950164|-|3420|1496|JTB|protein_coding	0.473718	1.09851e-08
ENSG00000245910|8|67833919|67838633|-|4715|1247|SNHG6|processed_transcript	ENSG00000143947|2|55459039|55462989|+|3951|3130|RPS27A|protein_coding	0.428261	3.34776e-07
ENSG00000245910|8|67833919|67838633|-|4715|1247|SNHG6|processed_transcript	ENSG00000144713|3|12875984|12883087|-|7104|3720|RPL32|protein_coding	0.55824	4.27926e-12
ENSG00000245910|8|67833919|67838633|-|4715|1247|SNHG6|processed_transcript	ENSG00000144771|3|54952264|55001115|-|48852|1584|LRTM1|protein_coding	0.406922	1.41276e-06
ENSG00000245910|8|67833919|67838633|-|4715|1247|SNHG6|processed_transcript	ENSG00000145425|4|152020725|152025804|+|5080|2341|RPS3A|protein_coding	0.504036	8.39019e-10
ENSG00000245910|8|67833919|67838633|-|4715|1247|SNHG6|processed_transcript	ENSG00000145494|5|1801514|1816719|+|15206|1451|NDUFS6|protein_coding	0.423473	4.66486e-07
ENSG00000245910|8|67833919|67838633|-|4715|1247|SNHG6|processed_transcript	ENSG00000145592|5|40825364|40835437|-|10074|8153|RPL37|protein_coding	0.636714	2.98126e-16
ENSG00000245910|8|67833919|67838633|-|4715|1247|SNHG6|processed_transcript	ENSG00000145965|6|3982909|3984372|+|1464|1464|C6ORF50|protein_coding	0.408406	1.2822e-06
ENSG00000245910|8|67833919|67838633|-|4715|1247|SNHG6|processed_transcript	ENSG00000146066|5|175815748|175816772|+|1025|668|HIGD2A|protein_coding	0.448742	7.63541e-08
ENSG00000245910|8|67833919|67838633|-|4715|1247|SNHG6|processed_transcript	ENSG00000147123|X|47001615|47004903|-|3289|1418|NDUFB11|protein_coding	0.463632	2.44896e-08
ENSG00000245910|8|67833919|67838633|-|4715|1247|SNHG6|processed_transcript	ENSG00000147127|X|69501943|69504852|+|2910|1344|RAB41|protein_coding	0.451319	6.29556e-08
ENSG00000245910|8|67833919|67838633|-|4715|1247|SNHG6|processed_transcript	ENSG00000147403|X|153618315|153637504|+|19190|4825|RPL10|protein_coding	0.478771	7.27979e-09
ENSG00000245910|8|67833919|67838633|-|4715|1247|SNHG6|processed_transcript	ENSG00000147604|8|74202506|74208024|-|5519|2903|RPL7|protein_coding	0.52162	1.67527e-10
ENSG00000245910|8|67833919|67838633|-|4715|1247|SNHG6|processed_transcript	ENSG00000148291|9|136223428|136228045|+|4618|1008|SURF2|protein_coding	0.460351	3.16111e-08
ENSG00000245910|8|67833919|67838633|-|4715|1247|SNHG6|processed_transcript	ENSG00000148303|9|136215069|136218281|+|3213|2242|RPL7A|protein_coding	0.503959	8.4482e-10
ENSG00000245910|8|67833919|67838633|-|4715|1247|SNHG6|processed_transcript	ENSG00000148362|9|139886870|139888436|+|1567|1367|C9orf142|protein_coding	0.460786	3.05624e-08
ENSG00000245910|8|67833919|67838633|-|4715|1247|SNHG6|processed_transcript	ENSG00000148444|10|22604903|22609235|+|4333|3315|COMMD3|protein_coding	0.539212	3.0399e-11
ENSG00000245910|8|67833919|67838633|-|4715|1247|SNHG6|processed_transcript	ENSG00000148688|10|92631473|92668312|+|36840|6872|RPP30|protein_coding	0.487834	3.42185e-09
ENSG00000245910|8|67833919|67838633|-|4715|1247|SNHG6|processed_transcript	ENSG00000148690|10|95427640|95462329|-|34690|8222|FRA10AC1|protein_coding	0.438331	1.63834e-07
ENSG00000245910|8|67833919|67838633|-|4715|1247|SNHG6|processed_transcript	ENSG00000148834|10|105995114|106027217|+|32104|1691|GSTO1|protein_coding	0.498645	1.35032e-09
ENSG00000245910|8|67833919|67838633|-|4715|1247|SNHG6|processed_transcript	ENSG00000149016|11|62342517|62359649|-|17133|4082|TUT1|protein_coding	0.427839	3.44783e-07
ENSG00000245910|8|67833919|67838633|-|4715|1247|SNHG6|processed_transcript	ENSG00000149273|11|75110530|75133324|+|22795|5894|RPS3|protein_coding	0.518748	2.19333e-10
ENSG00000245910|8|67833919|67838633|-|4715|1247|SNHG6|processed_transcript	ENSG00000149742|11|63137261|63177766|+|40506|2362|SLC22A9|protein_coding	0.43994	1.45845e-07
ENSG00000245910|8|67833919|67838633|-|4715|1247|SNHG6|processed_transcript	ENSG00000149806|11|64888100|64889945|-|1846|1846|FAU|protein_coding	0.604512	2.08239e-14
ENSG00000245910|8|67833919|67838633|-|4715|1247|SNHG6|processed_transcript	ENSG00000149932|16|29952206|29984373|+|32168|2428|TMEM219|protein_coding	0.447353	8.46636e-08
ENSG00000245910|8|67833919|67838633|-|4715|1247|SNHG6|processed_transcript	ENSG00000151131|12|105380088|105443515|+|63428|1424|C12orf45|protein_coding	0.493742	2.06698e-09
ENSG00000245910|8|67833919|67838633|-|4715|1247|SNHG6|processed_transcript	ENSG00000152082|2|130939310|130948302|+|8993|1815|MZT2B|protein_coding	0.420959	5.54106e-07
ENSG00000245910|8|67833919|67838633|-|4715|1247|SNHG6|processed_transcript	ENSG00000152705|5|134303596|134347392|+|43797|1576|CATSPER3|protein_coding	0.442618	1.20004e-07
ENSG00000245910|8|67833919|67838633|-|4715|1247|SNHG6|processed_transcript	ENSG00000153406|16|4511681|4545764|-|34084|3541|NMRAL1|protein_coding	0.419419	6.15286e-07
ENSG00000245910|8|67833919|67838633|-|4715|1247|SNHG6|processed_transcript	ENSG00000154582|8|74851404|74884522|-|33119|4934|TCEB1|protein_coding	0.432822	2.42895e-07
ENSG00000245910|8|67833919|67838633|-|4715|1247|SNHG6|processed_transcript	ENSG00000155287|10|101370282|101380366|-|10085|1752|SLC25A28|protein_coding	0.406305	1.47065e-06
ENSG00000245910|8|67833919|67838633|-|4715|1247|SNHG6|processed_transcript	ENSG00000155714|16|21995186|22012433|-|17248|1333|PDZD9|protein_coding	0.445659	9.59795e-08
ENSG00000245910|8|67833919|67838633|-|4715|1247|SNHG6|processed_transcript	ENSG00000155957|12|66517709|66563852|-|46144|4420|TMBIM4|protein_coding	0.405025	1.59801e-06
ENSG00000245910|8|67833919|67838633|-|4715|1247|SNHG6|processed_transcript	ENSG00000156097|1|110082494|110091028|+|8535|5057|GPR61|protein_coding	0.451891	6.03019e-08
ENSG00000245910|8|67833919|67838633|-|4715|1247|SNHG6|processed_transcript	ENSG00000156467|8|97238148|97247862|-|9715|9715|UQCRB|protein_coding	0.51988	1.97298e-10
ENSG00000245910|8|67833919|67838633|-|4715|1247|SNHG6|processed_transcript	ENSG00000156482|8|99037079|99058697|-|21619|4027|RPL30|protein_coding	0.55846	4.18046e-12
ENSG00000245910|8|67833919|67838633|-|4715|1247|SNHG6|processed_transcript	ENSG00000156885|16|31439052|31439967|-|916|759|COX6A2|protein_coding	0.411167	1.06922e-06
ENSG00000245910|8|67833919|67838633|-|4715|1247|SNHG6|processed_transcript	ENSG00000157778|7|1606966|1610641|-|3676|1960|PSMG3|protein_coding	0.449749	7.08232e-08
ENSG00000245910|8|67833919|67838633|-|4715|1247|SNHG6|processed_transcript	ENSG00000157992|2|27665233|27669348|+|4116|1403|KRTCAP3|protein_coding	0.434145	2.21127e-07
ENSG00000245910|8|67833919|67838633|-|4715|1247|SNHG6|processed_transcript	ENSG00000158042|11|6702013|6704632|-|2620|2276|MRPL17|protein_coding	0.464975	2.20426e-08
ENSG00000245910|8|67833919|67838633|-|4715|1247|SNHG6|processed_transcript	ENSG00000158552|2|220059959|220074373|+|14415|3396|ZFAND2B|protein_coding	0.444017	1.08319e-07
ENSG00000245910|8|67833919|67838633|-|4715|1247|SNHG6|processed_transcript	ENSG00000158716|1|159750722|159752333|+|1612|825|DUSP23|protein_coding	0.409632	1.18311e-06
ENSG00000245910|8|67833919|67838633|-|4715|1247|SNHG6|processed_transcript	ENSG00000159173|1|201373625|201398994|-|25370|6791|TNNI1|protein_coding	0.416428	7.5304e-07
ENSG00000245910|8|67833919|67838633|-|4715|1247|SNHG6|processed_transcript	ENSG00000159197|21|35736323|35743688|+|7366|1051|KCNE2|protein_coding	0.479852	6.6603e-09
ENSG00000245910|8|67833919|67838633|-|4715|1247|SNHG6|processed_transcript	ENSG00000159335|12|6874682|6880116|+|5435|1473|PTMS|protein_coding	0.419066	6.30214e-07
ENSG00000245910|8|67833919|67838633|-|4715|1247|SNHG6|processed_transcript	ENSG00000159352|1|151227179|151239955|+|12777|3027|PSMD4|protein_coding	0.47035	1.4399e-08
ENSG00000245910|8|67833919|67838633|-|4715|1247|SNHG6|processed_transcript	ENSG00000159377|1|151372010|151374420|+|2411|2158|PSMB4|protein_coding	0.47267	1.19542e-08
ENSG00000245910|8|67833919|67838633|-|4715|1247|SNHG6|processed_transcript	ENSG00000160050|1|32665987|32670988|+|5002|2818|CCDC28B|protein_coding	0.448459	7.7981e-08
ENSG00000245910|8|67833919|67838633|-|4715|1247|SNHG6|processed_transcript	ENSG00000160075|1|1477053|1510249|-|33197|5428|SSU72|protein_coding	0.419789	6.00026e-07
ENSG00000245910|8|67833919|67838633|-|4715|1247|SNHG6|processed_transcript	ENSG00000160799|3|46963216|47023500|-|60285|4754|CCDC12|protein_coding	0.547914	1.2592e-11
ENSG00000245910|8|67833919|67838633|-|4715|1247|SNHG6|processed_transcript	ENSG00000160813|7|100032905|100034188|-|1284|1187|PPP1R35|protein_coding	0.434577	2.14423e-07
ENSG00000245910|8|67833919|67838633|-|4715|1247|SNHG6|processed_transcript	ENSG00000160948|8|145649000|145653931|-|4932|3738|VPS28|protein_coding	0.408397	1.28291e-06
ENSG00000245910|8|67833919|67838633|-|4715|1247|SNHG6|processed_transcript	ENSG00000161016|8|146015150|146017972|-|2823|2159|RPL8|protein_coding	0.512994	3.73528e-10
ENSG00000245910|8|67833919|67838633|-|4715|1247|SNHG6|processed_transcript	ENSG00000161914|19|11594242|11616738|-|22497|3301|ZNF653|protein_coding	0.485653	4.11161e-09
ENSG00000245910|8|67833919|67838633|-|4715|1247|SNHG6|processed_transcript	ENSG00000161970|17|8280838|8286531|-|5694|2472|RPL26|protein_coding	0.573657	7.95799e-13
ENSG00000245910|8|67833919|67838633|-|4715|1247|SNHG6|processed_transcript	ENSG00000162191|11|62443970|62446567|-|2598|2510|UBXN1|protein_coding	0.487783	3.43655e-09
ENSG00000245910|8|67833919|67838633|-|4715|1247|SNHG6|processed_transcript	ENSG00000162194|11|62430287|62439727|-|9441|3653|C11orf48|protein_coding	0.502823	9.34524e-10
ENSG00000245910|8|67833919|67838633|-|4715|1247|SNHG6|processed_transcript	ENSG00000162244|3|52027616|52029958|-|2343|1912|RPL29|protein_coding	0.495116	1.83569e-09
ENSG00000245910|8|67833919|67838633|-|4715|1247|SNHG6|processed_transcript	ENSG00000162641|1|109358520|109506106|-|147587|5257|AKNAD1|protein_coding	0.402713	1.85516e-06
ENSG00000245910|8|67833919|67838633|-|4715|1247|SNHG6|processed_transcript	ENSG00000162755|1|161068151|161070136|+|1986|1720|KLHDC9|protein_coding	0.417942	6.79982e-07
ENSG00000245910|8|67833919|67838633|-|4715|1247|SNHG6|processed_transcript	ENSG00000162910|1|228294380|228297013|-|2634|1886|MRPL55|protein_coding	0.448895	7.54893e-08
ENSG00000245910|8|67833919|67838633|-|4715|1247|SNHG6|processed_transcript	ENSG00000162961|2|32092878|32264881|-|172004|2745|DPY30|protein_coding	0.420688	5.64412e-07
ENSG00000245910|8|67833919|67838633|-|4715|1247|SNHG6|processed_transcript	ENSG00000163050|1|227085237|227175246|+|90010|7797|ADCK3|protein_coding	0.404061	1.70088e-06
ENSG00000245910|8|67833919|67838633|-|4715|1247|SNHG6|processed_transcript	ENSG00000163344|1|154897210|154909467|-|12258|1280|PMVK|protein_coding	0.427924	3.42749e-07
ENSG00000245910|8|67833919|67838633|-|4715|1247|SNHG6|processed_transcript	ENSG00000163584|3|170582664|170588272|-|5609|2326|RPL22L1|protein_coding	0.530506	7.16145e-11
ENSG00000245910|8|67833919|67838633|-|4715|1247|SNHG6|processed_transcript	ENSG00000163682|4|39455744|39460568|-|4825|3259|RPL9|protein_coding	0.56238	2.74717e-12
ENSG00000245910|8|67833919|67838633|-|4715|1247|SNHG6|processed_transcript	ENSG00000164587|5|149822753|149829319|-|6567|4544|RPS14|protein_coding	0.605878	1.75593e-14
ENSG00000245910|8|67833919|67838633|-|4715|1247|SNHG6|processed_transcript	ENSG00000164610|7|33134409|33149013|-|14605|1898|RP9|protein_coding	0.436311	1.89437e-07
ENSG00000245910|8|67833919|67838633|-|4715|1247|SNHG6|processed_transcript	ENSG00000164615|5|134074191|134087847|+|13657|2218|CAMLG|protein_coding	0.421014	5.52013e-07
ENSG00000245910|8|67833919|67838633|-|4715|1247|SNHG6|processed_transcript	ENSG00000164729|17|33519539|33521412|-|1874|1874|SLC35G3|protein_coding	0.408	1.31675e-06
ENSG00000245910|8|67833919|67838633|-|4715|1247|SNHG6|processed_transcript	ENSG00000164898|7|139024203|139031065|+|6863|1524|C7orf55|protein_coding	0.417965	6.78941e-07
ENSG00000245910|8|67833919|67838633|-|4715|1247|SNHG6|processed_transcript	ENSG00000164919|8|100885428|100906290|-|20863|3066|COX6C|protein_coding	0.446136	9.26569e-08
ENSG00000245910|8|67833919|67838633|-|4715|1247|SNHG6|processed_transcript	ENSG00000164967|9|34610483|34612101|-|1619|1092|RPP25L|protein_coding	0.407912	1.32435e-06
ENSG00000245910|8|67833919|67838633|-|4715|1247|SNHG6|processed_transcript	ENSG00000165496|14|47120222|47121028|-|807|807|RPL10L|protein_coding	0.546363	1.47614e-11
ENSG00000245910|8|67833919|67838633|-|4715|1247|SNHG6|processed_transcript	ENSG00000165629|10|7830092|7849778|+|19687|2347|ATP5C1|protein_coding	0.402424	1.88995e-06
ENSG00000245910|8|67833919|67838633|-|4715|1247|SNHG6|processed_transcript	ENSG00000166136|10|102267203|102289757|-|22555|2572|NDUFB8|protein_coding	0.625511	1.3811e-15
ENSG00000245910|8|67833919|67838633|-|4715|1247|SNHG6|processed_transcript	ENSG00000166169|10|103338639|103348027|-|9389|5734|POLL|protein_coding	0.491759	2.45053e-09
ENSG00000245910|8|67833919|67838633|-|4715|1247|SNHG6|processed_transcript	ENSG00000166171|10|103330317|103369425|+|39109|2670|DPCD|protein_coding	0.603711	2.30033e-14
ENSG00000245910|8|67833919|67838633|-|4715|1247|SNHG6|processed_transcript	ENSG00000166337|11|6627526|6633898|-|6373|6104|TAF10|protein_coding	0.412736	9.63696e-07
ENSG00000245910|8|67833919|67838633|-|4715|1247|SNHG6|processed_transcript	ENSG00000166441|11|8703958|8736306|+|32349|7193|RPL27A|protein_coding	0.663087	6.22284e-18
ENSG00000245910|8|67833919|67838633|-|4715|1247|SNHG6|processed_transcript	ENSG00000166595|16|66965959|66968326|-|2368|1069|FAM96B|protein_coding	0.416358	7.5656e-07
ENSG00000245910|8|67833919|67838633|-|4715|1247|SNHG6|processed_transcript	ENSG00000167526|16|89627065|89630950|+|3886|3886|RPL13|protein_coding	0.583855	2.49005e-13
ENSG00000245910|8|67833919|67838633|-|4715|1247|SNHG6|processed_transcript	ENSG00000167644|19|38794801|38795649|+|849|617|C19orf33|protein_coding	0.467785	1.76596e-08
ENSG00000245910|8|67833919|67838633|-|4715|1247|SNHG6|processed_transcript	ENSG00000167969|16|2289396|2302301|-|12906|3234|ECI1|protein_coding	0.458082	3.76543e-08
ENSG00000245910|8|67833919|67838633|-|4715|1247|SNHG6|processed_transcript	ENSG00000167985|11|61197514|61215001|+|17488|2492|SDHAF2|protein_coding	0.449685	7.11647e-08
ENSG00000245910|8|67833919|67838633|-|4715|1247|SNHG6|processed_transcript	ENSG00000168028|3|39448180|39454033|+|5854|3936|RPSA|protein_coding	0.452969	5.55919e-08
ENSG00000245910|8|67833919|67838633|-|4715|1247|SNHG6|processed_transcript	ENSG00000168653|1|39491990|39500308|+|8319|548|NDUFS5|protein_coding	0.471249	1.3399e-08
ENSG00000245910|8|67833919|67838633|-|4715|1247|SNHG6|processed_transcript	ENSG00000168828|9|35869375|35870461|-|1087|1087|OR13J1|protein_coding	0.433876	2.25397e-07
ENSG00000245910|8|67833919|67838633|-|4715|1247|SNHG6|processed_transcript	ENSG00000168894|2|85822848|85824736|+|1889|1220|RNF181|protein_coding	0.558438	4.1903e-12
ENSG00000245910|8|67833919|67838633|-|4715|1247|SNHG6|processed_transcript	ENSG00000169189|16|27236312|27280115|-|43804|3770|NSMCE1|protein_coding	0.458327	3.69521e-08
ENSG00000245910|8|67833919|67838633|-|4715|1247|SNHG6|processed_transcript	ENSG00000169567|5|130494720|130507428|-|12709|1936|HINT1|protein_coding	0.430004	2.96305e-07
ENSG00000245910|8|67833919|67838633|-|4715|1247|SNHG6|processed_transcript	ENSG00000169740|10|44139307|44144304|-|4998|1436|ZNF32|protein_coding	0.440362	1.41443e-07
ENSG00000245910|8|67833919|67838633|-|4715|1247|SNHG6|processed_transcript	ENSG00000169876|7|100663353|100702020|+|38668|14573|MUC17|protein_coding	0.441661	1.28694e-07
ENSG00000245910|8|67833919|67838633|-|4715|1247|SNHG6|processed_transcript	ENSG00000169976|6|144416018|144416754|-|737|737|SF3B5|protein_coding	0.415514	8.00673e-07
ENSG00000245910|8|67833919|67838633|-|4715|1247|SNHG6|processed_transcript	ENSG00000170430|10|131265448|131566271|+|300824|3557|MGMT|protein_coding	0.517133	2.54946e-10
ENSG00000245910|8|67833919|67838633|-|4715|1247|SNHG6|processed_transcript	ENSG00000170469|5|138732252|138739777|-|7526|1204|SPATA24|protein_coding	0.421495	5.34187e-07
ENSG00000245910|8|67833919|67838633|-|4715|1247|SNHG6|processed_transcript	ENSG00000170473|12|56295197|56326402|-|31206|2425|WIBG|protein_coding	0.468758	1.63473e-08
ENSG00000245910|8|67833919|67838633|-|4715|1247|SNHG6|processed_transcript	ENSG00000170889|19|54704610|54752862|+|48253|4371|RPS9|protein_coding	0.614441	5.92012e-15
ENSG00000245910|8|67833919|67838633|-|4715|1247|SNHG6|processed_transcript	ENSG00000171222|20|34541539|34547394|-|5856|1739|SCAND1|protein_coding	0.422474	4.99571e-07
ENSG00000245910|8|67833919|67838633|-|4715|1247|SNHG6|processed_transcript	ENSG00000171311|10|99195899|99205774|-|9876|3345|EXOSC1|protein_coding	0.493956	2.02918e-09
ENSG00000245910|8|67833919|67838633|-|4715|1247|SNHG6|processed_transcript	ENSG00000171532|17|37759789|37766030|-|6242|6242|NEUROD2|protein_coding	0.405207	1.57932e-06
ENSG00000245910|8|67833919|67838633|-|4715|1247|SNHG6|processed_transcript	ENSG00000171858|20|60962172|60963576|+|1405|1023|RPS21|protein_coding	0.575766	6.27865e-13
ENSG00000245910|8|67833919|67838633|-|4715|1247|SNHG6|processed_transcript	ENSG00000171863|2|3622795|3628509|+|5715|5583|RPS7|protein_coding	0.504824	7.8214e-10
ENSG00000245910|8|67833919|67838633|-|4715|1247|SNHG6|processed_transcript	ENSG00000171984|20|5731039|5844558|+|113520|1702|C20orf196|protein_coding	0.420508	5.7141e-07
ENSG00000245910|8|67833919|67838633|-|4715|1247|SNHG6|processed_transcript	ENSG00000172336|7|100303676|100305118|+|1443|988|POP7|protein_coding	0.430162	2.93046e-07
ENSG00000245910|8|67833919|67838633|-|4715|1247|SNHG6|processed_transcript	ENSG00000172366|16|691813|698474|+|6662|2226|FAM195A|protein_coding	0.430028	2.95805e-07
ENSG00000245910|8|67833919|67838633|-|4715|1247|SNHG6|processed_transcript	ENSG00000172367|11|119056166|119060932|+|4767|3827|PDZD3|protein_coding	0.411725	1.03051e-06
ENSG00000245910|8|67833919|67838633|-|4715|1247|SNHG6|processed_transcript	ENSG00000172428|2|241065980|241076224|-|10245|2039|MYEOV2|protein_coding	0.548693	1.16223e-11
ENSG00000245910|8|67833919|67838633|-|4715|1247|SNHG6|processed_transcript	ENSG00000172586|10|75541805|75543410|+|1606|1483|CHCHD1|protein_coding	0.444814	1.02152e-07
ENSG00000245910|8|67833919|67838633|-|4715|1247|SNHG6|processed_transcript	ENSG00000172590|14|23299088|23304246|+|5159|3213|MRPL52|protein_coding	0.424068	4.47746e-07
ENSG00000245910|8|67833919|67838633|-|4715|1247|SNHG6|processed_transcript	ENSG00000172809|17|72199721|72206794|+|7074|3829|RPL38|protein_coding	0.609076	1.17446e-14
ENSG00000245910|8|67833919|67838633|-|4715|1247|SNHG6|processed_transcript	ENSG00000172922|11|65482367|65488418|-|6052|3697|RNASEH2C|protein_coding	0.446228	9.20291e-08
ENSG00000245910|8|67833919|67838633|-|4715|1247|SNHG6|processed_transcript	ENSG00000172955|4|100123795|100140694|-|16900|4401|ADH6|protein_coding	0.437051	1.79645e-07
ENSG00000245910|8|67833919|67838633|-|4715|1247|SNHG6|processed_transcript	ENSG00000173113|11|64083932|64085556|-|1625|1625|TRMT112|protein_coding	0.440547	1.39561e-07
ENSG00000245910|8|67833919|67838633|-|4715|1247|SNHG6|processed_transcript	ENSG00000173272|2|132222473|132250316|-|27844|4093|MZT2A|protein_coding	0.460153	3.20979e-08
ENSG00000245910|8|67833919|67838633|-|4715|1247|SNHG6|processed_transcript	ENSG00000173338|11|65360326|65363467|-|3142|1563|KCNK7|protein_coding	0.423404	4.68703e-07
ENSG00000245910|8|67833919|67838633|-|4715|1247|SNHG6|processed_transcript	ENSG00000173486|11|64008475|64011604|+|3130|1608|FKBP2|protein_coding	0.411336	1.05735e-06
ENSG00000245910|8|67833919|67838633|-|4715|1247|SNHG6|processed_transcript	ENSG00000173660|1|46769303|46782448|+|13146|1408|UQCRH|protein_coding	0.432558	2.47483e-07
ENSG00000245910|8|67833919|67838633|-|4715|1247|SNHG6|processed_transcript	ENSG00000173728|1|244515937|244552965|+|37029|1151|C1orf100|protein_coding	0.452542	5.74144e-08
ENSG00000245910|8|67833919|67838633|-|4715|1247|SNHG6|processed_transcript	ENSG00000173915|10|105148798|105156223|-|7426|898|USMG5|protein_coding	0.643075	1.21352e-16
ENSG00000245910|8|67833919|67838633|-|4715|1247|SNHG6|processed_transcript	ENSG00000174276|11|64883875|64885170|-|1296|1296|ZNHIT2|protein_coding	0.441882	1.26637e-07
ENSG00000245910|8|67833919|67838633|-|4715|1247|SNHG6|processed_transcript	ENSG00000174444|15|66790355|66816870|-|26516|5635|RPL4|protein_coding	0.479609	6.79479e-09
ENSG00000245910|8|67833919|67838633|-|4715|1247|SNHG6|processed_transcript	ENSG00000174775|11|532242|537287|-|5046|1854|HRAS|protein_coding	0.480369	6.38259e-09
ENSG00000245910|8|67833919|67838633|-|4715|1247|SNHG6|processed_transcript	ENSG00000174886|19|5891287|5904017|-|12731|4839|NDUFA11|protein_coding	0.474251	1.05224e-08
ENSG00000245910|8|67833919|67838633|-|4715|1247|SNHG6|processed_transcript	ENSG00000174898|19|5720688|5778745|+|58058|3084|CATSPERD|protein_coding	0.536441	4.00375e-11
ENSG00000245910|8|67833919|67838633|-|4715|1247|SNHG6|processed_transcript	ENSG00000174915|11|448268|491393|+|43126|6107|PTDSS2|protein_coding	0.439093	1.55065e-07
ENSG00000245910|8|67833919|67838633|-|4715|1247|SNHG6|processed_transcript	ENSG00000174917|19|5678432|5680907|-|2476|1854|C19orf70|protein_coding	0.443479	1.12675e-07
ENSG00000245910|8|67833919|67838633|-|4715|1247|SNHG6|processed_transcript	ENSG00000175197|12|57910371|57914300|-|3930|1178|DDIT3|protein_coding	0.401467	2.00959e-06
ENSG00000245910|8|67833919|67838633|-|4715|1247|SNHG6|processed_transcript	ENSG00000175336|12|56754353|56756607|-|2255|1715|APOF|protein_coding	0.424436	4.36538e-07
ENSG00000245910|8|67833919|67838633|-|4715|1247|SNHG6|processed_transcript	ENSG00000175602|11|65657875|65659105|+|1231|1231|CCDC85B|protein_coding	0.468268	1.69958e-08
ENSG00000245910|8|67833919|67838633|-|4715|1247|SNHG6|processed_transcript	ENSG00000175756|1|1309110|1310875|-|1766|1669|AURKAIP1|protein_coding	0.412204	9.98304e-07
ENSG00000245910|8|67833919|67838633|-|4715|1247|SNHG6|processed_transcript	ENSG00000176101|9|140083099|140084822|+|1724|1183|SSNA1|protein_coding	0.409296	1.2095e-06
ENSG00000245910|8|67833919|67838633|-|4715|1247|SNHG6|processed_transcript	ENSG00000176731|8|86126311|86132650|-|6340|2508|C8orf59|protein_coding	0.439456	1.51043e-07
ENSG00000245910|8|67833919|67838633|-|4715|1247|SNHG6|processed_transcript	ENSG00000177600|11|809647|812880|+|3234|1955|RPLP2|protein_coding	0.640584	1.72982e-16
ENSG00000245910|8|67833919|67838633|-|4715|1247|SNHG6|processed_transcript	ENSG00000177954|1|153963235|153964626|+|1392|946|RPS27|protein_coding	0.511761	4.1813e-10
ENSG00000245910|8|67833919|67838633|-|4715|1247|SNHG6|processed_transcript	ENSG00000178035|3|49061758|49066841|-|5084|2773|IMPDH2|protein_coding	0.403762	1.73401e-06
ENSG00000245910|8|67833919|67838633|-|4715|1247|SNHG6|processed_transcript	ENSG00000178096|1|149859440|149872351|+|12912|1461|BOLA1|protein_coding	0.487531	3.51054e-09
ENSG00000245910|8|67833919|67838633|-|4715|1247|SNHG6|processed_transcript	ENSG00000178125|8|67876334|67968839|-|92506|2250|PPP1R42|protein_coding	0.479794	6.6921e-09
ENSG00000245910|8|67833919|67838633|-|4715|1247|SNHG6|processed_transcript	ENSG00000178449|12|50505762|50514240|+|8479|1073|COX14|protein_coding	0.424728	4.27846e-07
ENSG00000245910|8|67833919|67838633|-|4715|1247|SNHG6|processed_transcript	ENSG00000178982|19|39109735|39127595|+|17861|2785|EIF3K|protein_coding	0.43362	2.29525e-07
ENSG00000245910|8|67833919|67838633|-|4715|1247|SNHG6|processed_transcript	ENSG00000179271|19|13064972|13068050|-|3079|743|GADD45GIP1|protein_coding	0.573417	8.17415e-13
ENSG00000245910|8|67833919|67838633|-|4715|1247|SNHG6|processed_transcript	ENSG00000182004|1|203830731|203839678|+|8948|1474|SNRPE|protein_coding	0.512649	3.85497e-10
ENSG00000245910|8|67833919|67838633|-|4715|1247|SNHG6|processed_transcript	ENSG00000182208|11|1490687|1522477|-|31791|4504|MOB2|protein_coding	0.47168	1.29438e-08
ENSG00000245910|8|67833919|67838633|-|4715|1247|SNHG6|processed_transcript	ENSG00000182518|X|55169535|55187743|-|18209|2499|FAM104B|protein_coding	0.416544	7.47197e-07
ENSG00000245910|8|67833919|67838633|-|4715|1247|SNHG6|processed_transcript	ENSG00000182600|2|233721980|233743418|+|21439|3698|C2orf82|protein_coding	0.487789	3.43486e-09
ENSG00000245910|8|67833919|67838633|-|4715|1247|SNHG6|processed_transcript	ENSG00000182676|17|79791368|79792926|-|1559|1449|PPP1R27|protein_coding	0.403698	1.74122e-06
ENSG00000245910|8|67833919|67838633|-|4715|1247|SNHG6|processed_transcript	ENSG00000182899|3|197676858|197683481|+|6624|2977|RPL35A|protein_coding	0.572301	9.25946e-13
ENSG00000245910|8|67833919|67838633|-|4715|1247|SNHG6|processed_transcript	ENSG00000183011|17|7760003|7788556|-|28554|1943|LSMD1|protein_coding	0.49619	1.67259e-09
ENSG00000245910|8|67833919|67838633|-|4715|1247|SNHG6|processed_transcript	ENSG00000183103|19|42341148|42348760|-|7613|2161|LYPD4|protein_coding	0.40762	1.34988e-06
ENSG00000245910|8|67833919|67838633|-|4715|1247|SNHG6|processed_transcript	ENSG00000183172|22|42475695|42480288|+|4594|1731|SMDT1|protein_coding	0.422738	4.90634e-07
ENSG00000245910|8|67833919|67838633|-|4715|1247|SNHG6|processed_transcript	ENSG00000183260|20|62492566|62494341|+|1776|1776|ABHD16B|protein_coding	0.405676	1.53202e-06
ENSG00000245910|8|67833919|67838633|-|4715|1247|SNHG6|processed_transcript	ENSG00000183605|10|120900279|120925179|-|24901|1868|SFXN4|protein_coding	0.443591	1.11753e-07
ENSG00000245910|8|67833919|67838633|-|4715|1247|SNHG6|processed_transcript	ENSG00000183617|19|3762662|3768573|+|5912|1003|MRPL54|protein_coding	0.427824	3.45145e-07
ENSG00000245910|8|67833919|67838633|-|4715|1247|SNHG6|processed_transcript	ENSG00000183648|14|92582466|92588261|-|5796|2263|NDUFB1|protein_coding	0.435203	2.05059e-07
ENSG00000245910|8|67833919|67838633|-|4715|1247|SNHG6|processed_transcript	ENSG00000184162|19|19312225|19314233|-|2009|1794|NR2C2AP|protein_coding	0.427187	3.60797e-07
ENSG00000245910|8|67833919|67838633|-|4715|1247|SNHG6|processed_transcript	ENSG00000184209|12|123942188|123957701|+|15514|5140|SNRNP35|protein_coding	0.445165	9.95385e-08
ENSG00000245910|8|67833919|67838633|-|4715|1247|SNHG6|processed_transcript	ENSG00000185187|11|405716|417455|-|11740|3496|SIGIRR|protein_coding	0.4085	1.27433e-06
ENSG00000245910|8|67833919|67838633|-|4715|1247|SNHG6|processed_transcript	ENSG00000185627|11|236546|252983|+|16438|4766|PSMD13|protein_coding	0.420169	5.8474e-07
ENSG00000245910|8|67833919|67838633|-|4715|1247|SNHG6|processed_transcript	ENSG00000185958|12|50720013|50790405|-|70393|8296|FAM186A|protein_coding	0.504144	8.31005e-10
ENSG00000245910|8|67833919|67838633|-|4715|1247|SNHG6|processed_transcript	ENSG00000186010|19|19626545|19644285|+|17741|3350|NDUFA13|protein_coding	0.417756	6.88578e-07
ENSG00000245910|8|67833919|67838633|-|4715|1247|SNHG6|processed_transcript	ENSG00000186184|13|28194903|28241548|+|46646|4464|POLR1D|protein_coding	0.405292	1.57066e-06
ENSG00000245910|8|67833919|67838633|-|4715|1247|SNHG6|processed_transcript	ENSG00000186198|15|65337708|65345734|+|8027|940|SLC51B|protein_coding	0.415712	7.90101e-07
ENSG00000245910|8|67833919|67838633|-|4715|1247|SNHG6|processed_transcript	ENSG00000186468|5|81569177|81574396|-|5220|4204|RPS23|protein_coding	0.422162	5.10372e-07
ENSG00000245910|8|67833919|67838633|-|4715|1247|SNHG6|processed_transcript	ENSG00000186471|X|119029800|119054679|+|24880|1173|AKAP14|protein_coding	0.428307	3.33705e-07
ENSG00000245910|8|67833919|67838633|-|4715|1247|SNHG6|processed_transcript	ENSG00000187109|12|76438670|76478813|-|40144|9052|NAP1L1|protein_coding	0.491187	2.57334e-09
ENSG00000245910|8|67833919|67838633|-|4715|1247|SNHG6|processed_transcript	ENSG00000187145|1|150266289|150281414|+|15126|1493|MRPS21|protein_coding	0.43926	1.53201e-07
ENSG00000245910|8|67833919|67838633|-|4715|1247|SNHG6|processed_transcript	ENSG00000188032|19|14192431|14196687|-|4257|1540|C19orf67|protein_coding	0.435278	2.03971e-07
ENSG00000245910|8|67833919|67838633|-|4715|1247|SNHG6|processed_transcript	ENSG00000188186|7|99746530|99753567|+|7038|1933|LAMTOR4|protein_coding	0.569925	1.20534e-12
ENSG00000245910|8|67833919|67838633|-|4715|1247|SNHG6|processed_transcript	ENSG00000188243|13|76099350|76123575|-|24226|2902|COMMD6|protein_coding	0.550098	1.00536e-11
ENSG00000245910|8|67833919|67838633|-|4715|1247|SNHG6|processed_transcript	ENSG00000188613|10|120789228|120793854|+|4627|4627|NANOS1|protein_coding	0.407144	1.39242e-06
ENSG00000245910|8|67833919|67838633|-|4715|1247|SNHG6|processed_transcript	ENSG00000188846|3|40498783|40503861|+|5079|2409|RPL14|protein_coding	0.553575	7.00071e-12
ENSG00000245910|8|67833919|67838633|-|4715|1247|SNHG6|processed_transcript	ENSG00000189046|12|109525996|109531436|-|5441|2287|ALKBH2|protein_coding	0.55492	6.07908e-12
ENSG00000245910|8|67833919|67838633|-|4715|1247|SNHG6|processed_transcript	ENSG00000196465|12|56546040|56553431|+|7392|3264|MYL6B|protein_coding	0.46234	2.70861e-08
ENSG00000245910|8|67833919|67838633|-|4715|1247|SNHG6|processed_transcript	ENSG00000196531|12|57106212|57125412|-|19201|10008|NACA|protein_coding	0.593774	7.73291e-14
ENSG00000245910|8|67833919|67838633|-|4715|1247|SNHG6|processed_transcript	ENSG00000196683|7|22852251|22862470|-|10220|1730|TOMM7|protein_coding	0.445815	9.48764e-08
ENSG00000245910|8|67833919|67838633|-|4715|1247|SNHG6|processed_transcript	ENSG00000196976|X|153706028|153707596|-|1569|1253|LAGE3|protein_coding	0.409749	1.17405e-06
ENSG00000245910|8|67833919|67838633|-|4715|1247|SNHG6|processed_transcript	ENSG00000197345|11|68658744|68671303|-|12560|2825|MRPL21|protein_coding	0.509341	5.21033e-10
ENSG00000245910|8|67833919|67838633|-|4715|1247|SNHG6|processed_transcript	ENSG00000197728|12|56435637|56438116|+|2480|1600|RPS26|protein_coding	0.417657	6.93209e-07
ENSG00000245910|8|67833919|67838633|-|4715|1247|SNHG6|processed_transcript	ENSG00000197756|2|217362912|217443903|+|80992|5958|RPL37A|protein_coding	0.646819	7.07935e-17
ENSG00000245910|8|67833919|67838633|-|4715|1247|SNHG6|processed_transcript	ENSG00000197889|10|15001438|15030049|+|28612|1407|MEIG1|protein_coding	0.455429	4.61257e-08
ENSG00000245910|8|67833919|67838633|-|4715|1247|SNHG6|processed_transcript	ENSG00000197958|9|130209953|130213684|-|3732|2452|RPL12|protein_coding	0.631008	6.56034e-16
ENSG00000245910|8|67833919|67838633|-|4715|1247|SNHG6|processed_transcript	ENSG00000198034|X|71475529|71497150|-|21622|2982|RPS4X|protein_coding	0.546037	1.52613e-11
ENSG00000245910|8|67833919|67838633|-|4715|1247|SNHG6|processed_transcript	ENSG00000198258|19|9938568|9940791|+|2224|1931|UBL5|protein_coding	0.509005	5.3714e-10
ENSG00000245910|8|67833919|67838633|-|4715|1247|SNHG6|processed_transcript	ENSG00000198695|MT|14149|14673|-|525|525|MT-ND6|protein_coding	0.429601	3.04816e-07
ENSG00000245910|8|67833919|67838633|-|4715|1247|SNHG6|processed_transcript	ENSG00000198755|6|35436185|35438562|+|2378|1501|RPL10A|protein_coding	0.450465	6.71246e-08
ENSG00000245910|8|67833919|67838633|-|4715|1247|SNHG6|processed_transcript	ENSG00000198918|X|118920467|118925606|-|5140|2141|RPL39|protein_coding	0.404437	1.66008e-06
ENSG00000245910|8|67833919|67838633|-|4715|1247|SNHG6|processed_transcript	ENSG00000204033|10|85980254|85985345|-|5092|3174|LRIT2|protein_coding	0.457868	3.82763e-08
ENSG00000245910|8|67833919|67838633|-|4715|1247|SNHG6|processed_transcript	ENSG00000204387|6|31802385|31807541|+|5157|1795|C6orf48|protein_coding	0.536495	3.98243e-11
ENSG00000245910|8|67833919|67838633|-|4715|1247|SNHG6|processed_transcript	ENSG00000204424|6|31674640|31685581|+|10942|1289|LY6G6F|protein_coding	0.412832	9.57576e-07
ENSG00000245910|8|67833919|67838633|-|4715|1247|SNHG6|processed_transcript	ENSG00000204435|6|31633013|31638120|+|5108|2933|CSNK2B|protein_coding	0.408035	1.31371e-06
ENSG00000245910|8|67833919|67838633|-|4715|1247|SNHG6|processed_transcript	ENSG00000204498|6|31514647|31526606|+|11960|1779|NFKBIL1|protein_coding	0.403789	1.73103e-06
ENSG00000245910|8|67833919|67838633|-|4715|1247|SNHG6|processed_transcript	ENSG00000204628|5|180663909|180675096|-|11188|6333|GNB2L1|protein_coding	0.528472	8.71872e-11
ENSG00000245910|8|67833919|67838633|-|4715|1247|SNHG6|processed_transcript	ENSG00000204922|11|62437745|62441159|+|3415|2398|C11orf83|protein_coding	0.536934	3.81323e-11
ENSG00000245910|8|67833919|67838633|-|4715|1247|SNHG6|processed_transcript	ENSG00000204954|12|104343980|104359486|-|15507|3096|C12orf73|protein_coding	0.491591	2.48607e-09
ENSG00000245910|8|67833919|67838633|-|4715|1247|SNHG6|processed_transcript	ENSG00000205138|19|36486090|36487220|+|1131|1131|SDHAF1|protein_coding	0.456711	4.18275e-08
ENSG00000245910|8|67833919|67838633|-|4715|1247|SNHG6|processed_transcript	ENSG00000205155|19|36236015|36237911|+|1897|1336|PSENEN|protein_coding	0.402441	1.88794e-06
ENSG00000245910|8|67833919|67838633|-|4715|1247|SNHG6|processed_transcript	ENSG00000205323|12|56146247|56211540|-|65294|3396|SARNP|protein_coding	0.559082	3.9125e-12
ENSG00000245910|8|67833919|67838633|-|4715|1247|SNHG6|processed_transcript	ENSG00000205544|17|7306294|7307456|-|1163|707|TMEM256|protein_coding	0.460751	3.06447e-08
ENSG00000245910|8|67833919|67838633|-|4715|1247|SNHG6|processed_transcript	ENSG00000205629|16|25123050|25189552|+|66503|2606|LCMT1|protein_coding	0.442894	1.1761e-07
ENSG00000245910|8|67833919|67838633|-|4715|1247|SNHG6|processed_transcript	ENSG00000205643|22|46639908|46646576|-|6669|2005|CDPF1|protein_coding	0.406329	1.46834e-06
ENSG00000245910|8|67833919|67838633|-|4715|1247|SNHG6|processed_transcript	ENSG00000205981|3|180701497|180707562|-|6066|3586|DNAJC19|protein_coding	0.403196	1.79842e-06
ENSG00000245910|8|67833919|67838633|-|4715|1247|SNHG6|processed_transcript	ENSG00000213123|3|196018090|196045170|-|27081|1246|TCTEX1D2|protein_coding	0.458613	3.61474e-08
ENSG00000245910|8|67833919|67838633|-|4715|1247|SNHG6|processed_transcript	ENSG00000213213|9|139690802|139702193|+|11392|2964|CCDC183|protein_coding	0.451978	5.99083e-08
ENSG00000245910|8|67833919|67838633|-|4715|1247|SNHG6|processed_transcript	ENSG00000213339|19|10812106|10824113|+|12008|3430|QTRT1|protein_coding	0.471014	1.36535e-08
ENSG00000245910|8|67833919|67838633|-|4715|1247|SNHG6|processed_transcript	ENSG00000213465|11|64781585|64789656|+|8072|2084|ARL2|protein_coding	0.452499	5.76022e-08
ENSG00000245910|8|67833919|67838633|-|4715|1247|SNHG6|processed_transcript	ENSG00000213619|11|47586888|47606114|+|19227|3670|NDUFS3|protein_coding	0.403497	1.76387e-06
ENSG00000245910|8|67833919|67838633|-|4715|1247|SNHG6|processed_transcript	ENSG00000213741|14|50043390|50065408|-|22019|2656|RPS29|protein_coding	0.517654	2.42889e-10
ENSG00000245910|8|67833919|67838633|-|4715|1247|SNHG6|processed_transcript	ENSG00000214026|11|1968508|2005752|+|37245|2975|MRPL23|protein_coding	0.581422	3.29762e-13
ENSG00000245910|8|67833919|67838633|-|4715|1247|SNHG6|processed_transcript	ENSG00000214046|19|16741562|16771253|-|29692|6020|SMIM7|protein_coding	0.437584	1.72891e-07
ENSG00000245910|8|67833919|67838633|-|4715|1247|SNHG6|processed_transcript	ENSG00000214109|19|13890884|13900972|-|10089|384|AC008686.1|protein_coding	0.442923	1.17362e-07
ENSG00000245910|8|67833919|67838633|-|4715|1247|SNHG6|processed_transcript	ENSG00000214237|3|150588832|150612089|-|23258|1071|FAM188B2|protein_coding	0.421402	5.37613e-07
ENSG00000245910|8|67833919|67838633|-|4715|1247|SNHG6|processed_transcript	ENSG00000214306|11|107643129|107647344|+|4216|318|AP001024.2|protein_coding	0.406873	1.41726e-06
ENSG00000245910|8|67833919|67838633|-|4715|1247|SNHG6|processed_transcript	ENSG00000214756|11|62432781|62435968|+|3188|3185|METTL12|protein_coding	0.498251	1.3977e-09
ENSG00000245910|8|67833919|67838633|-|4715|1247|SNHG6|processed_transcript	ENSG00000214941|17|15879874|15903031|-|23158|2559|ZSWIM7|protein_coding	0.442325	1.22607e-07
ENSG00000245910|8|67833919|67838633|-|4715|1247|SNHG6|processed_transcript	ENSG00000215009|12|7456880|7481320|+|24441|2477|ACSM4|protein_coding	0.413987	8.86706e-07
ENSG00000245910|8|67833919|67838633|-|4715|1247|SNHG6|processed_transcript	ENSG00000221883|3|48955221|48956818|-|1598|1598|ARIH2OS|protein_coding	0.434356	2.17825e-07
ENSG00000245910|8|67833919|67838633|-|4715|1247|SNHG6|processed_transcript	ENSG00000221983|19|18682540|18688360|+|5821|4306|UBA52|protein_coding	0.518618	2.22028e-10
ENSG00000245910|8|67833919|67838633|-|4715|1247|SNHG6|processed_transcript	ENSG00000222020|2|240323130|240324058|+|929|613|AC062017.1|protein_coding	0.445984	9.37039e-08
ENSG00000245910|8|67833919|67838633|-|4715|1247|SNHG6|processed_transcript	ENSG00000224838|5|59726565|59726939|+|375|375|FKSG52|protein_coding	0.412308	9.91475e-07
ENSG00000245910|8|67833919|67838633|-|4715|1247|SNHG6|processed_transcript	ENSG00000229117|12|56510370|56511727|+|1358|1088|RPL41|protein_coding	0.477586	8.02214e-09
ENSG00000245910|8|67833919|67838633|-|4715|1247|SNHG6|processed_transcript	ENSG00000229809|16|30580667|30584055|-|3389|3023|ZNF688|protein_coding	0.410696	1.10301e-06
ENSG00000245910|8|67833919|67838633|-|4715|1247|SNHG6|processed_transcript	ENSG00000229833|19|7694623|7696842|+|2220|1204|PET100|protein_coding	0.475093	9.82787e-09
ENSG00000245910|8|67833919|67838633|-|4715|1247|SNHG6|processed_transcript	ENSG00000231500|6|33239787|33244287|+|4501|1898|RPS18|protein_coding	0.586952	1.73589e-13
ENSG00000245910|8|67833919|67838633|-|4715|1247|SNHG6|processed_transcript	ENSG00000233438|2|27760253|27790011|+|29759|825|AC109829.1|protein_coding	0.455413	4.61819e-08
ENSG00000245910|8|67833919|67838633|-|4715|1247|SNHG6|processed_transcript	ENSG00000233538|2|232316906|232317864|+|959|568|AC017104.2|protein_coding	0.409891	1.16313e-06
ENSG00000245910|8|67833919|67838633|-|4715|1247|SNHG6|processed_transcript	ENSG00000233927|19|8386042|8388224|+|2183|2119|RPS28|protein_coding	0.552846	7.55493e-12
ENSG00000245910|8|67833919|67838633|-|4715|1247|SNHG6|processed_transcript	ENSG00000237190|5|133737778|133747589|-|9812|1757|CDKN2AIPNL|protein_coding	0.453523	5.33114e-08
ENSG00000245910|8|67833919|67838633|-|4715|1247|SNHG6|processed_transcript	ENSG00000239672|17|49230897|49239789|+|8893|3438|NME1|protein_coding	0.413755	9.00534e-07
ENSG00000245910|8|67833919|67838633|-|4715|1247|SNHG6|processed_transcript	ENSG00000241343|X|100645812|100651105|+|5294|3927|RPL36A|protein_coding	0.505662	7.25686e-10
ENSG00000245910|8|67833919|67838633|-|4715|1247|SNHG6|processed_transcript	ENSG00000241837|21|35275757|35288284|-|12528|3336|ATP5O|protein_coding	0.495555	1.76732e-09
ENSG00000245910|8|67833919|67838633|-|4715|1247|SNHG6|processed_transcript	ENSG00000242221|19|43568363|43587197|-|18835|2798|PSG2|protein_coding	0.40936	1.20442e-06
ENSG00000245910|8|67833919|67838633|-|4715|1247|SNHG6|processed_transcript	ENSG00000242852|19|12571998|12624668|-|52671|5708|ZNF709|protein_coding	0.454552	4.93081e-08
ENSG00000245910|8|67833919|67838633|-|4715|1247|SNHG6|processed_transcript	ENSG00000251357|22|24204375|24237410|+|33036|788|AP000350.10|protein_coding	0.443842	1.09716e-07
ENSG00000245910|8|67833919|67838633|-|4715|1247|SNHG6|processed_transcript	ENSG00000253506|17|59667794|59668563|-|770|770|NACA2|protein_coding	0.542915	2.09578e-11
ENSG00000245910|8|67833919|67838633|-|4715|1247|SNHG6|processed_transcript	ENSG00000254772|11|62327073|62342401|-|15329|2969|EEF1G|protein_coding	0.578356	4.68239e-13
ENSG00000245910|8|67833919|67838633|-|4715|1247|SNHG6|processed_transcript	ENSG00000255748|12|133787246|133787772|-|527|527|AC226150.4|protein_coding	0.513782	3.47454e-10
ENSG00000245910|8|67833919|67838633|-|4715|1247|SNHG6|processed_transcript	ENSG00000256061|15|55702723|55800432|-|97710|2917|DYX1C1|protein_coding	0.409934	1.15985e-06
ENSG00000245910|8|67833919|67838633|-|4715|1247|SNHG6|processed_transcript	ENSG00000256222|20|55933496|55934878|-|1383|1383|MTRNR2L3|protein_coding	0.414485	8.57727e-07
ENSG00000245910|8|67833919|67838633|-|4715|1247|SNHG6|processed_transcript	ENSG00000257727|12|56703626|56710120|-|6495|2956|CNPY2|protein_coding	0.42989	2.9869e-07
ENSG00000245910|8|67833919|67838633|-|4715|1247|SNHG6|processed_transcript	ENSG00000260238|1|156182773|156213123|+|30351|1007|PMF1-BGLAP|protein_coding	0.423285	4.72529e-07
ENSG00000245910|8|67833919|67838633|-|4715|1247|SNHG6|processed_transcript	ENSG00000262484|19|39399620|39402798|-|3179|1057|CCER2|protein_coding	0.424319	4.40071e-07
ENSG00000245910|8|67833919|67838633|-|4715|1247|SNHG6|processed_transcript	ENSG00000262814|17|79670387|79674556|+|4170|1028|MRPL12|protein_coding	0.430824	2.79717e-07
ENSG00000245910|8|67833919|67838633|-|4715|1247|SNHG6|processed_transcript	ENSG00000267673|19|10416103|10426691|-|10589|2401|FDX1L|protein_coding	0.442567	1.2046e-07
ENSG00000245910|8|67833919|67838633|-|4715|1247|SNHG6|processed_transcript	ENSG00000267885|1|33439268|33439642|+|375|375|FKSG48|protein_coding	0.489536	2.96203e-09
ENSG00000245910|8|67833919|67838633|-|4715|1247|SNHG6|processed_transcript	ENSG00000267913|21|45587818|45593580|-|5763|621|AP001055.1|protein_coding	0.460234	3.18972e-08
ENSG00000245910|8|67833919|67838633|-|4715|1247|SNHG6|processed_transcript	ENSG00000267941|7|65939543|65940709|+|1167|1167|AC008267.1|protein_coding	0.461636	2.86128e-08
ENSG00000245910|8|67833919|67838633|-|4715|1247|SNHG6|processed_transcript	ENSG00000269165|10|52094298|52095876|+|1579|1579|AC069547.1|protein_coding	0.421922	5.18833e-07
ENSG00000245910|8|67833919|67838633|-|4715|1247|SNHG6|processed_transcript	ENSG00000270188|1|238107024|238108575|-|1552|1552|MTRNR2L11|protein_coding	0.472259	1.23563e-08
ENSG00000245910|8|67833919|67838633|-|4715|1247|SNHG6|processed_transcript	ENSG00000272047|6|158589384|158620376|+|30993|7481|GTF2H5|protein_coding	0.414175	8.75688e-07
