# Supplementary material for: Ten Hypermethylated lncRNA Genes Are Specifically Involved in the Initiation, Progression, and Lymphatic and Peritoneal Metastasis of Epithelial Ovarian Cancer
Source: Int J Mol Sci. 2024 Nov 4;25(21):11843. doi: 10.3390/ijms252111843 (PMC11547154; doi:10.3390/ijms252111843)
Supplement: Supplementary file 1 [file ijms-25-11843-s001.zip › Table S12_HAND2-AS1_0.4_2024.10.10.xlsx]

## Sheet: HAND2-AS1_EMT_GeneCards
Supplementary Table S12: Intersection between list of mRNAs correlated with HAND2-AS1 at rs > 0.4 and list of EMT-associated genes according to GeneCards.
mRNA	lncRNA
ENSG00000000971|1|196621008|196716634|+|95627|8144|CFH|protein_coding	ENSG00000237125|4|174448421|174512475|+|64055|9829|HAND2-AS1|antisense
ENSG00000004399|3|129274018|129325661|-|51644|9738|PLXND1|protein_coding	ENSG00000237125|4|174448421|174512475|+|64055|9829|HAND2-AS1|antisense
ENSG00000004799|7|95212811|95225803|-|12993|4519|PDK4|protein_coding	ENSG00000237125|4|174448421|174512475|+|64055|9829|HAND2-AS1|antisense
ENSG00000005513|16|1031808|1036979|+|5172|4432|SOX8|protein_coding	ENSG00000237125|4|174448421|174512475|+|64055|9829|HAND2-AS1|antisense
ENSG00000006283|17|48638429|48704835|+|66407|9709|CACNA1G|protein_coding	ENSG00000237125|4|174448421|174512475|+|64055|9829|HAND2-AS1|antisense
ENSG00000006468|7|13930853|14031050|-|100198|9686|ETV1|protein_coding	ENSG00000237125|4|174448421|174512475|+|64055|9829|HAND2-AS1|antisense
ENSG00000006606|7|75398851|75419214|-|20364|706|CCL26|protein_coding	ENSG00000237125|4|174448421|174512475|+|64055|9829|HAND2-AS1|antisense
ENSG00000008294|17|49039535|49198226|-|158692|11948|SPAG9|protein_coding	ENSG00000237125|4|174448421|174512475|+|64055|9829|HAND2-AS1|antisense
ENSG00000011028|17|60704762|60770958|+|66197|6860|MRC2|protein_coding	ENSG00000237125|4|174448421|174512475|+|64055|9829|HAND2-AS1|antisense
ENSG00000011465|12|91539025|91576900|-|37876|8083|DCN|protein_coding	ENSG00000237125|4|174448421|174512475|+|64055|9829|HAND2-AS1|antisense
ENSG00000013297|3|170136653|170578169|+|441517|6032|CLDN11|protein_coding	ENSG00000237125|4|174448421|174512475|+|64055|9829|HAND2-AS1|antisense
ENSG00000016082|5|50678921|50690564|+|11644|3216|ISL1|protein_coding	ENSG00000237125|4|174448421|174512475|+|64055|9829|HAND2-AS1|antisense
ENSG00000017427|12|102789645|102874423|-|84779|8087|IGF1|protein_coding	ENSG00000237125|4|174448421|174512475|+|64055|9829|HAND2-AS1|antisense
ENSG00000018236|12|41086244|41466220|+|379977|7492|CNTN1|protein_coding	ENSG00000237125|4|174448421|174512475|+|64055|9829|HAND2-AS1|antisense
ENSG00000019549|8|49830249|49834299|-|4051|2282|SNAI2|protein_coding	ENSG00000237125|4|174448421|174512475|+|64055|9829|HAND2-AS1|antisense
ENSG00000019991|7|81328322|81399754|-|71433|8897|HGF|protein_coding	ENSG00000237125|4|174448421|174512475|+|64055|9829|HAND2-AS1|antisense
ENSG00000024422|19|48216600|48246391|+|29792|3923|EHD2|protein_coding	ENSG00000237125|4|174448421|174512475|+|64055|9829|HAND2-AS1|antisense
ENSG00000026025|10|17270258|17279592|+|9335|4965|VIM|protein_coding	ENSG00000237125|4|174448421|174512475|+|64055|9829|HAND2-AS1|antisense
ENSG00000031081|3|119013220|119139561|+|126342|9384|ARHGAP31|protein_coding	ENSG00000237125|4|174448421|174512475|+|64055|9829|HAND2-AS1|antisense
ENSG00000035862|17|76849059|76921469|-|72411|5633|TIMP2|protein_coding	ENSG00000237125|4|174448421|174512475|+|64055|9829|HAND2-AS1|antisense
ENSG00000038382|5|14143811|14532235|+|388425|17500|TRIO|protein_coding	ENSG00000237125|4|174448421|174512475|+|64055|9829|HAND2-AS1|antisense
ENSG00000038427|5|82767284|82878122|+|110839|14831|VCAN|protein_coding	ENSG00000237125|4|174448421|174512475|+|64055|9829|HAND2-AS1|antisense
ENSG00000039560|5|34656342|34832732|+|176391|7702|RAI14|protein_coding	ENSG00000237125|4|174448421|174512475|+|64055|9829|HAND2-AS1|antisense
ENSG00000044524|3|89156674|89531284|+|374611|6674|EPHA3|protein_coding	ENSG00000237125|4|174448421|174512475|+|64055|9829|HAND2-AS1|antisense
ENSG00000048740|10|11047259|11378674|+|331416|9873|CELF2|protein_coding	ENSG00000237125|4|174448421|174512475|+|64055|9829|HAND2-AS1|antisense
ENSG00000049192|5|64444563|64777747|-|333185|8567|ADAMTS6|protein_coding	ENSG00000237125|4|174448421|174512475|+|64055|9829|HAND2-AS1|antisense
ENSG00000049540|7|73442119|73484237|+|42119|6542|ELN|protein_coding	ENSG00000237125|4|174448421|174512475|+|64055|9829|HAND2-AS1|antisense
ENSG00000050405|12|50569571|50677329|-|107759|6317|LIMA1|protein_coding	ENSG00000237125|4|174448421|174512475|+|64055|9829|HAND2-AS1|antisense
ENSG00000053254|14|89591215|90085493|-|494279|11033|FOXN3|protein_coding	ENSG00000237125|4|174448421|174512475|+|64055|9829|HAND2-AS1|antisense
ENSG00000054803|20|54572496|54580528|-|8033|3024|CBLN4|protein_coding	ENSG00000237125|4|174448421|174512475|+|64055|9829|HAND2-AS1|antisense
ENSG00000057657|6|106534195|106557814|+|23620|6369|PRDM1|protein_coding	ENSG00000237125|4|174448421|174512475|+|64055|9829|HAND2-AS1|antisense
ENSG00000059804|12|8071826|8088871|-|17046|6159|SLC2A3|protein_coding	ENSG00000237125|4|174448421|174512475|+|64055|9829|HAND2-AS1|antisense
ENSG00000060718|1|103342023|103574052|-|232030|8265|COL11A1|protein_coding	ENSG00000237125|4|174448421|174512475|+|64055|9829|HAND2-AS1|antisense
ENSG00000061337|8|20103676|20161474|-|57799|5706|LZTS1|protein_coding	ENSG00000237125|4|174448421|174512475|+|64055|9829|HAND2-AS1|antisense
ENSG00000064666|19|1026298|1039068|+|12771|3928|CNN2|protein_coding	ENSG00000237125|4|174448421|174512475|+|64055|9829|HAND2-AS1|antisense
ENSG00000065308|6|52362200|52441713|-|79514|6908|TRAM2|protein_coding	ENSG00000237125|4|174448421|174512475|+|64055|9829|HAND2-AS1|antisense
ENSG00000065534|3|123328896|123603178|-|274283|22166|MYLK|protein_coding	ENSG00000237125|4|174448421|174512475|+|64055|9829|HAND2-AS1|antisense
ENSG00000069869|15|56119120|56285944|-|166825|9097|NEDD4|protein_coding	ENSG00000237125|4|174448421|174512475|+|64055|9829|HAND2-AS1|antisense
ENSG00000070193|5|44303646|44389808|-|86163|3011|FGF10|protein_coding	ENSG00000237125|4|174448421|174512475|+|64055|9829|HAND2-AS1|antisense
ENSG00000071054|2|102313312|102511149|+|197838|11918|MAP4K4|protein_coding	ENSG00000237125|4|174448421|174512475|+|64055|9829|HAND2-AS1|antisense
ENSG00000072163|2|128395956|128439360|-|43405|8487|LIMS2|protein_coding	ENSG00000237125|4|174448421|174512475|+|64055|9829|HAND2-AS1|antisense
ENSG00000073712|14|53323986|53419153|-|95168|8510|FERMT2|protein_coding	ENSG00000237125|4|174448421|174512475|+|64055|9829|HAND2-AS1|antisense
ENSG00000073756|1|186640923|186649559|-|8637|5269|PTGS2|protein_coding	ENSG00000237125|4|174448421|174512475|+|64055|9829|HAND2-AS1|antisense
ENSG00000074590|12|106457118|106533811|-|76694|7008|NUAK1|protein_coding	ENSG00000237125|4|174448421|174512475|+|64055|9829|HAND2-AS1|antisense
ENSG00000075223|7|80371854|80551675|-|179822|6268|SEMA3C|protein_coding	ENSG00000237125|4|174448421|174512475|+|64055|9829|HAND2-AS1|antisense
ENSG00000075618|7|5632439|5646286|+|13848|3707|FSCN1|protein_coding	ENSG00000237125|4|174448421|174512475|+|64055|9829|HAND2-AS1|antisense
ENSG00000077157|1|202317827|202561834|+|244008|18537|PPP1R12B|protein_coding	ENSG00000237125|4|174448421|174512475|+|64055|9829|HAND2-AS1|antisense
ENSG00000077264|X|110187513|110470589|+|283077|10312|PAK3|protein_coding	ENSG00000237125|4|174448421|174512475|+|64055|9829|HAND2-AS1|antisense
ENSG00000077942|22|45898118|45997015|+|98898|7136|FBLN1|protein_coding	ENSG00000237125|4|174448421|174512475|+|64055|9829|HAND2-AS1|antisense
ENSG00000077943|10|15555948|15762124|-|206177|7528|ITGA8|protein_coding	ENSG00000237125|4|174448421|174512475|+|64055|9829|HAND2-AS1|antisense
ENSG00000078098|2|163027194|163101661|-|74468|7003|FAP|protein_coding	ENSG00000237125|4|174448421|174512475|+|64055|9829|HAND2-AS1|antisense
ENSG00000080573|19|10070237|10121147|-|50911|6750|COL5A3|protein_coding	ENSG00000237125|4|174448421|174512475|+|64055|9829|HAND2-AS1|antisense
ENSG00000081189|5|88013975|88199922|-|185948|9053|MEF2C|protein_coding	ENSG00000237125|4|174448421|174512475|+|64055|9829|HAND2-AS1|antisense
ENSG00000082397|18|5392383|5630699|-|238317|10975|EPB41L3|protein_coding	ENSG00000237125|4|174448421|174512475|+|64055|9829|HAND2-AS1|antisense
ENSG00000083857|4|187508937|187647876|-|138940|16168|FAT1|protein_coding	ENSG00000237125|4|174448421|174512475|+|64055|9829|HAND2-AS1|antisense
ENSG00000084674|2|21224301|21266945|-|42645|14828|APOB|protein_coding	ENSG00000237125|4|174448421|174512475|+|64055|9829|HAND2-AS1|antisense
ENSG00000087245|16|55423612|55540603|+|116992|4933|MMP2|protein_coding	ENSG00000237125|4|174448421|174512475|+|64055|9829|HAND2-AS1|antisense
ENSG00000089041|12|121570622|121623876|+|53255|3587|P2RX7|protein_coding	ENSG00000237125|4|174448421|174512475|+|64055|9829|HAND2-AS1|antisense
ENSG00000089225|12|114791736|114846247|-|54512|4363|TBX5|protein_coding	ENSG00000237125|4|174448421|174512475|+|64055|9829|HAND2-AS1|antisense
ENSG00000090376|12|66582659|66648402|+|65744|10004|IRAK3|protein_coding	ENSG00000237125|4|174448421|174512475|+|64055|9829|HAND2-AS1|antisense
ENSG00000091592|17|5402747|5522744|-|119998|12811|NLRP1|protein_coding	ENSG00000237125|4|174448421|174512475|+|64055|9829|HAND2-AS1|antisense
ENSG00000091656|8|77593454|77779521|+|186068|15696|ZFHX4|protein_coding	ENSG00000237125|4|174448421|174512475|+|64055|9829|HAND2-AS1|antisense
ENSG00000095637|10|97071528|97321171|-|249644|10819|SORBS1|protein_coding	ENSG00000237125|4|174448421|174512475|+|64055|9829|HAND2-AS1|antisense
ENSG00000095752|19|55875757|55881831|-|6075|2671|IL11|protein_coding	ENSG00000237125|4|174448421|174512475|+|64055|9829|HAND2-AS1|antisense
ENSG00000099250|10|33466420|33625190|-|158771|11517|NRP1|protein_coding	ENSG00000237125|4|174448421|174512475|+|64055|9829|HAND2-AS1|antisense
ENSG00000099953|22|24110413|24126503|+|16091|5176|MMP11|protein_coding	ENSG00000237125|4|174448421|174512475|+|64055|9829|HAND2-AS1|antisense
ENSG00000099998|22|24615622|24641110|-|25489|2590|GGT5|protein_coding	ENSG00000237125|4|174448421|174512475|+|64055|9829|HAND2-AS1|antisense
ENSG00000100097|22|38071615|38075813|+|4199|1099|LGALS1|protein_coding	ENSG00000237125|4|174448421|174512475|+|64055|9829|HAND2-AS1|antisense
ENSG00000100234|22|33197687|33259030|+|61344|4603|TIMP3|protein_coding	ENSG00000237125|4|174448421|174512475|+|64055|9829|HAND2-AS1|antisense
ENSG00000100311|22|39619364|39640756|-|21393|3761|PDGFB|protein_coding	ENSG00000237125|4|174448421|174512475|+|64055|9829|HAND2-AS1|antisense
ENSG00000101265|20|4760669|4804291|-|43623|5759|RASSF2|protein_coding	ENSG00000237125|4|174448421|174512475|+|64055|9829|HAND2-AS1|antisense
ENSG00000101335|20|35169887|35178228|+|8342|1199|MYL9|protein_coding	ENSG00000237125|4|174448421|174512475|+|64055|9829|HAND2-AS1|antisense
ENSG00000102024|X|114795501|114885181|+|89681|4138|PLS3|protein_coding	ENSG00000237125|4|174448421|174512475|+|64055|9829|HAND2-AS1|antisense
ENSG00000102359|X|99899215|99926296|+|27082|2368|SRPX2|protein_coding	ENSG00000237125|4|174448421|174512475|+|64055|9829|HAND2-AS1|antisense
ENSG00000103196|16|84853590|84954374|+|100785|7963|CRISPLD2|protein_coding	ENSG00000237125|4|174448421|174512475|+|64055|9829|HAND2-AS1|antisense
ENSG00000103241|16|86544133|86548076|+|3944|2568|FOXF1|protein_coding	ENSG00000237125|4|174448421|174512475|+|64055|9829|HAND2-AS1|antisense
ENSG00000104332|8|41119481|41167016|-|47536|4757|SFRP1|protein_coding	ENSG00000237125|4|174448421|174512475|+|64055|9829|HAND2-AS1|antisense
ENSG00000104967|19|46436992|46476804|-|39813|8684|NOVA2|protein_coding	ENSG00000237125|4|174448421|174512475|+|64055|9829|HAND2-AS1|antisense
ENSG00000105329|19|41807492|41859816|-|52325|3238|TGFB1|protein_coding	ENSG00000237125|4|174448421|174512475|+|64055|9829|HAND2-AS1|antisense
ENSG00000105509|19|52216365|52227247|-|10883|2241|HAS1|protein_coding	ENSG00000237125|4|174448421|174512475|+|64055|9829|HAND2-AS1|antisense
ENSG00000105664|19|18893583|18902123|-|8541|3100|COMP|protein_coding	ENSG00000237125|4|174448421|174512475|+|64055|9829|HAND2-AS1|antisense
ENSG00000105991|7|27132612|27135615|-|3004|2539|HOXA1|protein_coding	ENSG00000237125|4|174448421|174512475|+|64055|9829|HAND2-AS1|antisense
ENSG00000105996|7|27139721|27142430|-|2710|2066|HOXA2|protein_coding	ENSG00000237125|4|174448421|174512475|+|64055|9829|HAND2-AS1|antisense
ENSG00000105997|7|27145803|27192200|-|46398|4306|HOXA3|protein_coding	ENSG00000237125|4|174448421|174512475|+|64055|9829|HAND2-AS1|antisense
ENSG00000106004|7|27180671|27183287|-|2617|1707|HOXA5|protein_coding	ENSG00000237125|4|174448421|174512475|+|64055|9829|HAND2-AS1|antisense
ENSG00000106278|7|121513143|121702090|+|188948|9917|PTPRZ1|protein_coding	ENSG00000237125|4|174448421|174512475|+|64055|9829|HAND2-AS1|antisense
ENSG00000106366|7|100770370|100782547|+|12178|3190|SERPINE1|protein_coding	ENSG00000237125|4|174448421|174512475|+|64055|9829|HAND2-AS1|antisense
ENSG00000106483|7|37945543|38065297|-|119755|3597|SFRP4|protein_coding	ENSG00000237125|4|174448421|174512475|+|64055|9829|HAND2-AS1|antisense
ENSG00000106511|7|15650837|15726437|-|75601|2500|MEOX2|protein_coding	ENSG00000237125|4|174448421|174512475|+|64055|9829|HAND2-AS1|antisense
ENSG00000106571|7|42000548|42277469|-|276922|9239|GLI3|protein_coding	ENSG00000237125|4|174448421|174512475|+|64055|9829|HAND2-AS1|antisense
ENSG00000106624|7|44143960|44154161|+|10202|4955|AEBP1|protein_coding	ENSG00000237125|4|174448421|174512475|+|64055|9829|HAND2-AS1|antisense
ENSG00000106809|9|95146249|95166978|-|20730|3321|OGN|protein_coding	ENSG00000237125|4|174448421|174512475|+|64055|9829|HAND2-AS1|antisense
ENSG00000106819|9|95218487|95244788|-|26302|2487|ASPN|protein_coding	ENSG00000237125|4|174448421|174512475|+|64055|9829|HAND2-AS1|antisense
ENSG00000107551|10|45454855|45491339|+|36485|9481|RASSF4|protein_coding	ENSG00000237125|4|174448421|174512475|+|64055|9829|HAND2-AS1|antisense
ENSG00000107562|10|44793038|44881941|-|88904|6380|CXCL12|protein_coding	ENSG00000237125|4|174448421|174512475|+|64055|9829|HAND2-AS1|antisense
ENSG00000107611|10|16865963|17171830|-|305868|13168|CUBN|protein_coding	ENSG00000237125|4|174448421|174512475|+|64055|9829|HAND2-AS1|antisense
ENSG00000107796|10|90694831|90751147|-|56317|3027|ACTA2|protein_coding	ENSG00000237125|4|174448421|174512475|+|64055|9829|HAND2-AS1|antisense
ENSG00000107957|10|105348285|105615301|-|267017|12436|SH3PXD2A|protein_coding	ENSG00000237125|4|174448421|174512475|+|64055|9829|HAND2-AS1|antisense
ENSG00000108821|17|48260650|48278993|-|18344|9819|COL1A1|protein_coding	ENSG00000237125|4|174448421|174512475|+|64055|9829|HAND2-AS1|antisense
ENSG00000109046|17|25621102|25640657|+|19556|6307|WSB1|protein_coding	ENSG00000237125|4|174448421|174512475|+|64055|9829|HAND2-AS1|antisense
ENSG00000109072|17|26691290|26700110|-|8821|3092|VTN|protein_coding	ENSG00000237125|4|174448421|174512475|+|64055|9829|HAND2-AS1|antisense
ENSG00000109339|4|86936276|87515284|-|579009|9816|MAPK10|protein_coding	ENSG00000237125|4|174448421|174512475|+|64055|9829|HAND2-AS1|antisense
ENSG00000109705|4|13542454|13546674|-|4221|2801|NKX3-2|protein_coding	ENSG00000237125|4|174448421|174512475|+|64055|9829|HAND2-AS1|antisense
ENSG00000111052|12|81186299|81331704|-|145406|6795|LIN7A|protein_coding	ENSG00000237125|4|174448421|174512475|+|64055|9829|HAND2-AS1|antisense
ENSG00000111145|12|96588160|96663613|+|75454|4648|ELK3|protein_coding	ENSG00000237125|4|174448421|174512475|+|64055|9829|HAND2-AS1|antisense
ENSG00000111450|12|131274145|131323811|-|49667|3723|STX2|protein_coding	ENSG00000237125|4|174448421|174512475|+|64055|9829|HAND2-AS1|antisense
ENSG00000111799|6|75794042|75915767|-|121726|12476|COL12A1|protein_coding	ENSG00000237125|4|174448421|174512475|+|64055|9829|HAND2-AS1|antisense
ENSG00000111859|6|11183531|11382581|-|199051|10359|NEDD9|protein_coding	ENSG00000237125|4|174448421|174512475|+|64055|9829|HAND2-AS1|antisense
ENSG00000112562|6|168841831|169073984|+|232154|4032|SMOC2|protein_coding	ENSG00000237125|4|174448421|174512475|+|64055|9829|HAND2-AS1|antisense
ENSG00000112769|6|112429963|112576141|-|146179|11575|LAMA4|protein_coding	ENSG00000237125|4|174448421|174512475|+|64055|9829|HAND2-AS1|antisense
ENSG00000112837|6|85397069|85474237|-|77169|8469|TBX18|protein_coding	ENSG00000237125|4|174448421|174512475|+|64055|9829|HAND2-AS1|antisense
ENSG00000112902|5|9035138|9546187|-|511050|12097|SEMA5A|protein_coding	ENSG00000237125|4|174448421|174512475|+|64055|9829|HAND2-AS1|antisense
ENSG00000112964|5|42423879|42721979|+|298101|5871|GHR|protein_coding	ENSG00000237125|4|174448421|174512475|+|64055|9829|HAND2-AS1|antisense
ENSG00000113083|5|121398890|121413980|-|15091|5468|LOX|protein_coding	ENSG00000237125|4|174448421|174512475|+|64055|9829|HAND2-AS1|antisense
ENSG00000113140|5|151040657|151066726|-|26070|4831|SPARC|protein_coding	ENSG00000237125|4|174448421|174512475|+|64055|9829|HAND2-AS1|antisense
ENSG00000113578|5|141971743|142077617|-|105875|5051|FGF1|protein_coding	ENSG00000237125|4|174448421|174512475|+|64055|9829|HAND2-AS1|antisense
ENSG00000113721|5|149493400|149535435|-|42036|7137|PDGFRB|protein_coding	ENSG00000237125|4|174448421|174512475|+|64055|9829|HAND2-AS1|antisense
ENSG00000114770|3|183637722|183735803|-|98082|11441|ABCC5|protein_coding	ENSG00000237125|4|174448421|174512475|+|64055|9829|HAND2-AS1|antisense
ENSG00000115232|2|182321929|182400914|+|78986|7901|ITGA4|protein_coding	ENSG00000237125|4|174448421|174512475|+|64055|9829|HAND2-AS1|antisense
ENSG00000115310|2|55199325|55339757|-|140433|6642|RTN4|protein_coding	ENSG00000237125|4|174448421|174512475|+|64055|9829|HAND2-AS1|antisense
ENSG00000115318|2|74759541|74782817|-|23277|4363|LOXL3|protein_coding	ENSG00000237125|4|174448421|174512475|+|64055|9829|HAND2-AS1|antisense
ENSG00000115355|2|55514978|55647057|-|132080|14537|CCDC88A|protein_coding	ENSG00000237125|4|174448421|174512475|+|64055|9829|HAND2-AS1|antisense
ENSG00000115380|2|56093102|56151274|-|58173|4244|EFEMP1|protein_coding	ENSG00000237125|4|174448421|174512475|+|64055|9829|HAND2-AS1|antisense
ENSG00000115414|2|216225163|216300895|-|75733|17315|FN1|protein_coding	ENSG00000237125|4|174448421|174512475|+|64055|9829|HAND2-AS1|antisense
ENSG00000115419|2|191745553|191830278|+|84726|9827|GLS|protein_coding	ENSG00000237125|4|174448421|174512475|+|64055|9829|HAND2-AS1|antisense
ENSG00000115461|2|217536828|217560248|-|23421|6442|IGFBP5|protein_coding	ENSG00000237125|4|174448421|174512475|+|64055|9829|HAND2-AS1|antisense
ENSG00000115602|2|102927962|102968497|+|40536|5746|IL1RL1|protein_coding	ENSG00000237125|4|174448421|174512475|+|64055|9829|HAND2-AS1|antisense
ENSG00000115738|2|8818975|8824583|+|5609|2205|ID2|protein_coding	ENSG00000237125|4|174448421|174512475|+|64055|9829|HAND2-AS1|antisense
ENSG00000115935|2|175424300|175547644|-|123345|9121|WIPF1|protein_coding	ENSG00000237125|4|174448421|174512475|+|64055|9829|HAND2-AS1|antisense
ENSG00000116132|1|170631869|170708560|+|76692|8246|PRRX1|protein_coding	ENSG00000237125|4|174448421|174512475|+|64055|9829|HAND2-AS1|antisense
ENSG00000116194|1|178818840|178840187|-|21348|3403|ANGPTL1|protein_coding	ENSG00000237125|4|174448421|174512475|+|64055|9829|HAND2-AS1|antisense
ENSG00000116285|1|8064464|8086368|-|21905|4186|ERRFI1|protein_coding	ENSG00000237125|4|174448421|174512475|+|64055|9829|HAND2-AS1|antisense
ENSG00000116741|1|192778169|192781403|+|3235|2086|RGS2|protein_coding	ENSG00000237125|4|174448421|174512475|+|64055|9829|HAND2-AS1|antisense
ENSG00000116962|1|236139130|236228462|-|89333|5864|NID1|protein_coding	ENSG00000237125|4|174448421|174512475|+|64055|9829|HAND2-AS1|antisense
ENSG00000117020|1|243651535|244014381|-|362847|7499|AKT3|protein_coding	ENSG00000237125|4|174448421|174512475|+|64055|9829|HAND2-AS1|antisense
ENSG00000117318|1|23884409|23886285|-|1877|1797|ID3|protein_coding	ENSG00000237125|4|174448421|174512475|+|64055|9829|HAND2-AS1|antisense
ENSG00000118495|6|144261437|144385735|-|124299|6178|PLAGL1|protein_coding	ENSG00000237125|4|174448421|174512475|+|64055|9829|HAND2-AS1|antisense
ENSG00000118515|6|134490384|134639250|-|148867|9992|SGK1|protein_coding	ENSG00000237125|4|174448421|174512475|+|64055|9829|HAND2-AS1|antisense
ENSG00000118762|4|88928820|88998929|+|70110|5498|PKD2|protein_coding	ENSG00000237125|4|174448421|174512475|+|64055|9829|HAND2-AS1|antisense
ENSG00000118971|12|4382938|4414516|+|31579|7157|CCND2|protein_coding	ENSG00000237125|4|174448421|174512475|+|64055|9829|HAND2-AS1|antisense
ENSG00000119042|2|200134223|200335989|-|201767|10958|SATB2|protein_coding	ENSG00000237125|4|174448421|174512475|+|64055|9829|HAND2-AS1|antisense
ENSG00000119630|14|75408537|75422487|-|13951|5962|PGF|protein_coding	ENSG00000237125|4|174448421|174512475|+|64055|9829|HAND2-AS1|antisense
ENSG00000119681|14|74964873|75079306|-|114434|9310|LTBP2|protein_coding	ENSG00000237125|4|174448421|174512475|+|64055|9829|HAND2-AS1|antisense
ENSG00000119699|14|76424442|76449334|-|24893|4914|TGFB3|protein_coding	ENSG00000237125|4|174448421|174512475|+|64055|9829|HAND2-AS1|antisense
ENSG00000120129|5|172195093|172198198|-|3106|2019|DUSP1|protein_coding	ENSG00000237125|4|174448421|174512475|+|64055|9829|HAND2-AS1|antisense
ENSG00000120156|9|27109139|27230173|+|121035|4768|TEK|protein_coding	ENSG00000237125|4|174448421|174512475|+|64055|9829|HAND2-AS1|antisense
ENSG00000120279|6|153019030|153045702|+|26673|3030|MYCT1|protein_coding	ENSG00000237125|4|174448421|174512475|+|64055|9829|HAND2-AS1|antisense
ENSG00000120594|10|20105168|20578785|+|473618|12567|PLXDC2|protein_coding	ENSG00000237125|4|174448421|174512475|+|64055|9829|HAND2-AS1|antisense
ENSG00000120708|5|135364584|135399507|+|34924|7835|TGFBI|protein_coding	ENSG00000237125|4|174448421|174512475|+|64055|9829|HAND2-AS1|antisense
ENSG00000120833|12|93963590|93977263|+|13674|6776|SOCS2|protein_coding	ENSG00000237125|4|174448421|174512475|+|64055|9829|HAND2-AS1|antisense
ENSG00000120907|8|26605667|26724790|-|119124|5848|ADRA1A|protein_coding	ENSG00000237125|4|174448421|174512475|+|64055|9829|HAND2-AS1|antisense
ENSG00000120910|8|22298332|22398652|+|100321|2896|PPP3CC|protein_coding	ENSG00000237125|4|174448421|174512475|+|64055|9829|HAND2-AS1|antisense
ENSG00000121440|3|73431584|73674091|-|242508|6136|PDZRN3|protein_coding	ENSG00000237125|4|174448421|174512475|+|64055|9829|HAND2-AS1|antisense
ENSG00000122121|X|128872950|128903514|+|30565|3500|XPNPEP2|protein_coding	ENSG00000237125|4|174448421|174512475|+|64055|9829|HAND2-AS1|antisense
ENSG00000122641|7|41724712|41742706|-|17995|7532|INHBA|protein_coding	ENSG00000237125|4|174448421|174512475|+|64055|9829|HAND2-AS1|antisense
ENSG00000122691|7|19060614|19157295|-|96682|2033|TWIST1|protein_coding	ENSG00000237125|4|174448421|174512475|+|64055|9829|HAND2-AS1|antisense
ENSG00000122707|9|36036430|36124448|+|88019|6045|RECK|protein_coding	ENSG00000237125|4|174448421|174512475|+|64055|9829|HAND2-AS1|antisense
ENSG00000122786|7|134429003|134655479|+|226477|9930|CALD1|protein_coding	ENSG00000237125|4|174448421|174512475|+|64055|9829|HAND2-AS1|antisense
ENSG00000122861|10|75668935|75677255|+|8321|2950|PLAU|protein_coding	ENSG00000237125|4|174448421|174512475|+|64055|9829|HAND2-AS1|antisense
ENSG00000122870|10|60272900|60591195|+|318296|6567|BICC1|protein_coding	ENSG00000237125|4|174448421|174512475|+|64055|9829|HAND2-AS1|antisense
ENSG00000122877|10|64571756|64679660|-|107905|3689|EGR2|protein_coding	ENSG00000237125|4|174448421|174512475|+|64055|9829|HAND2-AS1|antisense
ENSG00000123342|12|56229217|56236750|-|7534|4672|MMP19|protein_coding	ENSG00000237125|4|174448421|174512475|+|64055|9829|HAND2-AS1|antisense
ENSG00000123358|12|52416616|52453291|+|36676|7290|NR4A1|protein_coding	ENSG00000237125|4|174448421|174512475|+|64055|9829|HAND2-AS1|antisense
ENSG00000123384|12|57522276|57607134|+|84859|20839|LRP1|protein_coding	ENSG00000237125|4|174448421|174512475|+|64055|9829|HAND2-AS1|antisense
ENSG00000123572|X|105066536|105202602|+|136067|8466|NRK|protein_coding	ENSG00000237125|4|174448421|174512475|+|64055|9829|HAND2-AS1|antisense
ENSG00000123610|2|152214106|152236560|+|22455|1577|TNFAIP6|protein_coding	ENSG00000237125|4|174448421|174512475|+|64055|9829|HAND2-AS1|antisense
ENSG00000123989|2|220403669|220408509|-|4841|3354|CHPF|protein_coding	ENSG00000237125|4|174448421|174512475|+|64055|9829|HAND2-AS1|antisense
ENSG00000124181|20|39765600|39811629|+|46030|7164|PLCG1|protein_coding	ENSG00000237125|4|174448421|174512475|+|64055|9829|HAND2-AS1|antisense
ENSG00000124216|20|48599536|48605423|+|5888|1686|SNAI1|protein_coding	ENSG00000237125|4|174448421|174512475|+|64055|9829|HAND2-AS1|antisense
ENSG00000124225|20|56223448|56286592|-|63145|5619|PMEPA1|protein_coding	ENSG00000237125|4|174448421|174512475|+|64055|9829|HAND2-AS1|antisense
ENSG00000124491|6|6144318|6321246|-|176929|4690|F13A1|protein_coding	ENSG00000237125|4|174448421|174512475|+|64055|9829|HAND2-AS1|antisense
ENSG00000124762|6|36644305|36655116|+|10812|2985|CDKN1A|protein_coding	ENSG00000237125|4|174448421|174512475|+|64055|9829|HAND2-AS1|antisense
ENSG00000124788|6|16299343|16761722|-|462380|16487|ATXN1|protein_coding	ENSG00000237125|4|174448421|174512475|+|64055|9829|HAND2-AS1|antisense
ENSG00000124813|6|45295894|45632086|+|336193|8191|RUNX2|protein_coding	ENSG00000237125|4|174448421|174512475|+|64055|9829|HAND2-AS1|antisense
ENSG00000125378|14|54416454|54425479|-|9026|3082|BMP4|protein_coding	ENSG00000237125|4|174448421|174512475|+|64055|9829|HAND2-AS1|antisense
ENSG00000125430|17|14204400|14252721|+|48322|5367|HS3ST3B1|protein_coding	ENSG00000237125|4|174448421|174512475|+|64055|9829|HAND2-AS1|antisense
ENSG00000125675|X|122318006|122624766|+|306761|6883|GRIA3|protein_coding	ENSG00000237125|4|174448421|174512475|+|64055|9829|HAND2-AS1|antisense
ENSG00000125845|20|6748311|6760927|+|12617|3601|BMP2|protein_coding	ENSG00000237125|4|174448421|174512475|+|64055|9829|HAND2-AS1|antisense
ENSG00000126603|16|4364762|4389598|+|24837|4469|GLIS2|protein_coding	ENSG00000237125|4|174448421|174512475|+|64055|9829|HAND2-AS1|antisense
ENSG00000126785|14|63670832|63759937|+|89106|3793|RHOJ|protein_coding	ENSG00000237125|4|174448421|174512475|+|64055|9829|HAND2-AS1|antisense
ENSG00000127329|12|70910630|71031220|-|120591|13562|PTPRB|protein_coding	ENSG00000237125|4|174448421|174512475|+|64055|9829|HAND2-AS1|antisense
ENSG00000127528|19|16435628|16438685|+|3058|2018|KLF2|protein_coding	ENSG00000237125|4|174448421|174512475|+|64055|9829|HAND2-AS1|antisense
ENSG00000128052|4|55944644|55991756|-|47113|6259|KDR|protein_coding	ENSG00000237125|4|174448421|174512475|+|64055|9829|HAND2-AS1|antisense
ENSG00000128271|22|24813847|24838328|+|24482|4193|ADORA2A|protein_coding	ENSG00000237125|4|174448421|174512475|+|64055|9829|HAND2-AS1|antisense
ENSG00000128512|7|111366166|111846466|-|480301|11351|DOCK4|protein_coding	ENSG00000237125|4|174448421|174512475|+|64055|9829|HAND2-AS1|antisense
ENSG00000128573|7|113726382|114333827|+|607446|15782|FOXP2|protein_coding	ENSG00000237125|4|174448421|174512475|+|64055|9829|HAND2-AS1|antisense
ENSG00000128591|7|128470431|128499328|+|28898|9280|FLNC|protein_coding	ENSG00000237125|4|174448421|174512475|+|64055|9829|HAND2-AS1|antisense
ENSG00000128641|2|192109911|192290115|+|180205|9527|MYO1B|protein_coding	ENSG00000237125|4|174448421|174512475|+|64055|9829|HAND2-AS1|antisense
ENSG00000129009|15|74466012|74469213|+|3202|2671|ISLR|protein_coding	ENSG00000237125|4|174448421|174512475|+|64055|9829|HAND2-AS1|antisense
ENSG00000129038|15|74218330|74244478|+|26149|3637|LOXL1|protein_coding	ENSG00000237125|4|174448421|174512475|+|64055|9829|HAND2-AS1|antisense
ENSG00000129116|4|169418217|169849608|+|431392|10114|PALLD|protein_coding	ENSG00000237125|4|174448421|174512475|+|64055|9829|HAND2-AS1|antisense
ENSG00000129993|16|88941266|89043612|-|102347|5972|CBFA2T3|protein_coding	ENSG00000237125|4|174448421|174512475|+|64055|9829|HAND2-AS1|antisense
ENSG00000130176|19|11649532|11661138|+|11607|2939|CNN1|protein_coding	ENSG00000237125|4|174448421|174512475|+|64055|9829|HAND2-AS1|antisense
ENSG00000130340|6|158244296|158366109|+|121814|4198|SNX9|protein_coding	ENSG00000237125|4|174448421|174512475|+|64055|9829|HAND2-AS1|antisense
ENSG00000131018|6|152442819|152958936|-|516118|45649|SYNE1|protein_coding	ENSG00000237125|4|174448421|174512475|+|64055|9829|HAND2-AS1|antisense
ENSG00000131459|5|179727690|179780387|-|52698|4780|GFPT2|protein_coding	ENSG00000237125|4|174448421|174512475|+|64055|9829|HAND2-AS1|antisense
ENSG00000131477|17|40910465|40915059|+|4595|1148|RAMP2|protein_coding	ENSG00000237125|4|174448421|174512475|+|64055|9829|HAND2-AS1|antisense
ENSG00000131668|9|96713905|96717654|-|3750|1776|BARX1|protein_coding	ENSG00000237125|4|174448421|174512475|+|64055|9829|HAND2-AS1|antisense
ENSG00000132000|19|14042000|14064204|-|22205|4168|PODNL1|protein_coding	ENSG00000237125|4|174448421|174512475|+|64055|9829|HAND2-AS1|antisense
ENSG00000132334|10|129705325|129884119|+|178795|11299|PTPRE|protein_coding	ENSG00000237125|4|174448421|174512475|+|64055|9829|HAND2-AS1|antisense
ENSG00000132386|17|1665253|1680868|+|15616|3069|SERPINF1|protein_coding	ENSG00000237125|4|174448421|174512475|+|64055|9829|HAND2-AS1|antisense
ENSG00000132535|17|7093209|7123021|-|29813|5746|DLG4|protein_coding	ENSG00000237125|4|174448421|174512475|+|64055|9829|HAND2-AS1|antisense
ENSG00000133030|17|16945859|17120993|+|175135|18105|MPRIP|protein_coding	ENSG00000237125|4|174448421|174512475|+|64055|9829|HAND2-AS1|antisense
ENSG00000133083|13|36345478|36705443|-|359966|11609|DCLK1|protein_coding	ENSG00000237125|4|174448421|174512475|+|64055|9829|HAND2-AS1|antisense
ENSG00000133110|13|38136720|38172981|-|36262|5464|POSTN|protein_coding	ENSG00000237125|4|174448421|174512475|+|64055|9829|HAND2-AS1|antisense
ENSG00000133135|X|105937024|106040223|+|103200|3432|RNF128|protein_coding	ENSG00000237125|4|174448421|174512475|+|64055|9829|HAND2-AS1|antisense
ENSG00000133466|22|37576207|37595425|-|19219|7143|C1QTNF6|protein_coding	ENSG00000237125|4|174448421|174512475|+|64055|9829|HAND2-AS1|antisense
ENSG00000133816|11|12115543|12285334|+|169792|15819|MICAL2|protein_coding	ENSG00000237125|4|174448421|174512475|+|64055|9829|HAND2-AS1|antisense
ENSG00000134013|8|23154702|23282841|-|128140|5707|LOXL2|protein_coding	ENSG00000237125|4|174448421|174512475|+|64055|9829|HAND2-AS1|antisense
ENSG00000134817|11|57001051|57004709|-|3659|3659|APLNR|protein_coding	ENSG00000237125|4|174448421|174512475|+|64055|9829|HAND2-AS1|antisense
ENSG00000134853|4|55095264|55164414|+|69151|9732|PDGFRA|protein_coding	ENSG00000237125|4|174448421|174512475|+|64055|9829|HAND2-AS1|antisense
ENSG00000134871|13|110958159|111165374|+|207216|7885|COL4A2|protein_coding	ENSG00000237125|4|174448421|174512475|+|64055|9829|HAND2-AS1|antisense
ENSG00000134954|11|128328656|128457453|-|128798|7153|ETS1|protein_coding	ENSG00000237125|4|174448421|174512475|+|64055|9829|HAND2-AS1|antisense
ENSG00000135074|5|156822542|157002783|-|180242|7710|ADAM19|protein_coding	ENSG00000237125|4|174448421|174512475|+|64055|9829|HAND2-AS1|antisense
ENSG00000135218|7|79998891|80308593|+|309703|9988|CD36|protein_coding	ENSG00000237125|4|174448421|174512475|+|64055|9829|HAND2-AS1|antisense
ENSG00000135318|6|86159809|86205500|+|45692|4017|NT5E|protein_coding	ENSG00000237125|4|174448421|174512475|+|64055|9829|HAND2-AS1|antisense
ENSG00000135596|6|109765265|109787171|-|21907|7056|MICAL1|protein_coding	ENSG00000237125|4|174448421|174512475|+|64055|9829|HAND2-AS1|antisense
ENSG00000135905|2|225629807|225907162|-|277356|11065|DOCK10|protein_coding	ENSG00000237125|4|174448421|174512475|+|64055|9829|HAND2-AS1|antisense
ENSG00000136244|7|22765503|22771621|+|6119|2711|IL6|protein_coding	ENSG00000237125|4|174448421|174512475|+|64055|9829|HAND2-AS1|antisense
ENSG00000136295|7|2671585|2704436|+|32852|6129|TTYH3|protein_coding	ENSG00000237125|4|174448421|174512475|+|64055|9829|HAND2-AS1|antisense
ENSG00000136630|1|221051699|221058401|+|6703|4144|HLX|protein_coding	ENSG00000237125|4|174448421|174512475|+|64055|9829|HAND2-AS1|antisense
ENSG00000136859|9|129849611|129885162|-|35552|3889|ANGPTL2|protein_coding	ENSG00000237125|4|174448421|174512475|+|64055|9829|HAND2-AS1|antisense
ENSG00000136869|9|120466610|120479149|+|12540|5256|TLR4|protein_coding	ENSG00000237125|4|174448421|174512475|+|64055|9829|HAND2-AS1|antisense
ENSG00000137077|9|34709002|34710121|-|1120|924|CCL21|protein_coding	ENSG00000237125|4|174448421|174512475|+|64055|9829|HAND2-AS1|antisense
ENSG00000137267|6|3153903|3157760|-|3858|1727|TUBB2A|protein_coding	ENSG00000237125|4|174448421|174512475|+|64055|9829|HAND2-AS1|antisense
ENSG00000137273|6|1390069|1395832|+|5764|2187|FOXF2|protein_coding	ENSG00000237125|4|174448421|174512475|+|64055|9829|HAND2-AS1|antisense
ENSG00000137573|8|70378859|70573150|+|194292|9404|SULF1|protein_coding	ENSG00000237125|4|174448421|174512475|+|64055|9829|HAND2-AS1|antisense
ENSG00000137672|11|101322295|101743293|-|420999|5537|TRPC6|protein_coding	ENSG00000237125|4|174448421|174512475|+|64055|9829|HAND2-AS1|antisense
ENSG00000137745|11|102813724|102826463|-|12740|2834|MMP13|protein_coding	ENSG00000237125|4|174448421|174512475|+|64055|9829|HAND2-AS1|antisense
ENSG00000137801|15|39873280|39891667|+|18388|10870|THBS1|protein_coding	ENSG00000237125|4|174448421|174512475|+|64055|9829|HAND2-AS1|antisense
ENSG00000138061|2|38294116|38337044|-|42929|6011|CYP1B1|protein_coding	ENSG00000237125|4|174448421|174512475|+|64055|9829|HAND2-AS1|antisense
ENSG00000138134|10|90639491|90734910|+|95420|6323|STAMBPL1|protein_coding	ENSG00000237125|4|174448421|174512475|+|64055|9829|HAND2-AS1|antisense
ENSG00000138311|10|64133951|64431771|+|297821|9073|ZNF365|protein_coding	ENSG00000237125|4|174448421|174512475|+|64055|9829|HAND2-AS1|antisense
ENSG00000138356|2|201450591|201541787|+|91197|5552|AOX1|protein_coding	ENSG00000237125|4|174448421|174512475|+|64055|9829|HAND2-AS1|antisense
ENSG00000138378|2|191894302|192016322|-|122021|4250|STAT4|protein_coding	ENSG00000237125|4|174448421|174512475|+|64055|9829|HAND2-AS1|antisense
ENSG00000138623|15|74701630|74726808|-|25179|4309|SEMA7A|protein_coding	ENSG00000237125|4|174448421|174512475|+|64055|9829|HAND2-AS1|antisense
ENSG00000138685|4|123747863|123819391|+|71529|6775|FGF2|protein_coding	ENSG00000237125|4|174448421|174512475|+|64055|9829|HAND2-AS1|antisense
ENSG00000138741|4|122800182|122872909|-|72728|4358|TRPC3|protein_coding	ENSG00000237125|4|174448421|174512475|+|64055|9829|HAND2-AS1|antisense
ENSG00000139278|12|75874460|75897633|+|23174|6273|GLIPR1|protein_coding	ENSG00000237125|4|174448421|174512475|+|64055|9829|HAND2-AS1|antisense
ENSG00000139329|12|91496406|91505608|-|9203|3008|LUM|protein_coding	ENSG00000237125|4|174448421|174512475|+|64055|9829|HAND2-AS1|antisense
ENSG00000139436|12|110367607|110434194|-|66588|13547|GIT2|protein_coding	ENSG00000237125|4|174448421|174512475|+|64055|9829|HAND2-AS1|antisense
ENSG00000139567|12|52300692|52317145|+|16454|5040|ACVRL1|protein_coding	ENSG00000237125|4|174448421|174512475|+|64055|9829|HAND2-AS1|antisense
ENSG00000139926|14|51955818|52197445|+|241628|9416|FRMD6|protein_coding	ENSG00000237125|4|174448421|174512475|+|64055|9829|HAND2-AS1|antisense
ENSG00000140285|15|49715293|49780972|+|65680|6657|FGF7|protein_coding	ENSG00000237125|4|174448421|174512475|+|64055|9829|HAND2-AS1|antisense
ENSG00000140416|15|63334831|63364114|+|29284|8468|TPM1|protein_coding	ENSG00000237125|4|174448421|174512475|+|64055|9829|HAND2-AS1|antisense
ENSG00000140678|16|31366455|31394318|+|27864|6533|ITGAX|protein_coding	ENSG00000237125|4|174448421|174512475|+|64055|9829|HAND2-AS1|antisense
ENSG00000140682|16|31482906|31489281|+|6376|5403|TGFB1I1|protein_coding	ENSG00000237125|4|174448421|174512475|+|64055|9829|HAND2-AS1|antisense
ENSG00000140931|16|66637777|66647795|+|10019|3163|CMTM3|protein_coding	ENSG00000237125|4|174448421|174512475|+|64055|9829|HAND2-AS1|antisense
ENSG00000140937|16|64977656|65160015|-|182360|9920|CDH11|protein_coding	ENSG00000237125|4|174448421|174512475|+|64055|9829|HAND2-AS1|antisense
ENSG00000141068|17|25783670|25953461|+|169792|11817|KSR1|protein_coding	ENSG00000237125|4|174448421|174512475|+|64055|9829|HAND2-AS1|antisense
ENSG00000141338|17|66863433|66951533|-|88101|11288|ABCA8|protein_coding	ENSG00000237125|4|174448421|174512475|+|64055|9829|HAND2-AS1|antisense
ENSG00000141540|17|72209653|72258155|+|48503|5371|TTYH2|protein_coding	ENSG00000237125|4|174448421|174512475|+|64055|9829|HAND2-AS1|antisense
ENSG00000141753|17|38599702|38613983|+|14282|2211|IGFBP4|protein_coding	ENSG00000237125|4|174448421|174512475|+|64055|9829|HAND2-AS1|antisense
ENSG00000142156|21|47401651|47424964|+|23314|5340|COL6A1|protein_coding	ENSG00000237125|4|174448421|174512475|+|64055|9829|HAND2-AS1|antisense
ENSG00000142227|19|48824766|48833810|+|9045|1667|EMP3|protein_coding	ENSG00000237125|4|174448421|174512475|+|64055|9829|HAND2-AS1|antisense
ENSG00000142798|1|22148738|22263790|-|115053|17694|HSPG2|protein_coding	ENSG00000237125|4|174448421|174512475|+|64055|9829|HAND2-AS1|antisense
ENSG00000143248|1|163080911|163291577|-|210667|6812|RGS5|protein_coding	ENSG00000237125|4|174448421|174512475|+|64055|9829|HAND2-AS1|antisense
ENSG00000143322|1|179068462|179198819|-|130358|13257|ABL2|protein_coding	ENSG00000237125|4|174448421|174512475|+|64055|9829|HAND2-AS1|antisense
ENSG00000143333|1|182567758|182573543|-|5786|2427|RGS16|protein_coding	ENSG00000237125|4|174448421|174512475|+|64055|9829|HAND2-AS1|antisense
ENSG00000143369|1|150480538|150486265|+|5728|3360|ECM1|protein_coding	ENSG00000237125|4|174448421|174512475|+|64055|9829|HAND2-AS1|antisense
ENSG00000143387|1|150768684|150780799|-|12116|1887|CTSK|protein_coding	ENSG00000237125|4|174448421|174512475|+|64055|9829|HAND2-AS1|antisense
ENSG00000143437|1|150782181|150849244|-|67064|6516|ARNT|protein_coding	ENSG00000237125|4|174448421|174512475|+|64055|9829|HAND2-AS1|antisense
ENSG00000143494|1|213123862|213165379|+|41518|6950|VASH2|protein_coding	ENSG00000237125|4|174448421|174512475|+|64055|9829|HAND2-AS1|antisense
ENSG00000143702|1|243287730|243418650|-|130921|10939|CEP170|protein_coding	ENSG00000237125|4|174448421|174512475|+|64055|9829|HAND2-AS1|antisense
ENSG00000144642|3|29322473|30051886|+|729414|10352|RBMS3|protein_coding	ENSG00000237125|4|174448421|174512475|+|64055|9829|HAND2-AS1|antisense
ENSG00000144824|3|111451344|111695364|+|244021|12109|PHLDB2|protein_coding	ENSG00000237125|4|174448421|174512475|+|64055|9829|HAND2-AS1|antisense
ENSG00000144891|3|148415571|148460795|+|45225|3478|AGTR1|protein_coding	ENSG00000237125|4|174448421|174512475|+|64055|9829|HAND2-AS1|antisense
ENSG00000144935|3|142442916|142526730|+|83815|4768|TRPC1|protein_coding	ENSG00000237125|4|174448421|174512475|+|64055|9829|HAND2-AS1|antisense
ENSG00000145012|3|187871072|188608460|+|737389|25536|LPP|protein_coding	ENSG00000237125|4|174448421|174512475|+|64055|9829|HAND2-AS1|antisense
ENSG00000145147|4|20254883|20622184|+|367302|9700|SLIT2|protein_coding	ENSG00000237125|4|174448421|174512475|+|64055|9829|HAND2-AS1|antisense
ENSG00000145423|4|154701744|154710272|-|8529|2032|SFRP2|protein_coding	ENSG00000237125|4|174448421|174512475|+|64055|9829|HAND2-AS1|antisense
ENSG00000145506|5|1008944|1039058|+|30115|3009|NKD2|protein_coding	ENSG00000237125|4|174448421|174512475|+|64055|9829|HAND2-AS1|antisense
ENSG00000145824|5|134906373|134914969|-|8597|1971|CXCL14|protein_coding	ENSG00000237125|4|174448421|174512475|+|64055|9829|HAND2-AS1|antisense
ENSG00000146477|6|160769300|160876014|+|106715|5752|SLC22A3|protein_coding	ENSG00000237125|4|174448421|174512475|+|64055|9829|HAND2-AS1|antisense
ENSG00000148053|9|87283466|87638505|+|355040|16968|NTRK2|protein_coding	ENSG00000237125|4|174448421|174512475|+|64055|9829|HAND2-AS1|antisense
ENSG00000148516|10|31607424|31818742|+|211319|8561|ZEB1|protein_coding	ENSG00000237125|4|174448421|174512475|+|64055|9829|HAND2-AS1|antisense
ENSG00000148848|10|127700950|128077024|-|376075|9860|ADAM12|protein_coding	ENSG00000237125|4|174448421|174512475|+|64055|9829|HAND2-AS1|antisense
ENSG00000149380|11|73946846|74022702|-|75857|4009|P4HA3|protein_coding	ENSG00000237125|4|174448421|174512475|+|64055|9829|HAND2-AS1|antisense
ENSG00000149451|20|3648612|3662893|-|14282|5386|ADAM33|protein_coding	ENSG00000237125|4|174448421|174512475|+|64055|9829|HAND2-AS1|antisense
ENSG00000149591|11|117070037|117075498|+|5462|3917|TAGLN|protein_coding	ENSG00000237125|4|174448421|174512475|+|64055|9829|HAND2-AS1|antisense
ENSG00000150457|13|21547171|21635686|-|88516|5739|LATS2|protein_coding	ENSG00000237125|4|174448421|174512475|+|64055|9829|HAND2-AS1|antisense
ENSG00000150630|4|177604689|177713881|-|109193|2423|VEGFC|protein_coding	ENSG00000237125|4|174448421|174512475|+|64055|9829|HAND2-AS1|antisense
ENSG00000150907|13|41129804|41240734|-|110931|5811|FOXO1|protein_coding	ENSG00000237125|4|174448421|174512475|+|64055|9829|HAND2-AS1|antisense
ENSG00000151240|10|320130|735683|-|415554|10003|DIP2C|protein_coding	ENSG00000237125|4|174448421|174512475|+|64055|9829|HAND2-AS1|antisense
ENSG00000151388|5|33523640|33892297|-|368658|9778|ADAMTS12|protein_coding	ENSG00000237125|4|174448421|174512475|+|64055|9829|HAND2-AS1|antisense
ENSG00000151422|5|108083523|108532542|+|449020|13593|FER|protein_coding	ENSG00000237125|4|174448421|174512475|+|64055|9829|HAND2-AS1|antisense
ENSG00000151617|4|148402069|148466106|+|64038|4238|EDNRA|protein_coding	ENSG00000237125|4|174448421|174512475|+|64055|9829|HAND2-AS1|antisense
ENSG00000151702|11|128556430|128683162|+|126733|8479|FLI1|protein_coding	ENSG00000237125|4|174448421|174512475|+|64055|9829|HAND2-AS1|antisense
ENSG00000151892|10|117816444|118032979|-|216536|9832|GFRA1|protein_coding	ENSG00000237125|4|174448421|174512475|+|64055|9829|HAND2-AS1|antisense
ENSG00000151914|6|56322785|56819426|-|496642|41453|DST|protein_coding	ENSG00000237125|4|174448421|174512475|+|64055|9829|HAND2-AS1|antisense
ENSG00000152137|12|119616447|119658936|+|42490|2858|HSPB8|protein_coding	ENSG00000237125|4|174448421|174512475|+|64055|9829|HAND2-AS1|antisense
ENSG00000152207|13|49280951|49283498|+|2548|2548|CYSLTR2|protein_coding	ENSG00000237125|4|174448421|174512475|+|64055|9829|HAND2-AS1|antisense
ENSG00000152377|5|136310987|136934068|-|623082|6174|SPOCK1|protein_coding	ENSG00000237125|4|174448421|174512475|+|64055|9829|HAND2-AS1|antisense
ENSG00000152583|4|88394487|88452213|-|57727|3477|SPARCL1|protein_coding	ENSG00000237125|4|174448421|174512475|+|64055|9829|HAND2-AS1|antisense
ENSG00000152661|6|121756838|121770873|+|14036|3037|GJA1|protein_coding	ENSG00000237125|4|174448421|174512475|+|64055|9829|HAND2-AS1|antisense
ENSG00000153071|5|39371780|39462402|-|90623|7714|DAB2|protein_coding	ENSG00000237125|4|174448421|174512475|+|64055|9829|HAND2-AS1|antisense
ENSG00000154016|17|18923986|18950950|-|26965|3107|GRAP|protein_coding	ENSG00000237125|4|174448421|174512475|+|64055|9829|HAND2-AS1|antisense
ENSG00000154096|11|119288090|119295695|-|7606|5923|THY1|protein_coding	ENSG00000237125|4|174448421|174512475|+|64055|9829|HAND2-AS1|antisense
ENSG00000154188|8|108261721|108510283|-|248563|7117|ANGPT1|protein_coding	ENSG00000237125|4|174448421|174512475|+|64055|9829|HAND2-AS1|antisense
ENSG00000154654|21|22370633|22915650|+|545018|8732|NCAM2|protein_coding	ENSG00000237125|4|174448421|174512475|+|64055|9829|HAND2-AS1|antisense
ENSG00000154721|21|27011584|27089874|+|78291|5937|JAM2|protein_coding	ENSG00000237125|4|174448421|174512475|+|64055|9829|HAND2-AS1|antisense
ENSG00000154803|17|17115526|17140502|-|24977|9786|FLCN|protein_coding	ENSG00000237125|4|174448421|174512475|+|64055|9829|HAND2-AS1|antisense
ENSG00000155011|4|107842959|108204963|-|362005|4319|DKK2|protein_coding	ENSG00000237125|4|174448421|174512475|+|64055|9829|HAND2-AS1|antisense
ENSG00000155130|6|114178541|114184648|+|6108|4273|MARCKS|protein_coding	ENSG00000237125|4|174448421|174512475|+|64055|9829|HAND2-AS1|antisense
ENSG00000155254|10|99472930|99477907|+|4978|3377|MARVELD1|protein_coding	ENSG00000237125|4|174448421|174512475|+|64055|9829|HAND2-AS1|antisense
ENSG00000155659|X|65241580|65259967|-|18388|2192|VSIG4|protein_coding	ENSG00000237125|4|174448421|174512475|+|64055|9829|HAND2-AS1|antisense
ENSG00000156103|8|89044237|89340254|-|296018|12115|MMP16|protein_coding	ENSG00000237125|4|174448421|174512475|+|64055|9829|HAND2-AS1|antisense
ENSG00000157227|14|23305766|23318236|+|12471|4464|MMP14|protein_coding	ENSG00000237125|4|174448421|174512475|+|64055|9829|HAND2-AS1|antisense
ENSG00000157240|7|90893783|90898123|+|4341|4341|FZD1|protein_coding	ENSG00000237125|4|174448421|174512475|+|64055|9829|HAND2-AS1|antisense
ENSG00000157404|4|55524085|55606881|+|82797|5563|KIT|protein_coding	ENSG00000237125|4|174448421|174512475|+|64055|9829|HAND2-AS1|antisense
ENSG00000157554|21|39751949|40033704|-|281756|8000|ERG|protein_coding	ENSG00000237125|4|174448421|174512475|+|64055|9829|HAND2-AS1|antisense
ENSG00000157766|15|89346674|89418585|+|71912|10908|ACAN|protein_coding	ENSG00000237125|4|174448421|174512475|+|64055|9829|HAND2-AS1|antisense
ENSG00000157827|2|153191751|153506348|+|314598|6519|FMNL2|protein_coding	ENSG00000237125|4|174448421|174512475|+|64055|9829|HAND2-AS1|antisense
ENSG00000157933|1|2160134|2241558|+|81425|6080|SKI|protein_coding	ENSG00000237125|4|174448421|174512475|+|64055|9829|HAND2-AS1|antisense
ENSG00000159216|21|36160098|37376965|-|1216868|15574|RUNX1|protein_coding	ENSG00000237125|4|174448421|174512475|+|64055|9829|HAND2-AS1|antisense
ENSG00000159674|4|1160720|1202750|-|42031|6013|SPON2|protein_coding	ENSG00000237125|4|174448421|174512475|+|64055|9829|HAND2-AS1|antisense
ENSG00000159842|17|906758|1132315|-|225558|11709|ABR|protein_coding	ENSG00000237125|4|174448421|174512475|+|64055|9829|HAND2-AS1|antisense
ENSG00000160691|1|154934774|154946871|-|12098|4342|SHC1|protein_coding	ENSG00000237125|4|174448421|174512475|+|64055|9829|HAND2-AS1|antisense
ENSG00000160801|3|46919236|46945287|+|26052|2756|PTH1R|protein_coding	ENSG00000237125|4|174448421|174512475|+|64055|9829|HAND2-AS1|antisense
ENSG00000161281|19|36641824|36643771|-|1948|1006|COX7A1|protein_coding	ENSG00000237125|4|174448421|174512475|+|64055|9829|HAND2-AS1|antisense
ENSG00000161381|17|37219556|37310647|-|91092|9277|PLXDC1|protein_coding	ENSG00000237125|4|174448421|174512475|+|64055|9829|HAND2-AS1|antisense
ENSG00000161638|12|54789045|54813244|-|24200|7577|ITGA5|protein_coding	ENSG00000237125|4|174448421|174512475|+|64055|9829|HAND2-AS1|antisense
ENSG00000161940|17|6926339|6933609|+|7271|4373|BCL6B|protein_coding	ENSG00000237125|4|174448421|174512475|+|64055|9829|HAND2-AS1|antisense
ENSG00000162493|1|13909960|13944452|+|34493|3707|PDPN|protein_coding	ENSG00000237125|4|174448421|174512475|+|64055|9829|HAND2-AS1|antisense
ENSG00000162692|1|101185298|101204601|+|19304|6049|VCAM1|protein_coding	ENSG00000237125|4|174448421|174512475|+|64055|9829|HAND2-AS1|antisense
ENSG00000162711|1|247579458|247612410|+|32953|4757|NLRP3|protein_coding	ENSG00000237125|4|174448421|174512475|+|64055|9829|HAND2-AS1|antisense
ENSG00000162733|1|162601163|162757190|+|156028|10730|DDR2|protein_coding	ENSG00000237125|4|174448421|174512475|+|64055|9829|HAND2-AS1|antisense
ENSG00000163017|2|74119441|74146992|+|27552|3811|ACTG2|protein_coding	ENSG00000237125|4|174448421|174512475|+|64055|9829|HAND2-AS1|antisense
ENSG00000163110|4|95373037|95589377|+|216341|11115|PDLIM5|protein_coding	ENSG00000237125|4|174448421|174512475|+|64055|9829|HAND2-AS1|antisense
ENSG00000163297|4|80822303|81046608|-|224306|10101|ANTXR2|protein_coding	ENSG00000237125|4|174448421|174512475|+|64055|9829|HAND2-AS1|antisense
ENSG00000163359|2|238232646|238323018|-|90373|19624|COL6A3|protein_coding	ENSG00000237125|4|174448421|174512475|+|64055|9829|HAND2-AS1|antisense
ENSG00000163430|3|120111140|120170100|-|58961|8727|FSTL1|protein_coding	ENSG00000237125|4|174448421|174512475|+|64055|9829|HAND2-AS1|antisense
ENSG00000163431|1|201865580|201915715|-|50136|3970|LMOD1|protein_coding	ENSG00000237125|4|174448421|174512475|+|64055|9829|HAND2-AS1|antisense
ENSG00000163453|4|57896939|57976551|-|79613|1932|IGFBP7|protein_coding	ENSG00000237125|4|174448421|174512475|+|64055|9829|HAND2-AS1|antisense
ENSG00000163520|3|13573824|13679922|+|106099|4996|FBLN2|protein_coding	ENSG00000237125|4|174448421|174512475|+|64055|9829|HAND2-AS1|antisense
ENSG00000163577|3|170606204|170626482|-|20279|5593|EIF5A2|protein_coding	ENSG00000237125|4|174448421|174512475|+|64055|9829|HAND2-AS1|antisense
ENSG00000163638|3|64501333|64673676|-|172344|10693|ADAMTS9|protein_coding	ENSG00000237125|4|174448421|174512475|+|64055|9829|HAND2-AS1|antisense
ENSG00000163762|3|149036285|149052201|-|15917|4482|TM4SF18|protein_coding	ENSG00000237125|4|174448421|174512475|+|64055|9829|HAND2-AS1|antisense
ENSG00000164161|4|145567173|145666423|+|99251|12074|HHIP|protein_coding	ENSG00000237125|4|174448421|174512475|+|64055|9829|HAND2-AS1|antisense
ENSG00000164176|5|83236373|83680611|-|444239|5738|EDIL3|protein_coding	ENSG00000237125|4|174448421|174512475|+|64055|9829|HAND2-AS1|antisense
ENSG00000164220|5|75911307|75919259|-|7953|3429|F2RL2|protein_coding	ENSG00000237125|4|174448421|174512475|+|64055|9829|HAND2-AS1|antisense
ENSG00000164484|6|130686879|130764208|+|77330|6131|TMEM200A|protein_coding	ENSG00000237125|4|174448421|174512475|+|64055|9829|HAND2-AS1|antisense
ENSG00000164604|7|112718386|112727833|-|9448|7396|GPR85|protein_coding	ENSG00000237125|4|174448421|174512475|+|64055|9829|HAND2-AS1|antisense
ENSG00000164692|7|94023873|94060544|+|36672|11151|COL1A2|protein_coding	ENSG00000237125|4|174448421|174512475|+|64055|9829|HAND2-AS1|antisense
ENSG00000164694|6|159590429|159693141|+|102713|6854|FNDC1|protein_coding	ENSG00000237125|4|174448421|174512475|+|64055|9829|HAND2-AS1|antisense
ENSG00000164741|8|12940870|13373167|-|432298|10988|DLC1|protein_coding	ENSG00000237125|4|174448421|174512475|+|64055|9829|HAND2-AS1|antisense
ENSG00000164932|8|104383743|104395225|+|11483|1776|CTHRC1|protein_coding	ENSG00000237125|4|174448421|174512475|+|64055|9829|HAND2-AS1|antisense
ENSG00000165338|10|93170096|93274586|+|104491|11354|HECTD2|protein_coding	ENSG00000237125|4|174448421|174512475|+|64055|9829|HAND2-AS1|antisense
ENSG00000165474|13|20761609|20767037|-|5429|2427|GJB2|protein_coding	ENSG00000237125|4|174448421|174512475|+|64055|9829|HAND2-AS1|antisense
ENSG00000166033|10|124221041|124274424|+|53384|2120|HTRA1|protein_coding	ENSG00000237125|4|174448421|174512475|+|64055|9829|HAND2-AS1|antisense
ENSG00000166086|11|133938820|134021896|+|83077|5451|JAM3|protein_coding	ENSG00000237125|4|174448421|174512475|+|64055|9829|HAND2-AS1|antisense
ENSG00000166147|15|48700503|48938046|-|237544|16057|FBN1|protein_coding	ENSG00000237125|4|174448421|174512475|+|64055|9829|HAND2-AS1|antisense
ENSG00000166333|11|6624961|6632102|+|7142|3463|ILK|protein_coding	ENSG00000237125|4|174448421|174512475|+|64055|9829|HAND2-AS1|antisense
ENSG00000166482|17|19286755|19290553|-|3799|2152|MFAP4|protein_coding	ENSG00000237125|4|174448421|174512475|+|64055|9829|HAND2-AS1|antisense
ENSG00000166501|16|23847322|24231932|+|384611|10037|PRKCB|protein_coding	ENSG00000237125|4|174448421|174512475|+|64055|9829|HAND2-AS1|antisense
ENSG00000166664|15|30653443|30686052|-|32610|3363|CHRFAM7A|protein_coding	ENSG00000237125|4|174448421|174512475|+|64055|9829|HAND2-AS1|antisense
ENSG00000166923|15|33010175|33026870|+|16696|4168|GREM1|protein_coding	ENSG00000237125|4|174448421|174512475|+|64055|9829|HAND2-AS1|antisense
ENSG00000167261|16|68021297|68034489|-|13193|3498|DPEP2|protein_coding	ENSG00000237125|4|174448421|174512475|+|64055|9829|HAND2-AS1|antisense
ENSG00000167601|19|41725108|41767671|+|42564|5154|AXL|protein_coding	ENSG00000237125|4|174448421|174512475|+|64055|9829|HAND2-AS1|antisense
ENSG00000167779|12|53491220|53496129|+|4910|1279|IGFBP6|protein_coding	ENSG00000237125|4|174448421|174512475|+|64055|9829|HAND2-AS1|antisense
ENSG00000168386|3|99548985|99833357|-|284373|5897|FILIP1L|protein_coding	ENSG00000237125|4|174448421|174512475|+|64055|9829|HAND2-AS1|antisense
ENSG00000168461|18|9708162|9862548|+|154387|5586|RAB31|protein_coding	ENSG00000237125|4|174448421|174512475|+|64055|9829|HAND2-AS1|antisense
ENSG00000168487|8|22022249|22069839|+|47591|7471|BMP1|protein_coding	ENSG00000237125|4|174448421|174512475|+|64055|9829|HAND2-AS1|antisense
ENSG00000168779|3|157814948|157824292|-|9345|3838|SHOX2|protein_coding	ENSG00000237125|4|174448421|174512475|+|64055|9829|HAND2-AS1|antisense
ENSG00000168785|4|99391518|99579780|-|188263|7430|TSPAN5|protein_coding	ENSG00000237125|4|174448421|174512475|+|64055|9829|HAND2-AS1|antisense
ENSG00000169071|9|94325373|94712444|-|387072|5818|ROR2|protein_coding	ENSG00000237125|4|174448421|174512475|+|64055|9829|HAND2-AS1|antisense
ENSG00000169554|2|145141648|145282147|-|140500|17907|ZEB2|protein_coding	ENSG00000237125|4|174448421|174512475|+|64055|9829|HAND2-AS1|antisense
ENSG00000169604|2|69240310|69476459|+|236150|8185|ANTXR1|protein_coding	ENSG00000237125|4|174448421|174512475|+|64055|9829|HAND2-AS1|antisense
ENSG00000169946|8|106330920|106816760|+|485841|6708|ZFPM2|protein_coding	ENSG00000237125|4|174448421|174512475|+|64055|9829|HAND2-AS1|antisense
ENSG00000170323|8|82390654|82395498|-|4845|1396|FABP4|protein_coding	ENSG00000237125|4|174448421|174512475|+|64055|9829|HAND2-AS1|antisense
ENSG00000170776|15|85923802|86292586|+|368785|20279|AKAP13|protein_coding	ENSG00000237125|4|174448421|174512475|+|64055|9829|HAND2-AS1|antisense
ENSG00000170801|4|8271492|8308838|+|37347|3321|HTRA3|protein_coding	ENSG00000237125|4|174448421|174512475|+|64055|9829|HAND2-AS1|antisense
ENSG00000170961|8|122624356|122653630|-|29275|4190|HAS2|protein_coding	ENSG00000237125|4|174448421|174512475|+|64055|9829|HAND2-AS1|antisense
ENSG00000170962|11|103777914|104035107|-|257194|4266|PDGFD|protein_coding	ENSG00000237125|4|174448421|174512475|+|64055|9829|HAND2-AS1|antisense
ENSG00000170989|1|101702444|101707074|+|4631|3071|S1PR1|protein_coding	ENSG00000237125|4|174448421|174512475|+|64055|9829|HAND2-AS1|antisense
ENSG00000171310|12|104849073|105155792|+|306720|6492|CHST11|protein_coding	ENSG00000237125|4|174448421|174512475|+|64055|9829|HAND2-AS1|antisense
ENSG00000171408|6|136172834|136516712|+|343879|5708|PDE7B|protein_coding	ENSG00000237125|4|174448421|174512475|+|64055|9829|HAND2-AS1|antisense
ENSG00000171444|5|112357796|112824527|-|466732|31750|MCC|protein_coding	ENSG00000237125|4|174448421|174512475|+|64055|9829|HAND2-AS1|antisense
ENSG00000171608|1|9711790|9789172|+|77383|6593|PIK3CD|protein_coding	ENSG00000237125|4|174448421|174512475|+|64055|9829|HAND2-AS1|antisense
ENSG00000171621|1|9352939|9429591|+|76653|3403|SPSB1|protein_coding	ENSG00000237125|4|174448421|174512475|+|64055|9829|HAND2-AS1|antisense
ENSG00000171992|5|149980642|150038782|+|58141|10258|SYNPO|protein_coding	ENSG00000237125|4|174448421|174512475|+|64055|9829|HAND2-AS1|antisense
ENSG00000172020|3|115342171|115440337|+|98167|2087|GAP43|protein_coding	ENSG00000237125|4|174448421|174512475|+|64055|9829|HAND2-AS1|antisense
ENSG00000172137|16|71392616|71424341|+|31726|1703|CALB2|protein_coding	ENSG00000237125|4|174448421|174512475|+|64055|9829|HAND2-AS1|antisense
ENSG00000172156|17|32612687|32615353|+|2667|1079|CCL11|protein_coding	ENSG00000237125|4|174448421|174512475|+|64055|9829|HAND2-AS1|antisense
ENSG00000172349|15|81451916|81605104|+|153189|10875|IL16|protein_coding	ENSG00000237125|4|174448421|174512475|+|64055|9829|HAND2-AS1|antisense
ENSG00000172403|4|119809996|119982402|+|172407|11375|SYNPO2|protein_coding	ENSG00000237125|4|174448421|174512475|+|64055|9829|HAND2-AS1|antisense
ENSG00000172817|8|65500320|65711318|-|210999|2282|CYP7B1|protein_coding	ENSG00000237125|4|174448421|174512475|+|64055|9829|HAND2-AS1|antisense
ENSG00000172985|2|109745804|110262207|+|516404|5801|SH3RF3|protein_coding	ENSG00000237125|4|174448421|174512475|+|64055|9829|HAND2-AS1|antisense
ENSG00000172986|3|72937224|73047289|+|110066|3667|GXYLT2|protein_coding	ENSG00000237125|4|174448421|174512475|+|64055|9829|HAND2-AS1|antisense
ENSG00000173068|9|16409501|16870841|-|461341|14812|BNC2|protein_coding	ENSG00000237125|4|174448421|174512475|+|64055|9829|HAND2-AS1|antisense
ENSG00000173166|2|204259068|204400133|-|141066|11696|RAPH1|protein_coding	ENSG00000237125|4|174448421|174512475|+|64055|9829|HAND2-AS1|antisense
ENSG00000173517|15|77400471|77712486|-|312016|16711|PEAK1|protein_coding	ENSG00000237125|4|174448421|174512475|+|64055|9829|HAND2-AS1|antisense
ENSG00000173546|15|75966663|76005189|-|38527|8290|CSPG4|protein_coding	ENSG00000237125|4|174448421|174512475|+|64055|9829|HAND2-AS1|antisense
ENSG00000173641|1|16340523|16346089|-|5567|3910|HSPB7|protein_coding	ENSG00000237125|4|174448421|174512475|+|64055|9829|HAND2-AS1|antisense
ENSG00000173706|3|124684554|124774802|-|90249|9925|HEG1|protein_coding	ENSG00000237125|4|174448421|174512475|+|64055|9829|HAND2-AS1|antisense
ENSG00000173757|17|40351186|40428725|-|77540|6447|STAT5B|protein_coding	ENSG00000237125|4|174448421|174512475|+|64055|9829|HAND2-AS1|antisense
ENSG00000174705|5|171752185|171881527|-|129343|7977|SH3PXD2B|protein_coding	ENSG00000237125|4|174448421|174512475|+|64055|9829|HAND2-AS1|antisense
ENSG00000174807|11|66081958|66084515|-|2558|2558|CD248|protein_coding	ENSG00000237125|4|174448421|174512475|+|64055|9829|HAND2-AS1|antisense
ENSG00000175600|7|40174575|40900362|+|725788|3590|SUGCT|protein_coding	ENSG00000237125|4|174448421|174512475|+|64055|9829|HAND2-AS1|antisense
ENSG00000175745|5|92919043|92930321|+|11279|4201|NR2F1|protein_coding	ENSG00000237125|4|174448421|174512475|+|64055|9829|HAND2-AS1|antisense
ENSG00000176014|18|12307668|12344319|+|36652|4117|TUBB6|protein_coding	ENSG00000237125|4|174448421|174512475|+|64055|9829|HAND2-AS1|antisense
ENSG00000176170|17|74372665|74383941|+|11277|4416|SPHK1|protein_coding	ENSG00000237125|4|174448421|174512475|+|64055|9829|HAND2-AS1|antisense
ENSG00000176749|17|30813637|30818274|+|4638|4325|CDK5R1|protein_coding	ENSG00000237125|4|174448421|174512475|+|64055|9829|HAND2-AS1|antisense
ENSG00000177374|17|1957448|1962981|+|5534|4554|HIC1|protein_coding	ENSG00000237125|4|174448421|174512475|+|64055|9829|HAND2-AS1|antisense
ENSG00000178031|9|18473892|18910948|+|437057|13172|ADAMTSL1|protein_coding	ENSG00000237125|4|174448421|174512475|+|64055|9829|HAND2-AS1|antisense
ENSG00000178726|20|23026270|23030378|-|4109|4109|THBD|protein_coding	ENSG00000237125|4|174448421|174512475|+|64055|9829|HAND2-AS1|antisense
ENSG00000178732|3|194115550|194119995|-|4446|3563|GP5|protein_coding	ENSG00000237125|4|174448421|174512475|+|64055|9829|HAND2-AS1|antisense
ENSG00000179776|16|66400533|66438686|+|38154|5961|CDH5|protein_coding	ENSG00000237125|4|174448421|174512475|+|64055|9829|HAND2-AS1|antisense
ENSG00000181092|3|186560463|186576252|+|15790|4686|ADIPOQ|protein_coding	ENSG00000237125|4|174448421|174512475|+|64055|9829|HAND2-AS1|antisense
ENSG00000181104|5|76011868|76031606|+|19739|4066|F2R|protein_coding	ENSG00000237125|4|174448421|174512475|+|64055|9829|HAND2-AS1|antisense
ENSG00000182022|10|125767184|125853206|-|86023|5207|CHST15|protein_coding	ENSG00000237125|4|174448421|174512475|+|64055|9829|HAND2-AS1|antisense
ENSG00000182492|X|152760397|152775012|+|14616|2453|BGN|protein_coding	ENSG00000237125|4|174448421|174512475|+|64055|9829|HAND2-AS1|antisense
ENSG00000182752|9|118916083|119164601|+|248519|11573|PAPPA|protein_coding	ENSG00000237125|4|174448421|174512475|+|64055|9829|HAND2-AS1|antisense
ENSG00000183098|13|93879095|95059655|+|1180561|6467|GPC6|protein_coding	ENSG00000237125|4|174448421|174512475|+|64055|9829|HAND2-AS1|antisense
ENSG00000183287|18|57098172|57364612|-|266441|6577|CCBE1|protein_coding	ENSG00000237125|4|174448421|174512475|+|64055|9829|HAND2-AS1|antisense
ENSG00000183496|15|82334119|82338482|-|4364|4364|MEX3B|protein_coding	ENSG00000237125|4|174448421|174512475|+|64055|9829|HAND2-AS1|antisense
ENSG00000183580|5|15500305|15939900|+|439596|4849|FBXL7|protein_coding	ENSG00000237125|4|174448421|174512475|+|64055|9829|HAND2-AS1|antisense
ENSG00000183691|17|54671060|54672951|+|1892|1892|NOG|protein_coding	ENSG00000237125|4|174448421|174512475|+|64055|9829|HAND2-AS1|antisense
ENSG00000183715|11|132284871|133402414|-|1117544|7578|OPCML|protein_coding	ENSG00000237125|4|174448421|174512475|+|64055|9829|HAND2-AS1|antisense
ENSG00000183813|3|32993066|32997841|+|4776|3095|CCR4|protein_coding	ENSG00000237125|4|174448421|174512475|+|64055|9829|HAND2-AS1|antisense
ENSG00000184304|14|30045687|30661104|-|615418|5177|PRKD1|protein_coding	ENSG00000237125|4|174448421|174512475|+|64055|9829|HAND2-AS1|antisense
ENSG00000184347|5|168088745|168728133|-|639389|14334|SLIT3|protein_coding	ENSG00000237125|4|174448421|174512475|+|64055|9829|HAND2-AS1|antisense
ENSG00000184988|17|41363854|41372061|+|8208|3578|TMEM106A|protein_coding	ENSG00000237125|4|174448421|174512475|+|64055|9829|HAND2-AS1|antisense
ENSG00000185532|10|52750945|54058110|+|1307166|7674|PRKG1|protein_coding	ENSG00000237125|4|174448421|174512475|+|64055|9829|HAND2-AS1|antisense
ENSG00000186340|6|169615875|169654139|-|38265|6397|THBS2|protein_coding	ENSG00000237125|4|174448421|174512475|+|64055|9829|HAND2-AS1|antisense
ENSG00000186469|14|52292913|52446060|+|153148|6374|GNG2|protein_coding	ENSG00000237125|4|174448421|174512475|+|64055|9829|HAND2-AS1|antisense
ENSG00000187068|3|184795838|184870802|-|74965|5901|C3orf70|protein_coding	ENSG00000237125|4|174448421|174512475|+|64055|9829|HAND2-AS1|antisense
ENSG00000187498|13|110801318|110959496|-|158179|7877|COL4A1|protein_coding	ENSG00000237125|4|174448421|174512475|+|64055|9829|HAND2-AS1|antisense
ENSG00000188130|22|50683879|50700254|-|16376|9421|MAPK12|protein_coding	ENSG00000237125|4|174448421|174512475|+|64055|9829|HAND2-AS1|antisense
ENSG00000188778|8|37820516|37824483|-|3968|2943|ADRB3|protein_coding	ENSG00000237125|4|174448421|174512475|+|64055|9829|HAND2-AS1|antisense
ENSG00000189134|6|28227098|28228736|+|1639|1639|NKAPL|protein_coding	ENSG00000237125|4|174448421|174512475|+|64055|9829|HAND2-AS1|antisense
ENSG00000189184|4|138440072|138453648|-|13577|5925|PCDH18|protein_coding	ENSG00000237125|4|174448421|174512475|+|64055|9829|HAND2-AS1|antisense
ENSG00000196159|4|126237554|126414087|+|176534|16439|FAT4|protein_coding	ENSG00000237125|4|174448421|174512475|+|64055|9829|HAND2-AS1|antisense
ENSG00000196562|20|46285092|46415360|-|130269|6657|SULF2|protein_coding	ENSG00000237125|4|174448421|174512475|+|64055|9829|HAND2-AS1|antisense
ENSG00000196628|18|52889562|53332018|-|442457|22377|TCF4|protein_coding	ENSG00000237125|4|174448421|174512475|+|64055|9829|HAND2-AS1|antisense
ENSG00000196932|10|63166401|63213208|-|46808|6907|TMEM26|protein_coding	ENSG00000237125|4|174448421|174512475|+|64055|9829|HAND2-AS1|antisense
ENSG00000197576|7|27168126|27170418|-|2293|1747|HOXA4|protein_coding	ENSG00000237125|4|174448421|174512475|+|64055|9829|HAND2-AS1|antisense
ENSG00000197702|11|12398732|12552348|+|153617|8307|PARVA|protein_coding	ENSG00000237125|4|174448421|174512475|+|64055|9829|HAND2-AS1|antisense
ENSG00000198517|7|1570350|1582679|+|12330|4458|MAFK|protein_coding	ENSG00000237125|4|174448421|174512475|+|64055|9829|HAND2-AS1|antisense
ENSG00000198542|13|102104966|102375456|+|270491|3990|ITGBL1|protein_coding	ENSG00000237125|4|174448421|174512475|+|64055|9829|HAND2-AS1|antisense
ENSG00000198598|12|132312938|132336328|+|23391|4003|MMP17|protein_coding	ENSG00000237125|4|174448421|174512475|+|64055|9829|HAND2-AS1|antisense
ENSG00000198682|10|89419370|89507462|+|88093|4116|PAPSS2|protein_coding	ENSG00000237125|4|174448421|174512475|+|64055|9829|HAND2-AS1|antisense
ENSG00000198719|6|170591294|170599561|-|8268|3174|DLL1|protein_coding	ENSG00000237125|4|174448421|174512475|+|64055|9829|HAND2-AS1|antisense
ENSG00000198963|9|77112281|77308093|+|195813|9591|RORB|protein_coding	ENSG00000237125|4|174448421|174512475|+|64055|9829|HAND2-AS1|antisense
ENSG00000204262|2|189896622|190044605|-|147984|7156|COL5A2|protein_coding	ENSG00000237125|4|174448421|174512475|+|64055|9829|HAND2-AS1|antisense
ENSG00000204301|6|32162620|32191844|-|29225|9748|NOTCH4|protein_coding	ENSG00000237125|4|174448421|174512475|+|64055|9829|HAND2-AS1|antisense
ENSG00000211448|14|80663873|80854100|-|190228|7500|DIO2|protein_coding	ENSG00000237125|4|174448421|174512475|+|64055|9829|HAND2-AS1|antisense
ENSG00000213190|1|151030234|151040970|+|10737|4072|MLLT11|protein_coding	ENSG00000237125|4|174448421|174512475|+|64055|9829|HAND2-AS1|antisense
ENSG00000213949|5|52083730|52255040|+|171311|18566|ITGA1|protein_coding	ENSG00000237125|4|174448421|174512475|+|64055|9829|HAND2-AS1|antisense
ENSG00000221955|3|124801480|124998021|-|196542|5728|SLC12A8|protein_coding	ENSG00000237125|4|174448421|174512475|+|64055|9829|HAND2-AS1|antisense
ENSG00000233608|2|239756673|239795893|+|39221|1176|TWIST2|protein_coding	ENSG00000237125|4|174448421|174512475|+|64055|9829|HAND2-AS1|antisense
ENSG00000240303|3|132276982|132379567|-|102586|5675|ACAD11|protein_coding	ENSG00000237125|4|174448421|174512475|+|64055|9829|HAND2-AS1|antisense
ENSG00000240583|7|30893010|30965131|+|72122|3888|AQP1|protein_coding	ENSG00000237125|4|174448421|174512475|+|64055|9829|HAND2-AS1|antisense
ENSG00000249992|3|45265958|45267770|-|1813|1813|TMEM158|protein_coding	ENSG00000237125|4|174448421|174512475|+|64055|9829|HAND2-AS1|antisense
ENSG00000258947|16|89987800|90005169|+|17370|6138|TUBB3|protein_coding	ENSG00000237125|4|174448421|174512475|+|64055|9829|HAND2-AS1|antisense
