# Supplementary material for: Ten Hypermethylated lncRNA Genes Are Specifically Involved in the Initiation, Progression, and Lymphatic and Peritoneal Metastasis of Epithelial Ovarian Cancer
Source: Int J Mol Sci. 2024 Nov 4;25(21):11843. doi: 10.3390/ijms252111843 (PMC11547154; doi:10.3390/ijms252111843)
Supplement: Supplementary file 1 [file ijms-25-11843-s001.zip › Table S13_KCNK15-AS1_0.3_2024.10.10.xlsx]

## Sheet: KCNK15-AS1_RP11-445H22.4_rs_0.3
Supplementary Table S13: Intersection between list of mRNAs correlated with KCNK15-AS1 at rs > 0.3 and list of EMT-associated genes according to GeneCards.
lncRNA	mRNA
ENSG00000244558|20|43323533|43374662|-|51130|1226|RP11-445H22.4|antisense	ENSG00000000419|20|49551404|49575092|-|23689|1207|DPM1|protein_coding
ENSG00000244558|20|43323533|43374662|-|51130|1226|RP11-445H22.4|antisense	ENSG00000015479|5|138609441|138667360|+|57920|14669|MATR3|protein_coding
ENSG00000244558|20|43323533|43374662|-|51130|1226|RP11-445H22.4|antisense	ENSG00000020256|20|50668202|50820847|-|152646|6997|ZFP64|protein_coding
ENSG00000244558|20|43323533|43374662|-|51130|1226|RP11-445H22.4|antisense	ENSG00000022267|X|135229559|135293518|+|63960|4945|FHL1|protein_coding
ENSG00000244558|20|43323533|43374662|-|51130|1226|RP11-445H22.4|antisense	ENSG00000047315|4|57843888|57897334|+|53447|5901|POLR2B|protein_coding
ENSG00000244558|20|43323533|43374662|-|51130|1226|RP11-445H22.4|antisense	ENSG00000055163|5|156693089|156822606|+|129518|10509|CYFIP2|protein_coding
ENSG00000244558|20|43323533|43374662|-|51130|1226|RP11-445H22.4|antisense	ENSG00000058729|5|96496571|96518964|-|22394|5502|RIOK2|protein_coding
ENSG00000244558|20|43323533|43374662|-|51130|1226|RP11-445H22.4|antisense	ENSG00000059573|10|97365696|97416463|-|50768|3756|ALDH18A1|protein_coding
ENSG00000244558|20|43323533|43374662|-|51130|1226|RP11-445H22.4|antisense	ENSG00000063046|12|53399942|53435993|+|36052|6146|EIF4B|protein_coding
ENSG00000244558|20|43323533|43374662|-|51130|1226|RP11-445H22.4|antisense	ENSG00000065675|10|6469105|6622263|-|153159|3285|PRKCQ|protein_coding
ENSG00000244558|20|43323533|43374662|-|51130|1226|RP11-445H22.4|antisense	ENSG00000066044|19|8023463|8070543|-|47081|6956|ELAVL1|protein_coding
ENSG00000244558|20|43323533|43374662|-|51130|1226|RP11-445H22.4|antisense	ENSG00000068903|19|39369197|39390502|-|21306|6204|SIRT2|protein_coding
ENSG00000244558|20|43323533|43374662|-|51130|1226|RP11-445H22.4|antisense	ENSG00000069329|16|46690054|46723430|-|33377|9723|VPS35|protein_coding
ENSG00000244558|20|43323533|43374662|-|51130|1226|RP11-445H22.4|antisense	ENSG00000072803|5|171288553|171433877|-|145325|5577|FBXW11|protein_coding
ENSG00000244558|20|43323533|43374662|-|51130|1226|RP11-445H22.4|antisense	ENSG00000074319|11|18489883|18548779|-|58897|3839|TSG101|protein_coding
ENSG00000244558|20|43323533|43374662|-|51130|1226|RP11-445H22.4|antisense	ENSG00000075142|7|87834433|87856308|-|21876|4237|SRI|protein_coding
ENSG00000244558|20|43323533|43374662|-|51130|1226|RP11-445H22.4|antisense	ENSG00000075415|12|98987369|98995946|+|8578|4685|SLC25A3|protein_coding
ENSG00000244558|20|43323533|43374662|-|51130|1226|RP11-445H22.4|antisense	ENSG00000075945|1|169890467|170054349|-|163883|5014|KIFAP3|protein_coding
ENSG00000244558|20|43323533|43374662|-|51130|1226|RP11-445H22.4|antisense	ENSG00000080819|3|98239976|98312567|-|72592|3666|CPOX|protein_coding
ENSG00000244558|20|43323533|43374662|-|51130|1226|RP11-445H22.4|antisense	ENSG00000085662|7|134127102|134144036|-|16935|3660|AKR1B1|protein_coding
ENSG00000244558|20|43323533|43374662|-|51130|1226|RP11-445H22.4|antisense	ENSG00000089009|12|112842994|112856642|-|13649|4447|RPL6|protein_coding
ENSG00000244558|20|43323533|43374662|-|51130|1226|RP11-445H22.4|antisense	ENSG00000089157|12|120634489|120639038|-|4550|4001|RPLP0|protein_coding
ENSG00000244558|20|43323533|43374662|-|51130|1226|RP11-445H22.4|antisense	ENSG00000089723|14|94492675|94515276|+|22602|4252|OTUB2|protein_coding
ENSG00000244558|20|43323533|43374662|-|51130|1226|RP11-445H22.4|antisense	ENSG00000094880|5|137523339|137549032|-|25694|4616|CDC23|protein_coding
ENSG00000244558|20|43323533|43374662|-|51130|1226|RP11-445H22.4|antisense	ENSG00000100129|22|38244875|38285414|+|40540|4296|EIF3L|protein_coding
ENSG00000244558|20|43323533|43374662|-|51130|1226|RP11-445H22.4|antisense	ENSG00000100353|22|36906897|36925483|-|18587|4070|EIF3D|protein_coding
ENSG00000244558|20|43323533|43374662|-|51130|1226|RP11-445H22.4|antisense	ENSG00000100603|14|78183942|78227550|-|43609|2432|SNW1|protein_coding
ENSG00000244558|20|43323533|43374662|-|51130|1226|RP11-445H22.4|antisense	ENSG00000101146|20|55926066|55954267|+|28202|5855|RAE1|protein_coding
ENSG00000244558|20|43323533|43374662|-|51130|1226|RP11-445H22.4|antisense	ENSG00000101444|20|32868074|32899608|-|31535|3894|AHCY|protein_coding
ENSG00000244558|20|43323533|43374662|-|51130|1226|RP11-445H22.4|antisense	ENSG00000101938|X|109917084|110039286|-|122203|4159|CHRDL1|protein_coding
ENSG00000244558|20|43323533|43374662|-|51130|1226|RP11-445H22.4|antisense	ENSG00000104695|8|30631973|30671830|-|39858|4516|PPP2CB|protein_coding
ENSG00000244558|20|43323533|43374662|-|51130|1226|RP11-445H22.4|antisense	ENSG00000105176|19|30414551|30506611|+|92061|4528|URI1|protein_coding
ENSG00000244558|20|43323533|43374662|-|51130|1226|RP11-445H22.4|antisense	ENSG00000105227|19|40899675|40919273|-|19599|5767|PRX|protein_coding
ENSG00000244558|20|43323533|43374662|-|51130|1226|RP11-445H22.4|antisense	ENSG00000106066|7|29034847|29235067|-|200221|3340|CPVL|protein_coding
ENSG00000244558|20|43323533|43374662|-|51130|1226|RP11-445H22.4|antisense	ENSG00000107779|10|88516407|88692595|+|176189|11360|BMPR1A|protein_coding
ENSG00000244558|20|43323533|43374662|-|51130|1226|RP11-445H22.4|antisense	ENSG00000107882|10|104263744|104393292|+|129549|6865|SUFU|protein_coding
ENSG00000244558|20|43323533|43374662|-|51130|1226|RP11-445H22.4|antisense	ENSG00000107937|10|1034338|1065876|+|31539|6161|GTPBP4|protein_coding
ENSG00000244558|20|43323533|43374662|-|51130|1226|RP11-445H22.4|antisense	ENSG00000109270|4|100799493|100815647|-|16155|4226|LAMTOR3|protein_coding
ENSG00000244558|20|43323533|43374662|-|51130|1226|RP11-445H22.4|antisense	ENSG00000112186|6|17393447|17558023|+|164577|3637|CAP2|protein_coding
ENSG00000244558|20|43323533|43374662|-|51130|1226|RP11-445H22.4|antisense	ENSG00000113048|5|71515236|71616473|-|101238|6511|MRPS27|protein_coding
ENSG00000244558|20|43323533|43374662|-|51130|1226|RP11-445H22.4|antisense	ENSG00000113318|5|79950467|80172279|+|221813|4709|MSH3|protein_coding
ENSG00000244558|20|43323533|43374662|-|51130|1226|RP11-445H22.4|antisense	ENSG00000113356|5|89767565|89810370|+|42806|4019|POLR3G|protein_coding
ENSG00000244558|20|43323533|43374662|-|51130|1226|RP11-445H22.4|antisense	ENSG00000113522|5|131891711|131980313|+|88603|8091|RAD50|protein_coding
ENSG00000244558|20|43323533|43374662|-|51130|1226|RP11-445H22.4|antisense	ENSG00000113558|5|133484633|133512729|-|28097|12764|SKP1|protein_coding
ENSG00000244558|20|43323533|43374662|-|51130|1226|RP11-445H22.4|antisense	ENSG00000114126|3|141663277|141868386|-|205110|11895|TFDP2|protein_coding
ENSG00000244558|20|43323533|43374662|-|51130|1226|RP11-445H22.4|antisense	ENSG00000114503|3|196662273|196669468|-|7196|5114|NCBP2|protein_coding
ENSG00000244558|20|43323533|43374662|-|51130|1226|RP11-445H22.4|antisense	ENSG00000115234|2|27593389|27599995|+|6607|3350|SNX17|protein_coding
ENSG00000244558|20|43323533|43374662|-|51130|1226|RP11-445H22.4|antisense	ENSG00000115561|2|86730554|86948245|-|217692|7393|CHMP3|protein_coding
ENSG00000244558|20|43323533|43374662|-|51130|1226|RP11-445H22.4|antisense	ENSG00000116574|1|228870824|228882416|+|11593|4372|RHOU|protein_coding
ENSG00000244558|20|43323533|43374662|-|51130|1226|RP11-445H22.4|antisense	ENSG00000116584|1|155916630|155976861|-|60232|9213|ARHGEF2|protein_coding
ENSG00000244558|20|43323533|43374662|-|51130|1226|RP11-445H22.4|antisense	ENSG00000118137|11|116706467|116708666|-|2200|1424|APOA1|protein_coding
ENSG00000244558|20|43323533|43374662|-|51130|1226|RP11-445H22.4|antisense	ENSG00000118707|20|35201891|35222353|+|20463|3784|TGIF2|protein_coding
ENSG00000244558|20|43323533|43374662|-|51130|1226|RP11-445H22.4|antisense	ENSG00000118816|4|77968311|77997158|-|28848|3741|CCNI|protein_coding
ENSG00000244558|20|43323533|43374662|-|51130|1226|RP11-445H22.4|antisense	ENSG00000120265|6|150070579|150132556|+|61978|2832|PCMT1|protein_coding
ENSG00000244558|20|43323533|43374662|-|51130|1226|RP11-445H22.4|antisense	ENSG00000121481|1|185014496|185071740|+|57245|4073|RNF2|protein_coding
ENSG00000244558|20|43323533|43374662|-|51130|1226|RP11-445H22.4|antisense	ENSG00000123143|19|14543865|14582679|+|38815|4606|PKN1|protein_coding
ENSG00000244558|20|43323533|43374662|-|51130|1226|RP11-445H22.4|antisense	ENSG00000123268|12|51157493|51214905|+|57413|2790|ATF1|protein_coding
ENSG00000244558|20|43323533|43374662|-|51130|1226|RP11-445H22.4|antisense	ENSG00000124171|20|49348081|49373332|+|25252|4726|PARD6B|protein_coding
ENSG00000244558|20|43323533|43374662|-|51130|1226|RP11-445H22.4|antisense	ENSG00000124207|20|47662849|47713489|+|50641|3726|CSE1L|protein_coding
ENSG00000244558|20|43323533|43374662|-|51130|1226|RP11-445H22.4|antisense	ENSG00000124613|6|27342394|27371683|+|29290|4834|ZNF391|protein_coding
ENSG00000244558|20|43323533|43374662|-|51130|1226|RP11-445H22.4|antisense	ENSG00000125991|20|34129770|34145405|+|15636|6015|ERGIC3|protein_coding
ENSG00000244558|20|43323533|43374662|-|51130|1226|RP11-445H22.4|antisense	ENSG00000126858|17|30469473|30580393|+|110921|6372|RHOT1|protein_coding
ENSG00000244558|20|43323533|43374662|-|51130|1226|RP11-445H22.4|antisense	ENSG00000129636|16|47188298|47498060|-|309763|7768|ITFG1|protein_coding
ENSG00000244558|20|43323533|43374662|-|51130|1226|RP11-445H22.4|antisense	ENSG00000131043|20|34824381|34858840|+|34460|3101|AAR2|protein_coding
ENSG00000244558|20|43323533|43374662|-|51130|1226|RP11-445H22.4|antisense	ENSG00000131269|X|74273115|74376567|-|103453|2819|ABCB7|protein_coding
ENSG00000244558|20|43323533|43374662|-|51130|1226|RP11-445H22.4|antisense	ENSG00000132676|1|155657751|155708801|+|51051|4588|DAP3|protein_coding
ENSG00000244558|20|43323533|43374662|-|51130|1226|RP11-445H22.4|antisense	ENSG00000132718|1|155829300|155854990|+|25691|5240|SYT11|protein_coding
ENSG00000244558|20|43323533|43374662|-|51130|1226|RP11-445H22.4|antisense	ENSG00000134058|5|68530668|68573250|+|42583|2363|CDK7|protein_coding
ENSG00000244558|20|43323533|43374662|-|51130|1226|RP11-445H22.4|antisense	ENSG00000135452|12|58131796|58143994|+|12199|5385|TSPAN31|protein_coding
ENSG00000244558|20|43323533|43374662|-|51130|1226|RP11-445H22.4|antisense	ENSG00000135486|12|54673977|54680872|+|6896|5093|HNRNPA1|protein_coding
ENSG00000244558|20|43323533|43374662|-|51130|1226|RP11-445H22.4|antisense	ENSG00000135622|2|74881355|74909186|+|27832|4433|SEMA4F|protein_coding
ENSG00000244558|20|43323533|43374662|-|51130|1226|RP11-445H22.4|antisense	ENSG00000138029|2|26466038|26513336|+|47299|4133|HADHB|protein_coding
ENSG00000244558|20|43323533|43374662|-|51130|1226|RP11-445H22.4|antisense	ENSG00000138385|2|170648443|170668574|+|20132|5113|SSB|protein_coding
ENSG00000244558|20|43323533|43374662|-|51130|1226|RP11-445H22.4|antisense	ENSG00000138430|2|174937175|175113426|-|176252|6100|OLA1|protein_coding
ENSG00000244558|20|43323533|43374662|-|51130|1226|RP11-445H22.4|antisense	ENSG00000138663|4|83955600|83996971|+|41372|3566|COPS4|protein_coding
ENSG00000244558|20|43323533|43374662|-|51130|1226|RP11-445H22.4|antisense	ENSG00000138764|4|78078304|78354542|+|276239|7471|CCNG2|protein_coding
ENSG00000244558|20|43323533|43374662|-|51130|1226|RP11-445H22.4|antisense	ENSG00000138772|4|79472673|79531597|+|58925|5115|ANXA3|protein_coding
ENSG00000244558|20|43323533|43374662|-|51130|1226|RP11-445H22.4|antisense	ENSG00000139641|12|56512034|56538455|+|26422|5493|ESYT1|protein_coding
ENSG00000244558|20|43323533|43374662|-|51130|1226|RP11-445H22.4|antisense	ENSG00000139737|13|78272023|78338377|+|66355|4033|SLAIN1|protein_coding
ENSG00000244558|20|43323533|43374662|-|51130|1226|RP11-445H22.4|antisense	ENSG00000140740|16|21963981|21994981|+|31001|4992|UQCRC2|protein_coding
ENSG00000244558|20|43323533|43374662|-|51130|1226|RP11-445H22.4|antisense	ENSG00000141101|16|69775770|69788843|-|13074|2119|NOB1|protein_coding
ENSG00000244558|20|43323533|43374662|-|51130|1226|RP11-445H22.4|antisense	ENSG00000141127|17|18743398|18834581|+|91184|4687|PRPSAP2|protein_coding
ENSG00000244558|20|43323533|43374662|-|51130|1226|RP11-445H22.4|antisense	ENSG00000141424|18|33688495|33709348|-|20854|3682|SLC39A6|protein_coding
ENSG00000244558|20|43323533|43374662|-|51130|1226|RP11-445H22.4|antisense	ENSG00000142192|21|27252861|27543446|-|290586|6349|APP|protein_coding
ENSG00000244558|20|43323533|43374662|-|51130|1226|RP11-445H22.4|antisense	ENSG00000143412|1|150954493|150968110|+|13618|1826|ANXA9|protein_coding
ENSG00000244558|20|43323533|43374662|-|51130|1226|RP11-445H22.4|antisense	ENSG00000143575|1|154244987|154248351|+|3365|2155|HAX1|protein_coding
ENSG00000244558|20|43323533|43374662|-|51130|1226|RP11-445H22.4|antisense	ENSG00000143947|2|55459039|55462989|+|3951|3130|RPS27A|protein_coding
ENSG00000244558|20|43323533|43374662|-|51130|1226|RP11-445H22.4|antisense	ENSG00000144048|2|73989311|74007284|-|17974|3544|DUSP11|protein_coding
ENSG00000244558|20|43323533|43374662|-|51130|1226|RP11-445H22.4|antisense	ENSG00000144895|3|150264465|150302029|+|37565|4131|EIF2A|protein_coding
ENSG00000244558|20|43323533|43374662|-|51130|1226|RP11-445H22.4|antisense	ENSG00000145741|5|72794233|72801460|+|7228|2467|BTF3|protein_coding
ENSG00000244558|20|43323533|43374662|-|51130|1226|RP11-445H22.4|antisense	ENSG00000147475|8|37594117|37616619|+|22503|9464|ERLIN2|protein_coding
ENSG00000244558|20|43323533|43374662|-|51130|1226|RP11-445H22.4|antisense	ENSG00000148672|10|88810243|88854623|-|44381|4027|GLUD1|protein_coding
ENSG00000244558|20|43323533|43374662|-|51130|1226|RP11-445H22.4|antisense	ENSG00000149654|20|44802372|44937137|-|134766|4929|CDH22|protein_coding
ENSG00000244558|20|43323533|43374662|-|51130|1226|RP11-445H22.4|antisense	ENSG00000151657|10|7792925|7829990|-|37066|7509|KIN|protein_coding
ENSG00000244558|20|43323533|43374662|-|51130|1226|RP11-445H22.4|antisense	ENSG00000152422|5|82373317|82649606|+|276290|2676|XRCC4|protein_coding
ENSG00000244558|20|43323533|43374662|-|51130|1226|RP11-445H22.4|antisense	ENSG00000152642|3|32147181|32210205|+|63025|4802|GPD1L|protein_coding
ENSG00000244558|20|43323533|43374662|-|51130|1226|RP11-445H22.4|antisense	ENSG00000152942|5|68665120|68710628|+|45509|4159|RAD17|protein_coding
ENSG00000244558|20|43323533|43374662|-|51130|1226|RP11-445H22.4|antisense	ENSG00000156508|6|74225473|74233520|-|8048|5944|EEF1A1|protein_coding
ENSG00000244558|20|43323533|43374662|-|51130|1226|RP11-445H22.4|antisense	ENSG00000156976|3|186500994|186507689|+|6696|6133|EIF4A2|protein_coding
ENSG00000244558|20|43323533|43374662|-|51130|1226|RP11-445H22.4|antisense	ENSG00000158623|7|130146089|130353598|-|207510|2129|COPG2|protein_coding
ENSG00000244558|20|43323533|43374662|-|51130|1226|RP11-445H22.4|antisense	ENSG00000160183|21|43791999|43816955|-|24957|5660|TMPRSS3|protein_coding
ENSG00000244558|20|43323533|43374662|-|51130|1226|RP11-445H22.4|antisense	ENSG00000162722|1|248020501|248041507|+|21007|3225|TRIM58|protein_coding
ENSG00000244558|20|43323533|43374662|-|51130|1226|RP11-445H22.4|antisense	ENSG00000162999|2|183943287|183964733|+|21447|5376|DUSP19|protein_coding
ENSG00000244558|20|43323533|43374662|-|51130|1226|RP11-445H22.4|antisense	ENSG00000163291|4|79808281|79860592|-|52312|12403|PAQR3|protein_coding
ENSG00000244558|20|43323533|43374662|-|51130|1226|RP11-445H22.4|antisense	ENSG00000163468|1|156278759|156337664|-|58906|4018|CCT3|protein_coding
ENSG00000244558|20|43323533|43374662|-|51130|1226|RP11-445H22.4|antisense	ENSG00000163536|3|167453031|167543356|+|90326|2418|SERPINI1|protein_coding
ENSG00000244558|20|43323533|43374662|-|51130|1226|RP11-445H22.4|antisense	ENSG00000164171|5|52285156|52390609|+|105454|7910|ITGA2|protein_coding
ENSG00000244558|20|43323533|43374662|-|51130|1226|RP11-445H22.4|antisense	ENSG00000165943|14|93648541|93651273|-|2733|2537|MOAP1|protein_coding
ENSG00000244558|20|43323533|43374662|-|51130|1226|RP11-445H22.4|antisense	ENSG00000166407|11|8245851|8290263|-|44413|1690|LMO1|protein_coding
ENSG00000244558|20|43323533|43374662|-|51130|1226|RP11-445H22.4|antisense	ENSG00000166913|20|43514317|43537173|+|22857|4017|YWHAB|protein_coding
ENSG00000244558|20|43323533|43374662|-|51130|1226|RP11-445H22.4|antisense	ENSG00000166946|15|43477316|43487396|+|10081|4676|CCNDBP1|protein_coding
ENSG00000244558|20|43323533|43374662|-|51130|1226|RP11-445H22.4|antisense	ENSG00000167658|19|3976054|3985467|-|9414|4027|EEF2|protein_coding
ENSG00000244558|20|43323533|43374662|-|51130|1226|RP11-445H22.4|antisense	ENSG00000168118|1|229406822|229441641|+|34820|3297|RAB4A|protein_coding
ENSG00000244558|20|43323533|43374662|-|51130|1226|RP11-445H22.4|antisense	ENSG00000168283|10|22610140|22620413|+|10274|4283|BMI1|protein_coding
ENSG00000244558|20|43323533|43374662|-|51130|1226|RP11-445H22.4|antisense	ENSG00000169242|1|155099936|155107333|+|7398|2539|EFNA1|protein_coding
ENSG00000244558|20|43323533|43374662|-|51130|1226|RP11-445H22.4|antisense	ENSG00000169621|2|68694693|68858004|+|163312|5371|APLF|protein_coding
ENSG00000244558|20|43323533|43374662|-|51130|1226|RP11-445H22.4|antisense	ENSG00000171132|2|45878484|46415129|+|536646|9908|PRKCE|protein_coding
ENSG00000244558|20|43323533|43374662|-|51130|1226|RP11-445H22.4|antisense	ENSG00000171150|2|46926091|46990268|+|64178|5034|SOCS5|protein_coding
ENSG00000244558|20|43323533|43374662|-|51130|1226|RP11-445H22.4|antisense	ENSG00000171862|10|89622870|89731687|+|108818|10048|PTEN|protein_coding
ENSG00000244558|20|43323533|43374662|-|51130|1226|RP11-445H22.4|antisense	ENSG00000173848|10|5454514|5500426|+|45913|4194|NET1|protein_coding
ENSG00000244558|20|43323533|43374662|-|51130|1226|RP11-445H22.4|antisense	ENSG00000174173|3|101280706|101285290|+|4585|1888|TRMT10C|protein_coding
ENSG00000244558|20|43323533|43374662|-|51130|1226|RP11-445H22.4|antisense	ENSG00000174720|4|113558120|113578748|+|20629|4083|LARP7|protein_coding
ENSG00000244558|20|43323533|43374662|-|51130|1226|RP11-445H22.4|antisense	ENSG00000174951|19|49251268|49258647|-|7380|4343|FUT1|protein_coding
ENSG00000244558|20|43323533|43374662|-|51130|1226|RP11-445H22.4|antisense	ENSG00000177485|X|119384607|119392253|+|7647|5313|ZBTB33|protein_coding
ENSG00000244558|20|43323533|43374662|-|51130|1226|RP11-445H22.4|antisense	ENSG00000178568|2|212240446|213403565|-|1163120|13007|ERBB4|protein_coding
ENSG00000244558|20|43323533|43374662|-|51130|1226|RP11-445H22.4|antisense	ENSG00000180611|3|192514604|192635950|-|121347|3368|MB21D2|protein_coding
ENSG00000244558|20|43323533|43374662|-|51130|1226|RP11-445H22.4|antisense	ENSG00000181929|12|49396057|49412980|-|16924|4556|PRKAG1|protein_coding
ENSG00000244558|20|43323533|43374662|-|51130|1226|RP11-445H22.4|antisense	ENSG00000183036|21|41239243|41301322|+|62080|1106|PCP4|protein_coding
ENSG00000244558|20|43323533|43374662|-|51130|1226|RP11-445H22.4|antisense	ENSG00000186298|12|111157485|111180744|-|23260|6902|PPP1CC|protein_coding
ENSG00000244558|20|43323533|43374662|-|51130|1226|RP11-445H22.4|antisense	ENSG00000186468|5|81569177|81574396|-|5220|4204|RPS23|protein_coding
ENSG00000244558|20|43323533|43374662|-|51130|1226|RP11-445H22.4|antisense	ENSG00000197223|2|68268262|68338080|-|69819|3581|C1D|protein_coding
ENSG00000244558|20|43323533|43374662|-|51130|1226|RP11-445H22.4|antisense	ENSG00000198242|17|27046411|27051377|+|4967|2824|RPL23A|protein_coding
ENSG00000244558|20|43323533|43374662|-|51130|1226|RP11-445H22.4|antisense	ENSG00000198353|12|54410715|54449813|+|39099|2724|HOXC4|protein_coding
ENSG00000244558|20|43323533|43374662|-|51130|1226|RP11-445H22.4|antisense	ENSG00000198492|1|29063133|29096287|+|33155|3859|YTHDF2|protein_coding
ENSG00000244558|20|43323533|43374662|-|51130|1226|RP11-445H22.4|antisense	ENSG00000198730|11|10772534|10801290|+|28757|5562|CTR9|protein_coding
ENSG00000244558|20|43323533|43374662|-|51130|1226|RP11-445H22.4|antisense	ENSG00000198755|6|35436185|35438562|+|2378|1501|RPL10A|protein_coding
ENSG00000244558|20|43323533|43374662|-|51130|1226|RP11-445H22.4|antisense	ENSG00000198900|20|39657458|39753127|+|95670|3738|TOP1|protein_coding
ENSG00000244558|20|43323533|43374662|-|51130|1226|RP11-445H22.4|antisense	ENSG00000204381|11|111411005|111432264|+|21260|2938|LAYN|protein_coding
ENSG00000244558|20|43323533|43374662|-|51130|1226|RP11-445H22.4|antisense	ENSG00000214050|8|28205804|28347835|-|142032|3972|FBXO16|protein_coding
ENSG00000244558|20|43323533|43374662|-|51130|1226|RP11-445H22.4|antisense	ENSG00000241058|10|18834490|18940551|-|106062|2306|NSUN6|protein_coding
ENSG00000244558|20|43323533|43374662|-|51130|1226|RP11-445H22.4|antisense	ENSG00000244005|20|34255977|34287281|-|31305|6024|NFS1|protein_coding
