# Supplementary material for: Ten Hypermethylated lncRNA Genes Are Specifically Involved in the Initiation, Progression, and Lymphatic and Peritoneal Metastasis of Epithelial Ovarian Cancer
Source: Int J Mol Sci. 2024 Nov 4;25(21):11843. doi: 10.3390/ijms252111843 (PMC11547154; doi:10.3390/ijms252111843)
Supplement: Supplementary file 1 [file ijms-25-11843-s001.zip › Table S14_KCNK15-AS1_0.4_2024.10.10.xlsx]

## Sheet: KCNK15-AS1_RP11-445H22.4_rs_04_
Supplementary Table S14: Intersection between list of mRNAs correlated with KCNK15-AS1 at rs > 0.4 and list of EMT-associated genes according to GeneCards.
lncRNA	mRNA	rs	p-value	symbol
ENSG00000244558|20|43323533|43374662|-|51130|1226|RP11-445H22.4|antisense	ENSG00000000419|20|49551404|49575092|-|23689|1207|DPM1|protein_coding	0.449734	7.09032e-08	DPM1
ENSG00000244558|20|43323533|43374662|-|51130|1226|RP11-445H22.4|antisense	ENSG00000058729|5|96496571|96518964|-|22394|5502|RIOK2|protein_coding	0.403636	1.74819e-06	RIOK2
ENSG00000244558|20|43323533|43374662|-|51130|1226|RP11-445H22.4|antisense	ENSG00000063046|12|53399942|53435993|+|36052|6146|EIF4B|protein_coding	0.415336	8.10243e-07	EIF4B
ENSG00000244558|20|43323533|43374662|-|51130|1226|RP11-445H22.4|antisense	ENSG00000113356|5|89767565|89810370|+|42806|4019|POLR3G|protein_coding	0.438166	1.65797e-07	POLR3G
ENSG00000244558|20|43323533|43374662|-|51130|1226|RP11-445H22.4|antisense	ENSG00000124207|20|47662849|47713489|+|50641|3726|CSE1L|protein_coding	0.440965	1.3538e-07	CSE1L
ENSG00000244558|20|43323533|43374662|-|51130|1226|RP11-445H22.4|antisense	ENSG00000156508|6|74225473|74233520|-|8048|5944|EEF1A1|protein_coding	0.454572	4.92345e-08	EEF1A1
ENSG00000244558|20|43323533|43374662|-|51130|1226|RP11-445H22.4|antisense	ENSG00000163536|3|167453031|167543356|+|90326|2418|SERPINI1|protein_coding	0.413345	9.25447e-07	SERPINI1
ENSG00000244558|20|43323533|43374662|-|51130|1226|RP11-445H22.4|antisense	ENSG00000165943|14|93648541|93651273|-|2733|2537|MOAP1|protein_coding	0.425724	3.9937e-07	MOAP1
