# Supplementary material for: Ten Hypermethylated lncRNA Genes Are Specifically Involved in the Initiation, Progression, and Lymphatic and Peritoneal Metastasis of Epithelial Ovarian Cancer
Source: Int J Mol Sci. 2024 Nov 4;25(21):11843. doi: 10.3390/ijms252111843 (PMC11547154; doi:10.3390/ijms252111843)
Supplement: Supplementary file 1 [file ijms-25-11843-s001.zip › Table S15_MEG3_0.4_2024.10.10.xlsx]

## Sheet: MEG3_EMT_GeneCards
Supplementary Table S15: Intersection between list of mRNAs correlated with MEG3 at rs > 0.4 and list of EMT-associated genes according to GeneCards.
mRNA	lncRNA
ENSG00000003756|3|50126341|50156454|+|30114|10368|RBM5|protein_coding	ENSG00000214548|14|101245747|101327368|+|81622|15769|MEG3|lincRNA
ENSG00000005513|16|1031808|1036979|+|5172|4432|SOX8|protein_coding	ENSG00000214548|14|101245747|101327368|+|81622|15769|MEG3|lincRNA
ENSG00000006283|17|48638429|48704835|+|66407|9709|CACNA1G|protein_coding	ENSG00000214548|14|101245747|101327368|+|81622|15769|MEG3|lincRNA
ENSG00000007384|16|108058|126354|-|18297|5104|RHBDF1|protein_coding	ENSG00000214548|14|101245747|101327368|+|81622|15769|MEG3|lincRNA
ENSG00000008294|17|49039535|49198226|-|158692|11948|SPAG9|protein_coding	ENSG00000214548|14|101245747|101327368|+|81622|15769|MEG3|lincRNA
ENSG00000008710|16|2138711|2185899|-|47189|18532|PKD1|protein_coding	ENSG00000214548|14|101245747|101327368|+|81622|15769|MEG3|lincRNA
ENSG00000009830|14|77741299|77787227|-|45929|10012|POMT2|protein_coding	ENSG00000214548|14|101245747|101327368|+|81622|15769|MEG3|lincRNA
ENSG00000013297|3|170136653|170578169|+|441517|6032|CLDN11|protein_coding	ENSG00000214548|14|101245747|101327368|+|81622|15769|MEG3|lincRNA
ENSG00000018189|4|71569921|71673032|+|103112|8070|RUFY3|protein_coding	ENSG00000214548|14|101245747|101327368|+|81622|15769|MEG3|lincRNA
ENSG00000019549|8|49830249|49834299|-|4051|2282|SNAI2|protein_coding	ENSG00000214548|14|101245747|101327368|+|81622|15769|MEG3|lincRNA
ENSG00000035862|17|76849059|76921469|-|72411|5633|TIMP2|protein_coding	ENSG00000214548|14|101245747|101327368|+|81622|15769|MEG3|lincRNA
ENSG00000038382|5|14143811|14532235|+|388425|17500|TRIO|protein_coding	ENSG00000214548|14|101245747|101327368|+|81622|15769|MEG3|lincRNA
ENSG00000049192|5|64444563|64777747|-|333185|8567|ADAMTS6|protein_coding	ENSG00000214548|14|101245747|101327368|+|81622|15769|MEG3|lincRNA
ENSG00000050405|12|50569571|50677329|-|107759|6317|LIMA1|protein_coding	ENSG00000214548|14|101245747|101327368|+|81622|15769|MEG3|lincRNA
ENSG00000061337|8|20103676|20161474|-|57799|5706|LZTS1|protein_coding	ENSG00000214548|14|101245747|101327368|+|81622|15769|MEG3|lincRNA
ENSG00000064666|19|1026298|1039068|+|12771|3928|CNN2|protein_coding	ENSG00000214548|14|101245747|101327368|+|81622|15769|MEG3|lincRNA
ENSG00000065308|6|52362200|52441713|-|79514|6908|TRAM2|protein_coding	ENSG00000214548|14|101245747|101327368|+|81622|15769|MEG3|lincRNA
ENSG00000065357|12|56321103|56347811|+|26709|10215|DGKA|protein_coding	ENSG00000214548|14|101245747|101327368|+|81622|15769|MEG3|lincRNA
ENSG00000067445|X|54946895|54957864|+|10970|6716|TRO|protein_coding	ENSG00000214548|14|101245747|101327368|+|81622|15769|MEG3|lincRNA
ENSG00000072163|2|128395956|128439360|-|43405|8487|LIMS2|protein_coding	ENSG00000214548|14|101245747|101327368|+|81622|15769|MEG3|lincRNA
ENSG00000074047|2|121493199|121750229|+|257031|7341|GLI2|protein_coding	ENSG00000214548|14|101245747|101327368|+|81622|15769|MEG3|lincRNA
ENSG00000074054|2|122095352|122407163|-|311812|11099|CLASP1|protein_coding	ENSG00000214548|14|101245747|101327368|+|81622|15769|MEG3|lincRNA
ENSG00000075413|14|103851729|103970168|+|118440|8891|MARK3|protein_coding	ENSG00000214548|14|101245747|101327368|+|81622|15769|MEG3|lincRNA
ENSG00000077157|1|202317827|202561834|+|244008|18537|PPP1R12B|protein_coding	ENSG00000214548|14|101245747|101327368|+|81622|15769|MEG3|lincRNA
ENSG00000077943|10|15555948|15762124|-|206177|7528|ITGA8|protein_coding	ENSG00000214548|14|101245747|101327368|+|81622|15769|MEG3|lincRNA
ENSG00000079277|1|47023090|47082515|-|59426|8060|MKNK1|protein_coding	ENSG00000214548|14|101245747|101327368|+|81622|15769|MEG3|lincRNA
ENSG00000082258|2|135675805|135716912|+|41108|9081|CCNT2|protein_coding	ENSG00000214548|14|101245747|101327368|+|81622|15769|MEG3|lincRNA
ENSG00000084674|2|21224301|21266945|-|42645|14828|APOB|protein_coding	ENSG00000214548|14|101245747|101327368|+|81622|15769|MEG3|lincRNA
ENSG00000089916|14|76618259|76720685|+|102427|21987|GPATCH2L|protein_coding	ENSG00000214548|14|101245747|101327368|+|81622|15769|MEG3|lincRNA
ENSG00000090376|12|66582659|66648402|+|65744|10004|IRAK3|protein_coding	ENSG00000214548|14|101245747|101327368|+|81622|15769|MEG3|lincRNA
ENSG00000091592|17|5402747|5522744|-|119998|12811|NLRP1|protein_coding	ENSG00000214548|14|101245747|101327368|+|81622|15769|MEG3|lincRNA
ENSG00000091656|8|77593454|77779521|+|186068|15696|ZFHX4|protein_coding	ENSG00000214548|14|101245747|101327368|+|81622|15769|MEG3|lincRNA
ENSG00000094631|X|48659784|48683392|+|23609|10412|HDAC6|protein_coding	ENSG00000214548|14|101245747|101327368|+|81622|15769|MEG3|lincRNA
ENSG00000095752|19|55875757|55881831|-|6075|2671|IL11|protein_coding	ENSG00000214548|14|101245747|101327368|+|81622|15769|MEG3|lincRNA
ENSG00000099308|19|18208603|18262502|+|53900|6772|MAST3|protein_coding	ENSG00000214548|14|101245747|101327368|+|81622|15769|MEG3|lincRNA
ENSG00000099326|19|59073298|59084942|-|11645|6691|MZF1|protein_coding	ENSG00000214548|14|101245747|101327368|+|81622|15769|MEG3|lincRNA
ENSG00000100201|22|38879445|38903665|-|24221|9998|DDX17|protein_coding	ENSG00000214548|14|101245747|101327368|+|81622|15769|MEG3|lincRNA
ENSG00000100842|14|23825611|23834961|-|9351|3237|EFS|protein_coding	ENSG00000214548|14|101245747|101327368|+|81622|15769|MEG3|lincRNA
ENSG00000101049|20|42187608|42216877|+|29270|3465|SGK2|protein_coding	ENSG00000214548|14|101245747|101327368|+|81622|15769|MEG3|lincRNA
ENSG00000101115|20|50400581|50419059|-|18479|4061|SALL4|protein_coding	ENSG00000214548|14|101245747|101327368|+|81622|15769|MEG3|lincRNA
ENSG00000101265|20|4760669|4804291|-|43623|5759|RASSF2|protein_coding	ENSG00000214548|14|101245747|101327368|+|81622|15769|MEG3|lincRNA
ENSG00000101680|18|6941743|7117813|-|176071|15872|LAMA1|protein_coding	ENSG00000214548|14|101245747|101327368|+|81622|15769|MEG3|lincRNA
ENSG00000101751|18|51795774|51847636|+|51863|9472|POLI|protein_coding	ENSG00000214548|14|101245747|101327368|+|81622|15769|MEG3|lincRNA
ENSG00000102349|X|56258854|56314322|+|55469|9022|KLF8|protein_coding	ENSG00000214548|14|101245747|101327368|+|81622|15769|MEG3|lincRNA
ENSG00000102359|X|99899215|99926296|+|27082|2368|SRPX2|protein_coding	ENSG00000214548|14|101245747|101327368|+|81622|15769|MEG3|lincRNA
ENSG00000104332|8|41119481|41167016|-|47536|4757|SFRP1|protein_coding	ENSG00000214548|14|101245747|101327368|+|81622|15769|MEG3|lincRNA
ENSG00000104885|19|2164148|2232577|+|68430|11431|DOT1L|protein_coding	ENSG00000214548|14|101245747|101327368|+|81622|15769|MEG3|lincRNA
ENSG00000104936|19|46272975|46285810|-|12836|5807|DMPK|protein_coding	ENSG00000214548|14|101245747|101327368|+|81622|15769|MEG3|lincRNA
ENSG00000105880|7|96649704|96654409|-|4706|1895|DLX5|protein_coding	ENSG00000214548|14|101245747|101327368|+|81622|15769|MEG3|lincRNA
ENSG00000106278|7|121513143|121702090|+|188948|9917|PTPRZ1|protein_coding	ENSG00000214548|14|101245747|101327368|+|81622|15769|MEG3|lincRNA
ENSG00000106624|7|44143960|44154161|+|10202|4955|AEBP1|protein_coding	ENSG00000214548|14|101245747|101327368|+|81622|15769|MEG3|lincRNA
ENSG00000106809|9|95146249|95166978|-|20730|3321|OGN|protein_coding	ENSG00000214548|14|101245747|101327368|+|81622|15769|MEG3|lincRNA
ENSG00000107611|10|16865963|17171830|-|305868|13168|CUBN|protein_coding	ENSG00000214548|14|101245747|101327368|+|81622|15769|MEG3|lincRNA
ENSG00000107796|10|90694831|90751147|-|56317|3027|ACTA2|protein_coding	ENSG00000214548|14|101245747|101327368|+|81622|15769|MEG3|lincRNA
ENSG00000107957|10|105348285|105615301|-|267017|12436|SH3PXD2A|protein_coding	ENSG00000214548|14|101245747|101327368|+|81622|15769|MEG3|lincRNA
ENSG00000108799|17|40852293|40897071|-|44779|6992|EZH1|protein_coding	ENSG00000214548|14|101245747|101327368|+|81622|15769|MEG3|lincRNA
ENSG00000108821|17|48260650|48278993|-|18344|9819|COL1A1|protein_coding	ENSG00000214548|14|101245747|101327368|+|81622|15769|MEG3|lincRNA
ENSG00000109046|17|25621102|25640657|+|19556|6307|WSB1|protein_coding	ENSG00000214548|14|101245747|101327368|+|81622|15769|MEG3|lincRNA
ENSG00000109072|17|26691290|26700110|-|8821|3092|VTN|protein_coding	ENSG00000214548|14|101245747|101327368|+|81622|15769|MEG3|lincRNA
ENSG00000109339|4|86936276|87515284|-|579009|9816|MAPK10|protein_coding	ENSG00000214548|14|101245747|101327368|+|81622|15769|MEG3|lincRNA
ENSG00000109670|4|153242410|153457253|-|214844|10288|FBXW7|protein_coding	ENSG00000214548|14|101245747|101327368|+|81622|15769|MEG3|lincRNA
ENSG00000110169|11|6452279|6463847|-|11569|3631|HPX|protein_coding	ENSG00000214548|14|101245747|101327368|+|81622|15769|MEG3|lincRNA
ENSG00000110344|11|118230300|118269926|+|39627|6576|UBE4A|protein_coding	ENSG00000214548|14|101245747|101327368|+|81622|15769|MEG3|lincRNA
ENSG00000110888|12|30862486|30907885|-|45400|8360|CAPRIN2|protein_coding	ENSG00000214548|14|101245747|101327368|+|81622|15769|MEG3|lincRNA
ENSG00000111052|12|81186299|81331704|-|145406|6795|LIN7A|protein_coding	ENSG00000214548|14|101245747|101327368|+|81622|15769|MEG3|lincRNA
ENSG00000111087|12|57853918|57866045|+|12128|4204|GLI1|protein_coding	ENSG00000214548|14|101245747|101327368|+|81622|15769|MEG3|lincRNA
ENSG00000111450|12|131274145|131323811|-|49667|3723|STX2|protein_coding	ENSG00000214548|14|101245747|101327368|+|81622|15769|MEG3|lincRNA
ENSG00000111859|6|11183531|11382581|-|199051|10359|NEDD9|protein_coding	ENSG00000214548|14|101245747|101327368|+|81622|15769|MEG3|lincRNA
ENSG00000112562|6|168841831|169073984|+|232154|4032|SMOC2|protein_coding	ENSG00000214548|14|101245747|101327368|+|81622|15769|MEG3|lincRNA
ENSG00000112769|6|112429963|112576141|-|146179|11575|LAMA4|protein_coding	ENSG00000214548|14|101245747|101327368|+|81622|15769|MEG3|lincRNA
ENSG00000113721|5|149493400|149535435|-|42036|7137|PDGFRB|protein_coding	ENSG00000214548|14|101245747|101327368|+|81622|15769|MEG3|lincRNA
ENSG00000114251|3|55499743|55523973|-|24231|6660|WNT5A|protein_coding	ENSG00000214548|14|101245747|101327368|+|81622|15769|MEG3|lincRNA
ENSG00000114270|3|48601506|48632700|-|31195|11071|COL7A1|protein_coding	ENSG00000214548|14|101245747|101327368|+|81622|15769|MEG3|lincRNA
ENSG00000114770|3|183637722|183735803|-|98082|11441|ABCC5|protein_coding	ENSG00000214548|14|101245747|101327368|+|81622|15769|MEG3|lincRNA
ENSG00000114857|3|42642106|42690227|+|48122|17350|NKTR|protein_coding	ENSG00000214548|14|101245747|101327368|+|81622|15769|MEG3|lincRNA
ENSG00000114861|3|71003844|71633140|-|629297|13359|FOXP1|protein_coding	ENSG00000214548|14|101245747|101327368|+|81622|15769|MEG3|lincRNA
ENSG00000114948|2|207308263|207485851|+|177589|6418|ADAM23|protein_coding	ENSG00000214548|14|101245747|101327368|+|81622|15769|MEG3|lincRNA
ENSG00000115461|2|217536828|217560248|-|23421|6442|IGFBP5|protein_coding	ENSG00000214548|14|101245747|101327368|+|81622|15769|MEG3|lincRNA
ENSG00000116285|1|8064464|8086368|-|21905|4186|ERRFI1|protein_coding	ENSG00000214548|14|101245747|101327368|+|81622|15769|MEG3|lincRNA
ENSG00000116652|1|64014588|64015405|+|818|703|DLEU2L|protein_coding	ENSG00000214548|14|101245747|101327368|+|81622|15769|MEG3|lincRNA
ENSG00000116754|1|70671365|70718735|+|47371|8477|SRSF11|protein_coding	ENSG00000214548|14|101245747|101327368|+|81622|15769|MEG3|lincRNA
ENSG00000116962|1|236139130|236228462|-|89333|5864|NID1|protein_coding	ENSG00000214548|14|101245747|101327368|+|81622|15769|MEG3|lincRNA
ENSG00000117525|1|94994781|95007356|-|12576|2875|F3|protein_coding	ENSG00000214548|14|101245747|101327368|+|81622|15769|MEG3|lincRNA
ENSG00000117707|1|214156524|214214595|+|58072|8699|PROX1|protein_coding	ENSG00000214548|14|101245747|101327368|+|81622|15769|MEG3|lincRNA
ENSG00000118369|11|77899858|77925757|+|25900|5233|USP35|protein_coding	ENSG00000214548|14|101245747|101327368|+|81622|15769|MEG3|lincRNA
ENSG00000118495|6|144261437|144385735|-|124299|6178|PLAGL1|protein_coding	ENSG00000214548|14|101245747|101327368|+|81622|15769|MEG3|lincRNA
ENSG00000118526|6|134210276|134216691|+|6416|4551|TCF21|protein_coding	ENSG00000214548|14|101245747|101327368|+|81622|15769|MEG3|lincRNA
ENSG00000118762|4|88928820|88998929|+|70110|5498|PKD2|protein_coding	ENSG00000214548|14|101245747|101327368|+|81622|15769|MEG3|lincRNA
ENSG00000118971|12|4382938|4414516|+|31579|7157|CCND2|protein_coding	ENSG00000214548|14|101245747|101327368|+|81622|15769|MEG3|lincRNA
ENSG00000119042|2|200134223|200335989|-|201767|10958|SATB2|protein_coding	ENSG00000214548|14|101245747|101327368|+|81622|15769|MEG3|lincRNA
ENSG00000119707|14|73525144|73588122|+|62979|9375|RBM25|protein_coding	ENSG00000214548|14|101245747|101327368|+|81622|15769|MEG3|lincRNA
ENSG00000119772|2|25455845|25565459|-|109615|6899|DNMT3A|protein_coding	ENSG00000214548|14|101245747|101327368|+|81622|15769|MEG3|lincRNA
ENSG00000120798|12|95414005|95467479|-|53475|6529|NR2C1|protein_coding	ENSG00000214548|14|101245747|101327368|+|81622|15769|MEG3|lincRNA
ENSG00000121440|3|73431584|73674091|-|242508|6136|PDZRN3|protein_coding	ENSG00000214548|14|101245747|101327368|+|81622|15769|MEG3|lincRNA
ENSG00000122707|9|36036430|36124448|+|88019|6045|RECK|protein_coding	ENSG00000214548|14|101245747|101327368|+|81622|15769|MEG3|lincRNA
ENSG00000122870|10|60272900|60591195|+|318296|6567|BICC1|protein_coding	ENSG00000214548|14|101245747|101327368|+|81622|15769|MEG3|lincRNA
ENSG00000123342|12|56229217|56236750|-|7534|4672|MMP19|protein_coding	ENSG00000214548|14|101245747|101327368|+|81622|15769|MEG3|lincRNA
ENSG00000123358|12|52416616|52453291|+|36676|7290|NR4A1|protein_coding	ENSG00000214548|14|101245747|101327368|+|81622|15769|MEG3|lincRNA
ENSG00000123384|12|57522276|57607134|+|84859|20839|LRP1|protein_coding	ENSG00000214548|14|101245747|101327368|+|81622|15769|MEG3|lincRNA
ENSG00000123572|X|105066536|105202602|+|136067|8466|NRK|protein_coding	ENSG00000214548|14|101245747|101327368|+|81622|15769|MEG3|lincRNA
ENSG00000124181|20|39765600|39811629|+|46030|7164|PLCG1|protein_coding	ENSG00000214548|14|101245747|101327368|+|81622|15769|MEG3|lincRNA
ENSG00000124193|20|42086568|42092245|+|5678|3951|SRSF6|protein_coding	ENSG00000214548|14|101245747|101327368|+|81622|15769|MEG3|lincRNA
ENSG00000124782|6|7107830|7252213|+|144384|17254|RREB1|protein_coding	ENSG00000214548|14|101245747|101327368|+|81622|15769|MEG3|lincRNA
ENSG00000126785|14|63670832|63759937|+|89106|3793|RHOJ|protein_coding	ENSG00000214548|14|101245747|101327368|+|81622|15769|MEG3|lincRNA
ENSG00000127329|12|70910630|71031220|-|120591|13562|PTPRB|protein_coding	ENSG00000214548|14|101245747|101327368|+|81622|15769|MEG3|lincRNA
ENSG00000128159|22|50656118|50683421|-|27304|7689|TUBGCP6|protein_coding	ENSG00000214548|14|101245747|101327368|+|81622|15769|MEG3|lincRNA
ENSG00000128271|22|24813847|24838328|+|24482|4193|ADORA2A|protein_coding	ENSG00000214548|14|101245747|101327368|+|81622|15769|MEG3|lincRNA
ENSG00000129038|15|74218330|74244478|+|26149|3637|LOXL1|protein_coding	ENSG00000214548|14|101245747|101327368|+|81622|15769|MEG3|lincRNA
ENSG00000130176|19|11649532|11661138|+|11607|2939|CNN1|protein_coding	ENSG00000214548|14|101245747|101327368|+|81622|15769|MEG3|lincRNA
ENSG00000131018|6|152442819|152958936|-|516118|45649|SYNE1|protein_coding	ENSG00000214548|14|101245747|101327368|+|81622|15769|MEG3|lincRNA
ENSG00000131788|1|145575233|145586546|+|11314|4805|PIAS3|protein_coding	ENSG00000214548|14|101245747|101327368|+|81622|15769|MEG3|lincRNA
ENSG00000132510|17|7743222|7758114|+|14893|7258|KDM6B|protein_coding	ENSG00000214548|14|101245747|101327368|+|81622|15769|MEG3|lincRNA
ENSG00000132522|17|7214643|7218883|-|4241|3089|GPS2|protein_coding	ENSG00000214548|14|101245747|101327368|+|81622|15769|MEG3|lincRNA
ENSG00000132535|17|7093209|7123021|-|29813|5746|DLG4|protein_coding	ENSG00000214548|14|101245747|101327368|+|81622|15769|MEG3|lincRNA
ENSG00000133030|17|16945859|17120993|+|175135|18105|MPRIP|protein_coding	ENSG00000214548|14|101245747|101327368|+|81622|15769|MEG3|lincRNA
ENSG00000133466|22|37576207|37595425|-|19219|7143|C1QTNF6|protein_coding	ENSG00000214548|14|101245747|101327368|+|81622|15769|MEG3|lincRNA
ENSG00000134245|1|113009163|113072787|+|63625|12561|WNT2B|protein_coding	ENSG00000214548|14|101245747|101327368|+|81622|15769|MEG3|lincRNA
ENSG00000134569|11|46878419|46940193|-|61775|8597|LRP4|protein_coding	ENSG00000214548|14|101245747|101327368|+|81622|15769|MEG3|lincRNA
ENSG00000134853|4|55095264|55164414|+|69151|9732|PDGFRA|protein_coding	ENSG00000214548|14|101245747|101327368|+|81622|15769|MEG3|lincRNA
ENSG00000135111|12|115108059|115121969|-|13911|5950|TBX3|protein_coding	ENSG00000214548|14|101245747|101327368|+|81622|15769|MEG3|lincRNA
ENSG00000135723|16|67263290|67281561|-|18272|5407|FHOD1|protein_coding	ENSG00000214548|14|101245747|101327368|+|81622|15769|MEG3|lincRNA
ENSG00000135976|2|97779233|97930258|+|151026|10693|ANKRD36|protein_coding	ENSG00000214548|14|101245747|101327368|+|81622|15769|MEG3|lincRNA
ENSG00000136098|13|52706775|52733996|-|27222|4272|NEK3|protein_coding	ENSG00000214548|14|101245747|101327368|+|81622|15769|MEG3|lincRNA
ENSG00000137077|9|34709002|34710121|-|1120|924|CCL21|protein_coding	ENSG00000214548|14|101245747|101327368|+|81622|15769|MEG3|lincRNA
ENSG00000137273|6|1390069|1395832|+|5764|2187|FOXF2|protein_coding	ENSG00000214548|14|101245747|101327368|+|81622|15769|MEG3|lincRNA
ENSG00000137672|11|101322295|101743293|-|420999|5537|TRPC6|protein_coding	ENSG00000214548|14|101245747|101327368|+|81622|15769|MEG3|lincRNA
ENSG00000137801|15|39873280|39891667|+|18388|10870|THBS1|protein_coding	ENSG00000214548|14|101245747|101327368|+|81622|15769|MEG3|lincRNA
ENSG00000138379|2|190920423|190927455|-|7033|2822|MSTN|protein_coding	ENSG00000214548|14|101245747|101327368|+|81622|15769|MEG3|lincRNA
ENSG00000138623|15|74701630|74726808|-|25179|4309|SEMA7A|protein_coding	ENSG00000214548|14|101245747|101327368|+|81622|15769|MEG3|lincRNA
ENSG00000138685|4|123747863|123819391|+|71529|6775|FGF2|protein_coding	ENSG00000214548|14|101245747|101327368|+|81622|15769|MEG3|lincRNA
ENSG00000139436|12|110367607|110434194|-|66588|13547|GIT2|protein_coding	ENSG00000214548|14|101245747|101327368|+|81622|15769|MEG3|lincRNA
ENSG00000139990|14|69517598|69619867|-|102270|8295|DCAF5|protein_coding	ENSG00000214548|14|101245747|101327368|+|81622|15769|MEG3|lincRNA
ENSG00000140279|15|45384848|45406542|-|21695|9834|DUOX2|protein_coding	ENSG00000214548|14|101245747|101327368|+|81622|15769|MEG3|lincRNA
ENSG00000140682|16|31482906|31489281|+|6376|5403|TGFB1I1|protein_coding	ENSG00000214548|14|101245747|101327368|+|81622|15769|MEG3|lincRNA
ENSG00000140873|16|77281710|77469011|-|187302|6678|ADAMTS18|protein_coding	ENSG00000214548|14|101245747|101327368|+|81622|15769|MEG3|lincRNA
ENSG00000140937|16|64977656|65160015|-|182360|9920|CDH11|protein_coding	ENSG00000214548|14|101245747|101327368|+|81622|15769|MEG3|lincRNA
ENSG00000141068|17|25783670|25953461|+|169792|11817|KSR1|protein_coding	ENSG00000214548|14|101245747|101327368|+|81622|15769|MEG3|lincRNA
ENSG00000141338|17|66863433|66951533|-|88101|11288|ABCA8|protein_coding	ENSG00000214548|14|101245747|101327368|+|81622|15769|MEG3|lincRNA
ENSG00000142156|21|47401651|47424964|+|23314|5340|COL6A1|protein_coding	ENSG00000214548|14|101245747|101327368|+|81622|15769|MEG3|lincRNA
ENSG00000142798|1|22148738|22263790|-|115053|17694|HSPG2|protein_coding	ENSG00000214548|14|101245747|101327368|+|81622|15769|MEG3|lincRNA
ENSG00000143248|1|163080911|163291577|-|210667|6812|RGS5|protein_coding	ENSG00000214548|14|101245747|101327368|+|81622|15769|MEG3|lincRNA
ENSG00000143494|1|213123862|213165379|+|41518|6950|VASH2|protein_coding	ENSG00000214548|14|101245747|101327368|+|81622|15769|MEG3|lincRNA
ENSG00000144891|3|148415571|148460795|+|45225|3478|AGTR1|protein_coding	ENSG00000214548|14|101245747|101327368|+|81622|15769|MEG3|lincRNA
ENSG00000144935|3|142442916|142526730|+|83815|4768|TRPC1|protein_coding	ENSG00000214548|14|101245747|101327368|+|81622|15769|MEG3|lincRNA
ENSG00000145040|3|48599160|48601206|-|2047|1481|UCN2|protein_coding	ENSG00000214548|14|101245747|101327368|+|81622|15769|MEG3|lincRNA
ENSG00000146477|6|160769300|160876014|+|106715|5752|SLC22A3|protein_coding	ENSG00000214548|14|101245747|101327368|+|81622|15769|MEG3|lincRNA
ENSG00000146950|X|9754496|9917483|+|162988|8253|SHROOM2|protein_coding	ENSG00000214548|14|101245747|101327368|+|81622|15769|MEG3|lincRNA
ENSG00000147459|8|25042238|25275598|+|233361|15960|DOCK5|protein_coding	ENSG00000214548|14|101245747|101327368|+|81622|15769|MEG3|lincRNA
ENSG00000148516|10|31607424|31818742|+|211319|8561|ZEB1|protein_coding	ENSG00000214548|14|101245747|101327368|+|81622|15769|MEG3|lincRNA
ENSG00000149311|11|108093211|108239829|+|146619|22317|ATM|protein_coding	ENSG00000214548|14|101245747|101327368|+|81622|15769|MEG3|lincRNA
ENSG00000149380|11|73946846|74022702|-|75857|4009|P4HA3|protein_coding	ENSG00000214548|14|101245747|101327368|+|81622|15769|MEG3|lincRNA
ENSG00000149451|20|3648612|3662893|-|14282|5386|ADAM33|protein_coding	ENSG00000214548|14|101245747|101327368|+|81622|15769|MEG3|lincRNA
ENSG00000151718|4|184020446|184241930|+|221485|9966|WWC2|protein_coding	ENSG00000214548|14|101245747|101327368|+|81622|15769|MEG3|lincRNA
ENSG00000151914|6|56322785|56819426|-|496642|41453|DST|protein_coding	ENSG00000214548|14|101245747|101327368|+|81622|15769|MEG3|lincRNA
ENSG00000154803|17|17115526|17140502|-|24977|9786|FLCN|protein_coding	ENSG00000214548|14|101245747|101327368|+|81622|15769|MEG3|lincRNA
ENSG00000156103|8|89044237|89340254|-|296018|12115|MMP16|protein_coding	ENSG00000214548|14|101245747|101327368|+|81622|15769|MEG3|lincRNA
ENSG00000157404|4|55524085|55606881|+|82797|5563|KIT|protein_coding	ENSG00000214548|14|101245747|101327368|+|81622|15769|MEG3|lincRNA
ENSG00000157827|2|153191751|153506348|+|314598|6519|FMNL2|protein_coding	ENSG00000214548|14|101245747|101327368|+|81622|15769|MEG3|lincRNA
ENSG00000159674|4|1160720|1202750|-|42031|6013|SPON2|protein_coding	ENSG00000214548|14|101245747|101327368|+|81622|15769|MEG3|lincRNA
ENSG00000160469|19|55793440|55823901|+|30462|3841|BRSK1|protein_coding	ENSG00000214548|14|101245747|101327368|+|81622|15769|MEG3|lincRNA
ENSG00000160801|3|46919236|46945287|+|26052|2756|PTH1R|protein_coding	ENSG00000214548|14|101245747|101327368|+|81622|15769|MEG3|lincRNA
ENSG00000161202|3|183873176|183891398|+|18223|6090|DVL3|protein_coding	ENSG00000214548|14|101245747|101327368|+|81622|15769|MEG3|lincRNA
ENSG00000161381|17|37219556|37310647|-|91092|9277|PLXDC1|protein_coding	ENSG00000214548|14|101245747|101327368|+|81622|15769|MEG3|lincRNA
ENSG00000161960|17|7476024|7482323|+|6300|5316|EIF4A1|protein_coding	ENSG00000214548|14|101245747|101327368|+|81622|15769|MEG3|lincRNA
ENSG00000162601|1|59120411|59165764|-|45354|8938|MYSM1|protein_coding	ENSG00000214548|14|101245747|101327368|+|81622|15769|MEG3|lincRNA
ENSG00000162804|2|241938255|242034983|+|96729|13592|SNED1|protein_coding	ENSG00000214548|14|101245747|101327368|+|81622|15769|MEG3|lincRNA
ENSG00000163297|4|80822303|81046608|-|224306|10101|ANTXR2|protein_coding	ENSG00000214548|14|101245747|101327368|+|81622|15769|MEG3|lincRNA
ENSG00000163359|2|238232646|238323018|-|90373|19624|COL6A3|protein_coding	ENSG00000214548|14|101245747|101327368|+|81622|15769|MEG3|lincRNA
ENSG00000163430|3|120111140|120170100|-|58961|8727|FSTL1|protein_coding	ENSG00000214548|14|101245747|101327368|+|81622|15769|MEG3|lincRNA
ENSG00000163431|1|201865580|201915715|-|50136|3970|LMOD1|protein_coding	ENSG00000214548|14|101245747|101327368|+|81622|15769|MEG3|lincRNA
ENSG00000163482|2|219536749|219567439|+|30691|6458|STK36|protein_coding	ENSG00000214548|14|101245747|101327368|+|81622|15769|MEG3|lincRNA
ENSG00000163638|3|64501333|64673676|-|172344|10693|ADAMTS9|protein_coding	ENSG00000214548|14|101245747|101327368|+|81622|15769|MEG3|lincRNA
ENSG00000163728|3|180319918|180335616|+|15699|7783|TTC14|protein_coding	ENSG00000214548|14|101245747|101327368|+|81622|15769|MEG3|lincRNA
ENSG00000163909|1|40089825|40105617|-|15793|3750|HEYL|protein_coding	ENSG00000214548|14|101245747|101327368|+|81622|15769|MEG3|lincRNA
ENSG00000164604|7|112718386|112727833|-|9448|7396|GPR85|protein_coding	ENSG00000214548|14|101245747|101327368|+|81622|15769|MEG3|lincRNA
ENSG00000164692|7|94023873|94060544|+|36672|11151|COL1A2|protein_coding	ENSG00000214548|14|101245747|101327368|+|81622|15769|MEG3|lincRNA
ENSG00000164741|8|12940870|13373167|-|432298|10988|DLC1|protein_coding	ENSG00000214548|14|101245747|101327368|+|81622|15769|MEG3|lincRNA
ENSG00000165338|10|93170096|93274586|+|104491|11354|HECTD2|protein_coding	ENSG00000214548|14|101245747|101327368|+|81622|15769|MEG3|lincRNA
ENSG00000165699|9|135766735|135820020|-|53286|9911|TSC1|protein_coding	ENSG00000214548|14|101245747|101327368|+|81622|15769|MEG3|lincRNA
ENSG00000166086|11|133938820|134021896|+|83077|5451|JAM3|protein_coding	ENSG00000214548|14|101245747|101327368|+|81622|15769|MEG3|lincRNA
ENSG00000166147|15|48700503|48938046|-|237544|16057|FBN1|protein_coding	ENSG00000214548|14|101245747|101327368|+|81622|15769|MEG3|lincRNA
ENSG00000166436|11|8633584|8693413|-|59830|10816|TRIM66|protein_coding	ENSG00000214548|14|101245747|101327368|+|81622|15769|MEG3|lincRNA
ENSG00000166664|15|30653443|30686052|-|32610|3363|CHRFAM7A|protein_coding	ENSG00000214548|14|101245747|101327368|+|81622|15769|MEG3|lincRNA
ENSG00000166833|11|19372271|20143144|+|770874|14577|NAV2|protein_coding	ENSG00000214548|14|101245747|101327368|+|81622|15769|MEG3|lincRNA
ENSG00000167522|16|89334038|89556969|-|222932|15352|ANKRD11|protein_coding	ENSG00000214548|14|101245747|101327368|+|81622|15769|MEG3|lincRNA
ENSG00000167548|12|49412758|49453557|-|40800|20476|KMT2D|protein_coding	ENSG00000214548|14|101245747|101327368|+|81622|15769|MEG3|lincRNA
ENSG00000168010|11|72525353|72554719|+|29367|8617|ATG16L2|protein_coding	ENSG00000214548|14|101245747|101327368|+|81622|15769|MEG3|lincRNA
ENSG00000168386|3|99548985|99833357|-|284373|5897|FILIP1L|protein_coding	ENSG00000214548|14|101245747|101327368|+|81622|15769|MEG3|lincRNA
ENSG00000168487|8|22022249|22069839|+|47591|7471|BMP1|protein_coding	ENSG00000214548|14|101245747|101327368|+|81622|15769|MEG3|lincRNA
ENSG00000168769|4|106067032|106200973|+|133942|16474|TET2|protein_coding	ENSG00000214548|14|101245747|101327368|+|81622|15769|MEG3|lincRNA
ENSG00000168785|4|99391518|99579780|-|188263|7430|TSPAN5|protein_coding	ENSG00000214548|14|101245747|101327368|+|81622|15769|MEG3|lincRNA
ENSG00000169045|5|179041179|179061785|-|20607|9480|HNRNPH1|protein_coding	ENSG00000214548|14|101245747|101327368|+|81622|15769|MEG3|lincRNA
ENSG00000171408|6|136172834|136516712|+|343879|5708|PDE7B|protein_coding	ENSG00000214548|14|101245747|101327368|+|81622|15769|MEG3|lincRNA
ENSG00000171444|5|112357796|112824527|-|466732|31750|MCC|protein_coding	ENSG00000214548|14|101245747|101327368|+|81622|15769|MEG3|lincRNA
ENSG00000172403|4|119809996|119982402|+|172407|11375|SYNPO2|protein_coding	ENSG00000214548|14|101245747|101327368|+|81622|15769|MEG3|lincRNA
ENSG00000172985|2|109745804|110262207|+|516404|5801|SH3RF3|protein_coding	ENSG00000214548|14|101245747|101327368|+|81622|15769|MEG3|lincRNA
ENSG00000173068|9|16409501|16870841|-|461341|14812|BNC2|protein_coding	ENSG00000214548|14|101245747|101327368|+|81622|15769|MEG3|lincRNA
ENSG00000173517|15|77400471|77712486|-|312016|16711|PEAK1|protein_coding	ENSG00000214548|14|101245747|101327368|+|81622|15769|MEG3|lincRNA
ENSG00000173757|17|40351186|40428725|-|77540|6447|STAT5B|protein_coding	ENSG00000214548|14|101245747|101327368|+|81622|15769|MEG3|lincRNA
ENSG00000174705|5|171752185|171881527|-|129343|7977|SH3PXD2B|protein_coding	ENSG00000214548|14|101245747|101327368|+|81622|15769|MEG3|lincRNA
ENSG00000175344|15|32322691|32464722|+|142032|5766|CHRNA7|protein_coding	ENSG00000214548|14|101245747|101327368|+|81622|15769|MEG3|lincRNA
ENSG00000175745|5|92919043|92930321|+|11279|4201|NR2F1|protein_coding	ENSG00000214548|14|101245747|101327368|+|81622|15769|MEG3|lincRNA
ENSG00000177169|12|132379196|132407712|+|28517|7608|ULK1|protein_coding	ENSG00000214548|14|101245747|101327368|+|81622|15769|MEG3|lincRNA
ENSG00000177374|17|1957448|1962981|+|5534|4554|HIC1|protein_coding	ENSG00000214548|14|101245747|101327368|+|81622|15769|MEG3|lincRNA
ENSG00000178732|3|194115550|194119995|-|4446|3563|GP5|protein_coding	ENSG00000214548|14|101245747|101327368|+|81622|15769|MEG3|lincRNA
ENSG00000180376|3|56591189|56655846|+|64658|9278|CCDC66|protein_coding	ENSG00000214548|14|101245747|101327368|+|81622|15769|MEG3|lincRNA
ENSG00000182670|21|38445526|38575413|+|129888|15883|TTC3|protein_coding	ENSG00000214548|14|101245747|101327368|+|81622|15769|MEG3|lincRNA
ENSG00000183287|18|57098172|57364612|-|266441|6577|CCBE1|protein_coding	ENSG00000214548|14|101245747|101327368|+|81622|15769|MEG3|lincRNA
ENSG00000183496|15|82334119|82338482|-|4364|4364|MEX3B|protein_coding	ENSG00000214548|14|101245747|101327368|+|81622|15769|MEG3|lincRNA
ENSG00000183580|5|15500305|15939900|+|439596|4849|FBXL7|protein_coding	ENSG00000214548|14|101245747|101327368|+|81622|15769|MEG3|lincRNA
ENSG00000183798|20|39988606|39995467|-|6862|3796|EMILIN3|protein_coding	ENSG00000214548|14|101245747|101327368|+|81622|15769|MEG3|lincRNA
ENSG00000184058|22|19744226|19771116|+|26891|3494|TBX1|protein_coding	ENSG00000214548|14|101245747|101327368|+|81622|15769|MEG3|lincRNA
ENSG00000184304|14|30045687|30661104|-|615418|5177|PRKD1|protein_coding	ENSG00000214548|14|101245747|101327368|+|81622|15769|MEG3|lincRNA
ENSG00000186566|17|42472652|42580798|-|108147|9442|GPATCH8|protein_coding	ENSG00000214548|14|101245747|101327368|+|81622|15769|MEG3|lincRNA
ENSG00000187068|3|184795838|184870802|-|74965|5901|C3orf70|protein_coding	ENSG00000214548|14|101245747|101327368|+|81622|15769|MEG3|lincRNA
ENSG00000187605|2|74229840|74335303|+|105464|11439|TET3|protein_coding	ENSG00000214548|14|101245747|101327368|+|81622|15769|MEG3|lincRNA
ENSG00000187942|1|22138758|22151714|+|12957|4490|LDLRAD2|protein_coding	ENSG00000214548|14|101245747|101327368|+|81622|15769|MEG3|lincRNA
ENSG00000188130|22|50683879|50700254|-|16376|9421|MAPK12|protein_coding	ENSG00000214548|14|101245747|101327368|+|81622|15769|MEG3|lincRNA
ENSG00000189184|4|138440072|138453648|-|13577|5925|PCDH18|protein_coding	ENSG00000214548|14|101245747|101327368|+|81622|15769|MEG3|lincRNA
ENSG00000196159|4|126237554|126414087|+|176534|16439|FAT4|protein_coding	ENSG00000214548|14|101245747|101327368|+|81622|15769|MEG3|lincRNA
ENSG00000196263|19|57019212|57041590|+|22379|6783|ZNF471|protein_coding	ENSG00000214548|14|101245747|101327368|+|81622|15769|MEG3|lincRNA
ENSG00000196498|12|124808961|125052135|-|243175|13975|NCOR2|protein_coding	ENSG00000214548|14|101245747|101327368|+|81622|15769|MEG3|lincRNA
ENSG00000196562|20|46285092|46415360|-|130269|6657|SULF2|protein_coding	ENSG00000214548|14|101245747|101327368|+|81622|15769|MEG3|lincRNA
ENSG00000196569|6|129204342|129837714|+|633373|10032|LAMA2|protein_coding	ENSG00000214548|14|101245747|101327368|+|81622|15769|MEG3|lincRNA
ENSG00000196689|17|3468738|3500392|-|31655|4995|TRPV1|protein_coding	ENSG00000214548|14|101245747|101327368|+|81622|15769|MEG3|lincRNA
ENSG00000196730|9|90112143|90323548|+|211406|8982|DAPK1|protein_coding	ENSG00000214548|14|101245747|101327368|+|81622|15769|MEG3|lincRNA
ENSG00000197912|16|89557325|89624176|+|66852|10035|SPG7|protein_coding	ENSG00000214548|14|101245747|101327368|+|81622|15769|MEG3|lincRNA
ENSG00000198046|19|56950694|56989434|-|38741|9129|ZNF667|protein_coding	ENSG00000214548|14|101245747|101327368|+|81622|15769|MEG3|lincRNA
ENSG00000198563|6|31497996|31510225|-|12230|7162|DDX39B|protein_coding	ENSG00000214548|14|101245747|101327368|+|81622|15769|MEG3|lincRNA
ENSG00000198598|12|132312938|132336328|+|23391|4003|MMP17|protein_coding	ENSG00000214548|14|101245747|101327368|+|81622|15769|MEG3|lincRNA
ENSG00000198625|1|204485511|204542871|+|57361|11385|MDM4|protein_coding	ENSG00000214548|14|101245747|101327368|+|81622|15769|MEG3|lincRNA
ENSG00000198682|10|89419370|89507462|+|88093|4116|PAPSS2|protein_coding	ENSG00000214548|14|101245747|101327368|+|81622|15769|MEG3|lincRNA
ENSG00000198719|6|170591294|170599561|-|8268|3174|DLL1|protein_coding	ENSG00000214548|14|101245747|101327368|+|81622|15769|MEG3|lincRNA
ENSG00000204301|6|32162620|32191844|-|29225|9748|NOTCH4|protein_coding	ENSG00000214548|14|101245747|101327368|+|81622|15769|MEG3|lincRNA
ENSG00000205060|7|133974084|134001803|-|27720|7109|SLC35B4|protein_coding	ENSG00000214548|14|101245747|101327368|+|81622|15769|MEG3|lincRNA
ENSG00000213949|5|52083730|52255040|+|171311|18566|ITGA1|protein_coding	ENSG00000214548|14|101245747|101327368|+|81622|15769|MEG3|lincRNA
ENSG00000213983|14|24028774|24037279|-|8506|6897|AP1G2|protein_coding	ENSG00000214548|14|101245747|101327368|+|81622|15769|MEG3|lincRNA
ENSG00000221978|1|1321091|1334708|-|13618|6835|CCNL2|protein_coding	ENSG00000214548|14|101245747|101327368|+|81622|15769|MEG3|lincRNA
ENSG00000233608|2|239756673|239795893|+|39221|1176|TWIST2|protein_coding	ENSG00000214548|14|101245747|101327368|+|81622|15769|MEG3|lincRNA
ENSG00000240303|3|132276982|132379567|-|102586|5675|ACAD11|protein_coding	ENSG00000214548|14|101245747|101327368|+|81622|15769|MEG3|lincRNA
ENSG00000250506|17|73996987|74002080|+|5094|1803|CDK3|protein_coding	ENSG00000214548|14|101245747|101327368|+|81622|15769|MEG3|lincRNA
ENSG00000258388|6|32121622|32139755|+|18134|5512|PPT2-EGFL8|protein_coding	ENSG00000214548|14|101245747|101327368|+|81622|15769|MEG3|lincRNA
ENSG00000261052|16|30205754|30215631|+|9878|4745|SULT1A3|protein_coding	ENSG00000214548|14|101245747|101327368|+|81622|15769|MEG3|lincRNA
ENSG00000266173|17|61780192|61819330|-|39139|6717|STRADA|protein_coding	ENSG00000214548|14|101245747|101327368|+|81622|15769|MEG3|lincRNA
ENSG00000267680|19|44598492|44612479|+|13988|5544|ZNF224|protein_coding	ENSG00000214548|14|101245747|101327368|+|81622|15769|MEG3|lincRNA
