# Supplementary material for: Ten Hypermethylated lncRNA Genes Are Specifically Involved in the Initiation, Progression, and Lymphatic and Peritoneal Metastasis of Epithelial Ovarian Cancer
Source: Int J Mol Sci. 2024 Nov 4;25(21):11843. doi: 10.3390/ijms252111843 (PMC11547154; doi:10.3390/ijms252111843)
Supplement: Supplementary file 1 [file ijms-25-11843-s001.zip › Table S16_SEMA3B-AS1_0.4_2024.10.10.xlsx]

## Sheet: SEMA3B-AS1_EMT_GeneCards
Supplementary Table S16: Intersection between list of mRNAs positively correlated with SEMA3B-AS1 at rs > 0.4 and list of EMT-associated genes according to GeneCards.
mRNA	lncRNA
ENSG00000007952|X|100098313|100129334|-|31022|2529|NOX1|protein_coding	ENSG00000232352|3|50304073|50304803|-|731|338|SEMA3B-AS1|antisense
ENSG00000102854|16|810762|818865|+|8104|2560|MSLN|protein_coding	ENSG00000232352|3|50304073|50304803|-|731|338|SEMA3B-AS1|antisense
ENSG00000104518|8|144635377|144645232|+|9856|5116|GSDMD|protein_coding	ENSG00000232352|3|50304073|50304803|-|731|338|SEMA3B-AS1|antisense
ENSG00000104529|8|144661867|144681711|-|19845|9390|EEF1D|protein_coding	ENSG00000232352|3|50304073|50304803|-|731|338|SEMA3B-AS1|antisense
ENSG00000106268|7|2281857|2290781|+|8925|2006|NUDT1|protein_coding	ENSG00000232352|3|50304073|50304803|-|731|338|SEMA3B-AS1|antisense
ENSG00000110195|11|71900602|71907345|+|6744|1577|FOLR1|protein_coding	ENSG00000232352|3|50304073|50304803|-|731|338|SEMA3B-AS1|antisense
ENSG00000116288|1|8014351|8045565|+|31215|2397|PARK7|protein_coding	ENSG00000232352|3|50304073|50304803|-|731|338|SEMA3B-AS1|antisense
ENSG00000117305|1|24128375|24165110|-|36736|5658|HMGCL|protein_coding	ENSG00000232352|3|50304073|50304803|-|731|338|SEMA3B-AS1|antisense
ENSG00000117614|1|25549170|25558993|-|9824|3370|SYF2|protein_coding	ENSG00000232352|3|50304073|50304803|-|731|338|SEMA3B-AS1|antisense
ENSG00000125850|20|17937623|18039832|-|102210|2175|OVOL2|protein_coding	ENSG00000232352|3|50304073|50304803|-|731|338|SEMA3B-AS1|antisense
ENSG00000126432|11|64085560|64089283|+|3724|893|PRDX5|protein_coding	ENSG00000232352|3|50304073|50304803|-|731|338|SEMA3B-AS1|antisense
ENSG00000127540|19|1597171|1605480|-|8310|2143|UQCR11|protein_coding	ENSG00000232352|3|50304073|50304803|-|731|338|SEMA3B-AS1|antisense
ENSG00000131143|16|85832239|85840650|+|8412|4792|COX4I1|protein_coding	ENSG00000232352|3|50304073|50304803|-|731|338|SEMA3B-AS1|antisense
ENSG00000135940|2|98262503|98264846|+|2344|1441|COX5B|protein_coding	ENSG00000232352|3|50304073|50304803|-|731|338|SEMA3B-AS1|antisense
ENSG00000142168|21|33031935|33041244|+|9310|2019|SOD1|protein_coding	ENSG00000232352|3|50304073|50304803|-|731|338|SEMA3B-AS1|antisense
ENSG00000161016|8|146015150|146017972|-|2823|2159|RPL8|protein_coding	ENSG00000232352|3|50304073|50304803|-|731|338|SEMA3B-AS1|antisense
ENSG00000161179|22|21982378|21984353|-|1976|1754|YDJC|protein_coding	ENSG00000232352|3|50304073|50304803|-|731|338|SEMA3B-AS1|antisense
ENSG00000165215|7|73183328|73184600|-|1273|1273|CLDN3|protein_coding	ENSG00000232352|3|50304073|50304803|-|731|338|SEMA3B-AS1|antisense
ENSG00000167701|8|145728356|145732557|+|4202|2756|GPT|protein_coding	ENSG00000232352|3|50304073|50304803|-|731|338|SEMA3B-AS1|antisense
ENSG00000168028|3|39448180|39454033|+|5854|3936|RPSA|protein_coding	ENSG00000232352|3|50304073|50304803|-|731|338|SEMA3B-AS1|antisense
ENSG00000170889|19|54704610|54752862|+|48253|4371|RPS9|protein_coding	ENSG00000232352|3|50304073|50304803|-|731|338|SEMA3B-AS1|antisense
ENSG00000171222|20|34541539|34547394|-|5856|1739|SCAND1|protein_coding	ENSG00000232352|3|50304073|50304803|-|731|338|SEMA3B-AS1|antisense
ENSG00000172590|14|23299088|23304246|+|5159|3213|MRPL52|protein_coding	ENSG00000232352|3|50304073|50304803|-|731|338|SEMA3B-AS1|antisense
ENSG00000173486|11|64008475|64011604|+|3130|1608|FKBP2|protein_coding	ENSG00000232352|3|50304073|50304803|-|731|338|SEMA3B-AS1|antisense
ENSG00000174775|11|532242|537287|-|5046|1854|HRAS|protein_coding	ENSG00000232352|3|50304073|50304803|-|731|338|SEMA3B-AS1|antisense
ENSG00000178685|8|145051321|145086940|-|35620|6033|PARP10|protein_coding	ENSG00000232352|3|50304073|50304803|-|731|338|SEMA3B-AS1|antisense
ENSG00000178896|8|145133529|145135550|+|2022|1407|EXOSC4|protein_coding	ENSG00000232352|3|50304073|50304803|-|731|338|SEMA3B-AS1|antisense
ENSG00000179271|19|13064972|13068050|-|3079|743|GADD45GIP1|protein_coding	ENSG00000232352|3|50304073|50304803|-|731|338|SEMA3B-AS1|antisense
ENSG00000179950|8|144898514|144912029|-|13516|5424|PUF60|protein_coding	ENSG00000232352|3|50304073|50304803|-|731|338|SEMA3B-AS1|antisense
ENSG00000184990|14|105219437|105234831|+|15395|4776|SIVA1|protein_coding	ENSG00000232352|3|50304073|50304803|-|731|338|SEMA3B-AS1|antisense
ENSG00000197915|1|152184558|152196669|-|12112|9623|HRNR|protein_coding	ENSG00000232352|3|50304073|50304803|-|731|338|SEMA3B-AS1|antisense
ENSG00000197956|1|153507075|153508720|-|1646|971|S100A6|protein_coding	ENSG00000232352|3|50304073|50304803|-|731|338|SEMA3B-AS1|antisense
ENSG00000214253|7|100882739|100895597|-|12859|1795|FIS1|protein_coding	ENSG00000232352|3|50304073|50304803|-|731|338|SEMA3B-AS1|antisense
ENSG00000233276|3|49394609|49396033|-|1425|1425|GPX1|protein_coding	ENSG00000232352|3|50304073|50304803|-|731|338|SEMA3B-AS1|antisense
ENSG00000242485|1|1337288|1342693|-|5406|2788|MRPL20|protein_coding	ENSG00000232352|3|50304073|50304803|-|731|338|SEMA3B-AS1|antisense
