# Supplementary material for: Ten Hypermethylated lncRNA Genes Are Specifically Involved in the Initiation, Progression, and Lymphatic and Peritoneal Metastasis of Epithelial Ovarian Cancer
Source: Int J Mol Sci. 2024 Nov 4;25(21):11843. doi: 10.3390/ijms252111843 (PMC11547154; doi:10.3390/ijms252111843)
Supplement: Supplementary file 1 [file ijms-25-11843-s001.zip › Table S17_SEMA3B-AS1_-0.4_2024.10.10.xlsx]

## Sheet: SEMA3B-AS1-negative_EMT_GeneCar
Supplementary Table S17: Intersection between list of mRNAs negatively correlated with SEMA3B-AS1 at rs < -0.4 and list of EMT-associated genes according to GeneCards.
mRNA	lncRNA	rs	p-value	symbol
ENSG00000012660|6|53132196|53213947|-|81752|4223|ELOVL5|protein_coding	ENSG00000232352|3|50304073|50304803|-|731|338|SEMA3B-AS1|antisense	-0.402138	1.92499e-06	ELOVL5
ENSG00000031081|3|119013220|119139561|+|126342|9384|ARHGAP31|protein_coding	ENSG00000232352|3|50304073|50304803|-|731|338|SEMA3B-AS1|antisense	-0.44282	1.18248e-07	ARHGAP31
ENSG00000054277|1|241753404|241840678|-|87275|3480|OPN3|protein_coding	ENSG00000232352|3|50304073|50304803|-|731|338|SEMA3B-AS1|antisense	-0.452961	5.56278e-08	OPN3
ENSG00000101265|20|4760669|4804291|-|43623|5759|RASSF2|protein_coding	ENSG00000232352|3|50304073|50304803|-|731|338|SEMA3B-AS1|antisense	-0.444576	1.03951e-07	RASSF2
ENSG00000103495|16|29817427|29823649|+|6223|4038|MAZ|protein_coding	ENSG00000232352|3|50304073|50304803|-|731|338|SEMA3B-AS1|antisense	-0.474729	1.01224e-08	MAZ
ENSG00000115464|2|61414598|61697904|-|283307|18125|USP34|protein_coding	ENSG00000232352|3|50304073|50304803|-|731|338|SEMA3B-AS1|antisense	-0.478306	7.56266e-09	USP34
ENSG00000135913|2|219314974|219433084|-|118111|9290|USP37|protein_coding	ENSG00000232352|3|50304073|50304803|-|731|338|SEMA3B-AS1|antisense	-0.401691	1.98102e-06	USP37
ENSG00000138081|2|48016455|48132932|-|116478|7123|FBXO11|protein_coding	ENSG00000232352|3|50304073|50304803|-|731|338|SEMA3B-AS1|antisense	-0.439439	1.51229e-07	FBXO11
ENSG00000138756|4|79697496|79837526|+|140031|9938|BMP2K|protein_coding	ENSG00000232352|3|50304073|50304803|-|731|338|SEMA3B-AS1|antisense	-0.462388	2.6985e-08	BMP2K
ENSG00000139278|12|75874460|75897633|+|23174|6273|GLIPR1|protein_coding	ENSG00000232352|3|50304073|50304803|-|731|338|SEMA3B-AS1|antisense	-0.40362	1.74992e-06	GLIPR1
ENSG00000139436|12|110367607|110434194|-|66588|13547|GIT2|protein_coding	ENSG00000232352|3|50304073|50304803|-|731|338|SEMA3B-AS1|antisense	-0.492717	2.25732e-09	GIT2
ENSG00000151694|2|9628615|9695921|-|67307|5481|ADAM17|protein_coding	ENSG00000232352|3|50304073|50304803|-|731|338|SEMA3B-AS1|antisense	-0.419945	5.93714e-07	ADAM17
ENSG00000153071|5|39371780|39462402|-|90623|7714|DAB2|protein_coding	ENSG00000232352|3|50304073|50304803|-|731|338|SEMA3B-AS1|antisense	-0.40846	1.27769e-06	DAB2
ENSG00000154016|17|18923986|18950950|-|26965|3107|GRAP|protein_coding	ENSG00000232352|3|50304073|50304803|-|731|338|SEMA3B-AS1|antisense	-0.531795	6.31819e-11	GRAP
ENSG00000160683|11|118754475|118768508|+|14034|4431|CXCR5|protein_coding	ENSG00000232352|3|50304073|50304803|-|731|338|SEMA3B-AS1|antisense	-0.472648	1.19749e-08	CXCR5
ENSG00000162032|16|1826713|1843701|-|16989|3192|SPSB3|protein_coding	ENSG00000232352|3|50304073|50304803|-|731|338|SEMA3B-AS1|antisense	-0.441829	1.27124e-07	SPSB3
ENSG00000162300|11|64851695|64855870|+|4176|2782|ZFPL1|protein_coding	ENSG00000232352|3|50304073|50304803|-|731|338|SEMA3B-AS1|antisense	-0.413585	9.10799e-07	ZFPL1
ENSG00000166147|15|48700503|48938046|-|237544|16057|FBN1|protein_coding	ENSG00000232352|3|50304073|50304803|-|731|338|SEMA3B-AS1|antisense	-0.407191	1.38814e-06	FBN1
ENSG00000166333|11|6624961|6632102|+|7142|3463|ILK|protein_coding	ENSG00000232352|3|50304073|50304803|-|731|338|SEMA3B-AS1|antisense	-0.498266	1.39585e-09	ILK
ENSG00000167995|11|61717293|61732987|+|15695|8930|BEST1|protein_coding	ENSG00000232352|3|50304073|50304803|-|731|338|SEMA3B-AS1|antisense	-0.506002	7.03902e-10	BEST1
ENSG00000172986|3|72937224|73047289|+|110066|3667|GXYLT2|protein_coding	ENSG00000232352|3|50304073|50304803|-|731|338|SEMA3B-AS1|antisense	-0.439808	1.47243e-07	GXYLT2
ENSG00000173166|2|204259068|204400133|-|141066|11696|RAPH1|protein_coding	ENSG00000232352|3|50304073|50304803|-|731|338|SEMA3B-AS1|antisense	-0.541696	2.3699e-11	RAPH1
ENSG00000197775|14|24407940|24409196|+|1257|1257|DHRS4-AS1|protein_coding	ENSG00000232352|3|50304073|50304803|-|731|338|SEMA3B-AS1|antisense	-0.539109	3.07126e-11	DHRS4-AS1
ENSG00000256040|9|119160439|119162885|-|2447|2447|PAPPA-AS1|protein_coding	ENSG00000232352|3|50304073|50304803|-|731|338|SEMA3B-AS1|antisense	-0.503769	8.59251e-10	PAPPA-AS1
ENSG00000256453|5|140050379|140053171|-|2793|1605|DND1|protein_coding	ENSG00000232352|3|50304073|50304803|-|731|338|SEMA3B-AS1|antisense	-0.485658	4.11009e-09	DND1
ENSG00000267680|19|44598492|44612479|+|13988|5544|ZNF224|protein_coding	ENSG00000232352|3|50304073|50304803|-|731|338|SEMA3B-AS1|antisense	-0.418155	6.70301e-07	ZNF224
