# Supplementary material for: Ten Hypermethylated lncRNA Genes Are Specifically Involved in the Initiation, Progression, and Lymphatic and Peritoneal Metastasis of Epithelial Ovarian Cancer
Source: Int J Mol Sci. 2024 Nov 4;25(21):11843. doi: 10.3390/ijms252111843 (PMC11547154; doi:10.3390/ijms252111843)
Supplement: Supplementary file 1 [file ijms-25-11843-s001.zip › Table S18_MAGI2-AS3_0.4_2024.10.10.xlsx]

## Sheet: MAGI2-AS3_EMT_GeneCards
Supplementary Table S18: Intersection between list of mRNAs correlated with MAGI2-AS3 at rs > 0.4 and list of EMT-associated genes according to GeneCards.
mRNA	lncRNA
ENSG00000000971|1|196621008|196716634|+|95627|8144|CFH|protein_coding	ENSG00000234456|7|79082198|79100524|+|18327|9849|MAGI2-AS3|processed_transcript
ENSG00000006283|17|48638429|48704835|+|66407|9709|CACNA1G|protein_coding	ENSG00000234456|7|79082198|79100524|+|18327|9849|MAGI2-AS3|processed_transcript
ENSG00000006468|7|13930853|14031050|-|100198|9686|ETV1|protein_coding	ENSG00000234456|7|79082198|79100524|+|18327|9849|MAGI2-AS3|processed_transcript
ENSG00000008277|7|87563458|87832204|+|268747|12217|ADAM22|protein_coding	ENSG00000234456|7|79082198|79100524|+|18327|9849|MAGI2-AS3|processed_transcript
ENSG00000008294|17|49039535|49198226|-|158692|11948|SPAG9|protein_coding	ENSG00000234456|7|79082198|79100524|+|18327|9849|MAGI2-AS3|processed_transcript
ENSG00000009694|X|123509753|124097666|-|587914|12896|TENM1|protein_coding	ENSG00000234456|7|79082198|79100524|+|18327|9849|MAGI2-AS3|processed_transcript
ENSG00000011028|17|60704762|60770958|+|66197|6860|MRC2|protein_coding	ENSG00000234456|7|79082198|79100524|+|18327|9849|MAGI2-AS3|processed_transcript
ENSG00000011405|11|17099277|17229530|-|130254|9204|PIK3C2A|protein_coding	ENSG00000234456|7|79082198|79100524|+|18327|9849|MAGI2-AS3|processed_transcript
ENSG00000011465|12|91539025|91576900|-|37876|8083|DCN|protein_coding	ENSG00000234456|7|79082198|79100524|+|18327|9849|MAGI2-AS3|processed_transcript
ENSG00000012983|14|50885219|51027844|-|142626|7620|MAP4K5|protein_coding	ENSG00000234456|7|79082198|79100524|+|18327|9849|MAGI2-AS3|processed_transcript
ENSG00000013297|3|170136653|170578169|+|441517|6032|CLDN11|protein_coding	ENSG00000234456|7|79082198|79100524|+|18327|9849|MAGI2-AS3|processed_transcript
ENSG00000016082|5|50678921|50690564|+|11644|3216|ISL1|protein_coding	ENSG00000234456|7|79082198|79100524|+|18327|9849|MAGI2-AS3|processed_transcript
ENSG00000017427|12|102789645|102874423|-|84779|8087|IGF1|protein_coding	ENSG00000234456|7|79082198|79100524|+|18327|9849|MAGI2-AS3|processed_transcript
ENSG00000018236|12|41086244|41466220|+|379977|7492|CNTN1|protein_coding	ENSG00000234456|7|79082198|79100524|+|18327|9849|MAGI2-AS3|processed_transcript
ENSG00000019549|8|49830249|49834299|-|4051|2282|SNAI2|protein_coding	ENSG00000234456|7|79082198|79100524|+|18327|9849|MAGI2-AS3|processed_transcript
ENSG00000019991|7|81328322|81399754|-|71433|8897|HGF|protein_coding	ENSG00000234456|7|79082198|79100524|+|18327|9849|MAGI2-AS3|processed_transcript
ENSG00000021826|2|211342406|211543831|+|201426|10444|CPS1|protein_coding	ENSG00000234456|7|79082198|79100524|+|18327|9849|MAGI2-AS3|processed_transcript
ENSG00000024422|19|48216600|48246391|+|29792|3923|EHD2|protein_coding	ENSG00000234456|7|79082198|79100524|+|18327|9849|MAGI2-AS3|processed_transcript
ENSG00000026025|10|17270258|17279592|+|9335|4965|VIM|protein_coding	ENSG00000234456|7|79082198|79100524|+|18327|9849|MAGI2-AS3|processed_transcript
ENSG00000026103|10|90750414|90775542|+|25129|3562|FAS|protein_coding	ENSG00000234456|7|79082198|79100524|+|18327|9849|MAGI2-AS3|processed_transcript
ENSG00000031081|3|119013220|119139561|+|126342|9384|ARHGAP31|protein_coding	ENSG00000234456|7|79082198|79100524|+|18327|9849|MAGI2-AS3|processed_transcript
ENSG00000035862|17|76849059|76921469|-|72411|5633|TIMP2|protein_coding	ENSG00000234456|7|79082198|79100524|+|18327|9849|MAGI2-AS3|processed_transcript
ENSG00000037280|5|180028506|180076624|-|48119|8849|FLT4|protein_coding	ENSG00000234456|7|79082198|79100524|+|18327|9849|MAGI2-AS3|processed_transcript
ENSG00000037965|12|54402832|54407570|+|4739|3371|HOXC8|protein_coding	ENSG00000234456|7|79082198|79100524|+|18327|9849|MAGI2-AS3|processed_transcript
ENSG00000038427|5|82767284|82878122|+|110839|14831|VCAN|protein_coding	ENSG00000234456|7|79082198|79100524|+|18327|9849|MAGI2-AS3|processed_transcript
ENSG00000040199|16|71671738|71758604|-|86867|12493|PHLPP2|protein_coding	ENSG00000234456|7|79082198|79100524|+|18327|9849|MAGI2-AS3|processed_transcript
ENSG00000041982|9|117782806|117880536|-|97731|8687|TNC|protein_coding	ENSG00000234456|7|79082198|79100524|+|18327|9849|MAGI2-AS3|processed_transcript
ENSG00000044524|3|89156674|89531284|+|374611|6674|EPHA3|protein_coding	ENSG00000234456|7|79082198|79100524|+|18327|9849|MAGI2-AS3|processed_transcript
ENSG00000047932|6|117639374|117923691|-|284318|5025|GOPC|protein_coding	ENSG00000234456|7|79082198|79100524|+|18327|9849|MAGI2-AS3|processed_transcript
ENSG00000048740|10|11047259|11378674|+|331416|9873|CELF2|protein_coding	ENSG00000234456|7|79082198|79100524|+|18327|9849|MAGI2-AS3|processed_transcript
ENSG00000049130|12|88886570|88974628|-|88059|6030|KITLG|protein_coding	ENSG00000234456|7|79082198|79100524|+|18327|9849|MAGI2-AS3|processed_transcript
ENSG00000049540|7|73442119|73484237|+|42119|6542|ELN|protein_coding	ENSG00000234456|7|79082198|79100524|+|18327|9849|MAGI2-AS3|processed_transcript
ENSG00000050165|11|11984653|12031316|-|46664|5059|DKK3|protein_coding	ENSG00000234456|7|79082198|79100524|+|18327|9849|MAGI2-AS3|processed_transcript
ENSG00000050405|12|50569571|50677329|-|107759|6317|LIMA1|protein_coding	ENSG00000234456|7|79082198|79100524|+|18327|9849|MAGI2-AS3|processed_transcript
ENSG00000053254|14|89591215|90085493|-|494279|11033|FOXN3|protein_coding	ENSG00000234456|7|79082198|79100524|+|18327|9849|MAGI2-AS3|processed_transcript
ENSG00000054803|20|54572496|54580528|-|8033|3024|CBLN4|protein_coding	ENSG00000234456|7|79082198|79100524|+|18327|9849|MAGI2-AS3|processed_transcript
ENSG00000057657|6|106534195|106557814|+|23620|6369|PRDM1|protein_coding	ENSG00000234456|7|79082198|79100524|+|18327|9849|MAGI2-AS3|processed_transcript
ENSG00000058091|7|90095738|90839905|+|744168|6841|CDK14|protein_coding	ENSG00000234456|7|79082198|79100524|+|18327|9849|MAGI2-AS3|processed_transcript
ENSG00000058272|12|80167343|80329240|-|161898|12490|PPP1R12A|protein_coding	ENSG00000234456|7|79082198|79100524|+|18327|9849|MAGI2-AS3|processed_transcript
ENSG00000059758|12|96672039|96794338|-|122300|6547|CDK17|protein_coding	ENSG00000234456|7|79082198|79100524|+|18327|9849|MAGI2-AS3|processed_transcript
ENSG00000059804|12|8071826|8088871|-|17046|6159|SLC2A3|protein_coding	ENSG00000234456|7|79082198|79100524|+|18327|9849|MAGI2-AS3|processed_transcript
ENSG00000060718|1|103342023|103574052|-|232030|8265|COL11A1|protein_coding	ENSG00000234456|7|79082198|79100524|+|18327|9849|MAGI2-AS3|processed_transcript
ENSG00000061337|8|20103676|20161474|-|57799|5706|LZTS1|protein_coding	ENSG00000234456|7|79082198|79100524|+|18327|9849|MAGI2-AS3|processed_transcript
ENSG00000064300|17|47572655|47592379|+|19725|4150|NGFR|protein_coding	ENSG00000234456|7|79082198|79100524|+|18327|9849|MAGI2-AS3|processed_transcript
ENSG00000064666|19|1026298|1039068|+|12771|3928|CNN2|protein_coding	ENSG00000234456|7|79082198|79100524|+|18327|9849|MAGI2-AS3|processed_transcript
ENSG00000065308|6|52362200|52441713|-|79514|6908|TRAM2|protein_coding	ENSG00000234456|7|79082198|79100524|+|18327|9849|MAGI2-AS3|processed_transcript
ENSG00000065534|3|123328896|123603178|-|274283|22166|MYLK|protein_coding	ENSG00000234456|7|79082198|79100524|+|18327|9849|MAGI2-AS3|processed_transcript
ENSG00000067445|X|54946895|54957864|+|10970|6716|TRO|protein_coding	ENSG00000234456|7|79082198|79100524|+|18327|9849|MAGI2-AS3|processed_transcript
ENSG00000067900|18|18526867|18691812|-|164946|11064|ROCK1|protein_coding	ENSG00000234456|7|79082198|79100524|+|18327|9849|MAGI2-AS3|processed_transcript
ENSG00000069667|15|60780483|61521518|-|741036|17033|RORA|protein_coding	ENSG00000234456|7|79082198|79100524|+|18327|9849|MAGI2-AS3|processed_transcript
ENSG00000069869|15|56119120|56285944|-|166825|9097|NEDD4|protein_coding	ENSG00000234456|7|79082198|79100524|+|18327|9849|MAGI2-AS3|processed_transcript
ENSG00000070193|5|44303646|44389808|-|86163|3011|FGF10|protein_coding	ENSG00000234456|7|79082198|79100524|+|18327|9849|MAGI2-AS3|processed_transcript
ENSG00000071051|2|106361354|106510730|+|149377|2990|NCK2|protein_coding	ENSG00000234456|7|79082198|79100524|+|18327|9849|MAGI2-AS3|processed_transcript
ENSG00000071054|2|102313312|102511149|+|197838|11918|MAP4K4|protein_coding	ENSG00000234456|7|79082198|79100524|+|18327|9849|MAGI2-AS3|processed_transcript
ENSG00000071967|2|172378757|172414643|+|35887|5176|CYBRD1|protein_coding	ENSG00000234456|7|79082198|79100524|+|18327|9849|MAGI2-AS3|processed_transcript
ENSG00000072163|2|128395956|128439360|-|43405|8487|LIMS2|protein_coding	ENSG00000234456|7|79082198|79100524|+|18327|9849|MAGI2-AS3|processed_transcript
ENSG00000073712|14|53323986|53419153|-|95168|8510|FERMT2|protein_coding	ENSG00000234456|7|79082198|79100524|+|18327|9849|MAGI2-AS3|processed_transcript
ENSG00000073756|1|186640923|186649559|-|8637|5269|PTGS2|protein_coding	ENSG00000234456|7|79082198|79100524|+|18327|9849|MAGI2-AS3|processed_transcript
ENSG00000074047|2|121493199|121750229|+|257031|7341|GLI2|protein_coding	ENSG00000234456|7|79082198|79100524|+|18327|9849|MAGI2-AS3|processed_transcript
ENSG00000074590|12|106457118|106533811|-|76694|7008|NUAK1|protein_coding	ENSG00000234456|7|79082198|79100524|+|18327|9849|MAGI2-AS3|processed_transcript
ENSG00000074657|18|56529832|56653712|+|123881|11951|ZNF532|protein_coding	ENSG00000234456|7|79082198|79100524|+|18327|9849|MAGI2-AS3|processed_transcript
ENSG00000075223|7|80371854|80551675|-|179822|6268|SEMA3C|protein_coding	ENSG00000234456|7|79082198|79100524|+|18327|9849|MAGI2-AS3|processed_transcript
ENSG00000075391|1|178062864|178448644|+|385781|11818|RASAL2|protein_coding	ENSG00000234456|7|79082198|79100524|+|18327|9849|MAGI2-AS3|processed_transcript
ENSG00000075420|3|171757418|172119455|+|362038|13299|FNDC3B|protein_coding	ENSG00000234456|7|79082198|79100524|+|18327|9849|MAGI2-AS3|processed_transcript
ENSG00000077157|1|202317827|202561834|+|244008|18537|PPP1R12B|protein_coding	ENSG00000234456|7|79082198|79100524|+|18327|9849|MAGI2-AS3|processed_transcript
ENSG00000077264|X|110187513|110470589|+|283077|10312|PAK3|protein_coding	ENSG00000234456|7|79082198|79100524|+|18327|9849|MAGI2-AS3|processed_transcript
ENSG00000077943|10|15555948|15762124|-|206177|7528|ITGA8|protein_coding	ENSG00000234456|7|79082198|79100524|+|18327|9849|MAGI2-AS3|processed_transcript
ENSG00000078098|2|163027194|163101661|-|74468|7003|FAP|protein_coding	ENSG00000234456|7|79082198|79100524|+|18327|9849|MAGI2-AS3|processed_transcript
ENSG00000080573|19|10070237|10121147|-|50911|6750|COL5A3|protein_coding	ENSG00000234456|7|79082198|79100524|+|18327|9849|MAGI2-AS3|processed_transcript
ENSG00000081189|5|88013975|88199922|-|185948|9053|MEF2C|protein_coding	ENSG00000234456|7|79082198|79100524|+|18327|9849|MAGI2-AS3|processed_transcript
ENSG00000082397|18|5392383|5630699|-|238317|10975|EPB41L3|protein_coding	ENSG00000234456|7|79082198|79100524|+|18327|9849|MAGI2-AS3|processed_transcript
ENSG00000083168|8|41786997|41909508|-|122512|11852|KAT6A|protein_coding	ENSG00000234456|7|79082198|79100524|+|18327|9849|MAGI2-AS3|processed_transcript
ENSG00000083290|17|19674142|19771249|-|97108|9843|ULK2|protein_coding	ENSG00000234456|7|79082198|79100524|+|18327|9849|MAGI2-AS3|processed_transcript
ENSG00000083857|4|187508937|187647876|-|138940|16168|FAT1|protein_coding	ENSG00000234456|7|79082198|79100524|+|18327|9849|MAGI2-AS3|processed_transcript
ENSG00000084112|12|109176466|109251366|-|74901|10039|SSH1|protein_coding	ENSG00000234456|7|79082198|79100524|+|18327|9849|MAGI2-AS3|processed_transcript
ENSG00000084674|2|21224301|21266945|-|42645|14828|APOB|protein_coding	ENSG00000234456|7|79082198|79100524|+|18327|9849|MAGI2-AS3|processed_transcript
ENSG00000086289|7|37723446|37991543|+|268098|2864|EPDR1|protein_coding	ENSG00000234456|7|79082198|79100524|+|18327|9849|MAGI2-AS3|processed_transcript
ENSG00000087245|16|55423612|55540603|+|116992|4933|MMP2|protein_coding	ENSG00000234456|7|79082198|79100524|+|18327|9849|MAGI2-AS3|processed_transcript
ENSG00000087494|12|28111017|28125638|-|14622|3377|PTHLH|protein_coding	ENSG00000234456|7|79082198|79100524|+|18327|9849|MAGI2-AS3|processed_transcript
ENSG00000089225|12|114791736|114846247|-|54512|4363|TBX5|protein_coding	ENSG00000234456|7|79082198|79100524|+|18327|9849|MAGI2-AS3|processed_transcript
ENSG00000090376|12|66582659|66648402|+|65744|10004|IRAK3|protein_coding	ENSG00000234456|7|79082198|79100524|+|18327|9849|MAGI2-AS3|processed_transcript
ENSG00000091039|12|76745577|76953589|-|208013|9198|OSBPL8|protein_coding	ENSG00000234456|7|79082198|79100524|+|18327|9849|MAGI2-AS3|processed_transcript
ENSG00000091592|17|5402747|5522744|-|119998|12811|NLRP1|protein_coding	ENSG00000234456|7|79082198|79100524|+|18327|9849|MAGI2-AS3|processed_transcript
ENSG00000091656|8|77593454|77779521|+|186068|15696|ZFHX4|protein_coding	ENSG00000234456|7|79082198|79100524|+|18327|9849|MAGI2-AS3|processed_transcript
ENSG00000092964|8|26371791|26515694|+|143904|7052|DPYSL2|protein_coding	ENSG00000234456|7|79082198|79100524|+|18327|9849|MAGI2-AS3|processed_transcript
ENSG00000095596|10|94833232|94837647|+|4416|2485|CYP26A1|protein_coding	ENSG00000234456|7|79082198|79100524|+|18327|9849|MAGI2-AS3|processed_transcript
ENSG00000095637|10|97071528|97321171|-|249644|10819|SORBS1|protein_coding	ENSG00000234456|7|79082198|79100524|+|18327|9849|MAGI2-AS3|processed_transcript
ENSG00000095752|19|55875757|55881831|-|6075|2671|IL11|protein_coding	ENSG00000234456|7|79082198|79100524|+|18327|9849|MAGI2-AS3|processed_transcript
ENSG00000097007|9|133589333|133763062|+|173730|6276|ABL1|protein_coding	ENSG00000234456|7|79082198|79100524|+|18327|9849|MAGI2-AS3|processed_transcript
ENSG00000099250|10|33466420|33625190|-|158771|11517|NRP1|protein_coding	ENSG00000234456|7|79082198|79100524|+|18327|9849|MAGI2-AS3|processed_transcript
ENSG00000099953|22|24110413|24126503|+|16091|5176|MMP11|protein_coding	ENSG00000234456|7|79082198|79100524|+|18327|9849|MAGI2-AS3|processed_transcript
ENSG00000099998|22|24615622|24641110|-|25489|2590|GGT5|protein_coding	ENSG00000234456|7|79082198|79100524|+|18327|9849|MAGI2-AS3|processed_transcript
ENSG00000100234|22|33197687|33259030|+|61344|4603|TIMP3|protein_coding	ENSG00000234456|7|79082198|79100524|+|18327|9849|MAGI2-AS3|processed_transcript
ENSG00000100311|22|39619364|39640756|-|21393|3761|PDGFB|protein_coding	ENSG00000234456|7|79082198|79100524|+|18327|9849|MAGI2-AS3|processed_transcript
ENSG00000100320|22|36134783|36424473|-|289691|10014|RBFOX2|protein_coding	ENSG00000234456|7|79082198|79100524|+|18327|9849|MAGI2-AS3|processed_transcript
ENSG00000100505|14|51441980|51562779|-|120800|8945|TRIM9|protein_coding	ENSG00000234456|7|79082198|79100524|+|18327|9849|MAGI2-AS3|processed_transcript
ENSG00000100842|14|23825611|23834961|-|9351|3237|EFS|protein_coding	ENSG00000234456|7|79082198|79100524|+|18327|9849|MAGI2-AS3|processed_transcript
ENSG00000101109|20|43595115|43708600|+|113486|9079|STK4|protein_coding	ENSG00000234456|7|79082198|79100524|+|18327|9849|MAGI2-AS3|processed_transcript
ENSG00000101265|20|4760669|4804291|-|43623|5759|RASSF2|protein_coding	ENSG00000234456|7|79082198|79100524|+|18327|9849|MAGI2-AS3|processed_transcript
ENSG00000101335|20|35169887|35178228|+|8342|1199|MYL9|protein_coding	ENSG00000234456|7|79082198|79100524|+|18327|9849|MAGI2-AS3|processed_transcript
ENSG00000101665|18|46446223|46477081|-|30859|3692|SMAD7|protein_coding	ENSG00000234456|7|79082198|79100524|+|18327|9849|MAGI2-AS3|processed_transcript
ENSG00000101680|18|6941743|7117813|-|176071|15872|LAMA1|protein_coding	ENSG00000234456|7|79082198|79100524|+|18327|9849|MAGI2-AS3|processed_transcript
ENSG00000101752|18|19284918|19450918|+|166001|10033|MIB1|protein_coding	ENSG00000234456|7|79082198|79100524|+|18327|9849|MAGI2-AS3|processed_transcript
ENSG00000102024|X|114795501|114885181|+|89681|4138|PLS3|protein_coding	ENSG00000234456|7|79082198|79100524|+|18327|9849|MAGI2-AS3|processed_transcript
ENSG00000102359|X|99899215|99926296|+|27082|2368|SRPX2|protein_coding	ENSG00000234456|7|79082198|79100524|+|18327|9849|MAGI2-AS3|processed_transcript
ENSG00000103044|16|69139467|69152622|+|13156|5289|HAS3|protein_coding	ENSG00000234456|7|79082198|79100524|+|18327|9849|MAGI2-AS3|processed_transcript
ENSG00000103196|16|84853590|84954374|+|100785|7963|CRISPLD2|protein_coding	ENSG00000234456|7|79082198|79100524|+|18327|9849|MAGI2-AS3|processed_transcript
ENSG00000103241|16|86544133|86548076|+|3944|2568|FOXF1|protein_coding	ENSG00000234456|7|79082198|79100524|+|18327|9849|MAGI2-AS3|processed_transcript
ENSG00000104067|15|29991571|30261068|-|269498|11340|TJP1|protein_coding	ENSG00000234456|7|79082198|79100524|+|18327|9849|MAGI2-AS3|processed_transcript
ENSG00000104324|8|97657455|98161882|+|504428|3457|CPQ|protein_coding	ENSG00000234456|7|79082198|79100524|+|18327|9849|MAGI2-AS3|processed_transcript
ENSG00000104332|8|41119481|41167016|-|47536|4757|SFRP1|protein_coding	ENSG00000234456|7|79082198|79100524|+|18327|9849|MAGI2-AS3|processed_transcript
ENSG00000105664|19|18893583|18902123|-|8541|3100|COMP|protein_coding	ENSG00000234456|7|79082198|79100524|+|18327|9849|MAGI2-AS3|processed_transcript
ENSG00000105810|7|92234235|92465908|-|231674|12260|CDK6|protein_coding	ENSG00000234456|7|79082198|79100524|+|18327|9849|MAGI2-AS3|processed_transcript
ENSG00000105880|7|96649704|96654409|-|4706|1895|DLX5|protein_coding	ENSG00000234456|7|79082198|79100524|+|18327|9849|MAGI2-AS3|processed_transcript
ENSG00000106278|7|121513143|121702090|+|188948|9917|PTPRZ1|protein_coding	ENSG00000234456|7|79082198|79100524|+|18327|9849|MAGI2-AS3|processed_transcript
ENSG00000106366|7|100770370|100782547|+|12178|3190|SERPINE1|protein_coding	ENSG00000234456|7|79082198|79100524|+|18327|9849|MAGI2-AS3|processed_transcript
ENSG00000106483|7|37945543|38065297|-|119755|3597|SFRP4|protein_coding	ENSG00000234456|7|79082198|79100524|+|18327|9849|MAGI2-AS3|processed_transcript
ENSG00000106511|7|15650837|15726437|-|75601|2500|MEOX2|protein_coding	ENSG00000234456|7|79082198|79100524|+|18327|9849|MAGI2-AS3|processed_transcript
ENSG00000106571|7|42000548|42277469|-|276922|9239|GLI3|protein_coding	ENSG00000234456|7|79082198|79100524|+|18327|9849|MAGI2-AS3|processed_transcript
ENSG00000106624|7|44143960|44154161|+|10202|4955|AEBP1|protein_coding	ENSG00000234456|7|79082198|79100524|+|18327|9849|MAGI2-AS3|processed_transcript
ENSG00000106799|9|101866320|101916474|+|50155|6844|TGFBR1|protein_coding	ENSG00000234456|7|79082198|79100524|+|18327|9849|MAGI2-AS3|processed_transcript
ENSG00000106809|9|95146249|95166978|-|20730|3321|OGN|protein_coding	ENSG00000234456|7|79082198|79100524|+|18327|9849|MAGI2-AS3|processed_transcript
ENSG00000106819|9|95218487|95244788|-|26302|2487|ASPN|protein_coding	ENSG00000234456|7|79082198|79100524|+|18327|9849|MAGI2-AS3|processed_transcript
ENSG00000107560|10|119764427|119806114|-|41688|6169|RAB11FIP2|protein_coding	ENSG00000234456|7|79082198|79100524|+|18327|9849|MAGI2-AS3|processed_transcript
ENSG00000107562|10|44793038|44881941|-|88904|6380|CXCL12|protein_coding	ENSG00000234456|7|79082198|79100524|+|18327|9849|MAGI2-AS3|processed_transcript
ENSG00000107611|10|16865963|17171830|-|305868|13168|CUBN|protein_coding	ENSG00000234456|7|79082198|79100524|+|18327|9849|MAGI2-AS3|processed_transcript
ENSG00000107796|10|90694831|90751147|-|56317|3027|ACTA2|protein_coding	ENSG00000234456|7|79082198|79100524|+|18327|9849|MAGI2-AS3|processed_transcript
ENSG00000107882|10|104263744|104393292|+|129549|6865|SUFU|protein_coding	ENSG00000234456|7|79082198|79100524|+|18327|9849|MAGI2-AS3|processed_transcript
ENSG00000107957|10|105348285|105615301|-|267017|12436|SH3PXD2A|protein_coding	ENSG00000234456|7|79082198|79100524|+|18327|9849|MAGI2-AS3|processed_transcript
ENSG00000108821|17|48260650|48278993|-|18344|9819|COL1A1|protein_coding	ENSG00000234456|7|79082198|79100524|+|18327|9849|MAGI2-AS3|processed_transcript
ENSG00000109046|17|25621102|25640657|+|19556|6307|WSB1|protein_coding	ENSG00000234456|7|79082198|79100524|+|18327|9849|MAGI2-AS3|processed_transcript
ENSG00000109458|4|144257915|144395721|+|137807|10119|GAB1|protein_coding	ENSG00000234456|7|79082198|79100524|+|18327|9849|MAGI2-AS3|processed_transcript
ENSG00000109705|4|13542454|13546674|-|4221|2801|NKX3-2|protein_coding	ENSG00000234456|7|79082198|79100524|+|18327|9849|MAGI2-AS3|processed_transcript
ENSG00000111052|12|81186299|81331704|-|145406|6795|LIN7A|protein_coding	ENSG00000234456|7|79082198|79100524|+|18327|9849|MAGI2-AS3|processed_transcript
ENSG00000111145|12|96588160|96663613|+|75454|4648|ELK3|protein_coding	ENSG00000234456|7|79082198|79100524|+|18327|9849|MAGI2-AS3|processed_transcript
ENSG00000111450|12|131274145|131323811|-|49667|3723|STX2|protein_coding	ENSG00000234456|7|79082198|79100524|+|18327|9849|MAGI2-AS3|processed_transcript
ENSG00000111728|12|22216707|22589975|-|373269|14483|ST8SIA1|protein_coding	ENSG00000234456|7|79082198|79100524|+|18327|9849|MAGI2-AS3|processed_transcript
ENSG00000111799|6|75794042|75915767|-|121726|12476|COL12A1|protein_coding	ENSG00000234456|7|79082198|79100524|+|18327|9849|MAGI2-AS3|processed_transcript
ENSG00000111859|6|11183531|11382581|-|199051|10359|NEDD9|protein_coding	ENSG00000234456|7|79082198|79100524|+|18327|9849|MAGI2-AS3|processed_transcript
ENSG00000112210|6|57053607|57087078|-|33472|3075|RAB23|protein_coding	ENSG00000234456|7|79082198|79100524|+|18327|9849|MAGI2-AS3|processed_transcript
ENSG00000112531|6|163835032|163999628|+|164597|17368|QKI|protein_coding	ENSG00000234456|7|79082198|79100524|+|18327|9849|MAGI2-AS3|processed_transcript
ENSG00000112562|6|168841831|169073984|+|232154|4032|SMOC2|protein_coding	ENSG00000234456|7|79082198|79100524|+|18327|9849|MAGI2-AS3|processed_transcript
ENSG00000112769|6|112429963|112576141|-|146179|11575|LAMA4|protein_coding	ENSG00000234456|7|79082198|79100524|+|18327|9849|MAGI2-AS3|processed_transcript
ENSG00000112902|5|9035138|9546187|-|511050|12097|SEMA5A|protein_coding	ENSG00000234456|7|79082198|79100524|+|18327|9849|MAGI2-AS3|processed_transcript
ENSG00000112964|5|42423879|42721979|+|298101|5871|GHR|protein_coding	ENSG00000234456|7|79082198|79100524|+|18327|9849|MAGI2-AS3|processed_transcript
ENSG00000113083|5|121398890|121413980|-|15091|5468|LOX|protein_coding	ENSG00000234456|7|79082198|79100524|+|18327|9849|MAGI2-AS3|processed_transcript
ENSG00000113140|5|151040657|151066726|-|26070|4831|SPARC|protein_coding	ENSG00000234456|7|79082198|79100524|+|18327|9849|MAGI2-AS3|processed_transcript
ENSG00000113578|5|141971743|142077617|-|105875|5051|FGF1|protein_coding	ENSG00000234456|7|79082198|79100524|+|18327|9849|MAGI2-AS3|processed_transcript
ENSG00000113657|5|146770374|146889619|-|119246|7164|DPYSL3|protein_coding	ENSG00000234456|7|79082198|79100524|+|18327|9849|MAGI2-AS3|processed_transcript
ENSG00000113721|5|149493400|149535435|-|42036|7137|PDGFRB|protein_coding	ENSG00000234456|7|79082198|79100524|+|18327|9849|MAGI2-AS3|processed_transcript
ENSG00000114019|3|134074716|134094321|-|19606|5984|AMOTL2|protein_coding	ENSG00000234456|7|79082198|79100524|+|18327|9849|MAGI2-AS3|processed_transcript
ENSG00000114251|3|55499743|55523973|-|24231|6660|WNT5A|protein_coding	ENSG00000234456|7|79082198|79100524|+|18327|9849|MAGI2-AS3|processed_transcript
ENSG00000114554|3|126707437|126756235|+|48799|10944|PLXNA1|protein_coding	ENSG00000234456|7|79082198|79100524|+|18327|9849|MAGI2-AS3|processed_transcript
ENSG00000114770|3|183637722|183735803|-|98082|11441|ABCC5|protein_coding	ENSG00000234456|7|79082198|79100524|+|18327|9849|MAGI2-AS3|processed_transcript
ENSG00000115310|2|55199325|55339757|-|140433|6642|RTN4|protein_coding	ENSG00000234456|7|79082198|79100524|+|18327|9849|MAGI2-AS3|processed_transcript
ENSG00000115318|2|74759541|74782817|-|23277|4363|LOXL3|protein_coding	ENSG00000234456|7|79082198|79100524|+|18327|9849|MAGI2-AS3|processed_transcript
ENSG00000115355|2|55514978|55647057|-|132080|14537|CCDC88A|protein_coding	ENSG00000234456|7|79082198|79100524|+|18327|9849|MAGI2-AS3|processed_transcript
ENSG00000115380|2|56093102|56151274|-|58173|4244|EFEMP1|protein_coding	ENSG00000234456|7|79082198|79100524|+|18327|9849|MAGI2-AS3|processed_transcript
ENSG00000115414|2|216225163|216300895|-|75733|17315|FN1|protein_coding	ENSG00000234456|7|79082198|79100524|+|18327|9849|MAGI2-AS3|processed_transcript
ENSG00000115419|2|191745553|191830278|+|84726|9827|GLS|protein_coding	ENSG00000234456|7|79082198|79100524|+|18327|9849|MAGI2-AS3|processed_transcript
ENSG00000115461|2|217536828|217560248|-|23421|6442|IGFBP5|protein_coding	ENSG00000234456|7|79082198|79100524|+|18327|9849|MAGI2-AS3|processed_transcript
ENSG00000115525|2|86066267|86116137|-|49871|5701|ST3GAL5|protein_coding	ENSG00000234456|7|79082198|79100524|+|18327|9849|MAGI2-AS3|processed_transcript
ENSG00000115738|2|8818975|8824583|+|5609|2205|ID2|protein_coding	ENSG00000234456|7|79082198|79100524|+|18327|9849|MAGI2-AS3|processed_transcript
ENSG00000115884|2|20400558|20425194|-|24637|3595|SDC1|protein_coding	ENSG00000234456|7|79082198|79100524|+|18327|9849|MAGI2-AS3|processed_transcript
ENSG00000115935|2|175424300|175547644|-|123345|9121|WIPF1|protein_coding	ENSG00000234456|7|79082198|79100524|+|18327|9849|MAGI2-AS3|processed_transcript
ENSG00000116132|1|170631869|170708560|+|76692|8246|PRRX1|protein_coding	ENSG00000234456|7|79082198|79100524|+|18327|9849|MAGI2-AS3|processed_transcript
ENSG00000116194|1|178818840|178840187|-|21348|3403|ANGPTL1|protein_coding	ENSG00000234456|7|79082198|79100524|+|18327|9849|MAGI2-AS3|processed_transcript
ENSG00000116604|1|156433519|156470620|-|37102|6400|MEF2D|protein_coding	ENSG00000234456|7|79082198|79100524|+|18327|9849|MAGI2-AS3|processed_transcript
ENSG00000116962|1|236139130|236228462|-|89333|5864|NID1|protein_coding	ENSG00000234456|7|79082198|79100524|+|18327|9849|MAGI2-AS3|processed_transcript
ENSG00000117020|1|243651535|244014381|-|362847|7499|AKT3|protein_coding	ENSG00000234456|7|79082198|79100524|+|18327|9849|MAGI2-AS3|processed_transcript
ENSG00000117318|1|23884409|23886285|-|1877|1797|ID3|protein_coding	ENSG00000234456|7|79082198|79100524|+|18327|9849|MAGI2-AS3|processed_transcript
ENSG00000118200|1|200708686|200829832|+|121147|7777|CAMSAP2|protein_coding	ENSG00000234456|7|79082198|79100524|+|18327|9849|MAGI2-AS3|processed_transcript
ENSG00000118257|2|206546714|206662857|+|116144|11380|NRP2|protein_coding	ENSG00000234456|7|79082198|79100524|+|18327|9849|MAGI2-AS3|processed_transcript
ENSG00000118260|2|208394461|208468155|+|73695|9888|CREB1|protein_coding	ENSG00000234456|7|79082198|79100524|+|18327|9849|MAGI2-AS3|processed_transcript
ENSG00000118495|6|144261437|144385735|-|124299|6178|PLAGL1|protein_coding	ENSG00000234456|7|79082198|79100524|+|18327|9849|MAGI2-AS3|processed_transcript
ENSG00000118762|4|88928820|88998929|+|70110|5498|PKD2|protein_coding	ENSG00000234456|7|79082198|79100524|+|18327|9849|MAGI2-AS3|processed_transcript
ENSG00000118922|13|74260226|74708394|-|448169|11209|KLF12|protein_coding	ENSG00000234456|7|79082198|79100524|+|18327|9849|MAGI2-AS3|processed_transcript
ENSG00000118971|12|4382938|4414516|+|31579|7157|CCND2|protein_coding	ENSG00000234456|7|79082198|79100524|+|18327|9849|MAGI2-AS3|processed_transcript
ENSG00000119681|14|74964873|75079306|-|114434|9310|LTBP2|protein_coding	ENSG00000234456|7|79082198|79100524|+|18327|9849|MAGI2-AS3|processed_transcript
ENSG00000119699|14|76424442|76449334|-|24893|4914|TGFB3|protein_coding	ENSG00000234456|7|79082198|79100524|+|18327|9849|MAGI2-AS3|processed_transcript
ENSG00000120057|10|99526508|99531709|-|5202|1836|SFRP5|protein_coding	ENSG00000234456|7|79082198|79100524|+|18327|9849|MAGI2-AS3|processed_transcript
ENSG00000120156|9|27109139|27230173|+|121035|4768|TEK|protein_coding	ENSG00000234456|7|79082198|79100524|+|18327|9849|MAGI2-AS3|processed_transcript
ENSG00000120279|6|153019030|153045702|+|26673|3030|MYCT1|protein_coding	ENSG00000234456|7|79082198|79100524|+|18327|9849|MAGI2-AS3|processed_transcript
ENSG00000120594|10|20105168|20578785|+|473618|12567|PLXDC2|protein_coding	ENSG00000234456|7|79082198|79100524|+|18327|9849|MAGI2-AS3|processed_transcript
ENSG00000120693|13|37418968|37494902|-|75935|5723|SMAD9|protein_coding	ENSG00000234456|7|79082198|79100524|+|18327|9849|MAGI2-AS3|processed_transcript
ENSG00000120708|5|135364584|135399507|+|34924|7835|TGFBI|protein_coding	ENSG00000234456|7|79082198|79100524|+|18327|9849|MAGI2-AS3|processed_transcript
ENSG00000120833|12|93963590|93977263|+|13674|6776|SOCS2|protein_coding	ENSG00000234456|7|79082198|79100524|+|18327|9849|MAGI2-AS3|processed_transcript
ENSG00000120910|8|22298332|22398652|+|100321|2896|PPP3CC|protein_coding	ENSG00000234456|7|79082198|79100524|+|18327|9849|MAGI2-AS3|processed_transcript
ENSG00000120913|8|22435792|22455538|+|19747|7671|PDLIM2|protein_coding	ENSG00000234456|7|79082198|79100524|+|18327|9849|MAGI2-AS3|processed_transcript
ENSG00000121440|3|73431584|73674091|-|242508|6136|PDZRN3|protein_coding	ENSG00000234456|7|79082198|79100524|+|18327|9849|MAGI2-AS3|processed_transcript
ENSG00000121989|2|148602086|148688393|+|86308|6768|ACVR2A|protein_coding	ENSG00000234456|7|79082198|79100524|+|18327|9849|MAGI2-AS3|processed_transcript
ENSG00000122641|7|41724712|41742706|-|17995|7532|INHBA|protein_coding	ENSG00000234456|7|79082198|79100524|+|18327|9849|MAGI2-AS3|processed_transcript
ENSG00000122691|7|19060614|19157295|-|96682|2033|TWIST1|protein_coding	ENSG00000234456|7|79082198|79100524|+|18327|9849|MAGI2-AS3|processed_transcript
ENSG00000122707|9|36036430|36124448|+|88019|6045|RECK|protein_coding	ENSG00000234456|7|79082198|79100524|+|18327|9849|MAGI2-AS3|processed_transcript
ENSG00000122786|7|134429003|134655479|+|226477|9930|CALD1|protein_coding	ENSG00000234456|7|79082198|79100524|+|18327|9849|MAGI2-AS3|processed_transcript
ENSG00000122861|10|75668935|75677255|+|8321|2950|PLAU|protein_coding	ENSG00000234456|7|79082198|79100524|+|18327|9849|MAGI2-AS3|processed_transcript
ENSG00000122870|10|60272900|60591195|+|318296|6567|BICC1|protein_coding	ENSG00000234456|7|79082198|79100524|+|18327|9849|MAGI2-AS3|processed_transcript
ENSG00000122877|10|64571756|64679660|-|107905|3689|EGR2|protein_coding	ENSG00000234456|7|79082198|79100524|+|18327|9849|MAGI2-AS3|processed_transcript
ENSG00000123342|12|56229217|56236750|-|7534|4672|MMP19|protein_coding	ENSG00000234456|7|79082198|79100524|+|18327|9849|MAGI2-AS3|processed_transcript
ENSG00000123384|12|57522276|57607134|+|84859|20839|LRP1|protein_coding	ENSG00000234456|7|79082198|79100524|+|18327|9849|MAGI2-AS3|processed_transcript
ENSG00000123572|X|105066536|105202602|+|136067|8466|NRK|protein_coding	ENSG00000234456|7|79082198|79100524|+|18327|9849|MAGI2-AS3|processed_transcript
ENSG00000123610|2|152214106|152236560|+|22455|1577|TNFAIP6|protein_coding	ENSG00000234456|7|79082198|79100524|+|18327|9849|MAGI2-AS3|processed_transcript
ENSG00000123989|2|220403669|220408509|-|4841|3354|CHPF|protein_coding	ENSG00000234456|7|79082198|79100524|+|18327|9849|MAGI2-AS3|processed_transcript
ENSG00000124181|20|39765600|39811629|+|46030|7164|PLCG1|protein_coding	ENSG00000234456|7|79082198|79100524|+|18327|9849|MAGI2-AS3|processed_transcript
ENSG00000124216|20|48599536|48605423|+|5888|1686|SNAI1|protein_coding	ENSG00000234456|7|79082198|79100524|+|18327|9849|MAGI2-AS3|processed_transcript
ENSG00000124225|20|56223448|56286592|-|63145|5619|PMEPA1|protein_coding	ENSG00000234456|7|79082198|79100524|+|18327|9849|MAGI2-AS3|processed_transcript
ENSG00000124491|6|6144318|6321246|-|176929|4690|F13A1|protein_coding	ENSG00000234456|7|79082198|79100524|+|18327|9849|MAGI2-AS3|processed_transcript
ENSG00000124766|6|21593972|21598847|+|4876|4876|SOX4|protein_coding	ENSG00000234456|7|79082198|79100524|+|18327|9849|MAGI2-AS3|processed_transcript
ENSG00000124788|6|16299343|16761722|-|462380|16487|ATXN1|protein_coding	ENSG00000234456|7|79082198|79100524|+|18327|9849|MAGI2-AS3|processed_transcript
ENSG00000124813|6|45295894|45632086|+|336193|8191|RUNX2|protein_coding	ENSG00000234456|7|79082198|79100524|+|18327|9849|MAGI2-AS3|processed_transcript
ENSG00000125378|14|54416454|54425479|-|9026|3082|BMP4|protein_coding	ENSG00000234456|7|79082198|79100524|+|18327|9849|MAGI2-AS3|processed_transcript
ENSG00000125430|17|14204400|14252721|+|48322|5367|HS3ST3B1|protein_coding	ENSG00000234456|7|79082198|79100524|+|18327|9849|MAGI2-AS3|processed_transcript
ENSG00000125675|X|122318006|122624766|+|306761|6883|GRIA3|protein_coding	ENSG00000234456|7|79082198|79100524|+|18327|9849|MAGI2-AS3|processed_transcript
ENSG00000125845|20|6748311|6760927|+|12617|3601|BMP2|protein_coding	ENSG00000234456|7|79082198|79100524|+|18327|9849|MAGI2-AS3|processed_transcript
ENSG00000126603|16|4364762|4389598|+|24837|4469|GLIS2|protein_coding	ENSG00000234456|7|79082198|79100524|+|18327|9849|MAGI2-AS3|processed_transcript
ENSG00000126785|14|63670832|63759937|+|89106|3793|RHOJ|protein_coding	ENSG00000234456|7|79082198|79100524|+|18327|9849|MAGI2-AS3|processed_transcript
ENSG00000126821|14|64150932|64194757|-|43826|3312|SGPP1|protein_coding	ENSG00000234456|7|79082198|79100524|+|18327|9849|MAGI2-AS3|processed_transcript
ENSG00000127329|12|70910630|71031220|-|120591|13562|PTPRB|protein_coding	ENSG00000234456|7|79082198|79100524|+|18327|9849|MAGI2-AS3|processed_transcript
ENSG00000127528|19|16435628|16438685|+|3058|2018|KLF2|protein_coding	ENSG00000234456|7|79082198|79100524|+|18327|9849|MAGI2-AS3|processed_transcript
ENSG00000127863|13|24144509|24250232|+|105724|5102|TNFRSF19|protein_coding	ENSG00000234456|7|79082198|79100524|+|18327|9849|MAGI2-AS3|processed_transcript
ENSG00000128052|4|55944644|55991756|-|47113|6259|KDR|protein_coding	ENSG00000234456|7|79082198|79100524|+|18327|9849|MAGI2-AS3|processed_transcript
ENSG00000128512|7|111366166|111846466|-|480301|11351|DOCK4|protein_coding	ENSG00000234456|7|79082198|79100524|+|18327|9849|MAGI2-AS3|processed_transcript
ENSG00000128573|7|113726382|114333827|+|607446|15782|FOXP2|protein_coding	ENSG00000234456|7|79082198|79100524|+|18327|9849|MAGI2-AS3|processed_transcript
ENSG00000128591|7|128470431|128499328|+|28898|9280|FLNC|protein_coding	ENSG00000234456|7|79082198|79100524|+|18327|9849|MAGI2-AS3|processed_transcript
ENSG00000128641|2|192109911|192290115|+|180205|9527|MYO1B|protein_coding	ENSG00000234456|7|79082198|79100524|+|18327|9849|MAGI2-AS3|processed_transcript
ENSG00000128656|2|175664091|175870097|-|206007|4971|CHN1|protein_coding	ENSG00000234456|7|79082198|79100524|+|18327|9849|MAGI2-AS3|processed_transcript
ENSG00000129009|15|74466012|74469213|+|3202|2671|ISLR|protein_coding	ENSG00000234456|7|79082198|79100524|+|18327|9849|MAGI2-AS3|processed_transcript
ENSG00000129038|15|74218330|74244478|+|26149|3637|LOXL1|protein_coding	ENSG00000234456|7|79082198|79100524|+|18327|9849|MAGI2-AS3|processed_transcript
ENSG00000129116|4|169418217|169849608|+|431392|10114|PALLD|protein_coding	ENSG00000234456|7|79082198|79100524|+|18327|9849|MAGI2-AS3|processed_transcript
ENSG00000129474|14|23440383|23451851|-|11469|5979|AJUBA|protein_coding	ENSG00000234456|7|79082198|79100524|+|18327|9849|MAGI2-AS3|processed_transcript
ENSG00000130176|19|11649532|11661138|+|11607|2939|CNN1|protein_coding	ENSG00000234456|7|79082198|79100524|+|18327|9849|MAGI2-AS3|processed_transcript
ENSG00000130508|2|1635659|1748624|-|112966|11257|PXDN|protein_coding	ENSG00000234456|7|79082198|79100524|+|18327|9849|MAGI2-AS3|processed_transcript
ENSG00000131018|6|152442819|152958936|-|516118|45649|SYNE1|protein_coding	ENSG00000234456|7|79082198|79100524|+|18327|9849|MAGI2-AS3|processed_transcript
ENSG00000131459|5|179727690|179780387|-|52698|4780|GFPT2|protein_coding	ENSG00000234456|7|79082198|79100524|+|18327|9849|MAGI2-AS3|processed_transcript
ENSG00000131791|1|146626685|146644129|-|17445|5460|PRKAB2|protein_coding	ENSG00000234456|7|79082198|79100524|+|18327|9849|MAGI2-AS3|processed_transcript
ENSG00000131873|15|101715928|101792137|-|76210|5555|CHSY1|protein_coding	ENSG00000234456|7|79082198|79100524|+|18327|9849|MAGI2-AS3|processed_transcript
ENSG00000132000|19|14042000|14064204|-|22205|4168|PODNL1|protein_coding	ENSG00000234456|7|79082198|79100524|+|18327|9849|MAGI2-AS3|processed_transcript
ENSG00000132334|10|129705325|129884119|+|178795|11299|PTPRE|protein_coding	ENSG00000234456|7|79082198|79100524|+|18327|9849|MAGI2-AS3|processed_transcript
ENSG00000132386|17|1665253|1680868|+|15616|3069|SERPINF1|protein_coding	ENSG00000234456|7|79082198|79100524|+|18327|9849|MAGI2-AS3|processed_transcript
ENSG00000132535|17|7093209|7123021|-|29813|5746|DLG4|protein_coding	ENSG00000234456|7|79082198|79100524|+|18327|9849|MAGI2-AS3|processed_transcript
ENSG00000132669|20|19867165|19983101|+|115937|5053|RIN2|protein_coding	ENSG00000234456|7|79082198|79100524|+|18327|9849|MAGI2-AS3|processed_transcript
ENSG00000133020|17|10293639|10325267|-|31629|6041|MYH8|protein_coding	ENSG00000234456|7|79082198|79100524|+|18327|9849|MAGI2-AS3|processed_transcript
ENSG00000133030|17|16945859|17120993|+|175135|18105|MPRIP|protein_coding	ENSG00000234456|7|79082198|79100524|+|18327|9849|MAGI2-AS3|processed_transcript
ENSG00000133083|13|36345478|36705443|-|359966|11609|DCLK1|protein_coding	ENSG00000234456|7|79082198|79100524|+|18327|9849|MAGI2-AS3|processed_transcript
ENSG00000133110|13|38136720|38172981|-|36262|5464|POSTN|protein_coding	ENSG00000234456|7|79082198|79100524|+|18327|9849|MAGI2-AS3|processed_transcript
ENSG00000133116|13|33590207|33640282|+|50076|5301|KL|protein_coding	ENSG00000234456|7|79082198|79100524|+|18327|9849|MAGI2-AS3|processed_transcript
ENSG00000133135|X|105937024|106040223|+|103200|3432|RNF128|protein_coding	ENSG00000234456|7|79082198|79100524|+|18327|9849|MAGI2-AS3|processed_transcript
ENSG00000133466|22|37576207|37595425|-|19219|7143|C1QTNF6|protein_coding	ENSG00000234456|7|79082198|79100524|+|18327|9849|MAGI2-AS3|processed_transcript
ENSG00000133816|11|12115543|12285334|+|169792|15819|MICAL2|protein_coding	ENSG00000234456|7|79082198|79100524|+|18327|9849|MAGI2-AS3|processed_transcript
ENSG00000134013|8|23154702|23282841|-|128140|5707|LOXL2|protein_coding	ENSG00000234456|7|79082198|79100524|+|18327|9849|MAGI2-AS3|processed_transcript
ENSG00000134198|1|115590632|115632121|-|41490|3410|TSPAN2|protein_coding	ENSG00000234456|7|79082198|79100524|+|18327|9849|MAGI2-AS3|processed_transcript
ENSG00000134352|5|55230923|55290821|-|59899|9292|IL6ST|protein_coding	ENSG00000234456|7|79082198|79100524|+|18327|9849|MAGI2-AS3|processed_transcript
ENSG00000134569|11|46878419|46940193|-|61775|8597|LRP4|protein_coding	ENSG00000234456|7|79082198|79100524|+|18327|9849|MAGI2-AS3|processed_transcript
ENSG00000134762|18|28569974|28622781|-|52808|7056|DSC3|protein_coding	ENSG00000234456|7|79082198|79100524|+|18327|9849|MAGI2-AS3|processed_transcript
ENSG00000134769|18|32073254|32471808|+|398555|12646|DTNA|protein_coding	ENSG00000234456|7|79082198|79100524|+|18327|9849|MAGI2-AS3|processed_transcript
ENSG00000134853|4|55095264|55164414|+|69151|9732|PDGFRA|protein_coding	ENSG00000234456|7|79082198|79100524|+|18327|9849|MAGI2-AS3|processed_transcript
ENSG00000135074|5|156822542|157002783|-|180242|7710|ADAM19|protein_coding	ENSG00000234456|7|79082198|79100524|+|18327|9849|MAGI2-AS3|processed_transcript
ENSG00000135218|7|79998891|80308593|+|309703|9988|CD36|protein_coding	ENSG00000234456|7|79082198|79100524|+|18327|9849|MAGI2-AS3|processed_transcript
ENSG00000135312|6|78171948|78173490|-|1543|1543|HTR1B|protein_coding	ENSG00000234456|7|79082198|79100524|+|18327|9849|MAGI2-AS3|processed_transcript
ENSG00000135318|6|86159809|86205500|+|45692|4017|NT5E|protein_coding	ENSG00000234456|7|79082198|79100524|+|18327|9849|MAGI2-AS3|processed_transcript
ENSG00000135454|12|58017193|58027138|-|9946|8003|B4GALNT1|protein_coding	ENSG00000234456|7|79082198|79100524|+|18327|9849|MAGI2-AS3|processed_transcript
ENSG00000135905|2|225629807|225907162|-|277356|11065|DOCK10|protein_coding	ENSG00000234456|7|79082198|79100524|+|18327|9849|MAGI2-AS3|processed_transcript
ENSG00000136160|13|78469616|78493903|-|24288|5035|EDNRB|protein_coding	ENSG00000234456|7|79082198|79100524|+|18327|9849|MAGI2-AS3|processed_transcript
ENSG00000136295|7|2671585|2704436|+|32852|6129|TTYH3|protein_coding	ENSG00000234456|7|79082198|79100524|+|18327|9849|MAGI2-AS3|processed_transcript
ENSG00000136603|3|170075466|170114623|+|39158|7782|SKIL|protein_coding	ENSG00000234456|7|79082198|79100524|+|18327|9849|MAGI2-AS3|processed_transcript
ENSG00000136859|9|129849611|129885162|-|35552|3889|ANGPTL2|protein_coding	ENSG00000234456|7|79082198|79100524|+|18327|9849|MAGI2-AS3|processed_transcript
ENSG00000137077|9|34709002|34710121|-|1120|924|CCL21|protein_coding	ENSG00000234456|7|79082198|79100524|+|18327|9849|MAGI2-AS3|processed_transcript
ENSG00000137267|6|3153903|3157760|-|3858|1727|TUBB2A|protein_coding	ENSG00000234456|7|79082198|79100524|+|18327|9849|MAGI2-AS3|processed_transcript
ENSG00000137273|6|1390069|1395832|+|5764|2187|FOXF2|protein_coding	ENSG00000234456|7|79082198|79100524|+|18327|9849|MAGI2-AS3|processed_transcript
ENSG00000137601|4|170314426|170533780|-|219355|7755|NEK1|protein_coding	ENSG00000234456|7|79082198|79100524|+|18327|9849|MAGI2-AS3|processed_transcript
ENSG00000137672|11|101322295|101743293|-|420999|5537|TRPC6|protein_coding	ENSG00000234456|7|79082198|79100524|+|18327|9849|MAGI2-AS3|processed_transcript
ENSG00000137745|11|102813724|102826463|-|12740|2834|MMP13|protein_coding	ENSG00000234456|7|79082198|79100524|+|18327|9849|MAGI2-AS3|processed_transcript
ENSG00000137801|15|39873280|39891667|+|18388|10870|THBS1|protein_coding	ENSG00000234456|7|79082198|79100524|+|18327|9849|MAGI2-AS3|processed_transcript
ENSG00000138311|10|64133951|64431771|+|297821|9073|ZNF365|protein_coding	ENSG00000234456|7|79082198|79100524|+|18327|9849|MAGI2-AS3|processed_transcript
ENSG00000138336|10|70320413|70454239|+|133827|9288|TET1|protein_coding	ENSG00000234456|7|79082198|79100524|+|18327|9849|MAGI2-AS3|processed_transcript
ENSG00000138356|2|201450591|201541787|+|91197|5552|AOX1|protein_coding	ENSG00000234456|7|79082198|79100524|+|18327|9849|MAGI2-AS3|processed_transcript
ENSG00000138623|15|74701630|74726808|-|25179|4309|SEMA7A|protein_coding	ENSG00000234456|7|79082198|79100524|+|18327|9849|MAGI2-AS3|processed_transcript
ENSG00000138685|4|123747863|123819391|+|71529|6775|FGF2|protein_coding	ENSG00000234456|7|79082198|79100524|+|18327|9849|MAGI2-AS3|processed_transcript
ENSG00000138741|4|122800182|122872909|-|72728|4358|TRPC3|protein_coding	ENSG00000234456|7|79082198|79100524|+|18327|9849|MAGI2-AS3|processed_transcript
ENSG00000138795|4|108968701|109090112|-|121412|5361|LEF1|protein_coding	ENSG00000234456|7|79082198|79100524|+|18327|9849|MAGI2-AS3|processed_transcript
ENSG00000138829|5|127593601|127994878|-|401278|13196|FBN2|protein_coding	ENSG00000234456|7|79082198|79100524|+|18327|9849|MAGI2-AS3|processed_transcript
ENSG00000139278|12|75874460|75897633|+|23174|6273|GLIPR1|protein_coding	ENSG00000234456|7|79082198|79100524|+|18327|9849|MAGI2-AS3|processed_transcript
ENSG00000139324|12|88536073|88593664|+|57592|7327|TMTC3|protein_coding	ENSG00000234456|7|79082198|79100524|+|18327|9849|MAGI2-AS3|processed_transcript
ENSG00000139329|12|91496406|91505608|-|9203|3008|LUM|protein_coding	ENSG00000234456|7|79082198|79100524|+|18327|9849|MAGI2-AS3|processed_transcript
ENSG00000139436|12|110367607|110434194|-|66588|13547|GIT2|protein_coding	ENSG00000234456|7|79082198|79100524|+|18327|9849|MAGI2-AS3|processed_transcript
ENSG00000139910|14|26912299|27066960|-|154662|10046|NOVA1|protein_coding	ENSG00000234456|7|79082198|79100524|+|18327|9849|MAGI2-AS3|processed_transcript
ENSG00000139926|14|51955818|52197445|+|241628|9416|FRMD6|protein_coding	ENSG00000234456|7|79082198|79100524|+|18327|9849|MAGI2-AS3|processed_transcript
ENSG00000140285|15|49715293|49780972|+|65680|6657|FGF7|protein_coding	ENSG00000234456|7|79082198|79100524|+|18327|9849|MAGI2-AS3|processed_transcript
ENSG00000140416|15|63334831|63364114|+|29284|8468|TPM1|protein_coding	ENSG00000234456|7|79082198|79100524|+|18327|9849|MAGI2-AS3|processed_transcript
ENSG00000140682|16|31482906|31489281|+|6376|5403|TGFB1I1|protein_coding	ENSG00000234456|7|79082198|79100524|+|18327|9849|MAGI2-AS3|processed_transcript
ENSG00000140743|16|22357257|22448486|-|91230|3948|CDR2|protein_coding	ENSG00000234456|7|79082198|79100524|+|18327|9849|MAGI2-AS3|processed_transcript
ENSG00000140873|16|77281710|77469011|-|187302|6678|ADAMTS18|protein_coding	ENSG00000234456|7|79082198|79100524|+|18327|9849|MAGI2-AS3|processed_transcript
ENSG00000140931|16|66637777|66647795|+|10019|3163|CMTM3|protein_coding	ENSG00000234456|7|79082198|79100524|+|18327|9849|MAGI2-AS3|processed_transcript
ENSG00000140937|16|64977656|65160015|-|182360|9920|CDH11|protein_coding	ENSG00000234456|7|79082198|79100524|+|18327|9849|MAGI2-AS3|processed_transcript
ENSG00000140945|16|82660408|83830204|+|1169797|7146|CDH13|protein_coding	ENSG00000234456|7|79082198|79100524|+|18327|9849|MAGI2-AS3|processed_transcript
ENSG00000141068|17|25783670|25953461|+|169792|11817|KSR1|protein_coding	ENSG00000234456|7|79082198|79100524|+|18327|9849|MAGI2-AS3|processed_transcript
ENSG00000141338|17|66863433|66951533|-|88101|11288|ABCA8|protein_coding	ENSG00000234456|7|79082198|79100524|+|18327|9849|MAGI2-AS3|processed_transcript
ENSG00000141540|17|72209653|72258155|+|48503|5371|TTYH2|protein_coding	ENSG00000234456|7|79082198|79100524|+|18327|9849|MAGI2-AS3|processed_transcript
ENSG00000141720|17|36921942|36956379|-|34438|6135|PIP4K2B|protein_coding	ENSG00000234456|7|79082198|79100524|+|18327|9849|MAGI2-AS3|processed_transcript
ENSG00000141753|17|38599702|38613983|+|14282|2211|IGFBP4|protein_coding	ENSG00000234456|7|79082198|79100524|+|18327|9849|MAGI2-AS3|processed_transcript
ENSG00000142156|21|47401651|47424964|+|23314|5340|COL6A1|protein_coding	ENSG00000234456|7|79082198|79100524|+|18327|9849|MAGI2-AS3|processed_transcript
ENSG00000142178|21|44834395|44847008|-|12614|4886|SIK1|protein_coding	ENSG00000234456|7|79082198|79100524|+|18327|9849|MAGI2-AS3|processed_transcript
ENSG00000142192|21|27252861|27543446|-|290586|6349|APP|protein_coding	ENSG00000234456|7|79082198|79100524|+|18327|9849|MAGI2-AS3|processed_transcript
ENSG00000142798|1|22148738|22263790|-|115053|17694|HSPG2|protein_coding	ENSG00000234456|7|79082198|79100524|+|18327|9849|MAGI2-AS3|processed_transcript
ENSG00000142875|1|84543745|84704181|+|160437|6676|PRKACB|protein_coding	ENSG00000234456|7|79082198|79100524|+|18327|9849|MAGI2-AS3|processed_transcript
ENSG00000143248|1|163080911|163291577|-|210667|6812|RGS5|protein_coding	ENSG00000234456|7|79082198|79100524|+|18327|9849|MAGI2-AS3|processed_transcript
ENSG00000143322|1|179068462|179198819|-|130358|13257|ABL2|protein_coding	ENSG00000234456|7|79082198|79100524|+|18327|9849|MAGI2-AS3|processed_transcript
ENSG00000143333|1|182567758|182573543|-|5786|2427|RGS16|protein_coding	ENSG00000234456|7|79082198|79100524|+|18327|9849|MAGI2-AS3|processed_transcript
ENSG00000143369|1|150480538|150486265|+|5728|3360|ECM1|protein_coding	ENSG00000234456|7|79082198|79100524|+|18327|9849|MAGI2-AS3|processed_transcript
ENSG00000143387|1|150768684|150780799|-|12116|1887|CTSK|protein_coding	ENSG00000234456|7|79082198|79100524|+|18327|9849|MAGI2-AS3|processed_transcript
ENSG00000143437|1|150782181|150849244|-|67064|6516|ARNT|protein_coding	ENSG00000234456|7|79082198|79100524|+|18327|9849|MAGI2-AS3|processed_transcript
ENSG00000143494|1|213123862|213165379|+|41518|6950|VASH2|protein_coding	ENSG00000234456|7|79082198|79100524|+|18327|9849|MAGI2-AS3|processed_transcript
ENSG00000143702|1|243287730|243418650|-|130921|10939|CEP170|protein_coding	ENSG00000234456|7|79082198|79100524|+|18327|9849|MAGI2-AS3|processed_transcript
ENSG00000144476|2|237476430|237491001|+|14572|2258|ACKR3|protein_coding	ENSG00000234456|7|79082198|79100524|+|18327|9849|MAGI2-AS3|processed_transcript
ENSG00000144642|3|29322473|30051886|+|729414|10352|RBMS3|protein_coding	ENSG00000234456|7|79082198|79100524|+|18327|9849|MAGI2-AS3|processed_transcript
ENSG00000144824|3|111451344|111695364|+|244021|12109|PHLDB2|protein_coding	ENSG00000234456|7|79082198|79100524|+|18327|9849|MAGI2-AS3|processed_transcript
ENSG00000144891|3|148415571|148460795|+|45225|3478|AGTR1|protein_coding	ENSG00000234456|7|79082198|79100524|+|18327|9849|MAGI2-AS3|processed_transcript
ENSG00000144935|3|142442916|142526730|+|83815|4768|TRPC1|protein_coding	ENSG00000234456|7|79082198|79100524|+|18327|9849|MAGI2-AS3|processed_transcript
ENSG00000145147|4|20254883|20622184|+|367302|9700|SLIT2|protein_coding	ENSG00000234456|7|79082198|79100524|+|18327|9849|MAGI2-AS3|processed_transcript
ENSG00000145349|4|114372188|114683083|-|310896|7363|CAMK2D|protein_coding	ENSG00000234456|7|79082198|79100524|+|18327|9849|MAGI2-AS3|processed_transcript
ENSG00000145391|4|140417095|140527853|-|110759|13916|SETD7|protein_coding	ENSG00000234456|7|79082198|79100524|+|18327|9849|MAGI2-AS3|processed_transcript
ENSG00000145423|4|154701744|154710272|-|8529|2032|SFRP2|protein_coding	ENSG00000234456|7|79082198|79100524|+|18327|9849|MAGI2-AS3|processed_transcript
ENSG00000145431|4|157681606|157892546|-|210941|5593|PDGFC|protein_coding	ENSG00000234456|7|79082198|79100524|+|18327|9849|MAGI2-AS3|processed_transcript
ENSG00000145506|5|1008944|1039058|+|30115|3009|NKD2|protein_coding	ENSG00000234456|7|79082198|79100524|+|18327|9849|MAGI2-AS3|processed_transcript
ENSG00000145715|5|86563705|86687748|+|124044|5232|RASA1|protein_coding	ENSG00000234456|7|79082198|79100524|+|18327|9849|MAGI2-AS3|processed_transcript
ENSG00000145824|5|134906373|134914969|-|8597|1971|CXCL14|protein_coding	ENSG00000234456|7|79082198|79100524|+|18327|9849|MAGI2-AS3|processed_transcript
ENSG00000146477|6|160769300|160876014|+|106715|5752|SLC22A3|protein_coding	ENSG00000234456|7|79082198|79100524|+|18327|9849|MAGI2-AS3|processed_transcript
ENSG00000148053|9|87283466|87638505|+|355040|16968|NTRK2|protein_coding	ENSG00000234456|7|79082198|79100524|+|18327|9849|MAGI2-AS3|processed_transcript
ENSG00000148516|10|31607424|31818742|+|211319|8561|ZEB1|protein_coding	ENSG00000234456|7|79082198|79100524|+|18327|9849|MAGI2-AS3|processed_transcript
ENSG00000148848|10|127700950|128077024|-|376075|9860|ADAM12|protein_coding	ENSG00000234456|7|79082198|79100524|+|18327|9849|MAGI2-AS3|processed_transcript
ENSG00000149257|11|75273101|75283828|+|10728|4914|SERPINH1|protein_coding	ENSG00000234456|7|79082198|79100524|+|18327|9849|MAGI2-AS3|processed_transcript
ENSG00000149380|11|73946846|74022702|-|75857|4009|P4HA3|protein_coding	ENSG00000234456|7|79082198|79100524|+|18327|9849|MAGI2-AS3|processed_transcript
ENSG00000149451|20|3648612|3662893|-|14282|5386|ADAM33|protein_coding	ENSG00000234456|7|79082198|79100524|+|18327|9849|MAGI2-AS3|processed_transcript
ENSG00000149591|11|117070037|117075498|+|5462|3917|TAGLN|protein_coding	ENSG00000234456|7|79082198|79100524|+|18327|9849|MAGI2-AS3|processed_transcript
ENSG00000150093|10|33189247|33294720|-|105474|6127|ITGB1|protein_coding	ENSG00000234456|7|79082198|79100524|+|18327|9849|MAGI2-AS3|processed_transcript
ENSG00000150457|13|21547171|21635686|-|88516|5739|LATS2|protein_coding	ENSG00000234456|7|79082198|79100524|+|18327|9849|MAGI2-AS3|processed_transcript
ENSG00000150630|4|177604689|177713881|-|109193|2423|VEGFC|protein_coding	ENSG00000234456|7|79082198|79100524|+|18327|9849|MAGI2-AS3|processed_transcript
ENSG00000150764|11|111797868|111893308|+|95441|8509|DIXDC1|protein_coding	ENSG00000234456|7|79082198|79100524|+|18327|9849|MAGI2-AS3|processed_transcript
ENSG00000150907|13|41129804|41240734|-|110931|5811|FOXO1|protein_coding	ENSG00000234456|7|79082198|79100524|+|18327|9849|MAGI2-AS3|processed_transcript
ENSG00000151240|10|320130|735683|-|415554|10003|DIP2C|protein_coding	ENSG00000234456|7|79082198|79100524|+|18327|9849|MAGI2-AS3|processed_transcript
ENSG00000151388|5|33523640|33892297|-|368658|9778|ADAMTS12|protein_coding	ENSG00000234456|7|79082198|79100524|+|18327|9849|MAGI2-AS3|processed_transcript
ENSG00000151422|5|108083523|108532542|+|449020|13593|FER|protein_coding	ENSG00000234456|7|79082198|79100524|+|18327|9849|MAGI2-AS3|processed_transcript
ENSG00000151617|4|148402069|148466106|+|64038|4238|EDNRA|protein_coding	ENSG00000234456|7|79082198|79100524|+|18327|9849|MAGI2-AS3|processed_transcript
ENSG00000151718|4|184020446|184241930|+|221485|9966|WWC2|protein_coding	ENSG00000234456|7|79082198|79100524|+|18327|9849|MAGI2-AS3|processed_transcript
ENSG00000151892|10|117816444|118032979|-|216536|9832|GFRA1|protein_coding	ENSG00000234456|7|79082198|79100524|+|18327|9849|MAGI2-AS3|processed_transcript
ENSG00000152377|5|136310987|136934068|-|623082|6174|SPOCK1|protein_coding	ENSG00000234456|7|79082198|79100524|+|18327|9849|MAGI2-AS3|processed_transcript
ENSG00000152583|4|88394487|88452213|-|57727|3477|SPARCL1|protein_coding	ENSG00000234456|7|79082198|79100524|+|18327|9849|MAGI2-AS3|processed_transcript
ENSG00000152661|6|121756838|121770873|+|14036|3037|GJA1|protein_coding	ENSG00000234456|7|79082198|79100524|+|18327|9849|MAGI2-AS3|processed_transcript
ENSG00000152952|3|145787227|145881440|-|94214|7646|PLOD2|protein_coding	ENSG00000234456|7|79082198|79100524|+|18327|9849|MAGI2-AS3|processed_transcript
ENSG00000153071|5|39371780|39462402|-|90623|7714|DAB2|protein_coding	ENSG00000234456|7|79082198|79100524|+|18327|9849|MAGI2-AS3|processed_transcript
ENSG00000153162|6|7727030|7881655|+|154626|2780|BMP6|protein_coding	ENSG00000234456|7|79082198|79100524|+|18327|9849|MAGI2-AS3|processed_transcript
ENSG00000153179|12|65004293|65091347|+|87055|3705|RASSF3|protein_coding	ENSG00000234456|7|79082198|79100524|+|18327|9849|MAGI2-AS3|processed_transcript
ENSG00000154096|11|119288090|119295695|-|7606|5923|THY1|protein_coding	ENSG00000234456|7|79082198|79100524|+|18327|9849|MAGI2-AS3|processed_transcript
ENSG00000154188|8|108261721|108510283|-|248563|7117|ANGPT1|protein_coding	ENSG00000234456|7|79082198|79100524|+|18327|9849|MAGI2-AS3|processed_transcript
ENSG00000154654|21|22370633|22915650|+|545018|8732|NCAM2|protein_coding	ENSG00000234456|7|79082198|79100524|+|18327|9849|MAGI2-AS3|processed_transcript
ENSG00000154721|21|27011584|27089874|+|78291|5937|JAM2|protein_coding	ENSG00000234456|7|79082198|79100524|+|18327|9849|MAGI2-AS3|processed_transcript
ENSG00000155011|4|107842959|108204963|-|362005|4319|DKK2|protein_coding	ENSG00000234456|7|79082198|79100524|+|18327|9849|MAGI2-AS3|processed_transcript
ENSG00000155130|6|114178541|114184648|+|6108|4273|MARCKS|protein_coding	ENSG00000234456|7|79082198|79100524|+|18327|9849|MAGI2-AS3|processed_transcript
ENSG00000155254|10|99472930|99477907|+|4978|3377|MARVELD1|protein_coding	ENSG00000234456|7|79082198|79100524|+|18327|9849|MAGI2-AS3|processed_transcript
ENSG00000155760|2|202899310|202903160|+|3851|3851|FZD7|protein_coding	ENSG00000234456|7|79082198|79100524|+|18327|9849|MAGI2-AS3|processed_transcript
ENSG00000156103|8|89044237|89340254|-|296018|12115|MMP16|protein_coding	ENSG00000234456|7|79082198|79100524|+|18327|9849|MAGI2-AS3|processed_transcript
ENSG00000156273|21|30566392|31003071|+|436680|7717|BACH1|protein_coding	ENSG00000234456|7|79082198|79100524|+|18327|9849|MAGI2-AS3|processed_transcript
ENSG00000157168|8|31496902|32622548|+|1125647|7657|NRG1|protein_coding	ENSG00000234456|7|79082198|79100524|+|18327|9849|MAGI2-AS3|processed_transcript
ENSG00000157227|14|23305766|23318236|+|12471|4464|MMP14|protein_coding	ENSG00000234456|7|79082198|79100524|+|18327|9849|MAGI2-AS3|processed_transcript
ENSG00000157240|7|90893783|90898123|+|4341|4341|FZD1|protein_coding	ENSG00000234456|7|79082198|79100524|+|18327|9849|MAGI2-AS3|processed_transcript
ENSG00000157404|4|55524085|55606881|+|82797|5563|KIT|protein_coding	ENSG00000234456|7|79082198|79100524|+|18327|9849|MAGI2-AS3|processed_transcript
ENSG00000157554|21|39751949|40033704|-|281756|8000|ERG|protein_coding	ENSG00000234456|7|79082198|79100524|+|18327|9849|MAGI2-AS3|processed_transcript
ENSG00000157766|15|89346674|89418585|+|71912|10908|ACAN|protein_coding	ENSG00000234456|7|79082198|79100524|+|18327|9849|MAGI2-AS3|processed_transcript
ENSG00000159216|21|36160098|37376965|-|1216868|15574|RUNX1|protein_coding	ENSG00000234456|7|79082198|79100524|+|18327|9849|MAGI2-AS3|processed_transcript
ENSG00000159674|4|1160720|1202750|-|42031|6013|SPON2|protein_coding	ENSG00000234456|7|79082198|79100524|+|18327|9849|MAGI2-AS3|processed_transcript
ENSG00000159842|17|906758|1132315|-|225558|11709|ABR|protein_coding	ENSG00000234456|7|79082198|79100524|+|18327|9849|MAGI2-AS3|processed_transcript
ENSG00000160469|19|55793440|55823901|+|30462|3841|BRSK1|protein_coding	ENSG00000234456|7|79082198|79100524|+|18327|9849|MAGI2-AS3|processed_transcript
ENSG00000160551|17|27717482|27878922|+|161441|16980|TAOK1|protein_coding	ENSG00000234456|7|79082198|79100524|+|18327|9849|MAGI2-AS3|processed_transcript
ENSG00000160691|1|154934774|154946871|-|12098|4342|SHC1|protein_coding	ENSG00000234456|7|79082198|79100524|+|18327|9849|MAGI2-AS3|processed_transcript
ENSG00000160801|3|46919236|46945287|+|26052|2756|PTH1R|protein_coding	ENSG00000234456|7|79082198|79100524|+|18327|9849|MAGI2-AS3|processed_transcript
ENSG00000161381|17|37219556|37310647|-|91092|9277|PLXDC1|protein_coding	ENSG00000234456|7|79082198|79100524|+|18327|9849|MAGI2-AS3|processed_transcript
ENSG00000161638|12|54789045|54813244|-|24200|7577|ITGA5|protein_coding	ENSG00000234456|7|79082198|79100524|+|18327|9849|MAGI2-AS3|processed_transcript
ENSG00000161940|17|6926339|6933609|+|7271|4373|BCL6B|protein_coding	ENSG00000234456|7|79082198|79100524|+|18327|9849|MAGI2-AS3|processed_transcript
ENSG00000162493|1|13909960|13944452|+|34493|3707|PDPN|protein_coding	ENSG00000234456|7|79082198|79100524|+|18327|9849|MAGI2-AS3|processed_transcript
ENSG00000162616|1|78444859|78483648|+|38790|3783|DNAJB4|protein_coding	ENSG00000234456|7|79082198|79100524|+|18327|9849|MAGI2-AS3|processed_transcript
ENSG00000162631|1|107682629|108026080|+|343452|9165|NTNG1|protein_coding	ENSG00000234456|7|79082198|79100524|+|18327|9849|MAGI2-AS3|processed_transcript
ENSG00000162692|1|101185298|101204601|+|19304|6049|VCAM1|protein_coding	ENSG00000234456|7|79082198|79100524|+|18327|9849|MAGI2-AS3|processed_transcript
ENSG00000162733|1|162601163|162757190|+|156028|10730|DDR2|protein_coding	ENSG00000234456|7|79082198|79100524|+|18327|9849|MAGI2-AS3|processed_transcript
ENSG00000162804|2|241938255|242034983|+|96729|13592|SNED1|protein_coding	ENSG00000234456|7|79082198|79100524|+|18327|9849|MAGI2-AS3|processed_transcript
ENSG00000163017|2|74119441|74146992|+|27552|3811|ACTG2|protein_coding	ENSG00000234456|7|79082198|79100524|+|18327|9849|MAGI2-AS3|processed_transcript
ENSG00000163110|4|95373037|95589377|+|216341|11115|PDLIM5|protein_coding	ENSG00000234456|7|79082198|79100524|+|18327|9849|MAGI2-AS3|processed_transcript
ENSG00000163297|4|80822303|81046608|-|224306|10101|ANTXR2|protein_coding	ENSG00000234456|7|79082198|79100524|+|18327|9849|MAGI2-AS3|processed_transcript
ENSG00000163359|2|238232646|238323018|-|90373|19624|COL6A3|protein_coding	ENSG00000234456|7|79082198|79100524|+|18327|9849|MAGI2-AS3|processed_transcript
ENSG00000163430|3|120111140|120170100|-|58961|8727|FSTL1|protein_coding	ENSG00000234456|7|79082198|79100524|+|18327|9849|MAGI2-AS3|processed_transcript
ENSG00000163431|1|201865580|201915715|-|50136|3970|LMOD1|protein_coding	ENSG00000234456|7|79082198|79100524|+|18327|9849|MAGI2-AS3|processed_transcript
ENSG00000163453|4|57896939|57976551|-|79613|1932|IGFBP7|protein_coding	ENSG00000234456|7|79082198|79100524|+|18327|9849|MAGI2-AS3|processed_transcript
ENSG00000163512|3|28356494|28390618|-|34125|6349|AZI2|protein_coding	ENSG00000234456|7|79082198|79100524|+|18327|9849|MAGI2-AS3|processed_transcript
ENSG00000163520|3|13573824|13679922|+|106099|4996|FBLN2|protein_coding	ENSG00000234456|7|79082198|79100524|+|18327|9849|MAGI2-AS3|processed_transcript
ENSG00000163577|3|170606204|170626482|-|20279|5593|EIF5A2|protein_coding	ENSG00000234456|7|79082198|79100524|+|18327|9849|MAGI2-AS3|processed_transcript
ENSG00000163638|3|64501333|64673676|-|172344|10693|ADAMTS9|protein_coding	ENSG00000234456|7|79082198|79100524|+|18327|9849|MAGI2-AS3|processed_transcript
ENSG00000163762|3|149036285|149052201|-|15917|4482|TM4SF18|protein_coding	ENSG00000234456|7|79082198|79100524|+|18327|9849|MAGI2-AS3|processed_transcript
ENSG00000163909|1|40089825|40105617|-|15793|3750|HEYL|protein_coding	ENSG00000234456|7|79082198|79100524|+|18327|9849|MAGI2-AS3|processed_transcript
ENSG00000164161|4|145567173|145666423|+|99251|12074|HHIP|protein_coding	ENSG00000234456|7|79082198|79100524|+|18327|9849|MAGI2-AS3|processed_transcript
ENSG00000164171|5|52285156|52390609|+|105454|7910|ITGA2|protein_coding	ENSG00000234456|7|79082198|79100524|+|18327|9849|MAGI2-AS3|processed_transcript
ENSG00000164176|5|83236373|83680611|-|444239|5738|EDIL3|protein_coding	ENSG00000234456|7|79082198|79100524|+|18327|9849|MAGI2-AS3|processed_transcript
ENSG00000164220|5|75911307|75919259|-|7953|3429|F2RL2|protein_coding	ENSG00000234456|7|79082198|79100524|+|18327|9849|MAGI2-AS3|processed_transcript
ENSG00000164294|5|54455946|54462899|+|6954|3868|GPX8|protein_coding	ENSG00000234456|7|79082198|79100524|+|18327|9849|MAGI2-AS3|processed_transcript
ENSG00000164484|6|130686879|130764208|+|77330|6131|TMEM200A|protein_coding	ENSG00000234456|7|79082198|79100524|+|18327|9849|MAGI2-AS3|processed_transcript
ENSG00000164604|7|112718386|112727833|-|9448|7396|GPR85|protein_coding	ENSG00000234456|7|79082198|79100524|+|18327|9849|MAGI2-AS3|processed_transcript
ENSG00000164692|7|94023873|94060544|+|36672|11151|COL1A2|protein_coding	ENSG00000234456|7|79082198|79100524|+|18327|9849|MAGI2-AS3|processed_transcript
ENSG00000164694|6|159590429|159693141|+|102713|6854|FNDC1|protein_coding	ENSG00000234456|7|79082198|79100524|+|18327|9849|MAGI2-AS3|processed_transcript
ENSG00000164741|8|12940870|13373167|-|432298|10988|DLC1|protein_coding	ENSG00000234456|7|79082198|79100524|+|18327|9849|MAGI2-AS3|processed_transcript
ENSG00000164932|8|104383743|104395225|+|11483|1776|CTHRC1|protein_coding	ENSG00000234456|7|79082198|79100524|+|18327|9849|MAGI2-AS3|processed_transcript
ENSG00000165338|10|93170096|93274586|+|104491|11354|HECTD2|protein_coding	ENSG00000234456|7|79082198|79100524|+|18327|9849|MAGI2-AS3|processed_transcript
ENSG00000166025|11|94439597|94609918|+|170322|10035|AMOTL1|protein_coding	ENSG00000234456|7|79082198|79100524|+|18327|9849|MAGI2-AS3|processed_transcript
ENSG00000166033|10|124221041|124274424|+|53384|2120|HTRA1|protein_coding	ENSG00000234456|7|79082198|79100524|+|18327|9849|MAGI2-AS3|processed_transcript
ENSG00000166086|11|133938820|134021896|+|83077|5451|JAM3|protein_coding	ENSG00000234456|7|79082198|79100524|+|18327|9849|MAGI2-AS3|processed_transcript
ENSG00000166128|15|63481668|63559981|+|78314|5200|RAB8B|protein_coding	ENSG00000234456|7|79082198|79100524|+|18327|9849|MAGI2-AS3|processed_transcript
ENSG00000166147|15|48700503|48938046|-|237544|16057|FBN1|protein_coding	ENSG00000234456|7|79082198|79100524|+|18327|9849|MAGI2-AS3|processed_transcript
ENSG00000166313|11|6416355|6440644|-|24290|5194|APBB1|protein_coding	ENSG00000234456|7|79082198|79100524|+|18327|9849|MAGI2-AS3|processed_transcript
ENSG00000166333|11|6624961|6632102|+|7142|3463|ILK|protein_coding	ENSG00000234456|7|79082198|79100524|+|18327|9849|MAGI2-AS3|processed_transcript
ENSG00000166482|17|19286755|19290553|-|3799|2152|MFAP4|protein_coding	ENSG00000234456|7|79082198|79100524|+|18327|9849|MAGI2-AS3|processed_transcript
ENSG00000166664|15|30653443|30686052|-|32610|3363|CHRFAM7A|protein_coding	ENSG00000234456|7|79082198|79100524|+|18327|9849|MAGI2-AS3|processed_transcript
ENSG00000166923|15|33010175|33026870|+|16696|4168|GREM1|protein_coding	ENSG00000234456|7|79082198|79100524|+|18327|9849|MAGI2-AS3|processed_transcript
ENSG00000167552|12|49578579|49583107|-|4529|3421|TUBA1A|protein_coding	ENSG00000234456|7|79082198|79100524|+|18327|9849|MAGI2-AS3|processed_transcript
ENSG00000167601|19|41725108|41767671|+|42564|5154|AXL|protein_coding	ENSG00000234456|7|79082198|79100524|+|18327|9849|MAGI2-AS3|processed_transcript
ENSG00000167779|12|53491220|53496129|+|4910|1279|IGFBP6|protein_coding	ENSG00000234456|7|79082198|79100524|+|18327|9849|MAGI2-AS3|processed_transcript
ENSG00000168386|3|99548985|99833357|-|284373|5897|FILIP1L|protein_coding	ENSG00000234456|7|79082198|79100524|+|18327|9849|MAGI2-AS3|processed_transcript
ENSG00000168461|18|9708162|9862548|+|154387|5586|RAB31|protein_coding	ENSG00000234456|7|79082198|79100524|+|18327|9849|MAGI2-AS3|processed_transcript
ENSG00000168487|8|22022249|22069839|+|47591|7471|BMP1|protein_coding	ENSG00000234456|7|79082198|79100524|+|18327|9849|MAGI2-AS3|processed_transcript
ENSG00000168621|5|37812779|37839788|-|27010|4193|GDNF|protein_coding	ENSG00000234456|7|79082198|79100524|+|18327|9849|MAGI2-AS3|processed_transcript
ENSG00000168646|17|63524681|63557765|-|33085|5196|AXIN2|protein_coding	ENSG00000234456|7|79082198|79100524|+|18327|9849|MAGI2-AS3|processed_transcript
ENSG00000168679|1|110905470|110933704|-|28235|3167|SLC16A4|protein_coding	ENSG00000234456|7|79082198|79100524|+|18327|9849|MAGI2-AS3|processed_transcript
ENSG00000168743|4|106815932|106925184|+|109253|6117|NPNT|protein_coding	ENSG00000234456|7|79082198|79100524|+|18327|9849|MAGI2-AS3|processed_transcript
ENSG00000168769|4|106067032|106200973|+|133942|16474|TET2|protein_coding	ENSG00000234456|7|79082198|79100524|+|18327|9849|MAGI2-AS3|processed_transcript
ENSG00000168785|4|99391518|99579780|-|188263|7430|TSPAN5|protein_coding	ENSG00000234456|7|79082198|79100524|+|18327|9849|MAGI2-AS3|processed_transcript
ENSG00000169047|2|227596033|227664475|-|68443|9953|IRS1|protein_coding	ENSG00000234456|7|79082198|79100524|+|18327|9849|MAGI2-AS3|processed_transcript
ENSG00000169071|9|94325373|94712444|-|387072|5818|ROR2|protein_coding	ENSG00000234456|7|79082198|79100524|+|18327|9849|MAGI2-AS3|processed_transcript
ENSG00000169439|8|97505579|97624000|+|118422|4528|SDC2|protein_coding	ENSG00000234456|7|79082198|79100524|+|18327|9849|MAGI2-AS3|processed_transcript
ENSG00000169554|2|145141648|145282147|-|140500|17907|ZEB2|protein_coding	ENSG00000234456|7|79082198|79100524|+|18327|9849|MAGI2-AS3|processed_transcript
ENSG00000169604|2|69240310|69476459|+|236150|8185|ANTXR1|protein_coding	ENSG00000234456|7|79082198|79100524|+|18327|9849|MAGI2-AS3|processed_transcript
ENSG00000169855|3|78646390|79816965|-|1170576|10862|ROBO1|protein_coding	ENSG00000234456|7|79082198|79100524|+|18327|9849|MAGI2-AS3|processed_transcript
ENSG00000169946|8|106330920|106816760|+|485841|6708|ZFPM2|protein_coding	ENSG00000234456|7|79082198|79100524|+|18327|9849|MAGI2-AS3|processed_transcript
ENSG00000169967|2|128056306|128146041|-|89736|11508|MAP3K2|protein_coding	ENSG00000234456|7|79082198|79100524|+|18327|9849|MAGI2-AS3|processed_transcript
ENSG00000170323|8|82390654|82395498|-|4845|1396|FABP4|protein_coding	ENSG00000234456|7|79082198|79100524|+|18327|9849|MAGI2-AS3|processed_transcript
ENSG00000170571|5|49692026|49739082|-|47057|5257|EMB|protein_coding	ENSG00000234456|7|79082198|79100524|+|18327|9849|MAGI2-AS3|processed_transcript
ENSG00000170801|4|8271492|8308838|+|37347|3321|HTRA3|protein_coding	ENSG00000234456|7|79082198|79100524|+|18327|9849|MAGI2-AS3|processed_transcript
ENSG00000170961|8|122624356|122653630|-|29275|4190|HAS2|protein_coding	ENSG00000234456|7|79082198|79100524|+|18327|9849|MAGI2-AS3|processed_transcript
ENSG00000170962|11|103777914|104035107|-|257194|4266|PDGFD|protein_coding	ENSG00000234456|7|79082198|79100524|+|18327|9849|MAGI2-AS3|processed_transcript
ENSG00000170989|1|101702444|101707074|+|4631|3071|S1PR1|protein_coding	ENSG00000234456|7|79082198|79100524|+|18327|9849|MAGI2-AS3|processed_transcript
ENSG00000171150|2|46926091|46990268|+|64178|5034|SOCS5|protein_coding	ENSG00000234456|7|79082198|79100524|+|18327|9849|MAGI2-AS3|processed_transcript
ENSG00000171310|12|104849073|105155792|+|306720|6492|CHST11|protein_coding	ENSG00000234456|7|79082198|79100524|+|18327|9849|MAGI2-AS3|processed_transcript
ENSG00000171408|6|136172834|136516712|+|343879|5708|PDE7B|protein_coding	ENSG00000234456|7|79082198|79100524|+|18327|9849|MAGI2-AS3|processed_transcript
ENSG00000171444|5|112357796|112824527|-|466732|31750|MCC|protein_coding	ENSG00000234456|7|79082198|79100524|+|18327|9849|MAGI2-AS3|processed_transcript
ENSG00000171812|1|36560837|36590821|-|29985|4670|COL8A2|protein_coding	ENSG00000234456|7|79082198|79100524|+|18327|9849|MAGI2-AS3|processed_transcript
ENSG00000171988|10|64926981|65225722|-|298742|11026|JMJD1C|protein_coding	ENSG00000234456|7|79082198|79100524|+|18327|9849|MAGI2-AS3|processed_transcript
ENSG00000172020|3|115342171|115440337|+|98167|2087|GAP43|protein_coding	ENSG00000234456|7|79082198|79100524|+|18327|9849|MAGI2-AS3|processed_transcript
ENSG00000172137|16|71392616|71424341|+|31726|1703|CALB2|protein_coding	ENSG00000234456|7|79082198|79100524|+|18327|9849|MAGI2-AS3|processed_transcript
ENSG00000172349|15|81451916|81605104|+|153189|10875|IL16|protein_coding	ENSG00000234456|7|79082198|79100524|+|18327|9849|MAGI2-AS3|processed_transcript
ENSG00000172403|4|119809996|119982402|+|172407|11375|SYNPO2|protein_coding	ENSG00000234456|7|79082198|79100524|+|18327|9849|MAGI2-AS3|processed_transcript
ENSG00000172638|11|65633912|65641063|-|7152|5397|EFEMP2|protein_coding	ENSG00000234456|7|79082198|79100524|+|18327|9849|MAGI2-AS3|processed_transcript
ENSG00000172716|17|33677324|33700720|-|23397|5982|SLFN11|protein_coding	ENSG00000234456|7|79082198|79100524|+|18327|9849|MAGI2-AS3|processed_transcript
ENSG00000172817|8|65500320|65711318|-|210999|2282|CYP7B1|protein_coding	ENSG00000234456|7|79082198|79100524|+|18327|9849|MAGI2-AS3|processed_transcript
ENSG00000172985|2|109745804|110262207|+|516404|5801|SH3RF3|protein_coding	ENSG00000234456|7|79082198|79100524|+|18327|9849|MAGI2-AS3|processed_transcript
ENSG00000172986|3|72937224|73047289|+|110066|3667|GXYLT2|protein_coding	ENSG00000234456|7|79082198|79100524|+|18327|9849|MAGI2-AS3|processed_transcript
ENSG00000173068|9|16409501|16870841|-|461341|14812|BNC2|protein_coding	ENSG00000234456|7|79082198|79100524|+|18327|9849|MAGI2-AS3|processed_transcript
ENSG00000173166|2|204259068|204400133|-|141066|11696|RAPH1|protein_coding	ENSG00000234456|7|79082198|79100524|+|18327|9849|MAGI2-AS3|processed_transcript
ENSG00000173482|18|7566780|8406859|+|840080|9906|PTPRM|protein_coding	ENSG00000234456|7|79082198|79100524|+|18327|9849|MAGI2-AS3|processed_transcript
ENSG00000173546|15|75966663|76005189|-|38527|8290|CSPG4|protein_coding	ENSG00000234456|7|79082198|79100524|+|18327|9849|MAGI2-AS3|processed_transcript
ENSG00000173641|1|16340523|16346089|-|5567|3910|HSPB7|protein_coding	ENSG00000234456|7|79082198|79100524|+|18327|9849|MAGI2-AS3|processed_transcript
ENSG00000173706|3|124684554|124774802|-|90249|9925|HEG1|protein_coding	ENSG00000234456|7|79082198|79100524|+|18327|9849|MAGI2-AS3|processed_transcript
ENSG00000173757|17|40351186|40428725|-|77540|6447|STAT5B|protein_coding	ENSG00000234456|7|79082198|79100524|+|18327|9849|MAGI2-AS3|processed_transcript
ENSG00000173852|7|34968488|35077883|-|109396|5698|DPY19L1|protein_coding	ENSG00000234456|7|79082198|79100524|+|18327|9849|MAGI2-AS3|processed_transcript
ENSG00000174705|5|171752185|171881527|-|129343|7977|SH3PXD2B|protein_coding	ENSG00000234456|7|79082198|79100524|+|18327|9849|MAGI2-AS3|processed_transcript
ENSG00000174807|11|66081958|66084515|-|2558|2558|CD248|protein_coding	ENSG00000234456|7|79082198|79100524|+|18327|9849|MAGI2-AS3|processed_transcript
ENSG00000175600|7|40174575|40900362|+|725788|3590|SUGCT|protein_coding	ENSG00000234456|7|79082198|79100524|+|18327|9849|MAGI2-AS3|processed_transcript
ENSG00000175745|5|92919043|92930321|+|11279|4201|NR2F1|protein_coding	ENSG00000234456|7|79082198|79100524|+|18327|9849|MAGI2-AS3|processed_transcript
ENSG00000176014|18|12307668|12344319|+|36652|4117|TUBB6|protein_coding	ENSG00000234456|7|79082198|79100524|+|18327|9849|MAGI2-AS3|processed_transcript
ENSG00000176692|16|86600857|86602539|+|1683|1683|FOXC2|protein_coding	ENSG00000234456|7|79082198|79100524|+|18327|9849|MAGI2-AS3|processed_transcript
ENSG00000176749|17|30813637|30818274|+|4638|4325|CDK5R1|protein_coding	ENSG00000234456|7|79082198|79100524|+|18327|9849|MAGI2-AS3|processed_transcript
ENSG00000177374|17|1957448|1962981|+|5534|4554|HIC1|protein_coding	ENSG00000234456|7|79082198|79100524|+|18327|9849|MAGI2-AS3|processed_transcript
ENSG00000177425|12|79968759|80084877|-|116119|11668|PAWR|protein_coding	ENSG00000234456|7|79082198|79100524|+|18327|9849|MAGI2-AS3|processed_transcript
ENSG00000178031|9|18473892|18910948|+|437057|13172|ADAMTSL1|protein_coding	ENSG00000234456|7|79082198|79100524|+|18327|9849|MAGI2-AS3|processed_transcript
ENSG00000178726|20|23026270|23030378|-|4109|4109|THBD|protein_coding	ENSG00000234456|7|79082198|79100524|+|18327|9849|MAGI2-AS3|processed_transcript
ENSG00000178732|3|194115550|194119995|-|4446|3563|GP5|protein_coding	ENSG00000234456|7|79082198|79100524|+|18327|9849|MAGI2-AS3|processed_transcript
ENSG00000179776|16|66400533|66438686|+|38154|5961|CDH5|protein_coding	ENSG00000234456|7|79082198|79100524|+|18327|9849|MAGI2-AS3|processed_transcript
ENSG00000181104|5|76011868|76031606|+|19739|4066|F2R|protein_coding	ENSG00000234456|7|79082198|79100524|+|18327|9849|MAGI2-AS3|processed_transcript
ENSG00000181458|3|100211463|100296288|+|84826|6005|TMEM45A|protein_coding	ENSG00000234456|7|79082198|79100524|+|18327|9849|MAGI2-AS3|processed_transcript
ENSG00000182022|10|125767184|125853206|-|86023|5207|CHST15|protein_coding	ENSG00000234456|7|79082198|79100524|+|18327|9849|MAGI2-AS3|processed_transcript
ENSG00000182492|X|152760397|152775012|+|14616|2453|BGN|protein_coding	ENSG00000234456|7|79082198|79100524|+|18327|9849|MAGI2-AS3|processed_transcript
ENSG00000182568|3|18386879|18487080|-|100202|13405|SATB1|protein_coding	ENSG00000234456|7|79082198|79100524|+|18327|9849|MAGI2-AS3|processed_transcript
ENSG00000182752|9|118916083|119164601|+|248519|11573|PAPPA|protein_coding	ENSG00000234456|7|79082198|79100524|+|18327|9849|MAGI2-AS3|processed_transcript
ENSG00000183098|13|93879095|95059655|+|1180561|6467|GPC6|protein_coding	ENSG00000234456|7|79082198|79100524|+|18327|9849|MAGI2-AS3|processed_transcript
ENSG00000183230|10|67672276|69455927|-|1783652|11133|CTNNA3|protein_coding	ENSG00000234456|7|79082198|79100524|+|18327|9849|MAGI2-AS3|processed_transcript
ENSG00000183496|15|82334119|82338482|-|4364|4364|MEX3B|protein_coding	ENSG00000234456|7|79082198|79100524|+|18327|9849|MAGI2-AS3|processed_transcript
ENSG00000183580|5|15500305|15939900|+|439596|4849|FBXL7|protein_coding	ENSG00000234456|7|79082198|79100524|+|18327|9849|MAGI2-AS3|processed_transcript
ENSG00000183691|17|54671060|54672951|+|1892|1892|NOG|protein_coding	ENSG00000234456|7|79082198|79100524|+|18327|9849|MAGI2-AS3|processed_transcript
ENSG00000183798|20|39988606|39995467|-|6862|3796|EMILIN3|protein_coding	ENSG00000234456|7|79082198|79100524|+|18327|9849|MAGI2-AS3|processed_transcript
ENSG00000184304|14|30045687|30661104|-|615418|5177|PRKD1|protein_coding	ENSG00000234456|7|79082198|79100524|+|18327|9849|MAGI2-AS3|processed_transcript
ENSG00000184347|5|168088745|168728133|-|639389|14334|SLIT3|protein_coding	ENSG00000234456|7|79082198|79100524|+|18327|9849|MAGI2-AS3|processed_transcript
ENSG00000185483|1|64239693|64647181|+|407489|6836|ROR1|protein_coding	ENSG00000234456|7|79082198|79100524|+|18327|9849|MAGI2-AS3|processed_transcript
ENSG00000185532|10|52750945|54058110|+|1307166|7674|PRKG1|protein_coding	ENSG00000234456|7|79082198|79100524|+|18327|9849|MAGI2-AS3|processed_transcript
ENSG00000186340|6|169615875|169654139|-|38265|6397|THBS2|protein_coding	ENSG00000234456|7|79082198|79100524|+|18327|9849|MAGI2-AS3|processed_transcript
ENSG00000186469|14|52292913|52446060|+|153148|6374|GNG2|protein_coding	ENSG00000234456|7|79082198|79100524|+|18327|9849|MAGI2-AS3|processed_transcript
ENSG00000187068|3|184795838|184870802|-|74965|5901|C3orf70|protein_coding	ENSG00000234456|7|79082198|79100524|+|18327|9849|MAGI2-AS3|processed_transcript
ENSG00000187498|13|110801318|110959496|-|158179|7877|COL4A1|protein_coding	ENSG00000234456|7|79082198|79100524|+|18327|9849|MAGI2-AS3|processed_transcript
ENSG00000188130|22|50683879|50700254|-|16376|9421|MAPK12|protein_coding	ENSG00000234456|7|79082198|79100524|+|18327|9849|MAGI2-AS3|processed_transcript
ENSG00000188783|1|203444956|203460480|+|15525|5747|PRELP|protein_coding	ENSG00000234456|7|79082198|79100524|+|18327|9849|MAGI2-AS3|processed_transcript
ENSG00000189184|4|138440072|138453648|-|13577|5925|PCDH18|protein_coding	ENSG00000234456|7|79082198|79100524|+|18327|9849|MAGI2-AS3|processed_transcript
ENSG00000196159|4|126237554|126414087|+|176534|16439|FAT4|protein_coding	ENSG00000234456|7|79082198|79100524|+|18327|9849|MAGI2-AS3|processed_transcript
ENSG00000196526|4|7760441|7941653|-|181213|9315|AFAP1|protein_coding	ENSG00000234456|7|79082198|79100524|+|18327|9849|MAGI2-AS3|processed_transcript
ENSG00000196562|20|46285092|46415360|-|130269|6657|SULF2|protein_coding	ENSG00000234456|7|79082198|79100524|+|18327|9849|MAGI2-AS3|processed_transcript
ENSG00000196628|18|52889562|53332018|-|442457|22377|TCF4|protein_coding	ENSG00000234456|7|79082198|79100524|+|18327|9849|MAGI2-AS3|processed_transcript
ENSG00000196730|9|90112143|90323548|+|211406|8982|DAPK1|protein_coding	ENSG00000234456|7|79082198|79100524|+|18327|9849|MAGI2-AS3|processed_transcript
ENSG00000196932|10|63166401|63213208|-|46808|6907|TMEM26|protein_coding	ENSG00000234456|7|79082198|79100524|+|18327|9849|MAGI2-AS3|processed_transcript
ENSG00000197043|5|150480273|150537443|-|57171|5427|ANXA6|protein_coding	ENSG00000234456|7|79082198|79100524|+|18327|9849|MAGI2-AS3|processed_transcript
ENSG00000197256|19|11274943|11308467|-|33525|7657|KANK2|protein_coding	ENSG00000234456|7|79082198|79100524|+|18327|9849|MAGI2-AS3|processed_transcript
ENSG00000197535|15|52599480|52821247|-|221768|13007|MYO5A|protein_coding	ENSG00000234456|7|79082198|79100524|+|18327|9849|MAGI2-AS3|processed_transcript
ENSG00000197702|11|12398732|12552348|+|153617|8307|PARVA|protein_coding	ENSG00000234456|7|79082198|79100524|+|18327|9849|MAGI2-AS3|processed_transcript
ENSG00000198121|9|113635543|113800981|-|165439|4095|LPAR1|protein_coding	ENSG00000234456|7|79082198|79100524|+|18327|9849|MAGI2-AS3|processed_transcript
ENSG00000198542|13|102104966|102375456|+|270491|3990|ITGBL1|protein_coding	ENSG00000234456|7|79082198|79100524|+|18327|9849|MAGI2-AS3|processed_transcript
ENSG00000198598|12|132312938|132336328|+|23391|4003|MMP17|protein_coding	ENSG00000234456|7|79082198|79100524|+|18327|9849|MAGI2-AS3|processed_transcript
ENSG00000198682|10|89419370|89507462|+|88093|4116|PAPSS2|protein_coding	ENSG00000234456|7|79082198|79100524|+|18327|9849|MAGI2-AS3|processed_transcript
ENSG00000198719|6|170591294|170599561|-|8268|3174|DLL1|protein_coding	ENSG00000234456|7|79082198|79100524|+|18327|9849|MAGI2-AS3|processed_transcript
ENSG00000198909|17|61699775|61773663|+|73889|6107|MAP3K3|protein_coding	ENSG00000234456|7|79082198|79100524|+|18327|9849|MAGI2-AS3|processed_transcript
ENSG00000198963|9|77112281|77308093|+|195813|9591|RORB|protein_coding	ENSG00000234456|7|79082198|79100524|+|18327|9849|MAGI2-AS3|processed_transcript
ENSG00000204217|2|203241659|203432474|+|190816|11893|BMPR2|protein_coding	ENSG00000234456|7|79082198|79100524|+|18327|9849|MAGI2-AS3|processed_transcript
ENSG00000204262|2|189896622|190044605|-|147984|7156|COL5A2|protein_coding	ENSG00000234456|7|79082198|79100524|+|18327|9849|MAGI2-AS3|processed_transcript
ENSG00000204381|11|111411005|111432264|+|21260|2938|LAYN|protein_coding	ENSG00000234456|7|79082198|79100524|+|18327|9849|MAGI2-AS3|processed_transcript
ENSG00000205060|7|133974084|134001803|-|27720|7109|SLC35B4|protein_coding	ENSG00000234456|7|79082198|79100524|+|18327|9849|MAGI2-AS3|processed_transcript
ENSG00000211448|14|80663873|80854100|-|190228|7500|DIO2|protein_coding	ENSG00000234456|7|79082198|79100524|+|18327|9849|MAGI2-AS3|processed_transcript
ENSG00000213190|1|151030234|151040970|+|10737|4072|MLLT11|protein_coding	ENSG00000234456|7|79082198|79100524|+|18327|9849|MAGI2-AS3|processed_transcript
ENSG00000213949|5|52083730|52255040|+|171311|18566|ITGA1|protein_coding	ENSG00000234456|7|79082198|79100524|+|18327|9849|MAGI2-AS3|processed_transcript
ENSG00000214575|15|83211951|83317612|-|105662|8215|CPEB1|protein_coding	ENSG00000234456|7|79082198|79100524|+|18327|9849|MAGI2-AS3|processed_transcript
ENSG00000221955|3|124801480|124998021|-|196542|5728|SLC12A8|protein_coding	ENSG00000234456|7|79082198|79100524|+|18327|9849|MAGI2-AS3|processed_transcript
ENSG00000222047|10|75669727|75682535|-|12809|2514|C10orf55|protein_coding	ENSG00000234456|7|79082198|79100524|+|18327|9849|MAGI2-AS3|processed_transcript
ENSG00000233608|2|239756673|239795893|+|39221|1176|TWIST2|protein_coding	ENSG00000234456|7|79082198|79100524|+|18327|9849|MAGI2-AS3|processed_transcript
ENSG00000240583|7|30893010|30965131|+|72122|3888|AQP1|protein_coding	ENSG00000234456|7|79082198|79100524|+|18327|9849|MAGI2-AS3|processed_transcript
ENSG00000249992|3|45265958|45267770|-|1813|1813|TMEM158|protein_coding	ENSG00000234456|7|79082198|79100524|+|18327|9849|MAGI2-AS3|processed_transcript
