# Supplementary material for: Ten Hypermethylated lncRNA Genes Are Specifically Involved in the Initiation, Progression, and Lymphatic and Peritoneal Metastasis of Epithelial Ovarian Cancer
Source: Int J Mol Sci. 2024 Nov 4;25(21):11843. doi: 10.3390/ijms252111843 (PMC11547154; doi:10.3390/ijms252111843)
Supplement: Supplementary file 1 [file ijms-25-11843-s001.zip › Table S19_ZNF667-AS1_0.4_2024.10.10.xlsx]

## Sheet: ZNF667-AS1_EMT_GeneCards
Supplementary Table S19: Intersection between list of mRNAs correlated with ZNF667-AS1 at rs > 0.4 and list of EMT-associated genes according to GeneCards.
mRNA	lncRNA
ENSG00000004487|1|23345941|23410182|+|64242|5447|KDM1A|protein_coding	ENSG00000166770|19|56988619|57012035|+|23417|3623|ZNF667-AS1|lincRNA
ENSG00000004975|17|7128660|7137864|-|9205|5350|DVL2|protein_coding	ENSG00000166770|19|56988619|57012035|+|23417|3623|ZNF667-AS1|lincRNA
ENSG00000005249|7|106685094|106802256|+|117163|4318|PRKAR2B|protein_coding	ENSG00000166770|19|56988619|57012035|+|23417|3623|ZNF667-AS1|lincRNA
ENSG00000006125|17|33905065|34053436|+|148372|7797|AP2B1|protein_coding	ENSG00000166770|19|56988619|57012035|+|23417|3623|ZNF667-AS1|lincRNA
ENSG00000009954|7|72854728|72936608|-|81881|7053|BAZ1B|protein_coding	ENSG00000166770|19|56988619|57012035|+|23417|3623|ZNF667-AS1|lincRNA
ENSG00000014641|2|63815743|63834331|+|18589|4993|MDH1|protein_coding	ENSG00000166770|19|56988619|57012035|+|23417|3623|ZNF667-AS1|lincRNA
ENSG00000019505|11|45261852|45307870|-|46019|5424|SYT13|protein_coding	ENSG00000166770|19|56988619|57012035|+|23417|3623|ZNF667-AS1|lincRNA
ENSG00000020256|20|50668202|50820847|-|152646|6997|ZFP64|protein_coding	ENSG00000166770|19|56988619|57012035|+|23417|3623|ZNF667-AS1|lincRNA
ENSG00000033050|7|150904923|150924316|-|19394|4448|ABCF2|protein_coding	ENSG00000166770|19|56988619|57012035|+|23417|3623|ZNF667-AS1|lincRNA
ENSG00000036257|2|225334867|225450110|-|115244|11501|CUL3|protein_coding	ENSG00000166770|19|56988619|57012035|+|23417|3623|ZNF667-AS1|lincRNA
ENSG00000049759|18|55711599|56068772|+|357174|15717|NEDD4L|protein_coding	ENSG00000166770|19|56988619|57012035|+|23417|3623|ZNF667-AS1|lincRNA
ENSG00000056097|5|32354456|32444867|-|90412|6792|ZFR|protein_coding	ENSG00000166770|19|56988619|57012035|+|23417|3623|ZNF667-AS1|lincRNA
ENSG00000057935|2|42721709|42984087|+|262379|10580|MTA3|protein_coding	ENSG00000166770|19|56988619|57012035|+|23417|3623|ZNF667-AS1|lincRNA
ENSG00000061676|2|183773843|183903586|-|129744|22520|NCKAP1|protein_coding	ENSG00000166770|19|56988619|57012035|+|23417|3623|ZNF667-AS1|lincRNA
ENSG00000064999|6|34857042|35059179|+|202138|6766|ANKS1A|protein_coding	ENSG00000166770|19|56988619|57012035|+|23417|3623|ZNF667-AS1|lincRNA
ENSG00000065548|2|187350883|187374090|+|23208|3125|ZC3H15|protein_coding	ENSG00000166770|19|56988619|57012035|+|23417|3623|ZNF667-AS1|lincRNA
ENSG00000066135|1|44115829|44171186|+|55358|5172|KDM4A|protein_coding	ENSG00000166770|19|56988619|57012035|+|23417|3623|ZNF667-AS1|lincRNA
ENSG00000066926|18|55215515|55254004|-|38490|4473|FECH|protein_coding	ENSG00000166770|19|56988619|57012035|+|23417|3623|ZNF667-AS1|lincRNA
ENSG00000067533|1|218458629|218511325|+|52697|7883|RRP15|protein_coding	ENSG00000166770|19|56988619|57012035|+|23417|3623|ZNF667-AS1|lincRNA
ENSG00000069248|1|229577045|229644103|-|67059|5057|NUP133|protein_coding	ENSG00000166770|19|56988619|57012035|+|23417|3623|ZNF667-AS1|lincRNA
ENSG00000070087|3|149682691|149768575|-|85885|3440|PFN2|protein_coding	ENSG00000166770|19|56988619|57012035|+|23417|3623|ZNF667-AS1|lincRNA
ENSG00000071051|2|106361354|106510730|+|149377|2990|NCK2|protein_coding	ENSG00000166770|19|56988619|57012035|+|23417|3623|ZNF667-AS1|lincRNA
ENSG00000075239|11|107992243|108018503|+|26261|5584|ACAT1|protein_coding	ENSG00000166770|19|56988619|57012035|+|23417|3623|ZNF667-AS1|lincRNA
ENSG00000076003|2|136597196|136633996|-|36801|4118|MCM6|protein_coding	ENSG00000166770|19|56988619|57012035|+|23417|3623|ZNF667-AS1|lincRNA
ENSG00000076242|3|37034823|37107380|+|72558|3748|MLH1|protein_coding	ENSG00000166770|19|56988619|57012035|+|23417|3623|ZNF667-AS1|lincRNA
ENSG00000078043|18|44388353|44500123|-|111771|9236|PIAS2|protein_coding	ENSG00000166770|19|56988619|57012035|+|23417|3623|ZNF667-AS1|lincRNA
ENSG00000078142|18|39535171|39667794|+|132624|15176|PIK3C3|protein_coding	ENSG00000166770|19|56988619|57012035|+|23417|3623|ZNF667-AS1|lincRNA
ENSG00000078902|11|1295601|1330884|-|35284|5983|TOLLIP|protein_coding	ENSG00000166770|19|56988619|57012035|+|23417|3623|ZNF667-AS1|lincRNA
ENSG00000079246|2|216972187|217071026|+|98840|5463|XRCC5|protein_coding	ENSG00000166770|19|56988619|57012035|+|23417|3623|ZNF667-AS1|lincRNA
ENSG00000079332|10|71907045|71930279|-|23235|6914|SAR1A|protein_coding	ENSG00000166770|19|56988619|57012035|+|23417|3623|ZNF667-AS1|lincRNA
ENSG00000079785|2|15731302|15771235|+|39934|3817|DDX1|protein_coding	ENSG00000166770|19|56988619|57012035|+|23417|3623|ZNF667-AS1|lincRNA
ENSG00000081913|18|60382672|60647666|+|264995|9153|PHLPP1|protein_coding	ENSG00000166770|19|56988619|57012035|+|23417|3623|ZNF667-AS1|lincRNA
ENSG00000082153|2|201675317|201688569|+|13253|4593|BZW1|protein_coding	ENSG00000166770|19|56988619|57012035|+|23417|3623|ZNF667-AS1|lincRNA
ENSG00000084676|2|24714783|24993571|+|278789|8633|NCOA1|protein_coding	ENSG00000166770|19|56988619|57012035|+|23417|3623|ZNF667-AS1|lincRNA
ENSG00000084733|2|26256976|26360323|+|103348|3631|RAB10|protein_coding	ENSG00000166770|19|56988619|57012035|+|23417|3623|ZNF667-AS1|lincRNA
ENSG00000084754|2|26413504|26467594|-|54091|3971|HADHA|protein_coding	ENSG00000166770|19|56988619|57012035|+|23417|3623|ZNF667-AS1|lincRNA
ENSG00000084774|2|27440258|27466811|+|26554|8422|CAD|protein_coding	ENSG00000166770|19|56988619|57012035|+|23417|3623|ZNF667-AS1|lincRNA
ENSG00000086061|9|33025209|33039905|+|14697|2730|DNAJA1|protein_coding	ENSG00000166770|19|56988619|57012035|+|23417|3623|ZNF667-AS1|lincRNA
ENSG00000086289|7|37723446|37991543|+|268098|2864|EPDR1|protein_coding	ENSG00000166770|19|56988619|57012035|+|23417|3623|ZNF667-AS1|lincRNA
ENSG00000087053|11|95566046|95658479|-|92434|6119|MTMR2|protein_coding	ENSG00000166770|19|56988619|57012035|+|23417|3623|ZNF667-AS1|lincRNA
ENSG00000087365|11|65818200|65836779|+|18580|9795|SF3B2|protein_coding	ENSG00000166770|19|56988619|57012035|+|23417|3623|ZNF667-AS1|lincRNA
ENSG00000088986|12|120907653|120936296|+|28644|2957|DYNLL1|protein_coding	ENSG00000166770|19|56988619|57012035|+|23417|3623|ZNF667-AS1|lincRNA
ENSG00000089022|12|112279782|112334343|+|54562|5576|MAPKAPK5|protein_coding	ENSG00000166770|19|56988619|57012035|+|23417|3623|ZNF667-AS1|lincRNA
ENSG00000089234|12|112079950|112123790|-|43841|4686|BRAP|protein_coding	ENSG00000166770|19|56988619|57012035|+|23417|3623|ZNF667-AS1|lincRNA
ENSG00000089597|11|62392298|62414104|-|21807|4933|GANAB|protein_coding	ENSG00000166770|19|56988619|57012035|+|23417|3623|ZNF667-AS1|lincRNA
ENSG00000091409|2|173292082|173371181|+|79100|6704|ITGA6|protein_coding	ENSG00000166770|19|56988619|57012035|+|23417|3623|ZNF667-AS1|lincRNA
ENSG00000091542|17|18086392|18113268|+|26877|3190|ALKBH5|protein_coding	ENSG00000166770|19|56988619|57012035|+|23417|3623|ZNF667-AS1|lincRNA
ENSG00000092199|14|21677295|21737653|-|60359|7315|HNRNPC|protein_coding	ENSG00000166770|19|56988619|57012035|+|23417|3623|ZNF667-AS1|lincRNA
ENSG00000092201|14|21819631|21852425|-|32795|7151|SUPT16H|protein_coding	ENSG00000166770|19|56988619|57012035|+|23417|3623|ZNF667-AS1|lincRNA
ENSG00000095002|2|47630108|47789450|+|159343|4552|MSH2|protein_coding	ENSG00000166770|19|56988619|57012035|+|23417|3623|ZNF667-AS1|lincRNA
ENSG00000100462|14|23389720|23398794|-|9075|3467|PRMT5|protein_coding	ENSG00000166770|19|56988619|57012035|+|23417|3623|ZNF667-AS1|lincRNA
ENSG00000100603|14|78183942|78227550|-|43609|2432|SNW1|protein_coding	ENSG00000166770|19|56988619|57012035|+|23417|3623|ZNF667-AS1|lincRNA
ENSG00000100823|14|20923350|20925927|+|2578|1882|APEX1|protein_coding	ENSG00000166770|19|56988619|57012035|+|23417|3623|ZNF667-AS1|lincRNA
ENSG00000100852|14|32545320|32628934|+|83615|10887|ARHGAP5|protein_coding	ENSG00000166770|19|56988619|57012035|+|23417|3623|ZNF667-AS1|lincRNA
ENSG00000100888|14|21853353|21924285|-|70933|9781|CHD8|protein_coding	ENSG00000166770|19|56988619|57012035|+|23417|3623|ZNF667-AS1|lincRNA
ENSG00000100897|14|24583404|24594451|+|11048|6350|DCAF11|protein_coding	ENSG00000166770|19|56988619|57012035|+|23417|3623|ZNF667-AS1|lincRNA
ENSG00000100916|14|36295524|36401531|+|106008|3897|BRMS1L|protein_coding	ENSG00000166770|19|56988619|57012035|+|23417|3623|ZNF667-AS1|lincRNA
ENSG00000101811|X|100075384|100095921|+|20538|2151|CSTF2|protein_coding	ENSG00000166770|19|56988619|57012035|+|23417|3623|ZNF667-AS1|lincRNA
ENSG00000102974|16|67596310|67673086|+|76777|4301|CTCF|protein_coding	ENSG00000166770|19|56988619|57012035|+|23417|3623|ZNF667-AS1|lincRNA
ENSG00000104067|15|29991571|30261068|-|269498|11340|TJP1|protein_coding	ENSG00000166770|19|56988619|57012035|+|23417|3623|ZNF667-AS1|lincRNA
ENSG00000104723|8|15274724|15624158|+|349435|5190|TUSC3|protein_coding	ENSG00000166770|19|56988619|57012035|+|23417|3623|ZNF667-AS1|lincRNA
ENSG00000105568|19|52693292|52730687|+|37396|5338|PPP2R1A|protein_coding	ENSG00000166770|19|56988619|57012035|+|23417|3623|ZNF667-AS1|lincRNA
ENSG00000107341|9|33817565|33920402|+|102838|4075|UBE2R2|protein_coding	ENSG00000166770|19|56988619|57012035|+|23417|3623|ZNF667-AS1|lincRNA
ENSG00000107779|10|88516407|88692595|+|176189|11360|BMPR1A|protein_coding	ENSG00000166770|19|56988619|57012035|+|23417|3623|ZNF667-AS1|lincRNA
ENSG00000109084|17|26646121|26655707|+|9587|3030|TMEM97|protein_coding	ENSG00000166770|19|56988619|57012035|+|23417|3623|ZNF667-AS1|lincRNA
ENSG00000110330|11|102217942|102249401|+|31460|4517|BIRC2|protein_coding	ENSG00000166770|19|56988619|57012035|+|23417|3623|ZNF667-AS1|lincRNA
ENSG00000110931|12|121675497|121736111|-|60615|6928|CAMKK2|protein_coding	ENSG00000166770|19|56988619|57012035|+|23417|3623|ZNF667-AS1|lincRNA
ENSG00000111142|12|95867296|95909615|+|42320|4491|METAP2|protein_coding	ENSG00000166770|19|56988619|57012035|+|23417|3623|ZNF667-AS1|lincRNA
ENSG00000111358|12|124118375|124147153|+|28779|3907|GTF2H3|protein_coding	ENSG00000166770|19|56988619|57012035|+|23417|3623|ZNF667-AS1|lincRNA
ENSG00000112081|6|36562145|36573377|+|11233|5283|SRSF3|protein_coding	ENSG00000166770|19|56988619|57012035|+|23417|3623|ZNF667-AS1|lincRNA
ENSG00000112130|6|37321748|37362514|+|40767|6575|RNF8|protein_coding	ENSG00000166770|19|56988619|57012035|+|23417|3623|ZNF667-AS1|lincRNA
ENSG00000112208|6|57037124|57054631|+|17508|6870|BAG2|protein_coding	ENSG00000166770|19|56988619|57012035|+|23417|3623|ZNF667-AS1|lincRNA
ENSG00000112787|12|133066137|133161774|+|95638|9309|FBRSL1|protein_coding	ENSG00000166770|19|56988619|57012035|+|23417|3623|ZNF667-AS1|lincRNA
ENSG00000113161|5|74632154|74657929|+|25776|6215|HMGCR|protein_coding	ENSG00000166770|19|56988619|57012035|+|23417|3623|ZNF667-AS1|lincRNA
ENSG00000113328|5|162864575|162873157|+|8583|3096|CCNG1|protein_coding	ENSG00000166770|19|56988619|57012035|+|23417|3623|ZNF667-AS1|lincRNA
ENSG00000113460|5|34915481|34926101|+|10621|5011|BRIX1|protein_coding	ENSG00000166770|19|56988619|57012035|+|23417|3623|ZNF667-AS1|lincRNA
ENSG00000113851|3|3190676|3221394|-|30719|7163|CRBN|protein_coding	ENSG00000166770|19|56988619|57012035|+|23417|3623|ZNF667-AS1|lincRNA
ENSG00000114107|3|138213186|138313380|-|100195|4421|CEP70|protein_coding	ENSG00000166770|19|56988619|57012035|+|23417|3623|ZNF667-AS1|lincRNA
ENSG00000114302|3|48782030|48885279|-|103250|6644|PRKAR2A|protein_coding	ENSG00000166770|19|56988619|57012035|+|23417|3623|ZNF667-AS1|lincRNA
ENSG00000115306|2|54683422|54896812|+|213391|16722|SPTBN1|protein_coding	ENSG00000166770|19|56988619|57012035|+|23417|3623|ZNF667-AS1|lincRNA
ENSG00000115364|2|75873909|75917977|+|44069|4601|MRPL19|protein_coding	ENSG00000166770|19|56988619|57012035|+|23417|3623|ZNF667-AS1|lincRNA
ENSG00000115484|2|62095224|62115939|-|20716|2830|CCT4|protein_coding	ENSG00000166770|19|56988619|57012035|+|23417|3623|ZNF667-AS1|lincRNA
ENSG00000115561|2|86730554|86948245|-|217692|7393|CHMP3|protein_coding	ENSG00000166770|19|56988619|57012035|+|23417|3623|ZNF667-AS1|lincRNA
ENSG00000115946|2|68384976|68403370|+|18395|2674|PNO1|protein_coding	ENSG00000166770|19|56988619|57012035|+|23417|3623|ZNF667-AS1|lincRNA
ENSG00000116030|2|203070903|203103331|-|32429|2164|SUMO1|protein_coding	ENSG00000166770|19|56988619|57012035|+|23417|3623|ZNF667-AS1|lincRNA
ENSG00000116062|2|47922669|48037240|+|114572|10805|MSH6|protein_coding	ENSG00000166770|19|56988619|57012035|+|23417|3623|ZNF667-AS1|lincRNA
ENSG00000116752|1|115110178|115124260|-|14083|1299|BCAS2|protein_coding	ENSG00000166770|19|56988619|57012035|+|23417|3623|ZNF667-AS1|lincRNA
ENSG00000117139|1|202696526|202778598|-|82073|9185|KDM5B|protein_coding	ENSG00000166770|19|56988619|57012035|+|23417|3623|ZNF667-AS1|lincRNA
ENSG00000118217|1|161736084|161933860|+|197777|7890|ATF6|protein_coding	ENSG00000166770|19|56988619|57012035|+|23417|3623|ZNF667-AS1|lincRNA
ENSG00000118260|2|208394461|208468155|+|73695|9888|CREB1|protein_coding	ENSG00000166770|19|56988619|57012035|+|23417|3623|ZNF667-AS1|lincRNA
ENSG00000119041|2|197627756|197664449|-|36694|7105|GTF3C3|protein_coding	ENSG00000166770|19|56988619|57012035|+|23417|3623|ZNF667-AS1|lincRNA
ENSG00000119812|2|33808725|33824449|-|15725|4921|FAM98A|protein_coding	ENSG00000166770|19|56988619|57012035|+|23417|3623|ZNF667-AS1|lincRNA
ENSG00000119862|2|64681103|64688515|+|7413|4003|LGALSL|protein_coding	ENSG00000166770|19|56988619|57012035|+|23417|3623|ZNF667-AS1|lincRNA
ENSG00000120805|12|101786898|101801598|-|14701|4979|ARL1|protein_coding	ENSG00000166770|19|56988619|57012035|+|23417|3623|ZNF667-AS1|lincRNA
ENSG00000121406|19|58038693|58068910|+|30218|9279|ZNF549|protein_coding	ENSG00000166770|19|56988619|57012035|+|23417|3623|ZNF667-AS1|lincRNA
ENSG00000121410|19|58856544|58864865|-|8322|4006|A1BG|protein_coding	ENSG00000166770|19|56988619|57012035|+|23417|3623|ZNF667-AS1|lincRNA
ENSG00000122882|10|74889913|74928813|-|38901|3687|ECD|protein_coding	ENSG00000166770|19|56988619|57012035|+|23417|3623|ZNF667-AS1|lincRNA
ENSG00000124422|17|20902910|20947073|-|44164|6804|USP22|protein_coding	ENSG00000166770|19|56988619|57012035|+|23417|3623|ZNF667-AS1|lincRNA
ENSG00000125484|9|135545422|135570342|+|24921|9043|GTF3C4|protein_coding	ENSG00000166770|19|56988619|57012035|+|23417|3623|ZNF667-AS1|lincRNA
ENSG00000125868|20|17550508|17590564|+|40057|3851|DSTN|protein_coding	ENSG00000166770|19|56988619|57012035|+|23417|3623|ZNF667-AS1|lincRNA
ENSG00000126767|X|47494920|47510003|-|15084|3398|ELK1|protein_coding	ENSG00000166770|19|56988619|57012035|+|23417|3623|ZNF667-AS1|lincRNA
ENSG00000127418|4|1003724|1020685|+|16962|4145|FGFRL1|protein_coding	ENSG00000166770|19|56988619|57012035|+|23417|3623|ZNF667-AS1|lincRNA
ENSG00000128708|2|172778958|172848599|+|69642|6792|HAT1|protein_coding	ENSG00000166770|19|56988619|57012035|+|23417|3623|ZNF667-AS1|lincRNA
ENSG00000128829|15|40226347|40327797|+|101451|10718|EIF2AK4|protein_coding	ENSG00000166770|19|56988619|57012035|+|23417|3623|ZNF667-AS1|lincRNA
ENSG00000129474|14|23440383|23451851|-|11469|5979|AJUBA|protein_coding	ENSG00000166770|19|56988619|57012035|+|23417|3623|ZNF667-AS1|lincRNA
ENSG00000129484|14|20811741|20826064|+|14324|4096|PARP2|protein_coding	ENSG00000166770|19|56988619|57012035|+|23417|3623|ZNF667-AS1|lincRNA
ENSG00000130726|19|59055458|59062089|+|6632|4034|TRIM28|protein_coding	ENSG00000166770|19|56988619|57012035|+|23417|3623|ZNF667-AS1|lincRNA
ENSG00000131043|20|34824381|34858840|+|34460|3101|AAR2|protein_coding	ENSG00000166770|19|56988619|57012035|+|23417|3623|ZNF667-AS1|lincRNA
ENSG00000131375|3|15247659|15294425|+|46767|5598|CAPN7|protein_coding	ENSG00000166770|19|56988619|57012035|+|23417|3623|ZNF667-AS1|lincRNA
ENSG00000131791|1|146626685|146644129|-|17445|5460|PRKAB2|protein_coding	ENSG00000166770|19|56988619|57012035|+|23417|3623|ZNF667-AS1|lincRNA
ENSG00000131899|17|18128901|18148189|+|19289|6616|LLGL1|protein_coding	ENSG00000166770|19|56988619|57012035|+|23417|3623|ZNF667-AS1|lincRNA
ENSG00000132153|3|47844399|47891685|+|47287|7735|DHX30|protein_coding	ENSG00000166770|19|56988619|57012035|+|23417|3623|ZNF667-AS1|lincRNA
ENSG00000132155|3|12625100|12705725|-|80626|7847|RAF1|protein_coding	ENSG00000166770|19|56988619|57012035|+|23417|3623|ZNF667-AS1|lincRNA
ENSG00000132305|2|86371055|86422893|-|51839|3986|IMMT|protein_coding	ENSG00000166770|19|56988619|57012035|+|23417|3623|ZNF667-AS1|lincRNA
ENSG00000132341|12|131356424|131362223|+|5800|4825|RAN|protein_coding	ENSG00000166770|19|56988619|57012035|+|23417|3623|ZNF667-AS1|lincRNA
ENSG00000132383|17|1732996|1803376|+|70381|5492|RPA1|protein_coding	ENSG00000166770|19|56988619|57012035|+|23417|3623|ZNF667-AS1|lincRNA
ENSG00000134308|2|9724101|9771143|-|47043|2713|YWHAQ|protein_coding	ENSG00000166770|19|56988619|57012035|+|23417|3623|ZNF667-AS1|lincRNA
ENSG00000134371|1|193091147|193223031|+|131885|5352|CDC73|protein_coding	ENSG00000166770|19|56988619|57012035|+|23417|3623|ZNF667-AS1|lincRNA
ENSG00000134910|11|125461607|125495110|+|33504|7345|STT3A|protein_coding	ENSG00000166770|19|56988619|57012035|+|23417|3623|ZNF667-AS1|lincRNA
ENSG00000135052|9|88641061|88715088|-|74028|4233|GOLM1|protein_coding	ENSG00000166770|19|56988619|57012035|+|23417|3623|ZNF667-AS1|lincRNA
ENSG00000135365|11|45950871|46142985|-|192115|11449|PHF21A|protein_coding	ENSG00000166770|19|56988619|57012035|+|23417|3623|ZNF667-AS1|lincRNA
ENSG00000135622|2|74881355|74909186|+|27832|4433|SEMA4F|protein_coding	ENSG00000166770|19|56988619|57012035|+|23417|3623|ZNF667-AS1|lincRNA
ENSG00000135624|2|73460548|73480149|+|19602|3585|CCT7|protein_coding	ENSG00000166770|19|56988619|57012035|+|23417|3623|ZNF667-AS1|lincRNA
ENSG00000135829|1|182808504|182856886|+|48383|5645|DHX9|protein_coding	ENSG00000166770|19|56988619|57012035|+|23417|3623|ZNF667-AS1|lincRNA
ENSG00000135900|2|224822121|224832431|+|10311|1748|MRPL44|protein_coding	ENSG00000166770|19|56988619|57012035|+|23417|3623|ZNF667-AS1|lincRNA
ENSG00000135932|2|231577560|231685790|+|108231|5360|CAB39|protein_coding	ENSG00000166770|19|56988619|57012035|+|23417|3623|ZNF667-AS1|lincRNA
ENSG00000136021|12|100660918|100735502|+|74585|7470|SCYL2|protein_coding	ENSG00000166770|19|56988619|57012035|+|23417|3623|ZNF667-AS1|lincRNA
ENSG00000136026|12|106631655|106698057|-|66403|3638|CKAP4|protein_coding	ENSG00000166770|19|56988619|57012035|+|23417|3623|ZNF667-AS1|lincRNA
ENSG00000136319|14|20724717|20774153|-|49437|9705|TTC5|protein_coding	ENSG00000166770|19|56988619|57012035|+|23417|3623|ZNF667-AS1|lincRNA
ENSG00000136715|2|128698791|128785694|-|86904|4373|SAP130|protein_coding	ENSG00000166770|19|56988619|57012035|+|23417|3623|ZNF667-AS1|lincRNA
ENSG00000136861|9|123151147|123342448|-|191302|10080|CDK5RAP2|protein_coding	ENSG00000166770|19|56988619|57012035|+|23417|3623|ZNF667-AS1|lincRNA
ENSG00000136891|9|103064359|103115221|-|50863|7628|TEX10|protein_coding	ENSG00000166770|19|56988619|57012035|+|23417|3623|ZNF667-AS1|lincRNA
ENSG00000137075|9|36336393|36487545|-|151153|6138|RNF38|protein_coding	ENSG00000166770|19|56988619|57012035|+|23417|3623|ZNF667-AS1|lincRNA
ENSG00000137693|11|101981192|102104154|+|122963|6296|YAP1|protein_coding	ENSG00000166770|19|56988619|57012035|+|23417|3623|ZNF667-AS1|lincRNA
ENSG00000138029|2|26466038|26513336|+|47299|4133|HADHB|protein_coding	ENSG00000166770|19|56988619|57012035|+|23417|3623|ZNF667-AS1|lincRNA
ENSG00000138069|2|65297835|65357240|-|59406|2974|RAB1A|protein_coding	ENSG00000166770|19|56988619|57012035|+|23417|3623|ZNF667-AS1|lincRNA
ENSG00000138073|2|27353624|27357543|-|3920|3221|PREB|protein_coding	ENSG00000166770|19|56988619|57012035|+|23417|3623|ZNF667-AS1|lincRNA
ENSG00000138095|2|44113647|44223144|-|109498|9760|LRPPRC|protein_coding	ENSG00000166770|19|56988619|57012035|+|23417|3623|ZNF667-AS1|lincRNA
ENSG00000138336|10|70320413|70454239|+|133827|9288|TET1|protein_coding	ENSG00000166770|19|56988619|57012035|+|23417|3623|ZNF667-AS1|lincRNA
ENSG00000138375|2|217277137|217347776|+|70640|5092|SMARCAL1|protein_coding	ENSG00000166770|19|56988619|57012035|+|23417|3623|ZNF667-AS1|lincRNA
ENSG00000138385|2|170648443|170668574|+|20132|5113|SSB|protein_coding	ENSG00000166770|19|56988619|57012035|+|23417|3623|ZNF667-AS1|lincRNA
ENSG00000138430|2|174937175|175113426|-|176252|6100|OLA1|protein_coding	ENSG00000166770|19|56988619|57012035|+|23417|3623|ZNF667-AS1|lincRNA
ENSG00000141127|17|18743398|18834581|+|91184|4687|PRPSAP2|protein_coding	ENSG00000166770|19|56988619|57012035|+|23417|3623|ZNF667-AS1|lincRNA
ENSG00000141424|18|33688495|33709348|-|20854|3682|SLC39A6|protein_coding	ENSG00000166770|19|56988619|57012035|+|23417|3623|ZNF667-AS1|lincRNA
ENSG00000141447|18|21742008|21977844|-|235837|8022|OSBPL1A|protein_coding	ENSG00000166770|19|56988619|57012035|+|23417|3623|ZNF667-AS1|lincRNA
ENSG00000141644|18|47793252|47808144|-|14893|6734|MBD1|protein_coding	ENSG00000166770|19|56988619|57012035|+|23417|3623|ZNF667-AS1|lincRNA
ENSG00000141646|18|48494410|48611415|+|117006|13363|SMAD4|protein_coding	ENSG00000166770|19|56988619|57012035|+|23417|3623|ZNF667-AS1|lincRNA
ENSG00000142192|21|27252861|27543446|-|290586|6349|APP|protein_coding	ENSG00000166770|19|56988619|57012035|+|23417|3623|ZNF667-AS1|lincRNA
ENSG00000142230|19|47616531|47713886|+|97356|3389|SAE1|protein_coding	ENSG00000166770|19|56988619|57012035|+|23417|3623|ZNF667-AS1|lincRNA
ENSG00000142279|19|34971874|34997258|+|25385|8262|WTIP|protein_coding	ENSG00000166770|19|56988619|57012035|+|23417|3623|ZNF667-AS1|lincRNA
ENSG00000143321|1|156711899|156736717|-|24819|3790|HDGF|protein_coding	ENSG00000166770|19|56988619|57012035|+|23417|3623|ZNF667-AS1|lincRNA
ENSG00000143514|1|223967601|224033674|-|66074|5991|TP53BP2|protein_coding	ENSG00000166770|19|56988619|57012035|+|23417|3623|ZNF667-AS1|lincRNA
ENSG00000143727|2|264140|278283|+|14144|4160|ACP1|protein_coding	ENSG00000166770|19|56988619|57012035|+|23417|3623|ZNF667-AS1|lincRNA
ENSG00000143756|1|224301789|224349749|+|47961|6044|FBXO28|protein_coding	ENSG00000166770|19|56988619|57012035|+|23417|3623|ZNF667-AS1|lincRNA
ENSG00000143799|1|226548392|226595780|-|47389|7169|PARP1|protein_coding	ENSG00000166770|19|56988619|57012035|+|23417|3623|ZNF667-AS1|lincRNA
ENSG00000143889|2|38789120|38830728|-|41609|5923|HNRNPLL|protein_coding	ENSG00000166770|19|56988619|57012035|+|23417|3623|ZNF667-AS1|lincRNA
ENSG00000144048|2|73989311|74007284|-|17974|3544|DUSP11|protein_coding	ENSG00000166770|19|56988619|57012035|+|23417|3623|ZNF667-AS1|lincRNA
ENSG00000144455|3|3742498|4508965|-|766468|6952|SUMF1|protein_coding	ENSG00000166770|19|56988619|57012035|+|23417|3623|ZNF667-AS1|lincRNA
ENSG00000145604|5|36152091|36184421|+|32331|3837|SKP2|protein_coding	ENSG00000166770|19|56988619|57012035|+|23417|3623|ZNF667-AS1|lincRNA
ENSG00000145675|5|67511548|67597649|+|86102|10791|PIK3R1|protein_coding	ENSG00000166770|19|56988619|57012035|+|23417|3623|ZNF667-AS1|lincRNA
ENSG00000146731|7|56119323|56131682|+|12360|3901|CCT6A|protein_coding	ENSG00000166770|19|56988619|57012035|+|23417|3623|ZNF667-AS1|lincRNA
ENSG00000147140|X|70503042|70521018|+|17977|5292|NONO|protein_coding	ENSG00000166770|19|56988619|57012035|+|23417|3623|ZNF667-AS1|lincRNA
ENSG00000147224|X|106871737|106894256|+|22520|2197|PRPS1|protein_coding	ENSG00000166770|19|56988619|57012035|+|23417|3623|ZNF667-AS1|lincRNA
ENSG00000148337|9|130928343|130966662|-|38320|5074|CIZ1|protein_coding	ENSG00000166770|19|56988619|57012035|+|23417|3623|ZNF667-AS1|lincRNA
ENSG00000149262|11|77589766|77705724|-|115959|6074|INTS4|protein_coding	ENSG00000166770|19|56988619|57012035|+|23417|3623|ZNF667-AS1|lincRNA
ENSG00000149269|11|77032752|77185680|-|152929|6299|PAK1|protein_coding	ENSG00000166770|19|56988619|57012035|+|23417|3623|ZNF667-AS1|lincRNA
ENSG00000149554|11|125495036|125546150|+|51115|6550|CHEK1|protein_coding	ENSG00000166770|19|56988619|57012035|+|23417|3623|ZNF667-AS1|lincRNA
ENSG00000151413|14|31959162|32330430|+|371269|7593|NUBPL|protein_coding	ENSG00000166770|19|56988619|57012035|+|23417|3623|ZNF667-AS1|lincRNA
ENSG00000152465|10|15144583|15210692|-|66110|5058|NMT2|protein_coding	ENSG00000166770|19|56988619|57012035|+|23417|3623|ZNF667-AS1|lincRNA
ENSG00000152683|2|32390933|32449448|+|58516|5387|SLC30A6|protein_coding	ENSG00000166770|19|56988619|57012035|+|23417|3623|ZNF667-AS1|lincRNA
ENSG00000153179|12|65004293|65091347|+|87055|3705|RASSF3|protein_coding	ENSG00000166770|19|56988619|57012035|+|23417|3623|ZNF667-AS1|lincRNA
ENSG00000153187|1|245014468|245027844|-|13377|8492|HNRNPU|protein_coding	ENSG00000166770|19|56988619|57012035|+|23417|3623|ZNF667-AS1|lincRNA
ENSG00000153827|2|230628554|230787955|-|159402|12594|TRIP12|protein_coding	ENSG00000166770|19|56988619|57012035|+|23417|3623|ZNF667-AS1|lincRNA
ENSG00000153904|1|85784164|86043933|-|259770|5982|DDAH1|protein_coding	ENSG00000166770|19|56988619|57012035|+|23417|3623|ZNF667-AS1|lincRNA
ENSG00000156515|10|71029740|71161638|+|131899|6166|HK1|protein_coding	ENSG00000166770|19|56988619|57012035|+|23417|3623|ZNF667-AS1|lincRNA
ENSG00000157077|1|52608046|52812358|+|204313|5529|ZFYVE9|protein_coding	ENSG00000166770|19|56988619|57012035|+|23417|3623|ZNF667-AS1|lincRNA
ENSG00000158941|8|22462145|22479027|+|16883|6534|CCAR2|protein_coding	ENSG00000166770|19|56988619|57012035|+|23417|3623|ZNF667-AS1|lincRNA
ENSG00000160007|19|47421933|47508334|+|86402|11245|ARHGAP35|protein_coding	ENSG00000166770|19|56988619|57012035|+|23417|3623|ZNF667-AS1|lincRNA
ENSG00000162290|3|53317447|53381654|-|64208|6154|DCP1A|protein_coding	ENSG00000166770|19|56988619|57012035|+|23417|3623|ZNF667-AS1|lincRNA
ENSG00000162337|11|68080077|68216743|+|136667|6164|LRP5|protein_coding	ENSG00000166770|19|56988619|57012035|+|23417|3623|ZNF667-AS1|lincRNA
ENSG00000162928|2|61244360|61279125|+|34766|5910|PEX13|protein_coding	ENSG00000166770|19|56988619|57012035|+|23417|3623|ZNF667-AS1|lincRNA
ENSG00000162959|2|32090129|32236299|-|146171|5220|MEMO1|protein_coding	ENSG00000166770|19|56988619|57012035|+|23417|3623|ZNF667-AS1|lincRNA
ENSG00000162999|2|183943287|183964733|+|21447|5376|DUSP19|protein_coding	ENSG00000166770|19|56988619|57012035|+|23417|3623|ZNF667-AS1|lincRNA
ENSG00000163161|2|128014866|128051752|-|36887|7401|ERCC3|protein_coding	ENSG00000166770|19|56988619|57012035|+|23417|3623|ZNF667-AS1|lincRNA
ENSG00000163346|1|154916552|154928599|-|12048|3851|PBXIP1|protein_coding	ENSG00000166770|19|56988619|57012035|+|23417|3623|ZNF667-AS1|lincRNA
ENSG00000163348|1|154929502|154936329|-|6828|3630|PYGO2|protein_coding	ENSG00000166770|19|56988619|57012035|+|23417|3623|ZNF667-AS1|lincRNA
ENSG00000163602|3|72420976|72496069|-|75094|7512|RYBP|protein_coding	ENSG00000166770|19|56988619|57012035|+|23417|3623|ZNF667-AS1|lincRNA
ENSG00000163818|3|45864808|45957534|-|92727|7201|LZTFL1|protein_coding	ENSG00000166770|19|56988619|57012035|+|23417|3623|ZNF667-AS1|lincRNA
ENSG00000163930|3|52435029|52444366|-|9338|5055|BAP1|protein_coding	ENSG00000166770|19|56988619|57012035|+|23417|3623|ZNF667-AS1|lincRNA
ENSG00000163939|3|52579368|52719933|-|140566|9654|PBRM1|protein_coding	ENSG00000166770|19|56988619|57012035|+|23417|3623|ZNF667-AS1|lincRNA
ENSG00000164091|3|52288437|52322036|-|33600|5726|WDR82|protein_coding	ENSG00000166770|19|56988619|57012035|+|23417|3623|ZNF667-AS1|lincRNA
ENSG00000165119|9|86582998|86595569|-|12572|5152|HNRNPK|protein_coding	ENSG00000166770|19|56988619|57012035|+|23417|3623|ZNF667-AS1|lincRNA
ENSG00000165125|7|142568956|142583507|-|14552|11917|TRPV6|protein_coding	ENSG00000166770|19|56988619|57012035|+|23417|3623|ZNF667-AS1|lincRNA
ENSG00000165650|10|119040000|119134978|-|94979|6666|PDZD8|protein_coding	ENSG00000166770|19|56988619|57012035|+|23417|3623|ZNF667-AS1|lincRNA
ENSG00000166266|11|107879459|107978503|+|99045|6742|CUL5|protein_coding	ENSG00000166770|19|56988619|57012035|+|23417|3623|ZNF667-AS1|lincRNA
ENSG00000166478|11|9481866|9550071|+|68206|4233|ZNF143|protein_coding	ENSG00000166770|19|56988619|57012035|+|23417|3623|ZNF667-AS1|lincRNA
ENSG00000167325|11|4115937|4160106|+|44170|4178|RRM1|protein_coding	ENSG00000166770|19|56988619|57012035|+|23417|3623|ZNF667-AS1|lincRNA
ENSG00000167986|11|61066923|61110068|-|43146|13950|DDB1|protein_coding	ENSG00000166770|19|56988619|57012035|+|23417|3623|ZNF667-AS1|lincRNA
ENSG00000168036|3|41236328|41301587|+|65260|6606|CTNNB1|protein_coding	ENSG00000166770|19|56988619|57012035|+|23417|3623|ZNF667-AS1|lincRNA
ENSG00000168268|3|52558386|52569070|-|10685|4734|NT5DC2|protein_coding	ENSG00000166770|19|56988619|57012035|+|23417|3623|ZNF667-AS1|lincRNA
ENSG00000168291|3|58413357|58419584|-|6228|4717|PDHB|protein_coding	ENSG00000166770|19|56988619|57012035|+|23417|3623|ZNF667-AS1|lincRNA
ENSG00000168374|3|57557090|57583947|-|26858|2595|ARF4|protein_coding	ENSG00000166770|19|56988619|57012035|+|23417|3623|ZNF667-AS1|lincRNA
ENSG00000168883|2|85829979|85876403|+|46425|3950|USP39|protein_coding	ENSG00000166770|19|56988619|57012035|+|23417|3623|ZNF667-AS1|lincRNA
ENSG00000169564|2|70314585|70316332|+|1748|1748|PCBP1|protein_coding	ENSG00000166770|19|56988619|57012035|+|23417|3623|ZNF667-AS1|lincRNA
ENSG00000169891|X|16964814|17171395|+|206582|11361|REPS2|protein_coding	ENSG00000166770|19|56988619|57012035|+|23417|3623|ZNF667-AS1|lincRNA
ENSG00000170035|2|181831975|181941312|+|109338|3004|UBE2E3|protein_coding	ENSG00000166770|19|56988619|57012035|+|23417|3623|ZNF667-AS1|lincRNA
ENSG00000171004|X|131760044|132095423|-|335380|5082|HS6ST2|protein_coding	ENSG00000166770|19|56988619|57012035|+|23417|3623|ZNF667-AS1|lincRNA
ENSG00000171720|5|141000443|141016437|-|15995|4631|HDAC3|protein_coding	ENSG00000166770|19|56988619|57012035|+|23417|3623|ZNF667-AS1|lincRNA
ENSG00000172046|3|49145479|49158371|-|12893|5731|USP19|protein_coding	ENSG00000166770|19|56988619|57012035|+|23417|3623|ZNF667-AS1|lincRNA
ENSG00000173473|3|47626762|47823596|-|196835|7645|SMARCC1|protein_coding	ENSG00000166770|19|56988619|57012035|+|23417|3623|ZNF667-AS1|lincRNA
ENSG00000174840|3|57542003|57552571|+|10569|8947|PDE12|protein_coding	ENSG00000166770|19|56988619|57012035|+|23417|3623|ZNF667-AS1|lincRNA
ENSG00000175130|1|32799433|32801980|-|2548|1699|MARCKSL1|protein_coding	ENSG00000166770|19|56988619|57012035|+|23417|3623|ZNF667-AS1|lincRNA
ENSG00000175387|18|45357922|45457515|-|99594|13770|SMAD2|protein_coding	ENSG00000166770|19|56988619|57012035|+|23417|3623|ZNF667-AS1|lincRNA
ENSG00000175970|12|121148238|121161443|+|13206|4560|UNC119B|protein_coding	ENSG00000166770|19|56988619|57012035|+|23417|3623|ZNF667-AS1|lincRNA
ENSG00000176095|3|49761727|49823975|-|62249|5200|IP6K1|protein_coding	ENSG00000166770|19|56988619|57012035|+|23417|3623|ZNF667-AS1|lincRNA
ENSG00000176105|18|721588|812547|-|90960|5100|YES1|protein_coding	ENSG00000166770|19|56988619|57012035|+|23417|3623|ZNF667-AS1|lincRNA
ENSG00000178913|5|140698057|140700330|-|2274|2274|TAF7|protein_coding	ENSG00000166770|19|56988619|57012035|+|23417|3623|ZNF667-AS1|lincRNA
ENSG00000179222|X|51546103|51645453|+|99351|6016|MAGED1|protein_coding	ENSG00000166770|19|56988619|57012035|+|23417|3623|ZNF667-AS1|lincRNA
ENSG00000181788|3|150458914|150481264|-|22351|2617|SIAH2|protein_coding	ENSG00000166770|19|56988619|57012035|+|23417|3623|ZNF667-AS1|lincRNA
ENSG00000185483|1|64239693|64647181|+|407489|6836|ROR1|protein_coding	ENSG00000166770|19|56988619|57012035|+|23417|3623|ZNF667-AS1|lincRNA
ENSG00000185920|9|98205262|98279339|-|74078|16591|PTCH1|protein_coding	ENSG00000166770|19|56988619|57012035|+|23417|3623|ZNF667-AS1|lincRNA
ENSG00000186298|12|111157485|111180744|-|23260|6902|PPP1CC|protein_coding	ENSG00000166770|19|56988619|57012035|+|23417|3623|ZNF667-AS1|lincRNA
ENSG00000189221|X|43515467|43606068|+|90602|4213|MAOA|protein_coding	ENSG00000166770|19|56988619|57012035|+|23417|3623|ZNF667-AS1|lincRNA
ENSG00000196263|19|57019212|57041590|+|22379|6783|ZNF471|protein_coding	ENSG00000166770|19|56988619|57012035|+|23417|3623|ZNF667-AS1|lincRNA
ENSG00000197928|19|53731577|53758151|-|26575|14542|ZNF677|protein_coding	ENSG00000166770|19|56988619|57012035|+|23417|3623|ZNF667-AS1|lincRNA
ENSG00000198046|19|56950694|56989434|-|38741|9129|ZNF667|protein_coding	ENSG00000166770|19|56988619|57012035|+|23417|3623|ZNF667-AS1|lincRNA
ENSG00000198157|X|80369200|80457441|-|88242|2416|HMGN5|protein_coding	ENSG00000166770|19|56988619|57012035|+|23417|3623|ZNF667-AS1|lincRNA
ENSG00000198380|2|69546905|69614382|-|67478|8858|GFPT1|protein_coding	ENSG00000166770|19|56988619|57012035|+|23417|3623|ZNF667-AS1|lincRNA
ENSG00000198513|14|50999227|51099786|+|100560|4375|ATL1|protein_coding	ENSG00000166770|19|56988619|57012035|+|23417|3623|ZNF667-AS1|lincRNA
ENSG00000198586|2|171847333|172087824|-|240492|9405|TLK1|protein_coding	ENSG00000166770|19|56988619|57012035|+|23417|3623|ZNF667-AS1|lincRNA
ENSG00000198612|2|237993955|238009109|+|15155|4743|COPS8|protein_coding	ENSG00000166770|19|56988619|57012035|+|23417|3623|ZNF667-AS1|lincRNA
ENSG00000198700|1|201798269|201853422|+|55154|11915|IPO9|protein_coding	ENSG00000166770|19|56988619|57012035|+|23417|3623|ZNF667-AS1|lincRNA
ENSG00000198721|6|4115923|4135831|-|19909|4579|ECI2|protein_coding	ENSG00000166770|19|56988619|57012035|+|23417|3623|ZNF667-AS1|lincRNA
ENSG00000215421|18|72265106|72777627|+|512522|12190|ZNF407|protein_coding	ENSG00000166770|19|56988619|57012035|+|23417|3623|ZNF667-AS1|lincRNA
ENSG00000221914|8|26149007|26230196|+|81190|7864|PPP2R2A|protein_coding	ENSG00000166770|19|56988619|57012035|+|23417|3623|ZNF667-AS1|lincRNA
ENSG00000247077|12|133287405|133299228|+|11824|3881|PGAM5|protein_coding	ENSG00000166770|19|56988619|57012035|+|23417|3623|ZNF667-AS1|lincRNA
ENSG00000247746|X|55511049|55515635|-|4587|4407|USP51|protein_coding	ENSG00000166770|19|56988619|57012035|+|23417|3623|ZNF667-AS1|lincRNA
ENSG00000256683|19|52467596|52490109|-|22514|4539|ZNF350|protein_coding	ENSG00000166770|19|56988619|57012035|+|23417|3623|ZNF667-AS1|lincRNA
