# Supplementary material for: Ten Hypermethylated lncRNA Genes Are Specifically Involved in the Initiation, Progression, and Lymphatic and Peritoneal Metastasis of Epithelial Ovarian Cancer
Source: Int J Mol Sci. 2024 Nov 4;25(21):11843. doi: 10.3390/ijms252111843 (PMC11547154; doi:10.3390/ijms252111843)
Supplement: Supplementary file 1 [file ijms-25-11843-s001.zip › Table S20_ZEB1-AS1_0.4_2024.10.10.xlsx]

## Sheet: ZEB1-AS1_EMT_GeneCards
Supplementary Table S20: Intersection between list of mRNAs correlated with ZEB1-AS1 at rs > 0.4 and list of EMT-associated genes according to GeneCards.
mRNA	lncRNA
ENSG00000011566|2|39476407|39664453|-|188047|6067|MAP4K3|protein_coding	ENSG00000237036|10|31495207|31609376|-|114170|3831|ZEB1-AS1|processed_transcript
ENSG00000067445|X|54946895|54957864|+|10970|6716|TRO|protein_coding	ENSG00000237036|10|31495207|31609376|-|114170|3831|ZEB1-AS1|processed_transcript
ENSG00000070018|12|12268959|12419946|-|150988|10337|LRP6|protein_coding	ENSG00000237036|10|31495207|31609376|-|114170|3831|ZEB1-AS1|processed_transcript
ENSG00000084774|2|27440258|27466811|+|26554|8422|CAD|protein_coding	ENSG00000237036|10|31495207|31609376|-|114170|3831|ZEB1-AS1|processed_transcript
ENSG00000089916|14|76618259|76720685|+|102427|21987|GPATCH2L|protein_coding	ENSG00000237036|10|31495207|31609376|-|114170|3831|ZEB1-AS1|processed_transcript
ENSG00000090447|16|4307187|4323076|-|15890|7867|TFAP4|protein_coding	ENSG00000237036|10|31495207|31609376|-|114170|3831|ZEB1-AS1|processed_transcript
ENSG00000101191|20|61509090|61569304|-|60215|13281|DIDO1|protein_coding	ENSG00000237036|10|31495207|31609376|-|114170|3831|ZEB1-AS1|processed_transcript
ENSG00000107611|10|16865963|17171830|-|305868|13168|CUBN|protein_coding	ENSG00000237036|10|31495207|31609376|-|114170|3831|ZEB1-AS1|processed_transcript
ENSG00000108848|17|48796905|48833574|+|36670|8151|LUC7L3|protein_coding	ENSG00000237036|10|31495207|31609376|-|114170|3831|ZEB1-AS1|processed_transcript
ENSG00000110888|12|30862486|30907885|-|45400|8360|CAPRIN2|protein_coding	ENSG00000237036|10|31495207|31609376|-|114170|3831|ZEB1-AS1|processed_transcript
ENSG00000111605|12|69633317|69668138|+|34822|7190|CPSF6|protein_coding	ENSG00000237036|10|31495207|31609376|-|114170|3831|ZEB1-AS1|processed_transcript
ENSG00000111731|12|22601517|22697480|-|95964|6770|C2CD5|protein_coding	ENSG00000237036|10|31495207|31609376|-|114170|3831|ZEB1-AS1|processed_transcript
ENSG00000112186|6|17393447|17558023|+|164577|3637|CAP2|protein_coding	ENSG00000237036|10|31495207|31609376|-|114170|3831|ZEB1-AS1|processed_transcript
ENSG00000113356|5|89767565|89810370|+|42806|4019|POLR3G|protein_coding	ENSG00000237036|10|31495207|31609376|-|114170|3831|ZEB1-AS1|processed_transcript
ENSG00000114770|3|183637722|183735803|-|98082|11441|ABCC5|protein_coding	ENSG00000237036|10|31495207|31609376|-|114170|3831|ZEB1-AS1|processed_transcript
ENSG00000115524|2|198254508|198299815|-|45308|9164|SF3B1|protein_coding	ENSG00000237036|10|31495207|31609376|-|114170|3831|ZEB1-AS1|processed_transcript
ENSG00000116001|2|70436576|70475792|-|39217|6607|TIA1|protein_coding	ENSG00000237036|10|31495207|31609376|-|114170|3831|ZEB1-AS1|processed_transcript
ENSG00000116128|1|147013182|147098017|+|84836|6420|BCL9|protein_coding	ENSG00000237036|10|31495207|31609376|-|114170|3831|ZEB1-AS1|processed_transcript
ENSG00000122435|1|100598706|100616053|+|17348|4133|TRMT13|protein_coding	ENSG00000237036|10|31495207|31609376|-|114170|3831|ZEB1-AS1|processed_transcript
ENSG00000124181|20|39765600|39811629|+|46030|7164|PLCG1|protein_coding	ENSG00000237036|10|31495207|31609376|-|114170|3831|ZEB1-AS1|processed_transcript
ENSG00000124193|20|42086568|42092245|+|5678|3951|SRSF6|protein_coding	ENSG00000237036|10|31495207|31609376|-|114170|3831|ZEB1-AS1|processed_transcript
ENSG00000130413|11|8413418|8615836|-|202419|7596|STK33|protein_coding	ENSG00000237036|10|31495207|31609376|-|114170|3831|ZEB1-AS1|processed_transcript
ENSG00000131791|1|146626685|146644129|-|17445|5460|PRKAB2|protein_coding	ENSG00000237036|10|31495207|31609376|-|114170|3831|ZEB1-AS1|processed_transcript
ENSG00000132535|17|7093209|7123021|-|29813|5746|DLG4|protein_coding	ENSG00000237036|10|31495207|31609376|-|114170|3831|ZEB1-AS1|processed_transcript
ENSG00000132970|13|27131840|27263085|+|131246|5162|WASF3|protein_coding	ENSG00000237036|10|31495207|31609376|-|114170|3831|ZEB1-AS1|processed_transcript
ENSG00000135473|12|56710007|56727837|-|17831|7288|PAN2|protein_coding	ENSG00000237036|10|31495207|31609376|-|114170|3831|ZEB1-AS1|processed_transcript
ENSG00000135951|2|99613724|99771427|-|157704|7375|TSGA10|protein_coding	ENSG00000237036|10|31495207|31609376|-|114170|3831|ZEB1-AS1|processed_transcript
ENSG00000138336|10|70320413|70454239|+|133827|9288|TET1|protein_coding	ENSG00000237036|10|31495207|31609376|-|114170|3831|ZEB1-AS1|processed_transcript
ENSG00000138468|3|101043049|101232085|-|189037|6396|SENP7|protein_coding	ENSG00000237036|10|31495207|31609376|-|114170|3831|ZEB1-AS1|processed_transcript
ENSG00000139625|12|53874274|53893847|-|19574|7150|MAP3K12|protein_coding	ENSG00000237036|10|31495207|31609376|-|114170|3831|ZEB1-AS1|processed_transcript
ENSG00000141720|17|36921942|36956379|-|34438|6135|PIP4K2B|protein_coding	ENSG00000237036|10|31495207|31609376|-|114170|3831|ZEB1-AS1|processed_transcript
ENSG00000143258|1|161129240|161135513|+|6274|3764|USP21|protein_coding	ENSG00000237036|10|31495207|31609376|-|114170|3831|ZEB1-AS1|processed_transcript
ENSG00000143379|1|150898739|150937213|+|38475|7086|SETDB1|protein_coding	ENSG00000237036|10|31495207|31609376|-|114170|3831|ZEB1-AS1|processed_transcript
ENSG00000146350|6|121400640|121655891|-|255252|6912|TBC1D32|protein_coding	ENSG00000237036|10|31495207|31609376|-|114170|3831|ZEB1-AS1|processed_transcript
ENSG00000151240|10|320130|735683|-|415554|10003|DIP2C|protein_coding	ENSG00000237036|10|31495207|31609376|-|114170|3831|ZEB1-AS1|processed_transcript
ENSG00000151657|10|7792925|7829990|-|37066|7509|KIN|protein_coding	ENSG00000237036|10|31495207|31609376|-|114170|3831|ZEB1-AS1|processed_transcript
ENSG00000160469|19|55793440|55823901|+|30462|3841|BRSK1|protein_coding	ENSG00000237036|10|31495207|31609376|-|114170|3831|ZEB1-AS1|processed_transcript
ENSG00000163482|2|219536749|219567439|+|30691|6458|STK36|protein_coding	ENSG00000237036|10|31495207|31609376|-|114170|3831|ZEB1-AS1|processed_transcript
ENSG00000163728|3|180319918|180335616|+|15699|7783|TTC14|protein_coding	ENSG00000237036|10|31495207|31609376|-|114170|3831|ZEB1-AS1|processed_transcript
ENSG00000167371|16|29823177|29827201|+|4025|3318|PRRT2|protein_coding	ENSG00000237036|10|31495207|31609376|-|114170|3831|ZEB1-AS1|processed_transcript
ENSG00000168283|10|22610140|22620413|+|10274|4283|BMI1|protein_coding	ENSG00000237036|10|31495207|31609376|-|114170|3831|ZEB1-AS1|processed_transcript
ENSG00000169862|5|10971952|11904155|-|932204|6863|CTNND2|protein_coding	ENSG00000237036|10|31495207|31609376|-|114170|3831|ZEB1-AS1|processed_transcript
ENSG00000178252|3|49044495|49053386|+|8892|5304|WDR6|protein_coding	ENSG00000237036|10|31495207|31609376|-|114170|3831|ZEB1-AS1|processed_transcript
ENSG00000178498|12|57998405|58003587|+|5183|4087|DTX3|protein_coding	ENSG00000237036|10|31495207|31609376|-|114170|3831|ZEB1-AS1|processed_transcript
ENSG00000186868|17|43971748|44105700|+|133953|14924|MAPT|protein_coding	ENSG00000237036|10|31495207|31609376|-|114170|3831|ZEB1-AS1|processed_transcript
ENSG00000196911|6|117002350|117063029|+|60680|5556|KPNA5|protein_coding	ENSG00000237036|10|31495207|31609376|-|114170|3831|ZEB1-AS1|processed_transcript
ENSG00000205832|16|4606491|4650715|+|44225|3823|C16orf96|protein_coding	ENSG00000237036|10|31495207|31609376|-|114170|3831|ZEB1-AS1|processed_transcript
ENSG00000241058|10|18834490|18940551|-|106062|2306|NSUN6|protein_coding	ENSG00000237036|10|31495207|31609376|-|114170|3831|ZEB1-AS1|processed_transcript
ENSG00000254726|1|156041804|156051789|-|9986|6124|MEX3A|protein_coding	ENSG00000237036|10|31495207|31609376|-|114170|3831|ZEB1-AS1|processed_transcript
