# Supplementary material for: Ten Hypermethylated lncRNA Genes Are Specifically Involved in the Initiation, Progression, and Lymphatic and Peritoneal Metastasis of Epithelial Ovarian Cancer
Source: Int J Mol Sci. 2024 Nov 4;25(21):11843. doi: 10.3390/ijms252111843 (PMC11547154; doi:10.3390/ijms252111843)
Supplement: Supplementary file 1 [file ijms-25-11843-s001.zip › Table S21_lncRNA-mRNA_0.4_2024.10.10.xlsx]

## Sheet: lncRNA-mRNA-final-result.dedup
Supplementary Table S21: Screening of mRNAs potentially interacting with 10 lncRNAs using the GSE211669 dataset, correlation analysis (rs > 0.4) and local sequence alignment.
mRNA	lncRNA	Number	Proporton
MIR3654	SEMA3B-AS1	4	0.0714286
PROCR	MAGI2-AS3	32	0.0263809
SERPINF1	HAND2-AS1	7	0.0252708
TMEM30C	SEMA3B-AS1	8	0.0250784
SERPINF1	MAGI2-AS3	6	0.0216606
BBIP1	MEG3	42	0.0201149
SCGB1D2	MAGI2-AS3	9	0.0197802
LEF1	MAGI2-AS3	21	0.0184859
FKBP14	MAGI2-AS3	23	0.0184591
FAS	MAGI2-AS3	12	0.0182648
EPC1	ZEB1-AS1	5	0.0180505
EPC1	ZNF667-AS1	5	0.0180505
COX7A1	HAND2-AS1	6	0.0176471
TRAPPC6A	SEMA3B-AS1	7	0.017284
PRKAB2	MAGI2-AS3	14	0.0171779
PRKAB2	ZNF667-AS1	13	0.0159509
EIF4EBP3	MEG3	11	0.015873
DNAAF1	MEG3	29	0.0158557
UQCRH	MEG3	8	0.0156863
IL11	MEG3	34	0.0154195
MUSTN1	MEG3	8	0.0152964
POLR3G	ZEB1-AS1	10	0.0150376
TFAM	ZNF667-AS1	10	0.0149701
USHBP1	MEG3	21	0.0144429
ZNF730	MEG3	5	0.0142857
IRAK1BP1	ZNF667-AS1	8	0.0138648
FBXL22	MEG3	9	0.0136778
S100A6	SEMA3B-AS1	6	0.013363
LGALS1	HAND2-AS1	7	0.0132576
RAB9B	MAGI2-AS3	10	0.0131234
KCNE4	MEG3	38	0.013036
PRDX5	SEMA3B-AS1	9	0.0129496
PMP22	HAND2-AS1	7	0.0128913
CDKN1A	HAND2-AS1	6	0.0127389
LSMD1	SEMA3B-AS1	7	0.0127273
TMSB15B	ZNF667-AS1	8	0.0126183
NPB	SEMA3B-AS1	7	0.0121739
ZNF880	ZNF667-AS1	7	0.0121528
STX2	MEG3	8	0.0121029
APRT	SEMA3B-AS1	8	0.011994
ZNF624	MAGI2-AS3	7	0.011925
DPM3	SEMA3B-AS1	5	0.0118483
DNAJB14	MAGI2-AS3	5	0.0117925
BATF3	HAND2-AS1	7	0.0117057
ETFB	SEMA3B-AS1	10	0.0116959
SGCD	MAGI2-AS3	8	0.0116959
RFX8	HAND2-AS1	8	0.0115607
NDUFB7	SEMA3B-AS1	5	0.0115473
SNX15	MEG3	19	0.0115152
ELFN2	HAND2-AS1	7	0.0114566
ELFN2	MEG3	7	0.0114566
CXorf36	MAGI2-AS3	50	0.0114181
ZCCHC24	HAND2-AS1	8	0.0113154
ZCCHC24	MAGI2-AS3	8	0.0113154
LRRN4CL	MAGI2-AS3	25	0.011302
LAMTOR2	SEMA3B-AS1	7	0.0112721
DESI2	ZNF667-AS1	8	0.011236
ZDHHC15	MAGI2-AS3	8	0.011236
IGFBP6	HAND2-AS1	6	0.011215
TMEM256	SEMA3B-AS1	5	0.0112108
ADIRF	SEMA3B-AS1	7	0.0111643
ADAT2	MEG3	5	0.0111359
ZNF415	ZNF667-AS1	6	0.0111317
RPL35	SEMA3B-AS1	5	0.0110619
PMP22	MAGI2-AS3	6	0.0110497
ELMOD1	MAGI2-AS3	32	0.0109928
TNFAIP6	MAGI2-AS3	12	0.0109589
MAP2	MAGI2-AS3	7	0.0109375
PLAU	MAGI2-AS3	35	0.0108561
MRPL21	MAGI2-AS3	7	0.0108527
CCL26	HAND2-AS1	7	0.0108025
NDUFB2	MEG3	5	0.0107527
RASL12	MEG3	8	0.0107239
CBY3	SEMA3B-AS1	8	0.0106952
STX2	MEG3	7	0.01059
BTBD19	MEG3	9	0.0105263
ID3	HAND2-AS1	10	0.0105263
RAB9B	MEG3	8	0.0104987
SPATA9	MAGI2-AS3	10	0.0104167
DDX26B	MEG3	8	0.0103896
IL7R	HAND2-AS1	9	0.0103093
ZNF624	HAND2-AS1	6	0.0102215
ZNF624	MEG3	6	0.0102215
PRCD	MEG3	9	0.0101466
COX5B	SEMA3B-AS1	7	0.0101449
MRPL55	SEMA3B-AS1	6	0.010118
RFX8	MAGI2-AS3	7	0.0101156
OTOR	HAND2-AS1	6	0.010084
TRMT13	ZEB1-AS1	6	0.0100671
SMIM22	MAGI2-AS3	8	0.0100503
TRPV1	MEG3	41	0.0100244
ZNF773	ZNF667-AS1	9	0.00997783
SPSB3	SEMA3B-AS1	7	0.00991501
ZCCHC24	MEG3	7	0.00990099
ORAOV1	MEG3	14	0.00989399
LY6G5B	MEG3	28	0.00984183
CRYGN	MAGI2-AS3	7	0.00983146
GPR1	MAGI2-AS3	22	0.00983021
ELFN2	MAGI2-AS3	6	0.00981997
PSPH	ZNF667-AS1	10	0.00981354
CTHRC1	MAGI2-AS3	10	0.00977517
ABLIM3	MAGI2-AS3	31	0.00976378
SERP2	ZEB1-AS1	7	0.00972222
ZNF69	MEG3	8	0.00972053
CEBPZ	ZNF667-AS1	8	0.00967352
TPM1	HAND2-AS1	11	0.00966608
SHISA2	MEG3	37	0.00962289
CCDC23	ZNF667-AS1	8	0.00961538
CDH13	MAGI2-AS3	9	0.00959488
TTC32	ZEB1-AS1	9	0.00956429
NDUFS8	MAGI2-AS3	7	0.00949796
LRRN4CL	MEG3	21	0.00949367
CRYGS	MEG3	8	0.00947867
TOMM34	ZNF667-AS1	7	0.00943396
RASL12	MAGI2-AS3	7	0.00938338
RASL12	MEG3	7	0.00938338
IGFBP6	MAGI2-AS3	5	0.00934579
RAMP2	HAND2-AS1	7	0.00930851
MRPL21	HAND2-AS1	6	0.00930233
ATP5O	SEMA3B-AS1	7	0.00925926
CACNB4	MAGI2-AS3	9	0.00925926
BCL7C	SEMA3B-AS1	5	0.00924214
C19orf33	SEMA3B-AS1	4	0.00923788
CYGB	MAGI2-AS3	33	0.00920502
GRAP	SEMA3B-AS1	6	0.00920245
GPX1	SEMA3B-AS1	7	0.00919842
RAB9B	MEG3	7	0.00918635
IL7R	MAGI2-AS3	8	0.0091638
NUDT1	SEMA3B-AS1	6	0.00911854
ZNF789	MEG3	26	0.00911641
UFSP1	MAGI2-AS3	9	0.00904523
PRCD	MEG3	8	0.00901917
FGFR1OP2	MAGI2-AS3	8	0.00900901
FGFR1OP2	ZEB1-AS1	8	0.00900901
C16orf3	SEMA3B-AS1	9	0.009
PODNL1	MAGI2-AS3	20	0.00897666
PLGLB2	MEG3	27	0.00895225
EDF1	SEMA3B-AS1	6	0.00892857
F3	MEG3	19	0.00888681
EXOSC4	SEMA3B-AS1	7	0.00887199
MSMP	SEMA3B-AS1	6	0.00886263
MDM4	MEG3	8	0.00883978
FKBP2	SEMA3B-AS1	6	0.00882353
SAMD8	MAGI2-AS3	8	0.00882029
GADD45B	MAGI2-AS3	12	0.00875274
RAB40AL	MEG3	9	0.00874636
TSPAN5	MEG3	8	0.00874317
RBM4	ZNF667-AS1	8	0.00873362
ZNF736	MEG3	7	0.00872818
DLX5	MAGI2-AS3	8	0.00869565
CDO1	HAND2-AS1	11	0.00868878
TRIAP1	ZNF667-AS1	10	0.0086881
RFX8	MEG3	6	0.00867052
CCL14	HAND2-AS1	8	0.00866739
MYL3	MAGI2-AS3	9	0.00866218
CYP20A1	ZNF667-AS1	7	0.00863132
PRKAB2	ZEB1-AS1	7	0.00858896
GP5	MEG3	30	0.00858861
SLC22A15	MEG3	8	0.00857449
FAM206A	ZNF667-AS1	5	0.00853242
CNN2	MEG3	18	0.00850662
OR1Q1	MEG3	8	0.00846561
CRYGN	HAND2-AS1	6	0.00842697
EMP3	HAND2-AS1	6	0.00842697
ZDHHC15	ZNF667-AS1	6	0.00842697
UCN2	MEG3	7	0.00842359
PEX11G	SEMA3B-AS1	7	0.00841346
LXN	MAGI2-AS3	9	0.00840336
SNX21	MEG3	7	0.00840336
TMEM130	MAGI2-AS3	25	0.00835841
PRSS37	SEMA3B-AS1	6	0.00835655
RPS9	SEMA3B-AS1	5	0.00834725
GAS2	ZEB1-AS1	9	0.00831793
ARFRP1	SEMA3B-AS1	6	0.00831025
CACNB2	MEG3	10	0.00829876
TMEM254	ZNF667-AS1	6	0.00828729
LAGE3	SEMA3B-AS1	8	0.00827301
RNF181	SEMA3B-AS1	6	0.00826446
FAM24B	MEG3	6	0.00824176
TM2D1	ZNF667-AS1	7	0.00822562
BTBD19	HAND2-AS1	7	0.00818713
FAM96B	SEMA3B-AS1	6	0.00817439
CHPT1	ZNF667-AS1	8	0.00816327
SLC17A9	MEG3	9	0.0081448
APOD	HAND2-AS1	7	0.00812065
MRAS	HAND2-AS1	6	0.00811908
MRAS	MAGI2-AS3	6	0.00811908
C11orf73	SEMA3B-AS1	7	0.00810185
CCL21	MAGI2-AS3	7	0.00810185
CCL21	MEG3	7	0.00810185
TMEM26	HAND2-AS1	8	0.00809717
TMEM26	MAGI2-AS3	8	0.00809717
ZNF226	MEG3	8	0.00808898
ITM2A	MAGI2-AS3	12	0.00808625
BEAN1	MAGI2-AS3	12	0.00807537
FBLN7	MAGI2-AS3	30	0.00807103
FIS1	MEG3	7	0.00804598
ABHD11	SEMA3B-AS1	5	0.00803859
FAM182B	ZEB1-AS1	7	0.00802752
COX4I1	SEMA3B-AS1	6	0.00798935
POFUT2	MEG3	6	0.00797872
IFFO1	MEG3	22	0.00796813
CXorf57	HAND2-AS1	14	0.00795907
CCDC12	SEMA3B-AS1	7	0.00794552
MICU3	ZEB1-AS1	8	0.00793651
PDLIM7	MEG3	8	0.00793651
NUDT10	HAND2-AS1	9	0.00792254
OSTM1	MAGI2-AS3	8	0.00791296
RABL2A	ZEB1-AS1	6	0.00790514
GTDC1	MAGI2-AS3	8	0.00789733
C9orf169	SEMA3B-AS1	6	0.00787402
SF3B1	ZEB1-AS1	5	0.00787402
LAYN	MAGI2-AS3	19	0.00787075
RPS29	SEMA3B-AS1	4	0.00784314
TCHP	ZNF667-AS1	8	0.00783546
TCTE3	ZEB1-AS1	8	0.00783546
FAHD2A	ZEB1-AS1	7	0.0077951
RPSA	SEMA3B-AS1	9	0.00779221
PRKCDBP	HAND2-AS1	8	0.0077821
THYN1	ZNF667-AS1	6	0.0077821
IGFBP7	HAND2-AS1	8	0.00776699
MRPL21	SEMA3B-AS1	5	0.00775194
AMMECR1L	MAGI2-AS3	7	0.00774336
CD300LB	HAND2-AS1	7	0.00774336
THEM5	SEMA3B-AS1	8	0.00772201
PPP2R2A	ZNF667-AS1	7	0.00771775
ID2	HAND2-AS1	10	0.00769823
SGK494	MEG3	29	0.00768823
FABP4	HAND2-AS1	7	0.00768386
SETD8	ZNF667-AS1	6	0.00767263
GRAP	HAND2-AS1	5	0.00766871
KDELR3	HAND2-AS1	7	0.00766703
NSMCE1	SEMA3B-AS1	7	0.00766703
CLUL1	ZEB1-AS1	11	0.00766017
TSTD1	SEMA3B-AS1	5	0.00765697
SETMAR	ZNF667-AS1	10	0.00765111
PLA2G2A	HAND2-AS1	7	0.00764192
SLC25A36	ZEB1-AS1	7	0.00759219
TMEM176A	HAND2-AS1	7	0.00759219
STX2	HAND2-AS1	5	0.0075643
STX2	MAGI2-AS3	5	0.0075643
ANKRD29	MEG3	7	0.00755124
SUPT7L	MEG3	34	0.00753212
CCS	SEMA3B-AS1	8	0.00750469
TVP23C	MEG3	11	0.00750341
MTMR9	MAGI2-AS3	8	0.00748363
MTMR9	MEG3	8	0.00748363
CACNB2	MEG3	9	0.00746888
N6AMT1	ZEB1-AS1	9	0.00746888
ZNF234	MEG3	36	0.00746888
TEX101	ZEB1-AS1	8	0.00745573
CREB3L1	MAGI2-AS3	16	0.00743149
LAMTOR4	SEMA3B-AS1	7	0.00742312
ADH1B	MAGI2-AS3	31	0.00740033
EOGT	MEG3	24	0.00738462
PCOLCE2	MAGI2-AS3	14	0.00738397
FAM195A	SEMA3B-AS1	6	0.00737101
ID3	MAGI2-AS3	7	0.00736842
MSRB3	MAGI2-AS3	33	0.0073595
LOXL1	HAND2-AS1	10	0.00733676
FOLR1	SEMA3B-AS1	7	0.00732984
FAM173A	SEMA3B-AS1	6	0.00732601
TTC31	ZEB1-AS1	8	0.00732601
DYNLL1	ZNF667-AS1	6	0.00729927
KNDC1	MEG3	9	0.00729335
SPATA9	MEG3	7	0.00729167
SHC1	MAGI2-AS3	11	0.00727995
NUP37	ZNF667-AS1	6	0.00727273
TRIM52	MEG3	42	0.00726392
CNN1	MEG3	10	0.00724113
OR1J1	SEMA3B-AS1	7	0.00722394
FKBP14	HAND2-AS1	9	0.00722311
TMEM8C	MAGI2-AS3	6	0.00722022
SLC22A3	MEG3	8	0.00720072
PENK	MAGI2-AS3	9	0.00719424
SRSF6	MEG3	7	0.00717213
PGAM2	SEMA3B-AS1	6	0.00716846
TMEM42	SEMA3B-AS1	7	0.00716479
TMEM141	SEMA3B-AS1	6	0.00715137
FASTK	SEMA3B-AS1	8	0.00714286
ACAD8	ZNF667-AS1	8	0.00713649
GPALPP1	ZEB1-AS1	6	0.00711744
FBN1	MEG3	18	0.00710339
C1orf213	ZEB1-AS1	5	0.00710227
OGG1	ZNF667-AS1	7	0.00708502
RHOJ	MAGI2-AS3	24	0.00707756
SPATA24	SEMA3B-AS1	4	0.00705467
ZCCHC11	MEG3	34	0.00704371
UFSP1	SEMA3B-AS1	7	0.00703518
BTBD19	MAGI2-AS3	6	0.00701754
BTBD19	MEG3	6	0.00701754
PROZ	SEMA3B-AS1	7	0.00701403
LCN2	MAGI2-AS3	7	0.00697211
IPPK	SEMA3B-AS1	8	0.00696864
CCL11	HAND2-AS1	7	0.00696517
FAM188A	ZEB1-AS1	7	0.00696517
C14orf37	MEG3	17	0.00694444
CCL21	HAND2-AS1	6	0.00694444
MICU3	HAND2-AS1	7	0.00694444
CAP2	ZEB1-AS1	8	0.00693842
RBP4	HAND2-AS1	7	0.00693756
S100A13	SEMA3B-AS1	5	0.00693481
UBE2E3	ZNF667-AS1	5	0.00691563
COLEC12	MAGI2-AS3	39	0.00690755
C19orf55	MEG3	7	0.00689655
RMDN2	ZNF667-AS1	7	0.00688976
PPP5D1	ZEB1-AS1	11	0.0068836
TAS2R31	ZEB1-AS1	7	0.00685602
DNASE1	MEG3	5	0.00683995
TDRD10	MEG3	9	0.00681302
PRKCDBP	MAGI2-AS3	7	0.00680934
IGFBP7	MAGI2-AS3	7	0.00679612
YIPF4	ZNF667-AS1	7	0.00678952
MFAP2	HAND2-AS1	7	0.00676329
MFAP2	MAGI2-AS3	7	0.00676329
LRRN4	MAGI2-AS3	8	0.00676247
NR2C1	MEG3	9	0.00675169
SMIM10	ZNF667-AS1	10	0.00674309
MYL3	HAND2-AS1	7	0.00673725
BEAN1	HAND2-AS1	10	0.00672948
SLC25A37	MEG3	8	0.00672269
CRISPLD2	HAND2-AS1	9	0.00672143
NDUFS3	MAGI2-AS3	6	0.00671141
RCN3	MAGI2-AS3	43	0.00670408
PDLIM3	HAND2-AS1	5	0.00670241
PDLIM3	MAGI2-AS3	5	0.00670241
RASL12	HAND2-AS1	5	0.00670241
MRPL52	SEMA3B-AS1	8	0.00669456
ZNF544	ZNF667-AS1	5	0.00669344
AHSA2	MEG3	26	0.00668724
C7	MEG3	7	0.00667939
PRPSAP2	ZNF667-AS1	7	0.00667939
CLIC1	MEG3	8	0.00667223
ZNF417	MEG3	35	0.00667048
UBQLN4	ZEB1-AS1	8	0.00666112
TSPAN19	ZEB1-AS1	6	0.00665927
GCKR	MEG3	8	0.00665557
GLIPR1	MAGI2-AS3	21	0.00665399
TEX9	ZNF667-AS1	5	0.00664894
AURKAIP1	SEMA3B-AS1	5	0.00664011
AMMECR1L	MEG3	6	0.00663717
DPF2	ZNF667-AS1	7	0.00663507
ARSE	MAGI2-AS3	11	0.0066345
HMGCL	SEMA3B-AS1	9	0.00663228
ACTR8	ZNF667-AS1	8	0.00662252
RAD52	ZEB1-AS1	6	0.00662252
CALB2	MAGI2-AS3	9	0.00661765
SAMD8	HAND2-AS1	6	0.00661521
FABP4	MAGI2-AS3	6	0.00658617
SUGCT	HAND2-AS1	9	0.00657895
NKTR	MEG3	7	0.00657277
C3orf49	SEMA3B-AS1	8	0.00656276
ECM2	MAGI2-AS3	9	0.00655977
TSPAN5	HAND2-AS1	6	0.00655738
TCEAL3	ZNF667-AS1	7	0.00655431
VPS28	SEMA3B-AS1	6	0.00655022
MTMR9	HAND2-AS1	7	0.00654818
LXN	HAND2-AS1	7	0.00653595
MGARP	MEG3	8	0.00653595
DLX5	MEG3	6	0.00652174
NDUFAF3	SEMA3B-AS1	6	0.00652174
ACAT1	ZNF667-AS1	8	0.00651997
TMEM91	MEG3	6	0.00651466
MDFIC	MAGI2-AS3	35	0.00651405
PLXDC1	HAND2-AS1	8	0.00650936
RPP25L	SEMA3B-AS1	7	0.00650558
SCYL2	ZNF667-AS1	6	0.00650054
ITGB1BP2	MEG3	7	0.00649954
ALG9	ZNF667-AS1	9	0.00649819
RAB2B	MEG3	18	0.00649585
MRPL24	SEMA3B-AS1	6	0.00649351
SYCP3	MEG3	8	0.00649351
NAA16	MEG3	22	0.00648394
TCEAL7	MAGI2-AS3	7	0.00648148
TCEAL7	MEG3	7	0.00648148
SRPX2	MEG3	43	0.00647006
MKS1	ZEB1-AS1	7	0.0064695
SEPT4	HAND2-AS1	9	0.00645624
PABPC1L	MEG3	22	0.00645161
SPATA4	ZEB1-AS1	6	0.00645161
THAP3	SEMA3B-AS1	8	0.00645161
SDHC	ZNF667-AS1	7	0.00643974
FAM175A	MAGI2-AS3	6	0.00643777
CLEC2B	MAGI2-AS3	8	0.00643604
FKBP14	MEG3	8	0.00642055
SYCE1	MEG3	9	0.0064194
SMIM1	SEMA3B-AS1	5	0.00641026
EFCAB7	ZEB1-AS1	8	0.00640512
EFCAB7	ZNF667-AS1	8	0.00640512
ZNF385D	HAND2-AS1	7	0.00640439
ZNF385D	MAGI2-AS3	7	0.00640439
TMEM150C	MAGI2-AS3	19	0.00639515
PENK	MEG3	8	0.00639488
TNFAIP6	HAND2-AS1	7	0.00639269
MMP23B	HAND2-AS1	8	0.00638978
NPRL2	SEMA3B-AS1	6	0.00638978
SPATA25	ZEB1-AS1	6	0.00638298
ZNF276	MEG3	8	0.00637959
APCDD1L	HAND2-AS1	8	0.00636436
APCDD1L	MAGI2-AS3	8	0.00636436
ST3GAL5	MAGI2-AS3	8	0.00636436
ZNF432	MEG3	27	0.00635893
AMBP	SEMA3B-AS1	8	0.00633914
DCBLD1	MEG3	11	0.00632911
TWIST1	MAGI2-AS3	7	0.0063234
CENPT	MEG3	9	0.00631136
TK2	MAGI2-AS3	8	0.00630418
SLC22A3	HAND2-AS1	7	0.00630063
ECI2	ZNF667-AS1	9	0.00629811
PRPH2	HAND2-AS1	7	0.00629496
LEPRE1	MAGI2-AS3	9	0.00628492
LEPRE1	MEG3	9	0.00628492
PRPF38B	MEG3	7	0.00627803
GCFC2	ZNF667-AS1	9	0.00627615
NAALAD2	MEG3	9	0.00627615
DND1	SEMA3B-AS1	10	0.00626959
ACSM5	HAND2-AS1	7	0.00626679
HOPX	HAND2-AS1	7	0.00626679
HOPX	MAGI2-AS3	7	0.00626679
SPATA9	HAND2-AS1	6	0.00625
RBP3	SEMA3B-AS1	6	0.0062435
SIVA1	SEMA3B-AS1	6	0.0062435
C6	MEG3	6	0.00623701
HECTD2	HAND2-AS1	9	0.00622837
TTC36	SEMA3B-AS1	5	0.00622665
PPIG	ZNF667-AS1	7	0.00621118
SGIP1	MAGI2-AS3	9	0.00619835
TBRG1	MEG3	6	0.00619195
ILDR2	HAND2-AS1	7	0.00618921
PARP2	ZNF667-AS1	7	0.00618375
NUDT10	MEG3	7	0.00616197
SRSF6	ZEB1-AS1	6	0.00614754
CLDN11	MEG3	15	0.00613497
C22orf15	MEG3	7	0.0061296
CRIP2	SEMA3B-AS1	6	0.0061287
DYNC2LI1	ZEB1-AS1	7	0.00612423
DYNC2LI1	ZNF667-AS1	7	0.00612423
FAM216A	ZNF667-AS1	6	0.00611621
SFN	ZEB1-AS1	8	0.00611621
PALLD	MAGI2-AS3	9	0.00611413
RERGL	HAND2-AS1	7	0.00610288
GSTM5	MEG3	8	0.00610221
TCP11L1	MAGI2-AS3	8	0.00610221
DOCK5	MEG3	5	0.00609756
N4BP2L2	ZEB1-AS1	10	0.00607903
SRSF9	ZNF667-AS1	7	0.00607639
STAT4	HAND2-AS1	8	0.00605602
ZMAT4	MEG3	26	0.00605214
ZNF528	MEG3	21	0.00605187
HIF3A	MEG3	8	0.00605144
NDUFA8	SEMA3B-AS1	6	0.00604839
C21orf119	SEMA3B-AS1	5	0.00603865
C8orf88	MAGI2-AS3	8	0.00603774
C22orf43	MEG3	6	0.00603622
SLC7A6OS	SEMA3B-AS1	5	0.00601685
LCAT	MEG3	9	0.00601604
C1QTNF2	HAND2-AS1	7	0.00600343
CPNE8	MAGI2-AS3	7	0.00599829
PARD6G	MAGI2-AS3	23	0.00599583
PMF1-BGLAP	SEMA3B-AS1	6	0.00599401
TSPYL2	MEG3	8	0.00599251
PRPF40B	MEG3	13	0.00599078
ACP1	ZNF667-AS1	9	0.00598802
ECSCR	HAND2-AS1	6	0.00598802
P4HA3	MEG3	8	0.00598802
TAS2R19	ZEB1-AS1	6	0.00598802
MKNK1	MEG3	6	0.00598205
MMP19	MAGI2-AS3	18	0.00597213
BARX1	HAND2-AS1	9	0.00595632
MICU3	MAGI2-AS3	6	0.00595238
MBTD1	ZEB1-AS1	9	0.00594845
HYI	MEG3	8	0.00594796
PCOLCE	MAGI2-AS3	9	0.00593668
PSMC3IP	MEG3	8	0.00593032
TM6SF2	MAGI2-AS3	9	0.00592885
LRRN4	HAND2-AS1	7	0.00591716
RPL8	SEMA3B-AS1	5	0.00591716
MDH1	ZNF667-AS1	8	0.00590842
LUC7L	MEG3	7	0.00587741
SCAND1	SEMA3B-AS1	6	0.00587659
BASP1	HAND2-AS1	10	0.00587544
LOXL1	MAGI2-AS3	8	0.00586941
CTHRC1	HAND2-AS1	6	0.0058651
TSSC1	ZNF667-AS1	8	0.00585652
WBP5	ZNF667-AS1	6	0.00585366
PBX4	MEG3	7	0.00584307
AADAT	MAGI2-AS3	11	0.00583864
GADD45B	HAND2-AS1	8	0.00583516
ECM2	MEG3	8	0.0058309
NME3	SEMA3B-AS1	5	0.00582072
YIPF4	ZEB1-AS1	6	0.00581959
AP3M1	ZNF667-AS1	8	0.00581395
CACNB2	HAND2-AS1	7	0.00580913
SSSCA1	SEMA3B-AS1	5	0.00580046
ZFPL1	SEMA3B-AS1	8	0.00578871
AKT3	MAGI2-AS3	9	0.00576923
LPP	HAND2-AS1	9	0.00576923
PPAP2A	HAND2-AS1	8	0.0057554
PPAP2A	MAGI2-AS3	8	0.0057554
AASS	MAGI2-AS3	9	0.00575448
COPZ2	HAND2-AS1	8	0.00575126
FIS1	SEMA3B-AS1	5	0.00574713
PRDM6	HAND2-AS1	7	0.00574713
PRDM6	MEG3	7	0.00574713
MRPL20	SEMA3B-AS1	6	0.00574163
ACTR3C	ZNF667-AS1	6	0.00572519
HK1	ZNF667-AS1	5	0.00570776
SYCE1	HAND2-AS1	8	0.00570613
C2orf76	ZNF667-AS1	6	0.00570342
DPEP2	HAND2-AS1	6	0.00569801
PLXDC1	MEG3	7	0.00569569
ART4	MAGI2-AS3	9	0.00567823
JMJD7	MEG3	8	0.00567779
INTS4	ZNF667-AS1	10	0.00566572
CERCAM	MAGI2-AS3	19	0.00565813
TRMT61B	ZEB1-AS1	7	0.00565428
TRMT61B	ZNF667-AS1	7	0.00565428
KLHL28	MAGI2-AS3	8	0.00564972
ANTXR1	MAGI2-AS3	8	0.00564573
C11orf96	HAND2-AS1	7	0.00563607
C8orf48	HAND2-AS1	8	0.0056338
C8orf48	MAGI2-AS3	8	0.0056338
NKTR	MEG3	6	0.0056338
PIANP	ZEB1-AS1	8	0.0056338
CLEC2B	HAND2-AS1	7	0.00563154
PCIF1	ZEB1-AS1	8	0.00562588
RCBTB1	ZEB1-AS1	7	0.00560448
ZKSCAN7	ZEB1-AS1	9	0.0056005
DCAF17	ZNF667-AS1	7	0.0056
AACS	ZNF667-AS1	8	0.00559832
KSR1	MEG3	10	0.00559284
MMP23B	MEG3	7	0.00559105
DNAJC27	ZEB1-AS1	5	0.00558659
LEPRE1	HAND2-AS1	8	0.00558659
THPO	MEG3	10	0.00558347
CSTF2	ZNF667-AS1	8	0.0055788
NAALAD2	MAGI2-AS3	8	0.0055788
CRBN	ZNF667-AS1	10	0.00557724
ARL1	ZNF667-AS1	10	0.00557103
ASPA	MEG3	31	0.00556753
C2orf62	SEMA3B-AS1	6	0.0055607
MAGEH1	ZNF667-AS1	8	0.00555556
TCEAL7	HAND2-AS1	6	0.00555556
PAPLN	MEG3	27	0.00554871
AMICA1	HAND2-AS1	10	0.00554324
LAMB1	MAGI2-AS3	32	0.00554017
VTN	HAND2-AS1	9	0.00553506
CDO1	MEG3	7	0.00552923
RCOR3	ZEB1-AS1	7	0.00552923
UNC50	ZNF667-AS1	7	0.0055205
FAM101B	MEG3	22	0.00551655
TK2	ZEB1-AS1	7	0.00551615
SALL4	MEG3	28	0.00551398
HTR2B	MAGI2-AS3	8	0.00550964
EVL	MEG3	8	0.00549828
ATAT1	MEG3	8	0.00549451
ATAT1	ZEB1-AS1	8	0.00549451
TFPI	HAND2-AS1	8	0.00549451
TMEM123	ZNF667-AS1	5	0.00549451
LRRC48	ZEB1-AS1	7	0.00547731
TCF21	MEG3	7	0.00546875
TSPAN5	MAGI2-AS3	5	0.00546448
QKI	MAGI2-AS3	7	0.00546022
TRPM3	HAND2-AS1	7	0.00545596
VTI1A	ZNF667-AS1	12	0.00543971
FNDC4	MAGI2-AS3	7	0.00543901
AK5	MAGI2-AS3	20	0.00543478
PPP3CC	MAGI2-AS3	8	0.00542373
CFH	HAND2-AS1	9	0.00542169
TWIST1	HAND2-AS1	6	0.00542005
CCL14	MEG3	5	0.00541712
ARID3A	MEG3	28	0.00541063
STT3A	ZNF667-AS1	8	0.00540541
SLC22A3	MAGI2-AS3	6	0.00540054
DYNC1LI2	MAGI2-AS3	8	0.00539084
ITM2A	HAND2-AS1	8	0.00539084
ZNHIT2	HAND2-AS1	7	0.00538876
C2orf47	ZNF667-AS1	7	0.00537634
TYW3	ZNF667-AS1	7	0.0053681
PPAPDC3	MAGI2-AS3	5	0.00536481
ZNF583	MEG3	25	0.00536251
EBLN2	MEG3	9	0.00536033
CAPN3	MEG3	7	0.00535988
ZNF365	HAND2-AS1	8	0.00535475
CAMK2D	MAGI2-AS3	7	0.00535168
AXL	MAGI2-AS3	22	0.0053411
GSTM5	HAND2-AS1	7	0.00533944
GSTM5	MAGI2-AS3	7	0.00533944
PPM1K	MAGI2-AS3	5	0.00533618
FAP	MAGI2-AS3	9	0.00533175
TSSK2	SEMA3B-AS1	7	0.00532319
MXRA8	HAND2-AS1	9	0.00531601
FAM229A	MEG3	5	0.0053135
PRKRA	ZNF667-AS1	8	0.00531208
MAPK10	HAND2-AS1	7	0.00531108
MAPK10	MEG3	7	0.00531108
TREX1	SEMA3B-AS1	7	0.00531108
TMEM45A	MAGI2-AS3	10	0.00531067
ILDR2	MAGI2-AS3	6	0.00530504
AARSD1	MEG3	7	0.00530303
MARCKSL1	ZNF667-AS1	7	0.00529902
TDRD10	HAND2-AS1	7	0.00529902
EGFL8	MEG3	7	0.00529501
NUDT10	MAGI2-AS3	6	0.00528169
TPM1	MAGI2-AS3	6	0.00527241
TM6SF2	HAND2-AS1	8	0.00527009
FAM3A	SEMA3B-AS1	7	0.0052592
C19orf81	SEMA3B-AS1	5	0.00525762
SUMO1	ZNF667-AS1	8	0.00525279
METTL22	MEG3	7	0.00524738
CNRIP1	MEG3	10	0.00524659
ANGPT1	HAND2-AS1	8	0.0052459
TSPYL2	MEG3	7	0.00524345
C5orf55	SEMA3B-AS1	7	0.0052356
PGAP1	ZNF667-AS1	8	0.0052356
RERGL	MAGI2-AS3	6	0.00523104
XPA	SEMA3B-AS1	6	0.00523104
PMVK	SEMA3B-AS1	5	0.00523013
SNRNP27	ZNF667-AS1	7	0.00522778
TAS2R5	MEG3	6	0.00521286
C6orf163	MEG3	7	0.00520833
ZNF493	MEG3	8	0.00520833
SGSM2	MEG3	9	0.00519931
ZFP90	MAGI2-AS3	24	0.00519931
CNN2	HAND2-AS1	11	0.00519849
RGS2	HAND2-AS1	7	0.00519288
CCDC85B	SEMA3B-AS1	5	0.00519211
GADD45G	SEMA3B-AS1	5	0.00518672
SEC14L6	MAGI2-AS3	17	0.00518135
DCBLD1	MAGI2-AS3	9	0.00517837
DIRAS1	MAGI2-AS3	22	0.00516917
SULT1A3	MEG3	7	0.00516605
SULT1A4	MEG3	7	0.00516224
LMBR1	ZNF667-AS1	6	0.00515021
TBCK	MAGI2-AS3	12	0.00515021
GPT	SEMA3B-AS1	9	0.00514874
TUBB2A	HAND2-AS1	9	0.00514874
CALB2	HAND2-AS1	7	0.00514706
FANCA	MEG3	8	0.00514469
CPNE8	HAND2-AS1	6	0.00514139
OLFML1	MEG3	13	0.00513834
LOXL1	MEG3	7	0.00513573
C6orf164	MEG3	8	0.00513479
CC2D2A	ZNF667-AS1	8	0.00513149
DUSP28	SEMA3B-AS1	8	0.00513149
AKT3	HAND2-AS1	8	0.00512821
C7orf55	SEMA3B-AS1	5	0.00512295
SUGCT	MAGI2-AS3	7	0.00511696
AASS	MEG3	8	0.00511509
MMP17	MAGI2-AS3	9	0.00511073
MMP17	MEG3	9	0.00511073
ATP6V1G2	ZEB1-AS1	7	0.00510949
GPS2	MEG3	6	0.00510204
VIP	MEG3	8	0.00508259
HMBOX1	MEG3	6	0.00507185
CNN1	HAND2-AS1	7	0.00506879
CNN1	MAGI2-AS3	7	0.00506879
TMEM240	MAGI2-AS3	7	0.00506879
EPYC	HAND2-AS1	7	0.00506512
EPYC	MAGI2-AS3	7	0.00506512
NUP35	ZNF667-AS1	8	0.00506329
CCDC132	ZNF667-AS1	8	0.00505689
TCEAL1	ZNF667-AS1	6	0.00505051
C7orf50	SEMA3B-AS1	6	0.00503778
AZI2	MAGI2-AS3	7	0.00503597
FUT11	MAGI2-AS3	7	0.00502513
SEPT4	MAGI2-AS3	7	0.00502152
ADAM33	MAGI2-AS3	8	0.00500939
ISM1	HAND2-AS1	6	0.00500417
ISM1	MAGI2-AS3	6	0.00500417
FAM124B	HAND2-AS1	6	0.005
EFEMP2	MAGI2-AS3	9	0.00499445
SYCE1	MEG3	7	0.00499287
GCKR	HAND2-AS1	6	0.00499168
C21orf49	ZEB1-AS1	6	0.00498753
TUBG2	MEG3	12	0.00498546
SUSD5	MEG3	22	0.00498527
PLA2G5	HAND2-AS1	10	0.00498256
MZF1	MEG3	9	0.00497788
GPN3	ZNF667-AS1	7	0.00496806
GOLGA3	MEG3	34	0.00496205
PDLIM7	HAND2-AS1	5	0.00496032
FAM118B	ZNF667-AS1	8	0.00494743
HAAO	MAGI2-AS3	7	0.004947
CPZ	MEG3	12	0.00494641
PROCR	HAND2-AS1	6	0.00494641
SLC39A6	ZNF667-AS1	8	0.00494438
RUNX1	HAND2-AS1	7	0.00494001
RUNX1	MAGI2-AS3	7	0.00494001
SCHIP1	MEG3	8	0.00493523
GPATCH2L	MEG3	8	0.00493218
PRDM6	MAGI2-AS3	6	0.00492611
PRDM6	MEG3	6	0.00492611
CORO6	MEG3	9	0.00492341
LIMS2	HAND2-AS1	8	0.00492005
CUL5	ZNF667-AS1	9	0.00491535
BEND5	ZEB1-AS1	5	0.00490677
PLXDC1	MAGI2-AS3	6	0.00488202
PLXDC1	MEG3	6	0.00488202
PGF	HAND2-AS1	9	0.00487541
FAM180A	MAGI2-AS3	25	0.00486571
MTSS1L	MEG3	15	0.00485751
OMD	MAGI2-AS3	21	0.00485661
ZNF160	MEG3	8	0.00485437
GLT8D2	MEG3	8	0.00484848
SNX15	MEG3	8	0.00484848
HECTD2	MEG3	7	0.00484429
MAP3K12	ZEB1-AS1	7	0.00484094
NTM	HAND2-AS1	7	0.0048376
RILPL1	MEG3	7	0.0048376
SLC5A4	MEG3	10	0.00483559
WDR86	MAGI2-AS3	16	0.00482509
GPX8	MAGI2-AS3	18	0.00482057
NKAPL	HAND2-AS1	8	0.00481348
PRPS1	ZNF667-AS1	8	0.00481348
ANKRD10	MEG3	10	0.00481232
KCNQ5	MAGI2-AS3	7	0.004811
WDR92	ZNF667-AS1	7	0.004811
SRPX	MAGI2-AS3	8	0.00480769
TFPI	MAGI2-AS3	7	0.00480769
FXYD3	MAGI2-AS3	7	0.00479781
CABYR	ZNF667-AS1	6	0.00479616
MS4A7	MAGI2-AS3	8	0.00479616
PENK	HAND2-AS1	6	0.00479616
PENK	MEG3	6	0.00479616
DDX39B	MEG3	7	0.00479452
TMEM187	MEG3	8	0.00479329
MMP23B	MAGI2-AS3	6	0.00479233
PRRT2	ZEB1-AS1	6	0.00478851
C1orf100	SEMA3B-AS1	6	0.00478088
TVP23C	MEG3	7	0.0047749
HNRNPLL	ZNF667-AS1	6	0.0047619
MSL1	MEG3	11	0.00475984
SYTL2	MEG3	10	0.00475964
PALLD	HAND2-AS1	7	0.00475543
TMEM204	HAND2-AS1	8	0.00475059
GPR183	HAND2-AS1	8	0.00474777
MEMO1	ZNF667-AS1	6	0.00474684
ALAS1	ZNF667-AS1	10	0.00473934
CDO1	MAGI2-AS3	6	0.00473934
C2orf42	ZNF667-AS1	9	0.00473684
ZBED6CL	HAND2-AS1	12	0.00472627
SUCLG1	SEMA3B-AS1	6	0.00472441
AFAP1	MAGI2-AS3	8	0.00471698
DYNC1LI2	MEG3	7	0.00471698
JTB	SEMA3B-AS1	6	0.00471328
PTHLH	MAGI2-AS3	7	0.00471063
CLDN3	SEMA3B-AS1	6	0.00470958
KDELC1	HAND2-AS1	6	0.00470958
KDELC1	MAGI2-AS3	6	0.00470958
TDO2	HAND2-AS1	8	0.00470588
SLC2A3	MAGI2-AS3	18	0.00470342
BASP1	MAGI2-AS3	8	0.00470035
GNG4	MEG3	22	0.00469885
C8orf44	MEG3	9	0.00469484
FBLIM1	MEG3	8	0.0046811
CCDC84	MEG3	6	0.00468019
GAP43	HAND2-AS1	7	0.0046729
GAP43	MAGI2-AS3	7	0.0046729
TMEM86B	MEG3	7	0.00466978
MFAP4	HAND2-AS1	9	0.00466563
ERG	MAGI2-AS3	8	0.00466472
FNDC4	HAND2-AS1	6	0.004662
FNDC4	MEG3	6	0.004662
C5orf27	MEG3	9	0.0046608
HMGN5	ZNF667-AS1	9	0.0046608
COX11	ZEB1-AS1	6	0.00464756
CYB5A	ZNF667-AS1	6	0.00464756
BMP4	MAGI2-AS3	8	0.00464306
NCAM2	HAND2-AS1	8	0.00464306
NR2F1	HAND2-AS1	8	0.00464306
NR2F1	MAGI2-AS3	8	0.00464306
PDGFRL	MAGI2-AS3	7	0.00464191
PI16	HAND2-AS1	7	0.00464191
ZNF274	ZNF667-AS1	8	0.00464037
PIK3R6	HAND2-AS1	7	0.00463576
ARHGAP8	MEG3	7	0.00463269
AGAP10	MEG3	7	0.00462963
RASSF7	SEMA3B-AS1	8	0.00462428
HDAC3	ZNF667-AS1	8	0.00462161
ID2	MAGI2-AS3	6	0.00461894
ZNHIT2	SEMA3B-AS1	6	0.00461894
LHFP	MAGI2-AS3	9	0.00461775
PCOLCE	MEG3	7	0.00461741
PPIL1	ZNF667-AS1	7	0.00461741
SHARPIN	SEMA3B-AS1	6	0.00461538
TM6SF2	MEG3	7	0.00461133
CPT1C	MEG3	10	0.00461042
DCBLD1	HAND2-AS1	8	0.00460299
RHOBTB3	MAGI2-AS3	23	0.00459632
PIK3C3	ZNF667-AS1	8	0.00459242
ANGPT1	MAGI2-AS3	7	0.00459016
CGRRF1	ZNF667-AS1	9	0.00458716
MAPK12	MAGI2-AS3	8	0.00457666
MAPK12	MEG3	8	0.00457666
TCP11L1	HAND2-AS1	6	0.00457666
PIGL	MEG3	7	0.00457218
INCA1	SEMA3B-AS1	6	0.00456969
HAS1	HAND2-AS1	9	0.00455696
EP400NL	MEG3	7	0.00454841
ENOX1	MAGI2-AS3	8	0.00454804
SSB	ZNF667-AS1	8	0.00454804
AARSD1	MEG3	6	0.00454545
IL11RA	ZEB1-AS1	8	0.00454545
IRAK3	MEG3	37	0.00454266
IKBIP	MAGI2-AS3	6	0.00454201
TDRD10	MEG3	6	0.00454201
CPA3	MAGI2-AS3	8	0.0045403
EGFL8	MEG3	6	0.00453858
SCRG1	MAGI2-AS3	19	0.00453677
PILRB	MEG3	6	0.00453172
STK4	MAGI2-AS3	6	0.00453172
FHL5	HAND2-AS1	9	0.00452944
GLTPD2	SEMA3B-AS1	6	0.0045283
GADD45GIP1	SEMA3B-AS1	8	0.00452233
SRP54	ZNF667-AS1	8	0.00452233
FAM227A	MEG3	9	0.00452034
ZNF174	ZNF667-AS1	7	0.00451613
FAM156B	MEG3	9	0.00451581
FER	MAGI2-AS3	9	0.00451581
CSAD	MEG3	8	0.00451467
HAUS1	ZNF667-AS1	5	0.0044964
P4HA3	HAND2-AS1	6	0.00449102
P4HA3	MAGI2-AS3	6	0.00449102
CRISPLD2	MAGI2-AS3	6	0.00448096
PPP1CC	ZNF667-AS1	8	0.00447928
AASS	HAND2-AS1	7	0.0044757
IL17RE	SEMA3B-AS1	8	0.00446927
SOD1	SEMA3B-AS1	4	0.00446927
DUSP12	ZNF667-AS1	6	0.00446761
THPO	HAND2-AS1	8	0.00446678
TCEAL2	MAGI2-AS3	5	0.00446429
NTNG1	MAGI2-AS3	8	0.00445931
OIT3	MEG3	8	0.00445931
WSB1	MAGI2-AS3	22	0.00445705
HPX	MEG3	7	0.00444444
SPG20	ZNF667-AS1	8	0.00443705
SLC9A5	MEG3	7	0.00443599
VEGFC	MAGI2-AS3	10	0.00442674
IDI2	SEMA3B-AS1	6	0.00442478
JMJD7-PLA2G4B	MEG3	14	0.00441919
ZNF530	ZNF667-AS1	6	0.00441826
F2R	MAGI2-AS3	17	0.00441673
ART4	HAND2-AS1	7	0.0044164
EXOSC3	ZNF667-AS1	8	0.00441258
EID1	MAGI2-AS3	9	0.00441176
NAA60	MEG3	10	0.00441112
SRSF11	MEG3	29	0.00440796
SPON2	MEG3	9	0.00440529
AP4B1	MEG3	7	0.00440252
PDHB	ZNF667-AS1	7	0.00440252
SHE	MAGI2-AS3	8	0.00440044
PRIM2	ZNF667-AS1	7	0.00439698
LAPTM4A	ZNF667-AS1	6	0.0043956
TMEM158	HAND2-AS1	8	0.00439078
TMEM256-PLSCR3	HAND2-AS1	9	0.00439024
CASP16	SEMA3B-AS1	6	0.00438596
FAM228A	HAND2-AS1	8	0.00438596
GALNT13	MAGI2-AS3	8	0.00438356
ATP6V1D	ZNF667-AS1	7	0.00437774
ILK	HAND2-AS1	8	0.00437397
ACTG2	HAND2-AS1	6	0.00437318
ACTG2	MAGI2-AS3	6	0.00437318
ECM2	HAND2-AS1	6	0.00437318
ECM2	MEG3	6	0.00437318
MPP3	MEG3	5	0.00437063
CBWD5	ZNF667-AS1	7	0.00436954
SRP9	ZNF667-AS1	7	0.00436137
STAMBPL1	HAND2-AS1	7	0.00436137
ITGBL1	HAND2-AS1	9	0.00436047
GZF1	ZEB1-AS1	7	0.00435053
OLFML1	MAGI2-AS3	11	0.00434783
PDZD8	ZNF667-AS1	6	0.00434783
PHKG1	MEG3	8	0.00434783
KCNH8	ZEB1-AS1	8	0.00434075
PUS3	ZNF667-AS1	6	0.00433839
BCL7B	ZNF667-AS1	7	0.00433705
BPNT1	ZNF667-AS1	7	0.00433705
TWF2	SEMA3B-AS1	7	0.00433705
VSTM5	MAGI2-AS3	7	0.00433705
VSTM5	MEG3	7	0.00433705
EVI5	HAND2-AS1	8	0.00433604
DUSP11	ZNF667-AS1	7	0.00433168
APEX1	ZNF667-AS1	6	0.00432588
RHBDF1	MEG3	9	0.00432484
DHRS4L2	SEMA3B-AS1	6	0.00432277
CDK3	MEG3	7	0.00432099
CCT7	ZNF667-AS1	8	0.00431965
SCHIP1	MEG3	7	0.00431832
MPHOSPH6	ZNF667-AS1	6	0.00431655
GPATCH2L	ZEB1-AS1	7	0.00431566
PRSS35	MAGI2-AS3	11	0.00431542
COPZ2	MAGI2-AS3	6	0.00431344
EPB42	SEMA3B-AS1	8	0.00431267
IFT88	ZEB1-AS1	8	0.00431267
PARK7	SEMA3B-AS1	6	0.00431034
ZMYM5	ZEB1-AS1	6	0.00431034
FUT11	MEG3	6	0.00430725
DGKI	MAGI2-AS3	8	0.00430571
RASGRP2	HAND2-AS1	8	0.00430571
LIMS2	MAGI2-AS3	7	0.00430504
VTN	MEG3	7	0.00430504
C2ORF15	ZNF667-AS1	7	0.0043024
MEF2D	MAGI2-AS3	6	0.00430108
PRTFDC1	ZNF667-AS1	8	0.00429646
CLN8	MAGI2-AS3	13	0.00429326
WDR34	SEMA3B-AS1	8	0.00428954
IL1RL1	HAND2-AS1	10	0.00428082
LRRC42	ZNF667-AS1	7	0.00427873
EMR2	HAND2-AS1	6	0.0042735
LRCH3	MAGI2-AS3	8	0.0042735
ATG14	MEG3	19	0.00427254
DIXDC1	MAGI2-AS3	21	0.00426916
SLC39A7	ZNF667-AS1	9	0.0042654
ITGA4	HAND2-AS1	6	0.00426439
THAP11	ZNF667-AS1	8	0.00426439
JAKMIP1	HAND2-AS1	8	0.0042508
HSD17B6	HAND2-AS1	8	0.00424403
C2orf49	ZNF667-AS1	9	0.00424328
GLT8D2	HAND2-AS1	7	0.00424242
GLT8D2	MAGI2-AS3	7	0.00424242
ANTXR1	HAND2-AS1	6	0.0042343
UST	MAGI2-AS3	6	0.00422833
KIAA1755	HAND2-AS1	10	0.00422476
DLEU2L	MEG3	7	0.0042245
RBM5	MEG3	7	0.0042245
CREB3L1	MAGI2-AS3	16	0.00422386
MAZ	SEMA3B-AS1	6	0.00422238
ARSE	MEG3	7	0.00422195
ZSCAN5A	ZNF667-AS1	9	0.00421743
SLC22A17	MEG3	10	0.00421585
GOLGA8I	MEG3	8	0.00421274
MRPL4	HAND2-AS1	7	0.00420926
CCT4	ZNF667-AS1	10	0.00420875
PDE5A	MEG3	9	0.00420757
GRASP	MAGI2-AS3	8	0.0042061
ZNF331	MEG3	21	0.00420084
RTN4	HAND2-AS1	7	0.00419916
RTN4	MAGI2-AS3	7	0.00419916
CNRIP1	HAND2-AS1	8	0.00419727
CNRIP1	MAGI2-AS3	8	0.00419727
CNRIP1	MEG3	8	0.00419727
FEZ2	ZNF667-AS1	8	0.00419727
NDN	HAND2-AS1	8	0.00419727
MS4A7	HAND2-AS1	7	0.00419664
ARMC9	MAGI2-AS3	15	0.0041958
VSIG4	HAND2-AS1	9	0.0041919
DDX47	ZEB1-AS1	7	0.00419162
ECM1	HAND2-AS1	7	0.00418911
ECM1	MAGI2-AS3	7	0.00418911
ATXN7L2	ZEB1-AS1	8	0.00418191
CCDC54	SEMA3B-AS1	5	0.00417711
GABBR1	MEG3	8	0.00417101
EBLN2	MEG3	7	0.00416915
MMP21	MEG3	8	0.00416884
SERPINB7	HAND2-AS1	8	0.00416667
SERPINB7	MAGI2-AS3	8	0.00416667
SOCS2	MAGI2-AS3	7	0.00416419
ADCY2	MAGI2-AS3	9	0.00416281
IGLON5	MAGI2-AS3	7	0.00415924
PSIP1	ZNF667-AS1	8	0.004158
ZCCHC5	HAND2-AS1	11	0.00415251
HECTD2	MAGI2-AS3	6	0.00415225
HOXA2	HAND2-AS1	7	0.00415184
CXCL14	HAND2-AS1	7	0.00414938
HOXA4	HAND2-AS1	7	0.00414938
FAP	HAND2-AS1	7	0.00414692
NTM	MAGI2-AS3	6	0.00414651
RILPL1	MAGI2-AS3	6	0.00414651
CH25H	HAND2-AS1	7	0.00414446
EEF1D	SEMA3B-AS1	6	0.00413508
HRAS	SEMA3B-AS1	5	0.00413223
SGIP1	HAND2-AS1	6	0.00413223
SNAI2	MEG3	9	0.00412844
PTGER3	MAGI2-AS3	8	0.00412797
EIF4A1	MEG3	7	0.00412736
FAM178A	MEG3	11	0.00412448
STAT5B	HAND2-AS1	7	0.0041225
STAT5B	MAGI2-AS3	7	0.0041225
STAT5B	MEG3	7	0.0041225
ICAM4	SEMA3B-AS1	5	0.00412201
C15orf59	MEG3	21	0.00412169
WBP1	ZEB1-AS1	8	0.00412159
ECI1	MAGI2-AS3	6	0.00412088
CES1	HAND2-AS1	8	0.00411734
DAPK1	MEG3	10	0.00411523
ZNF350	ZNF667-AS1	8	0.00411311
WDPCP	ZEB1-AS1	8	0.00410467
ZNF793	MEG3	16	0.00410362
TMEM69	ZNF667-AS1	6	0.00409556
PRR9	HAND2-AS1	5	0.00409165
FBXL2	ZEB1-AS1	8	0.00408998
MSC	MAGI2-AS3	8	0.00408998
UBXN2A	ZNF667-AS1	8	0.00408998
MRGPRF	MEG3	9	0.00408348
C1orf35	SEMA3B-AS1	6	0.00408163
IGFBP4	HAND2-AS1	9	0.00408163
KAL1	HAND2-AS1	7	0.00408163
KAL1	MAGI2-AS3	7	0.00408163
OSBPL6	HAND2-AS1	9	0.00408163
TMEM55B	ZNF667-AS1	7	0.00408163
FOXF2	MAGI2-AS3	10	0.00407997
DHRS1	SEMA3B-AS1	6	0.00407609
DPT	MAGI2-AS3	7	0.00407213
MRPL44	ZNF667-AS1	7	0.00407213
RAB8B	MAGI2-AS3	19	0.00407114
CHKB	MEG3	6	0.00407056
HOXC9	MEG3	6	0.00407056
C4orf29	MEG3	23	0.00407008
PPP3CC	HAND2-AS1	6	0.0040678
BMP4	HAND2-AS1	7	0.00406268
NCAM2	MAGI2-AS3	7	0.00406268
FAM185A	ZNF667-AS1	8	0.00406091
CNPY4	MAGI2-AS3	6	0.00405954
EVC	MAGI2-AS3	8	0.00405885
PFN2	ZNF667-AS1	7	0.00405797
PCM1	ZNF667-AS1	10	0.0040568
TBX1	MEG3	9	0.00405588
ASPN	HAND2-AS1	10	0.00405351
KLHDC2	ZNF667-AS1	9	0.00405223
RTN4RL2	HAND2-AS1	9	0.00404676
REPS2	ZNF667-AS1	7	0.00404624
ARHGEF19	ZNF667-AS1	7	0.00404391
HTRA3	HAND2-AS1	8	0.0040404
PODNL1	HAND2-AS1	9	0.0040395
CCDC66	MEG3	7	0.00403458
ZBTB12	ZEB1-AS1	7	0.00402762
LMBR1L	MEG3	9	0.00402504
ABHD16B	SEMA3B-AS1	6	0.00402414
AP1G2	MEG3	8	0.00401808
HABP4	MAGI2-AS3	9	0.00401786
FAM156B	MEG3	8	0.00401405
FER	HAND2-AS1	8	0.00401405
CCDC115	ZNF667-AS1	7	0.00401146
LCAT	MEG3	6	0.0040107
SFRP2	HAND2-AS1	8	0.00400802
USP39	ZNF667-AS1	8	0.00400802
ACKR3	MAGI2-AS3	9	0.00400712
LDB1	ZEB1-AS1	10	0.00400641
LSMEM2	MEG3	7	0.00400458
MAPK12	MEG3	7	0.00400458
TUBB2A	MAGI2-AS3	7	0.00400458
TRPC1	HAND2-AS1	8	0.004004
TRPC1	MAGI2-AS3	8	0.004004
TRPC1	MEG3	8	0.004004
IL1R1	MAGI2-AS3	21	0.00400381
CDH23	HAND2-AS1	7	0.004
CDH23	MAGI2-AS3	7	0.004
CDH23	MEG3	7	0.004
C3orf33	ZNF667-AS1	7	0.00399772
GJB1	MAGI2-AS3	8	0.00399401
GEM	MAGI2-AS3	14	0.00398974
PLA2G5	MAGI2-AS3	8	0.00398605
HDC	MEG3	6	0.00398406
LAT	MEG3	7	0.0039818
ENOX1	HAND2-AS1	7	0.00397953
PDGFRL	HAND2-AS1	6	0.00397878
DUSP1	HAND2-AS1	8	0.00397417
CPA3	HAND2-AS1	7	0.00397276
TPST1	MAGI2-AS3	11	0.00397255
NRP1	MAGI2-AS3	10	0.00397141
SHC1	HAND2-AS1	6	0.00397088
BOD1	ZNF667-AS1	8	0.00396432
PCOLCE	HAND2-AS1	6	0.00395778
C16orf45	HAND2-AS1	8	0.00395648
CXorf24	ZEB1-AS1	10	0.0039557
MYOT	SEMA3B-AS1	6	0.00395517
TRAM1L1	ZEB1-AS1	8	0.00395452
HAT1	ZNF667-AS1	7	0.00394589
SNX12	ZNF667-AS1	9	0.00394391
PDPN	HAND2-AS1	10	0.00393856
PSEN2	ZNF667-AS1	7	0.00393701
ACTA2	MAGI2-AS3	7	0.00393258
ACTA2	MEG3	7	0.00393258
C12orf76	ZEB1-AS1	7	0.00393038
C12orf76	ZNF667-AS1	7	0.00393038
INTS7	ZNF667-AS1	9	0.00392842
NCAM2	HAND2-AS1	7	0.00392597
NCAM2	MAGI2-AS3	7	0.00392597
PTGFR	MAGI2-AS3	7	0.00392597
BCAS2	ZNF667-AS1	5	0.00392157
NPHP1	ZEB1-AS1	6	0.00392157
KLHL4	MAGI2-AS3	13	0.00392039
AGTR1	MEG3	9	0.00391645
PITPNM2	MEG3	8	0.00391581
KSR1	MAGI2-AS3	7	0.00391499
MATN3	HAND2-AS1	10	0.00391083
ANGPTL1	MAGI2-AS3	7	0.00391061
GPRC5D	SEMA3B-AS1	5	0.0039093
CCDC71	ZNF667-AS1	7	0.00390843
CDC73	ZNF667-AS1	6	0.00390625
FAM194A	ZEB1-AS1	7	0.00390625
ZSCAN30	MEG3	8	0.00390244
VCAM1	MAGI2-AS3	11	0.00389381
MRPL28	SEMA3B-AS1	6	0.00388853
MFSD3	SEMA3B-AS1	6	0.00388601
DEPDC7	HAND2-AS1	8	0.00388538
DEPDC7	MAGI2-AS3	8	0.00388538
DSE	MAGI2-AS3	9	0.00388098
ITGBL1	MAGI2-AS3	8	0.00387597
CPS1	MAGI2-AS3	7	0.00387168
SH3BGRL	MAGI2-AS3	8	0.00387034
ADRB3	HAND2-AS1	10	0.00386847
PDGFRB	MEG3	8	0.00386847
CIDEA	HAND2-AS1	7	0.0038674
NKAIN4	ZEB1-AS1	7	0.0038674
ORC2	ZNF667-AS1	5	0.00386399
MMP11	MAGI2-AS3	8	0.00386287
POPDC2	MEG3	6	0.003861
RCL1	ZNF667-AS1	7	0.003861
DMTF1	MEG3	19	0.00386022
C12orf79	HAND2-AS1	9	0.00385935
C12orf79	MEG3	9	0.00385935
CDR2	MAGI2-AS3	10	0.00385654
SHE	HAND2-AS1	7	0.00385039
SHE	MEG3	7	0.00385039
UQCR11	SEMA3B-AS1	5	0.00384911
SCN2B	MAGI2-AS3	19	0.00384849
SLC25A21-AS1	ZEB1-AS1	7	0.00384827
RAB40A	SEMA3B-AS1	7	0.00384404
TMEM158	MAGI2-AS3	7	0.00384193
HTRA4	HAND2-AS1	6	0.00384123
MYCT1	HAND2-AS1	10	0.00384025
KANSL1L	ZNF667-AS1	8	0.00383877
AASS	MEG3	6	0.00383632
GJB2	HAND2-AS1	12	0.00383509
BBIP1	MAGI2-AS3	8	0.00383142
HACL1	ZNF667-AS1	7	0.00382514
MARK3	MEG3	9	0.00382328
ISL2	HAND2-AS1	7	0.00382305
UNG	ZNF667-AS1	8	0.00382226
TGFB1I1	MAGI2-AS3	7	0.00382096
PRELP	MAGI2-AS3	22	0.00382011
VPS29	ZNF667-AS1	6	0.00381922
FMO1	HAND2-AS1	8	0.00381679
C12orf75	ZNF667-AS1	5	0.00381388
VIP	MEG3	6	0.00381194
CASD1	MAGI2-AS3	8	0.0038059
TTLL1	ZEB1-AS1	7	0.00380435
CHN1	MAGI2-AS3	12	0.00380228
KIAA1755	MAGI2-AS3	9	0.00380228
TBC1D26	ZEB1-AS1	7	0.00380228
SEMA4F	ZNF667-AS1	6	0.00379747
KCNMB1	MAGI2-AS3	18	0.00379587
MEOX2	MAGI2-AS3	9	0.00379587
C2CD4B	ZEB1-AS1	6	0.00379507
EVI5	MAGI2-AS3	7	0.00379404
CDK15	HAND2-AS1	12	0.00379027
OVOL2	SEMA3B-AS1	6	0.00379027
RCBTB2	MAGI2-AS3	8	0.00378967
HCFC2	MAGI2-AS3	7	0.00378174
CNN2	MAGI2-AS3	8	0.00378072
NUDT11	MAGI2-AS3	9	0.00377992
CYP26A1	MAGI2-AS3	8	0.00377893
AGAP9	MEG3	9	0.00377042
DGKI	HAND2-AS1	7	0.00376749
ARMCX1	ZNF667-AS1	8	0.00376471
ARF4	ZNF667-AS1	6	0.0037594
MYSM1	MEG3	7	0.00375738
ADAM33	HAND2-AS1	6	0.00375704
ADAM33	MEG3	6	0.00375704
FAM160B2	MEG3	8	0.00374883
WBSCR16	ZNF667-AS1	5	0.00374813
GLI4	SEMA3B-AS1	5	0.00374532
TMEM9	ZNF667-AS1	6	0.00374532
LUM	MAGI2-AS3	10	0.00374392
ARHGEF7	MEG3	7	0.00374332
LRCH3	HAND2-AS1	7	0.00373932
LRCH3	MEG3	7	0.00373932
TXNDC16	ZNF667-AS1	7	0.00373732
SCCPDH	ZNF667-AS1	8	0.00373657
HDAC6	MEG3	9	0.00373444
WDR88	SEMA3B-AS1	5	0.00373413
HADHB	ZNF667-AS1	8	0.00373134
GZF1	ZNF667-AS1	6	0.00372902
CCNL2	MEG3	6	0.00372671
ACPT	SEMA3B-AS1	5	0.00372578
ACRV1	SEMA3B-AS1	7	0.00372539
PTH1R	HAND2-AS1	8	0.00372093
PTH1R	MEG3	8	0.00372093
SNW1	ZNF667-AS1	5	0.00372024
KCNAB3	MEG3	5	0.00371747
SUFU	MAGI2-AS3	7	0.00371747
CREB3L1	HAND2-AS1	8	0.00371575
CREB3L1	MEG3	8	0.00371575
IFT81	ZNF667-AS1	8	0.00371575
AADAT	HAND2-AS1	7	0.0037155
AADAT	MEG3	7	0.0037155
FAM71F2	MEG3	6	0.00371517
VIM	MAGI2-AS3	8	0.00371402
RRNAD1	SEMA3B-AS1	6	0.0037037
TMEM59L	MAGI2-AS3	6	0.00370142
RHOF	SEMA3B-AS1	9	0.0036961
PCOLCE2	HAND2-AS1	7	0.00369198
LIMS2	MEG3	6	0.00369004
PTGIS	MEG3	22	0.00368509
SLC35G1	ZNF667-AS1	8	0.00368494
NT5DC2	ZNF667-AS1	7	0.00368421
CTSK	HAND2-AS1	6	0.00368324
CTSK	MAGI2-AS3	6	0.00368324
CTSO	MAGI2-AS3	6	0.00368324
GRASP	MEG3	7	0.00368034
UQCC1	ZEB1-AS1	7	0.00367647
CCT6A	ZNF667-AS1	9	0.00367497
SDSL	SEMA3B-AS1	5	0.00367377
CXorf23	MEG3	7	0.00367261
FOXF2	MEG3	9	0.00367197
SNAI2	HAND2-AS1	8	0.00366972
DTX3	ZEB1-AS1	7	0.00366876
TUBB3	HAND2-AS1	7	0.00366492
SFXN3	HAND2-AS1	8	0.00366468
SFXN3	MAGI2-AS3	8	0.00366468
ATXN7L2	MEG3	7	0.00365917
TBC1D32	ZEB1-AS1	8	0.00365798
UVSSA	MEG3	13	0.00365785
ANTXR2	MEG3	8	0.00364964
GABBR1	MEG3	7	0.00364964
MMP21	MEG3	7	0.00364773
LRRC4B	MEG3	10	0.00364431
TTC21A	MEG3	9	0.00364372
MRPS30	ZNF667-AS1	6	0.00364078
ZNF160	MEG3	6	0.00364078
CEMP1	SEMA3B-AS1	5	0.00363901
C11orf83	SEMA3B-AS1	7	0.00363259
KERA	HAND2-AS1	8	0.00363141
KERA	MAGI2-AS3	8	0.00363141
CXCL12	HAND2-AS1	7	0.00363071
CXCL12	MAGI2-AS3	7	0.00363071
TSPAN11	MAGI2-AS3	10	0.00362976
PKD2	MAGI2-AS3	16	0.00362894
MFAP4	MAGI2-AS3	7	0.00362882
TPCN1	MEG3	7	0.00362882
IL11	HAND2-AS1	8	0.00362812
OSBPL6	MAGI2-AS3	8	0.00362812
AGBL3	ZEB1-AS1	6	0.00362757
CPQ	MAGI2-AS3	7	0.00362319
ZBTB8A	MAGI2-AS3	22	0.00362319
KL	MAGI2-AS3	8	0.00362155
ARSE	HAND2-AS1	6	0.00361882
DHX35	ZEB1-AS1	8	0.00361827
LRRN4CL	HAND2-AS1	8	0.00361664
CFH	MAGI2-AS3	6	0.00361446
TSEN34	ZNF667-AS1	8	0.00361337
CYP39A1	ZNF667-AS1	5	0.00361272
PRRG2	SEMA3B-AS1	5	0.00361272
PTGER3	HAND2-AS1	7	0.00361197
ACIN1	MEG3	10	0.00361011
LRCH1	MAGI2-AS3	7	0.00361011
PURG	MAGI2-AS3	8	0.00360685
SLC39A5	ZEB1-AS1	6	0.00360577
SRPX	HAND2-AS1	6	0.00360577
SRPX	MEG3	6	0.00360577
MLXIP	MEG3	8	0.00360523
CES1	MAGI2-AS3	7	0.00360268
ANKRD16	ZEB1-AS1	6	0.00360144
IWS1	ZNF667-AS1	8	0.00359874
C3orf36	HAND2-AS1	6	0.00359712
RTN4RL2	MAGI2-AS3	8	0.00359712
VAT1	HAND2-AS1	9	0.00359569
TMEM187	SEMA3B-AS1	6	0.00359497
ATP8B2	HAND2-AS1	9	0.00359281
DDX47	MEG3	6	0.00359281
HOXA5	HAND2-AS1	6	0.00359281
HEBP1	ZNF667-AS1	8	0.00359228
LHFP	HAND2-AS1	7	0.00359159
LHFP	MEG3	7	0.00359159
NCK2	MAGI2-AS3	7	0.00359159
NEK1	MAGI2-AS3	7	0.00358974
DZANK1	MEG3	21	0.00358913
VIPAS39	ZEB1-AS1	7	0.00358423
ARSB	MAGI2-AS3	9	0.0035828
C10orf55	MAGI2-AS3	9	0.00358138
MSC	HAND2-AS1	7	0.00357873
LMBR1L	MEG3	8	0.00357782
ASCC1	ZNF667-AS1	9	0.00357569
LAMP5	MAGI2-AS3	6	0.00357569
NAE1	ZNF667-AS1	6	0.00357569
ZNF830	ZEB1-AS1	8	0.00357462
TLK1	ZNF667-AS1	7	0.00357325
SOCS2	HAND2-AS1	6	0.0035693
ALG12	SEMA3B-AS1	6	0.00356506
IGLON5	MEG3	6	0.00356506
C1S	MAGI2-AS3	10	0.00356252
B4GALNT1	MAGI2-AS3	7	0.00356234
NXF1	MEG3	8	0.00355872
SPOCD1	HAND2-AS1	7	0.00355872
CXCL14	MAGI2-AS3	6	0.00355661
CMTM3	HAND2-AS1	7	0.0035551
CMTM3	MAGI2-AS3	7	0.0035551
TRAPPC2L	SEMA3B-AS1	8	0.00355398
CREB1	MAGI2-AS3	33	0.00355182
CLASRP	MEG3	6	0.0035482
ELANE	MEG3	7	0.0035443
VEGFC	HAND2-AS1	8	0.00354139
SMTNL1	SEMA3B-AS1	6	0.00353982
SMIM17	MAGI2-AS3	9	0.00353913
TEX10	ZNF667-AS1	8	0.00353826
EIF4A1	MEG3	6	0.00353774
HTRA3	MAGI2-AS3	7	0.00353535
FHL5	MAGI2-AS3	7	0.0035229
SNAI1	HAND2-AS1	6	0.00351906
SNAI1	MAGI2-AS3	6	0.00351906
TMEM200B	MEG3	9	0.00351837
KCNJ8	HAND2-AS1	8	0.00351803
FAM227A	MEG3	7	0.00351582
COL16A1	MAGI2-AS3	10	0.00351494
CYR61	MAGI2-AS3	8	0.00351185
FBLIM1	HAND2-AS1	6	0.00351083
OLFML3	MAGI2-AS3	7	0.00351053
TRABD2A	MEG3	10	0.00351
PCBP3	HAND2-AS1	8	0.00350877
SFRP2	MAGI2-AS3	7	0.00350701
PFKM	ZEB1-AS1	11	0.00350653
FAM160A2	ZEB1-AS1	10	0.00350631
SCG2	MEG3	10	0.00350508
C12orf68	MAGI2-AS3	8	0.00350416
DNAL1	MEG3	30	0.00350385
PPT1	ZNF667-AS1	8	0.00350263
C10orf111	ZEB1-AS1	6	0.00350058
ERG	HAND2-AS1	6	0.00349854
COL4A1	HAND2-AS1	9	0.00349515
APBB1	MAGI2-AS3	7	0.00349301
AQP11	ZNF667-AS1	6	0.00349243
PWP1	ZNF667-AS1	9	0.00349243
WARS2	ZNF667-AS1	9	0.00349108
DPT	HAND2-AS1	6	0.0034904
HGF	HAND2-AS1	7	0.00348953
IL6	HAND2-AS1	7	0.00348953
TMEM182	ZNF667-AS1	7	0.00348259
GSDMD	SEMA3B-AS1	6	0.0034823
NR2F1	MEG3	6	0.0034823
SLC31A2	SEMA3B-AS1	6	0.0034823
AGTR1	HAND2-AS1	8	0.00348129
TUBB6	HAND2-AS1	8	0.00347977
PCBP1	ZNF667-AS1	6	0.00347423
CCR4	HAND2-AS1	7	0.00347395
C19orf67	SEMA3B-AS1	5	0.00347222
IL17RB	ZNF667-AS1	7	0.00347222
EPDR1	MAGI2-AS3	8	0.00346921
PID1	HAND2-AS1	8	0.00346921
RFXAP	ZEB1-AS1	8	0.00346921
CACNA1H	MEG3	15	0.00346821
MDFI	MAGI2-AS3	6	0.00346821
TRDMT1	ZEB1-AS1	8	0.00346771
PRKACB	MAGI2-AS3	7	0.00346706
AOC2	MEG3	9	0.00346687
DFNA5	HAND2-AS1	7	0.00346535
DFNA5	MAGI2-AS3	7	0.00346535
ACKR4	MAGI2-AS3	8	0.0034632
VANGL2	ZEB1-AS1	5	0.0034626
TMEM120B	MEG3	26	0.00346205
C16orf45	MAGI2-AS3	7	0.00346192
C16orf45	MEG3	7	0.00346192
ADAMTS6	HAND2-AS1	8	0.0034617
RUFY2	MEG3	9	0.00345755
PCBP3	HAND2-AS1	8	0.00345572
PCBP3	MAGI2-AS3	8	0.00345572
PODN	HAND2-AS1	8	0.00345423
PODN	MAGI2-AS3	8	0.00345423
RPRD1A	ZNF667-AS1	6	0.00345423
SAE1	ZNF667-AS1	9	0.00345357
LYSMD1	ZNF667-AS1	7	0.00345338
FMO3	MAGI2-AS3	8	0.00345274
DSE	HAND2-AS1	8	0.00344976
GNPDA1	ZNF667-AS1	8	0.00344828
ZC3H15	ZNF667-AS1	7	0.00344488
TFG	ZNF667-AS1	7	0.00344319
SLFN12	MAGI2-AS3	9	0.00344168
RGPD8	MAGI2-AS3	10	0.00343997
RPUSD4	ZNF667-AS1	7	0.0034398
ASCL5	ZEB1-AS1	7	0.00343811
ECI1	SEMA3B-AS1	5	0.00343407
MAPK12	HAND2-AS1	6	0.00343249
TLL1	MAGI2-AS3	8	0.00342906
SPON2	HAND2-AS1	7	0.00342633
SPON2	MAGI2-AS3	7	0.00342633
PRDM11	ZNF667-AS1	6	0.00342466
CTGF	HAND2-AS1	8	0.00342173
CTGF	MAGI2-AS3	8	0.00342173
OGFOD2	ZNF667-AS1	6	0.00341491
TMEM256-PLSCR3	MAGI2-AS3	7	0.00341463
LAT	MEG3	6	0.00341297
CXorf57	MAGI2-AS3	6	0.00341103
EID3	ZNF667-AS1	5	0.00340832
GPAA1	SEMA3B-AS1	7	0.00340798
MMP17	HAND2-AS1	6	0.00340716
MMP17	MEG3	6	0.00340716
DVL2	ZNF667-AS1	7	0.00340467
WDR59	ZEB1-AS1	7	0.00340301
P2RY14	HAND2-AS1	8	0.00340281
RAB1A	ZNF667-AS1	8	0.00340136
C1orf101	ZEB1-AS1	7	0.00339806
SLC16A4	MAGI2-AS3	7	0.00339806
GNB3	MEG3	9	0.00339623
EPGN	HAND2-AS1	9	0.00339111
ZACN	SEMA3B-AS1	5	0.00338983
MLH1	ZNF667-AS1	8	0.00338696
PDGFRB	HAND2-AS1	7	0.00338491
PDGFRB	MAGI2-AS3	7	0.00338491
PPP1R3B	MAGI2-AS3	19	0.00338379
MFF	ZNF667-AS1	6	0.00338028
TUBE1	MEG3	7	0.00337838
TUBE1	ZEB1-AS1	7	0.00337838
GJC1	MAGI2-AS3	25	0.0033761
TGDS	ZEB1-AS1	6	0.00337458
DNAJB4	MAGI2-AS3	10	0.00337268
SLC22A17	MAGI2-AS3	8	0.00337268
TRO	MEG3	8	0.00337268
WDR19	ZEB1-AS1	8	0.00336559
ZNF256	ZNF667-AS1	7	0.00336538
PTGFR	HAND2-AS1	6	0.00336511
ENTHD2	MEG3	9	0.00336072
ZNF140	ZNF667-AS1	7	0.00336054
NUDT11	MEG3	8	0.00335993
KSR1	HAND2-AS1	6	0.0033557
KSR1	MEG3	6	0.0033557
YY1AP1	ZNF667-AS1	9	0.0033557
ZNF83	MEG3	9	0.0033532
ANGPTL1	HAND2-AS1	6	0.00335196
THPO	MAGI2-AS3	6	0.00335008
THPO	MEG3	6	0.00335008
HTRA1	HAND2-AS1	7	0.00334768
HTRA1	MAGI2-AS3	7	0.00334768
ZNF365	MAGI2-AS3	5	0.00334672
FMO1	MAGI2-AS3	7	0.00333969
FMO1	MEG3	7	0.00333969
SPG7	MEG3	7	0.0033381
ELMOD3	MEG3	8	0.00333472
PDK4	HAND2-AS1	12	0.00333241
SYTL2	MAGI2-AS3	7	0.00333175
TCTN1	ZEB1-AS1	7	0.00333175
RGS16	MAGI2-AS3	8	0.00332779
GAL3ST4	HAND2-AS1	8	0.0033264
KLF8	MEG3	7	0.00332384
RSAD1	ZEB1-AS1	7	0.00332384
AGBL4	ZEB1-AS1	8	0.00332364
ZNF816	ZNF667-AS1	9	0.00331981
ACAD11	HAND2-AS1	10	0.00331785
MMP13	MAGI2-AS3	9	0.00331614
FERMT2	MAGI2-AS3	11	0.00331425
CCDC36	MAGI2-AS3	8	0.00331126
MCHR1	HAND2-AS1	7	0.00330969
SPATA21	SEMA3B-AS1	6	0.00330943
FKBP7	MAGI2-AS3	9	0.00330761
MSH5	MEG3	9	0.00330396
VSIG8	SEMA3B-AS1	6	0.00330033
WDR35	ZEB1-AS1	7	0.00329877
SPEG	ZEB1-AS1	10	0.00329815
CPZ	MAGI2-AS3	8	0.00329761
ADCY7	HAND2-AS1	8	0.00329625
ADCY7	MAGI2-AS3	8	0.00329625
CAPN12	MEG3	6	0.00329489
CAPN7	ZNF667-AS1	7	0.00329102
ISCU	ZNF667-AS1	7	0.00328947
ISLR	HAND2-AS1	7	0.00328947
ZEB2	HAND2-AS1	9	0.00328947
ZEB2	MAGI2-AS3	9	0.00328947
HSPB7	HAND2-AS1	7	0.00328793
HSPB7	MAGI2-AS3	7	0.00328793
ENTPD8	SEMA3B-AS1	7	0.00328638
ZNF320	MEG3	13	0.00328366
ESAM	HAND2-AS1	6	0.00328048
ESAM	MAGI2-AS3	6	0.00328048
ILK	MAGI2-AS3	6	0.00328048
ABCC5	HAND2-AS1	8	0.00328003
ABCC5	MEG3	8	0.00328003
FAM117A	ZEB1-AS1	7	0.00327562
TGFB1I1	HAND2-AS1	6	0.00327511
TGFB1I1	MEG3	6	0.00327511
SDPR	HAND2-AS1	10	0.00327439
CLDN11	MAGI2-AS3	8	0.00327198
DNAJA1	ZNF667-AS1	7	0.0032695
C14orf37	HAND2-AS1	8	0.00326797
C14orf37	MAGI2-AS3	8	0.00326797
PLCG1	MAGI2-AS3	10	0.00326797
PLCG1	MEG3	10	0.00326797
KANK2	MAGI2-AS3	17	0.00326672
ERRFI1	HAND2-AS1	9	0.00326442
TTYH2	MAGI2-AS3	11	0.00326409
FOXF2	HAND2-AS1	8	0.00326397
ZCCHC12	ZNF667-AS1	7	0.0032634
COMP	MAGI2-AS3	8	0.00326264
KIAA0391	MEG3	9	0.00326205
DDX50	ZNF667-AS1	7	0.00326036
FAM63A	ZNF667-AS1	8	0.00325866
ELMO3	SEMA3B-AS1	6	0.00325733
KBTBD4	SEMA3B-AS1	8	0.00325468
PRSS53	MEG3	8	0.00325468
VENTX	HAND2-AS1	8	0.00325336
IGDCC4	MEG3	8	0.00325203
IFT81	ZEB1-AS1	7	0.00325128
TPST1	ZNF667-AS1	9	0.00325027
VIM	HAND2-AS1	7	0.00324977
NAIF1	ZNF667-AS1	6	0.00324851
MEDAG	HAND2-AS1	9	0.00324558
APBA2	MAGI2-AS3	6	0.003245
ACADL	MEG3	10	0.00324465
RHOJ	MEG3	11	0.00324388
ZNF184	ZNF667-AS1	10	0.00324254
RASGRF2	MEG3	10	0.00324149
SPATA7	ZEB1-AS1	6	0.00324149
RCVRN	MEG3	8	0.00324018
SOX8	MEG3	10	0.00323939
LRRC70	MAGI2-AS3	7	0.00323625
LRRC70	MEG3	7	0.00323625
FMNL2	HAND2-AS1	8	0.00323494
FMNL2	MEG3	8	0.00323494
TGFB1	HAND2-AS1	9	0.00323392
ASPA	MAGI2-AS3	18	0.00323276
MEX3B	MAGI2-AS3	11	0.00323054
SPHK1	HAND2-AS1	6	0.00322928
PIK3CD	HAND2-AS1	7	0.00322878
SRRM2	MEG3	7	0.00322878
C3orf65	SEMA3B-AS1	5	0.00322581
PRPF40B	ZEB1-AS1	7	0.00322581
BRMS1L	ZNF667-AS1	8	0.00322451
PNO1	ZNF667-AS1	7	0.00322432
HSPB8	HAND2-AS1	6	0.00322407
PRTFDC1	ZEB1-AS1	6	0.00322234
MLLT11	HAND2-AS1	8	0.00322191
MLLT11	MAGI2-AS3	8	0.00322191
NPIPA1	MEG3	8	0.00321932
FAM126A	MEG3	10	0.00321854
UGP2	ZNF667-AS1	7	0.00321691
ZNF100	MEG3	18	0.00321601
GPR85	HAND2-AS1	10	0.00321234
SNAI2	MAGI2-AS3	7	0.00321101
RNF128	HAND2-AS1	9	0.00321085
SUV420H2	MEG3	8	0.00321027
PAK3	HAND2-AS1	6	0.00320856
PAK3	MAGI2-AS3	6	0.00320856
FAM13C	MAGI2-AS3	10	0.00320718
FSTL3	MAGI2-AS3	8	0.00319872
GOLGA8M	MEG3	7	0.00319781
DMPK	MEG3	8	0.00319744
ZNF587	MEG3	22	0.00319675
EXOC6B	MAGI2-AS3	33	0.00319489
C22orf23	SEMA3B-AS1	6	0.00319319
CEP112	MAGI2-AS3	7	0.00319052
RBM6	MEG3	7	0.00319052
CDRT4	MEG3	8	0.00318979
JAKMIP1	MAGI2-AS3	6	0.0031881
ZNF225	MEG3	10	0.00318776
YWHAQ	ZNF667-AS1	7	0.00318761
DEXI	SEMA3B-AS1	5	0.00318674
SFRP5	MAGI2-AS3	6	0.0031864
SEC61A2	ZEB1-AS1	7	0.00318616
AADAT	MEG3	6	0.00318471
ARSB	SEMA3B-AS1	8	0.00318471
HSD17B6	MAGI2-AS3	6	0.00318302
PCDHGC3	MAGI2-AS3	9	0.00318021
GRIP2	MEG3	8	0.00317839
GPSM1	MEG3	7	0.00317749
NRP1	HAND2-AS1	8	0.00317712
GDNF	MAGI2-AS3	13	0.00317615
MRGPRF	HAND2-AS1	7	0.00317604
MRGPRF	MAGI2-AS3	7	0.00317604
IL11	MAGI2-AS3	7	0.0031746
DGKA	MEG3	7	0.00317316
CHST10	ZEB1-AS1	10	0.00316857
EXTL1	MAGI2-AS3	9	0.0031679
ZNF785	MEG3	9	0.0031679
MSH6	ZNF667-AS1	7	0.00316742
C4orf32	MAGI2-AS3	28	0.00316599
GLT8D1	ZNF667-AS1	7	0.00316599
VSNL1	MAGI2-AS3	7	0.00316456
RNASEL	HAND2-AS1	7	0.00316313
RNASEL	MAGI2-AS3	7	0.00316313
CSDC2	HAND2-AS1	8	0.00316206
OLFML1	HAND2-AS1	8	0.00316206
BGN	HAND2-AS1	7	0.00315742
BGN	MAGI2-AS3	7	0.00315742
HNRNPH3	ZNF667-AS1	7	0.00315742
FBN1	HAND2-AS1	8	0.00315706
FBN1	MAGI2-AS3	8	0.00315706
SLC43A1	MAGI2-AS3	7	0.003156
SLC43A1	MEG3	7	0.003156
FAM160A2	MEG3	9	0.00315568
GRASP	HAND2-AS1	6	0.00315457
MLXIP	MEG3	7	0.00315457
ZSCAN18	ZNF667-AS1	8	0.00315457
HHIPL1	MAGI2-AS3	6	0.00315126
ZBED6CL	MAGI2-AS3	8	0.00315085
ZNF843	ZEB1-AS1	6	0.00314961
SLC29A4	MEG3	18	0.0031485
PPP1R3C	MAGI2-AS3	8	0.00314837
BMP1	MAGI2-AS3	8	0.00314589
BMP1	MEG3	8	0.00314589
BRIX1	ZNF667-AS1	5	0.00314268
DLL1	MEG3	10	0.00314268
GPC2	MEG3	8	0.00314218
CWF19L2	ZNF667-AS1	6	0.00314136
ABL2	HAND2-AS1	7	0.00313761
ABL2	MAGI2-AS3	7	0.00313761
NOG	HAND2-AS1	6	0.00313643
NOG	MAGI2-AS3	6	0.00313643
TUBA1A	MAGI2-AS3	7	0.0031362
KIAA0922	MAGI2-AS3	10	0.00313381
NAP1L2	ZEB1-AS1	8	0.00313357
DYNC1I2	ZNF667-AS1	8	0.00313112
HLX	HAND2-AS1	7	0.00312919
ARIH2OS	SEMA3B-AS1	5	0.00312891
MATN3	MAGI2-AS3	8	0.00312867
ACTR10	ZNF667-AS1	6	0.00312826
GABBR1	MAGI2-AS3	6	0.00312826
GABBR1	ZEB1-AS1	6	0.00312826
GPR1	MEG3	7	0.00312779
TMEM200B	MAGI2-AS3	8	0.00312744
ARMCX6	ZNF667-AS1	6	0.00312663
ADAMTS2	HAND2-AS1	7	0.0031264
ADAMTS4	HAND2-AS1	7	0.0031264
LMAN2L	ZNF667-AS1	7	0.0031264
ZC4H2	MAGI2-AS3	8	0.00312378
CNTN4	HAND2-AS1	7	0.00311943
CNTN4	MAGI2-AS3	7	0.00311943
P2RY12	HAND2-AS1	7	0.00311943
PABPC5	HAND2-AS1	10	0.00311915
ZNF586	ZNF667-AS1	7	0.00311665
RUFY3	MEG3	11	0.00311438
MEIS3	HAND2-AS1	8	0.00311405
C14orf180	HAND2-AS1	6	0.00311042
RGS4	MAGI2-AS3	10	0.00311042
TRIM6	MAGI2-AS3	10	0.00311042
GRIK2	HAND2-AS1	7	0.00310973
GRIK2	MEG3	7	0.00310973
DLGAP4	MEG3	9	0.00310881
COL4A1	MAGI2-AS3	8	0.0031068
KDM1A	ZNF667-AS1	8	0.00309717
ADAMTSL3	MAGI2-AS3	9	0.00309704
ARHGEF25	MEG3	8	0.00309598
CTC1	MEG3	8	0.00309598
GIT2	MEG3	9	0.00309491
DACT3	MEG3	8	0.00309239
CRY1	ZNF667-AS1	7	0.00309187
ZNF75A	MEG3	7	0.00308506
ZFP64	ZNF667-AS1	9	0.00308008
NCK2	ZNF667-AS1	6	0.0030785
KCNJ8	MAGI2-AS3	7	0.00307828
NPAS4	MEG3	9	0.00307692
SERPINH1	MAGI2-AS3	7	0.00307692
LRIG3	ZNF667-AS1	7	0.00307557
GUK1	SEMA3B-AS1	5	0.00307503
NDNF	HAND2-AS1	8	0.00307456
NDNF	MAGI2-AS3	8	0.00307456
PNMA1	ZNF667-AS1	8	0.00307456
RUFY2	MAGI2-AS3	8	0.00307338
FAM19A5	MAGI2-AS3	8	0.0030722
GCNT4	MAGI2-AS3	6	0.0030722
ZBTB25	MEG3	6	0.0030722
LRG1	ZEB1-AS1	8	0.00307102
ANKRD53	MAGI2-AS3	6	0.00307062
ANKRD53	MEG3	6	0.00307062
MAGED4	MEG3	8	0.00306984
MAGED4	SEMA3B-AS1	8	0.00306984
RBM48	ZNF667-AS1	8	0.00306984
FAM106A	MEG3	7	0.00306883
TFAP4	ZEB1-AS1	6	0.00306748
SERPINE1	HAND2-AS1	9	0.00306644
SERPINE1	MAGI2-AS3	9	0.00306644
SYF2	SEMA3B-AS1	5	0.0030656
CAPRIN2	MEG3	11	0.00306407
HPS5	MAGI2-AS3	7	0.00306346
APOBEC2	SEMA3B-AS1	5	0.00306185
ROBO4	MEG3	9	0.00306122
ARR3	SEMA3B-AS1	4	0.0030581
ADAMTS10	MAGI2-AS3	8	0.0030546
ADAMTS10	MEG3	8	0.0030546
THAP1	ZNF667-AS1	6	0.00305344
C17orf85	MEG3	7	0.00305277
TSSC4	SEMA3B-AS1	6	0.00305033
TAF7	ZNF667-AS1	7	0.00305011
MYL9	HAND2-AS1	8	0.00304878
ADAMTS7	MEG3	11	0.00304625
AGTR1	MAGI2-AS3	7	0.00304613
C2CD5	ZEB1-AS1	10	0.00304321
PPEF1	MAGI2-AS3	11	0.00304204
MAP4K3	ZEB1-AS1	9	0.00304157
NAPB	MEG3	12	0.00303567
EPDR1	ZNF667-AS1	7	0.00303556
PID1	MAGI2-AS3	7	0.00303556
TMED4	ZNF667-AS1	6	0.00303337
ZCCHC18	MEG3	9	0.00303337
ARL15	MAGI2-AS3	10	0.00303306
ACKR4	HAND2-AS1	7	0.0030303
GPBP1L1	ZNF667-AS1	7	0.0030303
GPR17	ZEB1-AS1	7	0.0030303
IL17D	SEMA3B-AS1	6	0.0030303
SIAH2	ZNF667-AS1	7	0.00302899
SLC26A10	MEG3	8	0.00302801
FRMD6	HAND2-AS1	7	0.00302506
FRMD6	MAGI2-AS3	7	0.00302506
QRFP	SEMA3B-AS1	5	0.0030248
MCCC1	ZNF667-AS1	6	0.00302115
AOC3	HAND2-AS1	9	0.00302013
AOC3	MEG3	9	0.00302013
NAP1L3	MAGI2-AS3	8	0.00302001
NAP1L3	ZEB1-AS1	8	0.00302001
GNB3	MEG3	8	0.00301887
YDJC	SEMA3B-AS1	4	0.00301887
TCF7L1	MAGI2-AS3	9	0.00301508
PREB	ZNF667-AS1	6	0.00301054
OLFML3	HAND2-AS1	6	0.00300903
THOC1	MEG3	6	0.00300752
EGR2	MAGI2-AS3	8	0.00300639
TBCK	ZEB1-AS1	7	0.00300429
HDGF	ZNF667-AS1	6	0.0030015
HTR2A	MAGI2-AS3	14	0.00299465
GPN1	ZNF667-AS1	7	0.00299401
SUMF1	ZNF667-AS1	7	0.00299401
LRCH2	MAGI2-AS3	9	0.00299302
HGF	MAGI2-AS3	6	0.00299103
ITGAX	HAND2-AS1	6	0.00299103
PLA2G5	MEG3	6	0.00298954
SLC35D3	MAGI2-AS3	7	0.00298762
TAS2R20	MEG3	7	0.00298635
PLOD2	MAGI2-AS3	6	0.00298359
TPGS2	ZNF667-AS1	7	0.00298126
GNG11	HAND2-AS1	9	0.00298112
CLMP	MAGI2-AS3	15	0.00298092
DNMT3A	MEG3	8	0.00298063
JAKMIP3	MEG3	9	0.00298013
ZMYM2	ZEB1-AS1	12	0.00297915
CD1C	HAND2-AS1	7	0.00297746
RAB10	ZNF667-AS1	10	0.00297089
PLA2R1	MAGI2-AS3	8	0.00297066
TMEM204	MAGI2-AS3	5	0.00296912
CDON	MAGI2-AS3	8	0.00296846
PLA2G4B	MEG3	8	0.00296736
SYNC	MAGI2-AS3	10	0.00296736
COL4A6	MEG3	9	0.00296443
GDF6	MAGI2-AS3	11	0.00296336
SDC1	MAGI2-AS3	9	0.00296248
B3GNT9	MAGI2-AS3	8	0.00296077
AMOTL1	MAGI2-AS3	6	0.00296004
ANKRD11	MEG3	6	0.00295858
ZNF35	ZNF667-AS1	8	0.00295858
ADCK5	SEMA3B-AS1	6	0.00295567
MXRA8	MAGI2-AS3	5	0.00295334
MEOX2	HAND2-AS1	7	0.00295234
TRO	ZEB1-AS1	7	0.0029511
DZIP1	HAND2-AS1	8	0.00295094
DZIP1	MEG3	8	0.00295094
PCSK5	MEG3	9	0.00295082
TGFBI	HAND2-AS1	8	0.00294985
TGFBI	MAGI2-AS3	8	0.00294985
MMP13	HAND2-AS1	8	0.00294768
PCDHGA12	MAGI2-AS3	8	0.00294551
UBA3	ZNF667-AS1	6	0.00294406
ZNF613	ZNF667-AS1	9	0.00294406
AGAP5	MEG3	8	0.00294226
PLCG1	HAND2-AS1	9	0.00294118
FKBP7	HAND2-AS1	8	0.0029401
NUDT11	HAND2-AS1	7	0.00293994
PTGIR	HAND2-AS1	6	0.00293974
FXR2	ZNF667-AS1	7	0.00293747
SETDB1	ZEB1-AS1	7	0.00293747
GLP2R	HAND2-AS1	11	0.00293725
PDLIM5	MAGI2-AS3	18	0.00293638
L3MBTL1	MEG3	10	0.002936
LSM14B	ZNF667-AS1	6	0.00293399
IMMT	ZNF667-AS1	7	0.00293378
HSPA12B	HAND2-AS1	10	0.00293341
AGAP9	MEG3	7	0.00293255
PPT2-EGFL8	MEG3	8	0.00293255
NT5E	MAGI2-AS3	10	0.00293083
COL4A5	MAGI2-AS3	21	0.00292969
TGFB3	HAND2-AS1	10	0.00292912
TGFB3	MAGI2-AS3	10	0.00292912
TMEM256-PLSCR3	MEG3	6	0.00292683
ZNF446	ZNF667-AS1	6	0.00292683
TSGA13	SEMA3B-AS1	6	0.0029254
FAM188B2	SEMA3B-AS1	6	0.00292398
PHYHIP	HAND2-AS1	9	0.00292398
ALDH9A1	ZNF667-AS1	7	0.00292276
DPYSL4	MEG3	8	0.00291864
C1QTNF1	HAND2-AS1	9	0.00291829
LOXHD1	MEG3	8	0.00291545
LRRC4B	HAND2-AS1	8	0.00291545
PLK2	MAGI2-AS3	8	0.00291545
CYP46A1	MEG3	7	0.00291424
CCDC183	SEMA3B-AS1	5	0.00291375
RGS16	HAND2-AS1	7	0.00291181
SORBS3	MAGI2-AS3	7	0.00291181
DISC1	MAGI2-AS3	8	0.00291015
SMTN	MEG3	9	0.00290604
ZNF682	MEG3	9	0.00290604
ZNF169	ZEB1-AS1	7	0.00290577
ZFP2	ZEB1-AS1	7	0.00290456
TSPAN11	HAND2-AS1	8	0.00290381
TSPAN11	MEG3	8	0.00290381
CYHR1	SEMA3B-AS1	5	0.00290192
ERRFI1	MEG3	8	0.0029017
CAB39	ZNF667-AS1	6	0.00290135
KIAA0391	ZNF667-AS1	8	0.0028996
COL6A2	MEG3	10	0.00289939
IFFO1	HAND2-AS1	8	0.0028975
IFFO1	MAGI2-AS3	8	0.0028975
CCDC36	HAND2-AS1	7	0.00289735
CCDC36	MEG3	7	0.00289735
MMP11	HAND2-AS1	6	0.00289715
TADA1	ZEB1-AS1	12	0.00289715
CCNG1	ZNF667-AS1	7	0.00289376
CLEC1A	HAND2-AS1	8	0.00289226
ZNF584	ZNF667-AS1	7	0.00289137
MYOZ3	MEG3	10	0.00288934
MSANTD2	MEG3	9	0.00288832
WWC2	MAGI2-AS3	8	0.00288809
ATP8B4	HAND2-AS1	7	0.0028866
CPZ	HAND2-AS1	7	0.00288541
CPZ	MEG3	7	0.00288541
DBF4B	MEG3	8	0.00288496
MEDAG	MAGI2-AS3	8	0.00288496
EFEMP1	MAGI2-AS3	7	0.00288422
EN1	HAND2-AS1	7	0.00288422
EN1	MAGI2-AS3	7	0.00288422
CKAP4	ZNF667-AS1	9	0.00288369
RAN	ZNF667-AS1	7	0.00288303
CNNM2	SEMA3B-AS1	6	0.00288184
POSTN	HAND2-AS1	9	0.00287816
NEXN	HAND2-AS1	8	0.00287047
ELN	HAND2-AS1	10	0.00287026
STRADA	MEG3	9	0.00286807
NONO	ZNF667-AS1	7	0.00286768
FBLN1	HAND2-AS1	7	0.0028665
C3orf80	HAND2-AS1	8	0.00286533
C3orf80	MAGI2-AS3	8	0.00286533
ITGA5	MAGI2-AS3	8	0.00286225
ITGA8	MEG3	8	0.00286225
GAS1	HAND2-AS1	9	0.00286169
TBXA2R	HAND2-AS1	6	0.00285714
USP21	ZEB1-AS1	7	0.00285714
CRHR1	MAGI2-AS3	7	0.00285598
SYTL2	HAND2-AS1	6	0.00285578
NUP133	ZNF667-AS1	8	0.0028551
COMP	HAND2-AS1	7	0.00285481
CBLN4	HAND2-AS1	9	0.00285352
EDA2R	HAND2-AS1	8	0.00285307
PIK3R5	HAND2-AS1	6	0.00285036
TBC1D8B	MAGI2-AS3	7	0.002849
NPNT	MAGI2-AS3	12	0.00284562
IGDCC4	MAGI2-AS3	7	0.00284553
IGDCC4	MEG3	7	0.00284553
SSC5D	HAND2-AS1	9	0.0028436
TTLL3	MEG3	9	0.0028436
FAM161A	ZEB1-AS1	7	0.00284206
DZIP1L	MEG3	8	0.00283889
TTLL7	MEG3	6	0.00283822
MSTN	MEG3	8	0.00283789
ASPN	MAGI2-AS3	7	0.00283745
NT5C2	SEMA3B-AS1	8	0.00283587
NEFM	MAGI2-AS3	7	0.00283516
RCVRN	HAND2-AS1	7	0.00283516
NAT6	SEMA3B-AS1	6	0.00283286
VCAM1	HAND2-AS1	8	0.00283186
C2orf27A	MAGI2-AS3	7	0.00283172
NKD2	MAGI2-AS3	7	0.00283172
GPR63	MAGI2-AS3	21	0.00282448
PRTG	MAGI2-AS3	10	0.00282406
CCDC27	SEMA3B-AS1	6	0.00282353
FAM160B1	MAGI2-AS3	8	0.00282287
BMP2	HAND2-AS1	10	0.00282087
ISLR	MAGI2-AS3	6	0.00281955
BCHE	MAGI2-AS3	7	0.00281804
DDX1	ZNF667-AS1	7	0.00281804
CHRD	MAGI2-AS3	7	0.00281577
CHRD	MEG3	7	0.00281577
AGBL5	ZEB1-AS1	7	0.0028135
GORAB	ZEB1-AS1	7	0.00281237
COL16A1	HAND2-AS1	8	0.00281195
COL16A1	MEG3	8	0.00281195
NPY5R	HAND2-AS1	7	0.00281124
ZNF222	ZNF667-AS1	7	0.00281012
ACTA2	HAND2-AS1	5	0.00280899
MAGED2	ZNF667-AS1	6	0.00280899
MSLN	SEMA3B-AS1	6	0.00280767
SLC25A27	MEG3	7	0.00280674
PDE5A	MAGI2-AS3	6	0.00280505
SCG2	HAND2-AS1	8	0.00280407
MARVELD1	MAGI2-AS3	9	0.00280112
DHX57	ZEB1-AS1	8	0.00280014
DHX57	ZNF667-AS1	8	0.00280014
FSTL3	HAND2-AS1	7	0.00279888
ERCC3	ZNF667-AS1	7	0.00279664
FAM19A2	ZEB1-AS1	8	0.00279623
TCEA3	SEMA3B-AS1	5	0.00279486
ATP8B2	MAGI2-AS3	7	0.00279441
TMX3	MAGI2-AS3	8	0.00279232
C2orf73	ZEB1-AS1	6	0.002792
CDRT4	MEG3	7	0.00279107
FAM101A	HAND2-AS1	6	0.0027907
FAM101A	MAGI2-AS3	6	0.0027907
TSC22D2	MAGI2-AS3	9	0.0027907
SFRP4	HAND2-AS1	8	0.0027894
SFRP4	MAGI2-AS3	8	0.0027894
NICN1	ZEB1-AS1	9	0.00278897
COMMD6	SEMA3B-AS1	5	0.00278862
ARSB	HAND2-AS1	7	0.00278662
PAPSS1	ZNF667-AS1	7	0.00278662
TMEM119	MAGI2-AS3	8	0.00278649
KIAA1586	ZNF667-AS1	6	0.00278552
ZNF17	ZNF667-AS1	7	0.0027833
THAP9	ZEB1-AS1	9	0.00277778
EVI2A	HAND2-AS1	8	0.00277489
HNRNPK	ZNF667-AS1	8	0.00277489
LRRC70	HAND2-AS1	6	0.00277393
CHPF	HAND2-AS1	7	0.00277338
CHPF	MAGI2-AS3	7	0.00277338
WDR70	ZNF667-AS1	6	0.00277264
LEKR1	ZEB1-AS1	7	0.00277118
PPP1R12C	MEG3	6	0.00277008
SNED1	MEG3	8	0.00277008
EOGT	HAND2-AS1	9	0.00276923
PSD3	MEG3	8	0.00276912
TDG	ZNF667-AS1	7	0.00276899
NPY1R	MAGI2-AS3	11	0.0027673
CSDC2	MAGI2-AS3	7	0.0027668
CSDC2	MEG3	7	0.0027668
TRPC4AP	ZNF667-AS1	6	0.0027637
PRND	MAGI2-AS3	11	0.00276312
KCNG1	ZEB1-AS1	7	0.00276243
ULK1	MEG3	8	0.00276148
RGPD3	MAGI2-AS3	10	0.00275938
FAM69A	MAGI2-AS3	7	0.00275916
FOXC2	MAGI2-AS3	8	0.00275862
NOX1	SEMA3B-AS1	6	0.00275862
SULT1C4	MAGI2-AS3	8	0.00275862
PDPN	MAGI2-AS3	7	0.00275699
PIAS3	MEG3	8	0.00275672
ZNF781	MEG3	9	0.00275566
SLC4A1AP	ZNF667-AS1	7	0.00275482
F2RL2	HAND2-AS1	9	0.00275398
F2RL2	MAGI2-AS3	9	0.00275398
AJUBA	MAGI2-AS3	8	0.00275387
BMP1	MEG3	7	0.00275265
HOXA1	HAND2-AS1	7	0.00275265
MAB21L2	HAND2-AS1	7	0.00275265
GXYLT2	MAGI2-AS3	9	0.00275145
GIT2	MAGI2-AS3	8	0.00275103
SKP2	ZNF667-AS1	9	0.00274809
PRSS35	MEG3	7	0.00274617
PRMT5	ZNF667-AS1	6	0.002746
ZNF223	ZNF667-AS1	6	0.002746
KCNE4	MAGI2-AS3	8	0.00274443
CD248	HAND2-AS1	7	0.00274402
CD248	MAGI2-AS3	7	0.00274402
GREM1	MAGI2-AS3	11	0.00274246
SATB1	MAGI2-AS3	6	0.00274223
AKIRIN1	ZNF667-AS1	7	0.00274187
NAP1L2	MAGI2-AS3	7	0.00274187
GOLGA8M	HAND2-AS1	6	0.00274098
GOLGA8M	MEG3	6	0.00274098
FHOD1	MEG3	7	0.0027408
NPIPB3	MEG3	9	0.00274056
NPIPB5	MEG3	9	0.00274056
PLEKHH2	MAGI2-AS3	8	0.00273879
PLEKHH2	MEG3	8	0.00273879
INMT	MAGI2-AS3	7	0.00273865
ANTXR2	HAND2-AS1	6	0.00273723
ANTXR2	MAGI2-AS3	6	0.00273723
TMEM200B	HAND2-AS1	7	0.00273651
TMEM200B	MEG3	7	0.00273651
ACAA2	ZNF667-AS1	8	0.00273411
ILK	SEMA3B-AS1	5	0.00273373
AXIN2	MAGI2-AS3	11	0.0027336
APP	MAGI2-AS3	9	0.00273141
EFS	MAGI2-AS3	7	0.00273117
METAP2	ZNF667-AS1	9	0.00273058
TRIM3	MEG3	7	0.00273011
IL18R1	HAND2-AS1	9	0.0027281
IL18R1	MEG3	9	0.0027281
HTR1B	MAGI2-AS3	7	0.00272586
MEIS3	MAGI2-AS3	7	0.0027248
MEIS3	MEG3	7	0.0027248
ARL10	MAGI2-AS3	24	0.00272294
CEP70	ZNF667-AS1	7	0.00272268
IGFBP4	MAGI2-AS3	6	0.00272109
ROBO4	HAND2-AS1	8	0.00272109
MRPS14	ZNF667-AS1	6	0.00271862
HOXA3	HAND2-AS1	7	0.00271845
TMEFF1	ZEB1-AS1	7	0.00271845
MAP3K15	MEG3	7	0.00271739
ABCC10	MEG3	8	0.00271647
DLC1	MAGI2-AS3	16	0.00271601
DHX37	ZNF667-AS1	8	0.00271463
KLHL4	HAND2-AS1	9	0.00271411
KLHL4	MEG3	9	0.00271411
WDR86	HAND2-AS1	9	0.00271411
FAM214B	HAND2-AS1	8	0.00271278
HNRNPH1	MEG3	7	0.00271213
HTR7	HAND2-AS1	7	0.00271213
HTR7	MAGI2-AS3	7	0.00271213
FERMT2	HAND2-AS1	9	0.00271166
CPE	MAGI2-AS3	7	0.00271108
SCAP	ZNF667-AS1	8	0.00271003
ARHGEF25	HAND2-AS1	7	0.00270898
ARHGEF25	MAGI2-AS3	7	0.00270898
DENND4B	MEG3	8	0.00270819
ATP1B1	ZNF667-AS1	6	0.00270758
[truncated: 2,856 more rows]
