# Supplementary material for: Ten Hypermethylated lncRNA Genes Are Specifically Involved in the Initiation, Progression, and Lymphatic and Peritoneal Metastasis of Epithelial Ovarian Cancer
Source: Int J Mol Sci. 2024 Nov 4;25(21):11843. doi: 10.3390/ijms252111843 (PMC11547154; doi:10.3390/ijms252111843)
Supplement: Supplementary file 1 [file ijms-25-11843-s001.zip › Table S22_lncRNA-miRNA_-0.6_2024.10.10.xlsx]

## Sheet: lncRNA_and_miRNA_with_3p_and_5p
Supplementary Table S22: Screening of miRNAs negatively correlated with 10 lncRNAs at rs < -0.6 using the GSE119055 dataset.
miRNA	lncRNA	rs	p-value
hsa-let-7a-5p	ENSG00000244558|20|43323533|43374662|-|51130|1226|RP11-445H22.4|antisense	-0.665849	0.00352475
hsa-let-7a-5p	ENSG00000261713|16|1114093|1128707|-|14615|3262|SSTR5-AS1|processed_transcript	-0.666368	0.00348988
hsa-let-7a-3p	ENSG00000234741|1|173833038|173838020|-|4983|3631|GAS5|processed_transcript	-0.638872	0.00576809
hsa-let-7a-3p	ENSG00000234456|7|79082198|79100524|+|18327|9849|MAGI2-AS3|processed_transcript	-0.633967	0.00627821
hsa-let-7a-3p	ENSG00000214548|14|101245747|101327368|+|81622|15769|MEG3|lincRNA	-0.631515	0.00654653
hsa-let-7a-3p	ENSG00000245910|8|67833919|67838633|-|4715|1247|SNHG6|processed_transcript	-0.728388	0.000913651
hsa-let-7a-3p	ENSG00000261713|16|1114093|1128707|-|14615|3262|SSTR5-AS1|processed_transcript	-0.671343	0.00316968
hsa-let-7a-3p	ENSG00000237036|10|31495207|31609376|-|114170|3831|ZEB1-AS1|processed_transcript	-0.625383	0.00725782
hsa-let-7b-5p	ENSG00000244558|20|43323533|43374662|-|51130|1226|RP11-445H22.4|antisense	-0.641718	0.00548779
hsa-let-7b-5p	ENSG00000234456|7|79082198|79100524|+|18327|9849|MAGI2-AS3|processed_transcript	-0.622931	0.00755911
hsa-let-7b-5p	ENSG00000261713|16|1114093|1128707|-|14615|3262|SSTR5-AS1|processed_transcript	-0.621009	0.00780215
hsa-let-7b-5p	ENSG00000237036|10|31495207|31609376|-|114170|3831|ZEB1-AS1|processed_transcript	-0.620478	0.00787035
hsa-let-7b-3p	ENSG00000244558|20|43323533|43374662|-|51130|1226|RP11-445H22.4|antisense	-0.642157	0.00665223
hsa-let-7b-3p	ENSG00000234456|7|79082198|79100524|+|18327|9849|MAGI2-AS3|processed_transcript	-0.664216	0.00461601
hsa-let-7b-3p	ENSG00000214548|14|101245747|101327368|+|81622|15769|MEG3|lincRNA	-0.695279	0.00194458
hsa-let-7b-3p	ENSG00000237036|10|31495207|31609376|-|114170|3831|ZEB1-AS1|processed_transcript	-0.769608	0.000466769
hsa-let-7b-3p	ENSG00000166770|19|56988619|57012035|+|23417|3623|ZNF667-AS1|lincRNA	-0.639706	0.00691683
hsa-let-7d-5p	ENSG00000261713|16|1114093|1128707|-|14615|3262|SSTR5-AS1|processed_transcript	-0.648262	0.00488476
hsa-let-7d-3p	ENSG00000237125|4|174448421|174512475|+|64055|9829|HAND2-AS1|antisense	-0.671569	0.00406139
hsa-let-7d-3p	ENSG00000232352|3|50304073|50304803|-|731|338|SEMA3B-AS1|antisense	-0.708333	0.00202568
hsa-let-7e-5p	ENSG00000237125|4|174448421|174512475|+|64055|9829|HAND2-AS1|antisense	-0.637255	0.00718979
hsa-let-7e-5p	ENSG00000232352|3|50304073|50304803|-|731|338|SEMA3B-AS1|antisense	-0.632353	0.00776159
hsa-let-7e-5p	ENSG00000261713|16|1114093|1128707|-|14615|3262|SSTR5-AS1|processed_transcript	-0.745739	0.000588726
hsa-let-7e-3p	ENSG00000244558|20|43323533|43374662|-|51130|1226|RP11-445H22.4|antisense	-0.643777	0.00529191
hsa-let-7e-3p	ENSG00000234456|7|79082198|79100524|+|18327|9849|MAGI2-AS3|processed_transcript	-0.656863	0.00522956
hsa-let-7e-3p	ENSG00000214548|14|101245747|101327368|+|81622|15769|MEG3|lincRNA	-0.727941	0.00133424
hsa-let-7e-3p	ENSG00000232352|3|50304073|50304803|-|731|338|SEMA3B-AS1|antisense	-0.669118	0.00423999
hsa-let-7e-3p	ENSG00000261713|16|1114093|1128707|-|14615|3262|SSTR5-AS1|processed_transcript	-0.66881	0.00332961
hsa-let-7f-5p	ENSG00000234741|1|173833038|173838020|-|4983|3631|GAS5|processed_transcript	-0.629902	0.00806083
hsa-let-7f-5p	ENSG00000244558|20|43323533|43374662|-|51130|1226|RP11-445H22.4|antisense	-0.661765	0.00481375
hsa-let-7f-5p	ENSG00000214548|14|101245747|101327368|+|81622|15769|MEG3|lincRNA	-0.613121	0.00886606
hsa-let-7f-5p	ENSG00000261713|16|1114093|1128707|-|14615|3262|SSTR5-AS1|processed_transcript	-0.609394	0.00940749
hsa-let-7f-5p	ENSG00000237036|10|31495207|31609376|-|114170|3831|ZEB1-AS1|processed_transcript	-0.634804	0.00747131
hsa-let-7f-1-3p	ENSG00000234741|1|173833038|173838020|-|4983|3631|GAS5|processed_transcript	-0.644608	0.0063958
hsa-let-7f-1-3p	ENSG00000232352|3|50304073|50304803|-|731|338|SEMA3B-AS1|antisense	-0.620478	0.00787035
hsa-let-7f-2-3p	ENSG00000237125|4|174448421|174512475|+|64055|9829|HAND2-AS1|antisense	-0.8	0.00011545
hsa-let-7f-2-3p	ENSG00000244558|20|43323533|43374662|-|51130|1226|RP11-445H22.4|antisense	-0.669528	0.0032836
hsa-let-7f-2-3p	ENSG00000232352|3|50304073|50304803|-|731|338|SEMA3B-AS1|antisense	-0.645003	0.00517796
hsa-let-7f-2-3p	ENSG00000261713|16|1114093|1128707|-|14615|3262|SSTR5-AS1|processed_transcript	-0.612773	0.00891557
hsa-let-7f-2-3p	ENSG00000166770|19|56988619|57012035|+|23417|3623|ZNF667-AS1|lincRNA	-0.662171	0.00378009
hsa-miR-15a-5p	ENSG00000244558|20|43323533|43374662|-|51130|1226|RP11-445H22.4|antisense	-0.626994	0.00706519
hsa-miR-15a-5p	ENSG00000234456|7|79082198|79100524|+|18327|9849|MAGI2-AS3|processed_transcript	-0.64951	0.00590668
hsa-miR-15a-5p	ENSG00000214548|14|101245747|101327368|+|81622|15769|MEG3|lincRNA	-0.681373	0.00340598
hsa-miR-15a-3p	ENSG00000234741|1|173833038|173838020|-|4983|3631|GAS5|processed_transcript	-0.630288	0.00668411
hsa-miR-15a-3p	ENSG00000244558|20|43323533|43374662|-|51130|1226|RP11-445H22.4|antisense	-0.753374	0.00047992
hsa-miR-15a-3p	ENSG00000214548|14|101245747|101327368|+|81622|15769|MEG3|lincRNA	-0.610668	0.00921943
hsa-miR-15a-3p	ENSG00000237036|10|31495207|31609376|-|114170|3831|ZEB1-AS1|processed_transcript	-0.667076	0.00344282
hsa-miR-15a-3p	ENSG00000166770|19|56988619|57012035|+|23417|3623|ZNF667-AS1|lincRNA	-0.605763	0.00995986
hsa-miR-16-5p	ENSG00000234741|1|173833038|173838020|-|4983|3631|GAS5|processed_transcript	-0.620098	0.00935155
hsa-miR-16-5p	ENSG00000234456|7|79082198|79100524|+|18327|9849|MAGI2-AS3|processed_transcript	-0.671569	0.00406139
hsa-miR-16-5p	ENSG00000232352|3|50304073|50304803|-|731|338|SEMA3B-AS1|antisense	-0.698529	0.00246311
hsa-miR-16-5p	ENSG00000245910|8|67833919|67838633|-|4715|1247|SNHG6|processed_transcript	-0.620098	0.00935155
hsa-miR-16-5p	ENSG00000166770|19|56988619|57012035|+|23417|3623|ZNF667-AS1|lincRNA	-0.723039	0.00148644
hsa-miR-16-1-3p	ENSG00000237125|4|174448421|174512475|+|64055|9829|HAND2-AS1|antisense	-0.610668	0.00921943
hsa-miR-16-1-3p	ENSG00000214548|14|101245747|101327368|+|81622|15769|MEG3|lincRNA	-0.611043	0.00916475
hsa-miR-16-1-3p	ENSG00000261713|16|1114093|1128707|-|14615|3262|SSTR5-AS1|processed_transcript	-0.701831	0.00168774
hsa-miR-17-5p	ENSG00000234456|7|79082198|79100524|+|18327|9849|MAGI2-AS3|processed_transcript	-0.713235	0.00183128
hsa-miR-17-5p	ENSG00000166770|19|56988619|57012035|+|23417|3623|ZNF667-AS1|lincRNA	-0.625	0.00868702
hsa-miR-17-3p	ENSG00000234741|1|173833038|173838020|-|4983|3631|GAS5|processed_transcript	-0.688725	0.0029721
hsa-miR-17-3p	ENSG00000237125|4|174448421|174512475|+|64055|9829|HAND2-AS1|antisense	-0.629902	0.00806083
hsa-miR-17-3p	ENSG00000244558|20|43323533|43374662|-|51130|1226|RP11-445H22.4|antisense	-0.671166	0.00318062
hsa-miR-17-3p	ENSG00000214548|14|101245747|101327368|+|81622|15769|MEG3|lincRNA	-0.644608	0.0063958
hsa-miR-17-3p	ENSG00000232352|3|50304073|50304803|-|731|338|SEMA3B-AS1|antisense	-0.669118	0.00423999
hsa-miR-17-3p	ENSG00000261713|16|1114093|1128707|-|14615|3262|SSTR5-AS1|processed_transcript	-0.608591	0.00952747
hsa-miR-18a-5p	ENSG00000234741|1|173833038|173838020|-|4983|3631|GAS5|processed_transcript	-0.625	0.00868702
hsa-miR-18a-5p	ENSG00000237125|4|174448421|174512475|+|64055|9829|HAND2-AS1|antisense	-0.660944	0.00386847
hsa-miR-18a-5p	ENSG00000234456|7|79082198|79100524|+|18327|9849|MAGI2-AS3|processed_transcript	-0.686275	0.00311153
hsa-miR-18a-5p	ENSG00000166770|19|56988619|57012035|+|23417|3623|ZNF667-AS1|lincRNA	-0.620098	0.00935155
hsa-miR-18a-3p	ENSG00000234456|7|79082198|79100524|+|18327|9849|MAGI2-AS3|processed_transcript	-0.637255	0.00718979
hsa-miR-18a-3p	ENSG00000214548|14|101245747|101327368|+|81622|15769|MEG3|lincRNA	-0.772059	0.000434548
hsa-miR-18a-3p	ENSG00000232352|3|50304073|50304803|-|731|338|SEMA3B-AS1|antisense	-0.633967	0.00627821
hsa-miR-18a-3p	ENSG00000261713|16|1114093|1128707|-|14615|3262|SSTR5-AS1|processed_transcript	-0.723856	0.00101939
hsa-miR-18a-3p	ENSG00000237036|10|31495207|31609376|-|114170|3831|ZEB1-AS1|processed_transcript	-0.625	0.00868702
hsa-miR-19a-5p	ENSG00000244558|20|43323533|43374662|-|51130|1226|RP11-445H22.4|antisense	-0.636366	0.00602442
hsa-miR-19a-5p	ENSG00000234456|7|79082198|79100524|+|18327|9849|MAGI2-AS3|processed_transcript	-0.616709	0.00836856
hsa-miR-19a-5p	ENSG00000166770|19|56988619|57012035|+|23417|3623|ZNF667-AS1|lincRNA	-0.658479	0.00405125
hsa-miR-19a-3p	ENSG00000234741|1|173833038|173838020|-|4983|3631|GAS5|processed_transcript	-0.693627	0.00270814
hsa-miR-19a-3p	ENSG00000244558|20|43323533|43374662|-|51130|1226|RP11-445H22.4|antisense	-0.625	0.00868702
hsa-miR-19a-3p	ENSG00000245910|8|67833919|67838633|-|4715|1247|SNHG6|processed_transcript	-0.676471	0.00372219
hsa-miR-19a-3p	ENSG00000237036|10|31495207|31609376|-|114170|3831|ZEB1-AS1|processed_transcript	-0.622549	0.00901438
hsa-miR-19b-1-5p	ENSG00000234741|1|173833038|173838020|-|4983|3631|GAS5|processed_transcript	-0.656863	0.00522956
hsa-miR-19b-1-5p	ENSG00000237125|4|174448421|174512475|+|64055|9829|HAND2-AS1|antisense	-0.696078	0.00258332
hsa-miR-19b-1-5p	ENSG00000234456|7|79082198|79100524|+|18327|9849|MAGI2-AS3|processed_transcript	-0.644608	0.0063958
hsa-miR-19b-1-5p	ENSG00000214548|14|101245747|101327368|+|81622|15769|MEG3|lincRNA	-0.860294	0
hsa-miR-19b-1-5p	ENSG00000232352|3|50304073|50304803|-|731|338|SEMA3B-AS1|antisense	-0.680564	0.0026394
hsa-miR-19b-1-5p	ENSG00000245910|8|67833919|67838633|-|4715|1247|SNHG6|processed_transcript	-0.64951	0.00590668
hsa-miR-19b-1-5p	ENSG00000261713|16|1114093|1128707|-|14615|3262|SSTR5-AS1|processed_transcript	-0.746399	0.000578576
hsa-miR-19b-3p	ENSG00000234741|1|173833038|173838020|-|4983|3631|GAS5|processed_transcript	-0.647059	0.00614735
hsa-miR-19b-3p	ENSG00000237125|4|174448421|174512475|+|64055|9829|HAND2-AS1|antisense	-0.659314	0.00501821
hsa-miR-19b-3p	ENSG00000245910|8|67833919|67838633|-|4715|1247|SNHG6|processed_transcript	-0.718137	0.00165183
hsa-miR-19b-3p	ENSG00000237036|10|31495207|31609376|-|114170|3831|ZEB1-AS1|processed_transcript	-0.637255	0.00718979
hsa-miR-19b-2-5p	ENSG00000234741|1|173833038|173838020|-|4983|3631|GAS5|processed_transcript	-0.72549	0.00140874
hsa-miR-19b-2-5p	ENSG00000244558|20|43323533|43374662|-|51130|1226|RP11-445H22.4|antisense	-0.632353	0.00776159
hsa-miR-19b-2-5p	ENSG00000234456|7|79082198|79100524|+|18327|9849|MAGI2-AS3|processed_transcript	-0.686275	0.00311153
hsa-miR-19b-2-5p	ENSG00000261713|16|1114093|1128707|-|14615|3262|SSTR5-AS1|processed_transcript	-0.653464	0.00444459
hsa-miR-19b-2-5p	ENSG00000237036|10|31495207|31609376|-|114170|3831|ZEB1-AS1|processed_transcript	-0.622549	0.00901438
hsa-miR-19b-2-5p	ENSG00000166770|19|56988619|57012035|+|23417|3623|ZNF667-AS1|lincRNA	-0.622549	0.00901438
hsa-miR-20a-5p	ENSG00000244558|20|43323533|43374662|-|51130|1226|RP11-445H22.4|antisense	-0.647059	0.00614735
hsa-miR-20a-5p	ENSG00000234456|7|79082198|79100524|+|18327|9849|MAGI2-AS3|processed_transcript	-0.656863	0.00522956
hsa-miR-20a-5p	ENSG00000232352|3|50304073|50304803|-|731|338|SEMA3B-AS1|antisense	-0.70098	0.00234737
hsa-miR-20a-5p	ENSG00000166770|19|56988619|57012035|+|23417|3623|ZNF667-AS1|lincRNA	-0.659314	0.00501821
hsa-miR-20a-3p	ENSG00000234741|1|173833038|173838020|-|4983|3631|GAS5|processed_transcript	-0.672393	0.00310523
hsa-miR-20a-3p	ENSG00000261713|16|1114093|1128707|-|14615|3262|SSTR5-AS1|processed_transcript	-0.620565	0.00785917
hsa-miR-21-5p	ENSG00000234741|1|173833038|173838020|-|4983|3631|GAS5|processed_transcript	-0.635193	0.00614741
hsa-miR-21-5p	ENSG00000237125|4|174448421|174512475|+|64055|9829|HAND2-AS1|antisense	-0.60699	0.00977046
hsa-miR-21-5p	ENSG00000214548|14|101245747|101327368|+|81622|15769|MEG3|lincRNA	-0.611895	0.00904137
hsa-miR-21-5p	ENSG00000245910|8|67833919|67838633|-|4715|1247|SNHG6|processed_transcript	-0.6168	0.00835636
hsa-miR-21-5p	ENSG00000261713|16|1114093|1128707|-|14615|3262|SSTR5-AS1|processed_transcript	-0.651073	0.00464276
hsa-miR-21-5p	ENSG00000166770|19|56988619|57012035|+|23417|3623|ZNF667-AS1|lincRNA	-0.664623	0.00360825
hsa-miR-21-3p	ENSG00000232352|3|50304073|50304803|-|731|338|SEMA3B-AS1|antisense	-0.692025	0.00208359
hsa-miR-21-3p	ENSG00000261713|16|1114093|1128707|-|14615|3262|SSTR5-AS1|processed_transcript	-0.621703	0.00771365
hsa-miR-21-3p	ENSG00000237036|10|31495207|31609376|-|114170|3831|ZEB1-AS1|processed_transcript	-0.686695	0.00232872
hsa-miR-21-3p	ENSG00000166770|19|56988619|57012035|+|23417|3623|ZNF667-AS1|lincRNA	-0.622931	0.00755911
hsa-miR-22-5p	ENSG00000234741|1|173833038|173838020|-|4983|3631|GAS5|processed_transcript	-0.713235	0.00183128
hsa-miR-22-5p	ENSG00000237125|4|174448421|174512475|+|64055|9829|HAND2-AS1|antisense	-0.656863	0.00522956
hsa-miR-22-5p	ENSG00000244558|20|43323533|43374662|-|51130|1226|RP11-445H22.4|antisense	-0.676471	0.00372219
hsa-miR-22-5p	ENSG00000214548|14|101245747|101327368|+|81622|15769|MEG3|lincRNA	-0.625	0.00868702
hsa-miR-22-5p	ENSG00000237036|10|31495207|31609376|-|114170|3831|ZEB1-AS1|processed_transcript	-0.661765	0.00481375
hsa-miR-22-3p	ENSG00000234741|1|173833038|173838020|-|4983|3631|GAS5|processed_transcript	-0.735294	0.00112889
hsa-miR-23a-5p	ENSG00000234456|7|79082198|79100524|+|18327|9849|MAGI2-AS3|processed_transcript	-0.659314	0.00501821
hsa-miR-23a-5p	ENSG00000166770|19|56988619|57012035|+|23417|3623|ZNF667-AS1|lincRNA	-0.656863	0.00522956
hsa-miR-23a-3p	ENSG00000237125|4|174448421|174512475|+|64055|9829|HAND2-AS1|antisense	-0.613121	0.00886606
hsa-miR-23a-3p	ENSG00000214548|14|101245747|101327368|+|81622|15769|MEG3|lincRNA	-0.64951	0.00590668
hsa-miR-23a-3p	ENSG00000166770|19|56988619|57012035|+|23417|3623|ZNF667-AS1|lincRNA	-0.708333	0.00202568
hsa-miR-24-1-5p	ENSG00000237125|4|174448421|174512475|+|64055|9829|HAND2-AS1|antisense	-0.629902	0.00806083
hsa-miR-24-1-5p	ENSG00000234456|7|79082198|79100524|+|18327|9849|MAGI2-AS3|processed_transcript	-0.740196	0.00100617
hsa-miR-24-1-5p	ENSG00000214548|14|101245747|101327368|+|81622|15769|MEG3|lincRNA	-0.671569	0.00406139
hsa-miR-24-1-5p	ENSG00000245910|8|67833919|67838633|-|4715|1247|SNHG6|processed_transcript	-0.708333	0.00202568
hsa-miR-24-1-5p	ENSG00000261713|16|1114093|1128707|-|14615|3262|SSTR5-AS1|processed_transcript	-0.618156	0.00817448
hsa-miR-24-3p	ENSG00000237125|4|174448421|174512475|+|64055|9829|HAND2-AS1|antisense	-0.621705	0.00771348
hsa-miR-24-3p	ENSG00000244558|20|43323533|43374662|-|51130|1226|RP11-445H22.4|antisense	-0.66135	0.00383907
hsa-miR-24-3p	ENSG00000234456|7|79082198|79100524|+|18327|9849|MAGI2-AS3|processed_transcript	-0.637646	0.00589238
hsa-miR-24-3p	ENSG00000245910|8|67833919|67838633|-|4715|1247|SNHG6|processed_transcript	-0.60699	0.00977046
hsa-miR-24-3p	ENSG00000166770|19|56988619|57012035|+|23417|3623|ZNF667-AS1|lincRNA	-0.692827	0.0020486
hsa-miR-24-2-5p	ENSG00000234456|7|79082198|79100524|+|18327|9849|MAGI2-AS3|processed_transcript	-0.691176	0.00283768
hsa-miR-24-2-5p	ENSG00000214548|14|101245747|101327368|+|81622|15769|MEG3|lincRNA	-0.779412	0.00034744
hsa-miR-24-2-5p	ENSG00000261713|16|1114093|1128707|-|14615|3262|SSTR5-AS1|processed_transcript	-0.65418	0.00438662
hsa-miR-24-2-5p	ENSG00000237036|10|31495207|31609376|-|114170|3831|ZEB1-AS1|processed_transcript	-0.629902	0.00806083
hsa-miR-25-5p	ENSG00000234741|1|173833038|173838020|-|4983|3631|GAS5|processed_transcript	-0.654412	0.00544797
hsa-miR-25-5p	ENSG00000237125|4|174448421|174512475|+|64055|9829|HAND2-AS1|antisense	-0.651961	0.00567361
hsa-miR-25-5p	ENSG00000244558|20|43323533|43374662|-|51130|1226|RP11-445H22.4|antisense	-0.661765	0.00481375
hsa-miR-25-5p	ENSG00000214548|14|101245747|101327368|+|81622|15769|MEG3|lincRNA	-0.691176	0.00283768
hsa-miR-25-5p	ENSG00000245910|8|67833919|67838633|-|4715|1247|SNHG6|processed_transcript	-0.791667	0.000230574
hsa-miR-25-5p	ENSG00000237036|10|31495207|31609376|-|114170|3831|ZEB1-AS1|processed_transcript	-0.656863	0.00522956
hsa-miR-25-3p	ENSG00000237125|4|174448421|174512475|+|64055|9829|HAND2-AS1|antisense	-0.608216	0.00958395
hsa-miR-25-3p	ENSG00000244558|20|43323533|43374662|-|51130|1226|RP11-445H22.4|antisense	-0.613121	0.00886606
hsa-miR-25-3p	ENSG00000234456|7|79082198|79100524|+|18327|9849|MAGI2-AS3|processed_transcript	-0.637255	0.00718979
hsa-miR-25-3p	ENSG00000214548|14|101245747|101327368|+|81622|15769|MEG3|lincRNA	-0.622549	0.00901438
hsa-miR-25-3p	ENSG00000232352|3|50304073|50304803|-|731|338|SEMA3B-AS1|antisense	-0.625	0.00868702
hsa-miR-25-3p	ENSG00000245910|8|67833919|67838633|-|4715|1247|SNHG6|processed_transcript	-0.625	0.00868702
hsa-miR-25-3p	ENSG00000166770|19|56988619|57012035|+|23417|3623|ZNF667-AS1|lincRNA	-0.632353	0.00776159
hsa-miR-26a-5p	ENSG00000234456|7|79082198|79100524|+|18327|9849|MAGI2-AS3|processed_transcript	-0.648682	0.00484796
hsa-miR-26a-5p	ENSG00000237036|10|31495207|31609376|-|114170|3831|ZEB1-AS1|processed_transcript	-0.718578	0.00115508
hsa-miR-26a-1-3p	ENSG00000237125|4|174448421|174512475|+|64055|9829|HAND2-AS1|antisense	-0.707619	0.00148466
hsa-miR-26a-1-3p	ENSG00000244558|20|43323533|43374662|-|51130|1226|RP11-445H22.4|antisense	-0.607254	0.00973007
hsa-miR-26a-1-3p	ENSG00000234456|7|79082198|79100524|+|18327|9849|MAGI2-AS3|processed_transcript	-0.751845	0.000500251
hsa-miR-26a-1-3p	ENSG00000214548|14|101245747|101327368|+|81622|15769|MEG3|lincRNA	-0.800985	0.000111595
hsa-miR-26a-1-3p	ENSG00000232352|3|50304073|50304803|-|731|338|SEMA3B-AS1|antisense	-0.698219	0.00182564
hsa-miR-26a-1-3p	ENSG00000245910|8|67833919|67838633|-|4715|1247|SNHG6|processed_transcript	-0.64128	0.00553022
hsa-miR-26a-1-3p	ENSG00000261713|16|1114093|1128707|-|14615|3262|SSTR5-AS1|processed_transcript	-0.725397	0.000982345
hsa-miR-26a-1-3p	ENSG00000237036|10|31495207|31609376|-|114170|3831|ZEB1-AS1|processed_transcript	-0.707619	0.00148466
hsa-miR-26a-1-3p	ENSG00000166770|19|56988619|57012035|+|23417|3623|ZNF667-AS1|lincRNA	-0.621623	0.00772377
hsa-miR-26b-5p	ENSG00000234741|1|173833038|173838020|-|4983|3631|GAS5|processed_transcript	-0.638872	0.00576809
hsa-miR-26b-5p	ENSG00000214548|14|101245747|101327368|+|81622|15769|MEG3|lincRNA	-0.692827	0.0020486
hsa-miR-26b-5p	ENSG00000245910|8|67833919|67838633|-|4715|1247|SNHG6|processed_transcript	-0.632741	0.00641124
hsa-miR-26b-5p	ENSG00000237036|10|31495207|31609376|-|114170|3831|ZEB1-AS1|processed_transcript	-0.667076	0.00344282
hsa-miR-26b-3p	ENSG00000244558|20|43323533|43374662|-|51130|1226|RP11-445H22.4|antisense	-0.698958	0.0017967
hsa-miR-26b-3p	ENSG00000214548|14|101245747|101327368|+|81622|15769|MEG3|lincRNA	-0.794118	0.000210953
hsa-miR-26b-3p	ENSG00000232352|3|50304073|50304803|-|731|338|SEMA3B-AS1|antisense	-0.665031	0.00358028
hsa-miR-26b-3p	ENSG00000245910|8|67833919|67838633|-|4715|1247|SNHG6|processed_transcript	-0.661765	0.00481375
hsa-miR-26b-3p	ENSG00000261713|16|1114093|1128707|-|14615|3262|SSTR5-AS1|processed_transcript	-0.620918	0.00781381
hsa-miR-26b-3p	ENSG00000237036|10|31495207|31609376|-|114170|3831|ZEB1-AS1|processed_transcript	-0.620098	0.00935155
hsa-miR-26b-3p	ENSG00000166770|19|56988619|57012035|+|23417|3623|ZNF667-AS1|lincRNA	-0.764706	0.000536374
hsa-miR-27a-5p	ENSG00000234456|7|79082198|79100524|+|18327|9849|MAGI2-AS3|processed_transcript	-0.713235	0.00183128
hsa-miR-27a-5p	ENSG00000214548|14|101245747|101327368|+|81622|15769|MEG3|lincRNA	-0.661765	0.00481375
hsa-miR-27a-5p	ENSG00000245910|8|67833919|67838633|-|4715|1247|SNHG6|processed_transcript	-0.678922	0.00356129
hsa-miR-27a-5p	ENSG00000237036|10|31495207|31609376|-|114170|3831|ZEB1-AS1|processed_transcript	-0.686275	0.00311153
hsa-miR-27a-3p	ENSG00000234741|1|173833038|173838020|-|4983|3631|GAS5|processed_transcript	-0.622549	0.00901438
hsa-miR-27a-3p	ENSG00000237125|4|174448421|174512475|+|64055|9829|HAND2-AS1|antisense	-0.632353	0.00776159
hsa-miR-27a-3p	ENSG00000244558|20|43323533|43374662|-|51130|1226|RP11-445H22.4|antisense	-0.615951	0.00847175
hsa-miR-27a-3p	ENSG00000166770|19|56988619|57012035|+|23417|3623|ZNF667-AS1|lincRNA	-0.767157	0.000500689
hsa-miR-28-5p	ENSG00000234456|7|79082198|79100524|+|18327|9849|MAGI2-AS3|processed_transcript	-0.659314	0.00501821
hsa-miR-28-5p	ENSG00000237036|10|31495207|31609376|-|114170|3831|ZEB1-AS1|processed_transcript	-0.654412	0.00544797
hsa-miR-28-5p	ENSG00000166770|19|56988619|57012035|+|23417|3623|ZNF667-AS1|lincRNA	-0.715686	0.00173974
hsa-miR-28-3p	ENSG00000234741|1|173833038|173838020|-|4983|3631|GAS5|processed_transcript	-0.617647	0.00969874
hsa-miR-28-3p	ENSG00000245910|8|67833919|67838633|-|4715|1247|SNHG6|processed_transcript	-0.622549	0.00901438
hsa-miR-28-3p	ENSG00000166770|19|56988619|57012035|+|23417|3623|ZNF667-AS1|lincRNA	-0.740196	0.00100617
hsa-miR-29a-5p	ENSG00000234741|1|173833038|173838020|-|4983|3631|GAS5|processed_transcript	-0.646194	0.00506925
hsa-miR-29a-5p	ENSG00000237125|4|174448421|174512475|+|64055|9829|HAND2-AS1|antisense	-0.633068	0.00637552
hsa-miR-29a-5p	ENSG00000234456|7|79082198|79100524|+|18327|9849|MAGI2-AS3|processed_transcript	-0.705162	0.00156826
hsa-miR-29a-5p	ENSG00000214548|14|101245747|101327368|+|81622|15769|MEG3|lincRNA	-0.636366	0.00602442
hsa-miR-29a-5p	ENSG00000245910|8|67833919|67838633|-|4715|1247|SNHG6|processed_transcript	-0.66585	0.00352472
hsa-miR-29a-5p	ENSG00000261713|16|1114093|1128707|-|14615|3262|SSTR5-AS1|processed_transcript	-0.639379	0.00571731
hsa-miR-29a-5p	ENSG00000166770|19|56988619|57012035|+|23417|3623|ZNF667-AS1|lincRNA	-0.791157	0.000155352
hsa-miR-29a-3p	ENSG00000234741|1|173833038|173838020|-|4983|3631|GAS5|processed_transcript	-0.669118	0.00423999
hsa-miR-29a-3p	ENSG00000237036|10|31495207|31609376|-|114170|3831|ZEB1-AS1|processed_transcript	-0.639706	0.00691683
hsa-miR-30a-5p	ENSG00000261713|16|1114093|1128707|-|14615|3262|SSTR5-AS1|processed_transcript	-0.781813	0.000209485
hsa-miR-30a-5p	ENSG00000237036|10|31495207|31609376|-|114170|3831|ZEB1-AS1|processed_transcript	-0.671569	0.00406139
hsa-miR-30a-3p	ENSG00000245910|8|67833919|67838633|-|4715|1247|SNHG6|processed_transcript	-0.676471	0.00372219
hsa-miR-30a-3p	ENSG00000261713|16|1114093|1128707|-|14615|3262|SSTR5-AS1|processed_transcript	-0.667538	0.00341235
hsa-miR-30a-3p	ENSG00000237036|10|31495207|31609376|-|114170|3831|ZEB1-AS1|processed_transcript	-0.710784	0.00192655
hsa-miR-31-5p	ENSG00000234456|7|79082198|79100524|+|18327|9849|MAGI2-AS3|processed_transcript	-0.693627	0.00270814
hsa-miR-31-5p	ENSG00000245910|8|67833919|67838633|-|4715|1247|SNHG6|processed_transcript	-0.676471	0.00372219
hsa-miR-31-3p	ENSG00000237125|4|174448421|174512475|+|64055|9829|HAND2-AS1|antisense	-0.648682	0.00484796
hsa-miR-32-5p	ENSG00000237125|4|174448421|174512475|+|64055|9829|HAND2-AS1|antisense	-0.676471	0.00372219
hsa-miR-32-5p	ENSG00000214548|14|101245747|101327368|+|81622|15769|MEG3|lincRNA	-0.625	0.00868702
hsa-miR-32-5p	ENSG00000232352|3|50304073|50304803|-|731|338|SEMA3B-AS1|antisense	-0.688725	0.0029721
hsa-miR-32-5p	ENSG00000245910|8|67833919|67838633|-|4715|1247|SNHG6|processed_transcript	-0.710784	0.00192655
hsa-miR-32-3p	ENSG00000234741|1|173833038|173838020|-|4983|3631|GAS5|processed_transcript	-0.656863	0.00522956
hsa-miR-32-3p	ENSG00000237125|4|174448421|174512475|+|64055|9829|HAND2-AS1|antisense	-0.644608	0.0063958
hsa-miR-32-3p	ENSG00000244558|20|43323533|43374662|-|51130|1226|RP11-445H22.4|antisense	-0.654412	0.00544797
hsa-miR-32-3p	ENSG00000232352|3|50304073|50304803|-|731|338|SEMA3B-AS1|antisense	-0.692827	0.0020486
hsa-miR-32-3p	ENSG00000245910|8|67833919|67838633|-|4715|1247|SNHG6|processed_transcript	-0.629902	0.00806083
hsa-miR-32-3p	ENSG00000261713|16|1114093|1128707|-|14615|3262|SSTR5-AS1|processed_transcript	-0.66805	0.0033788
hsa-miR-32-3p	ENSG00000166770|19|56988619|57012035|+|23417|3623|ZNF667-AS1|lincRNA	-0.634804	0.00747131
hsa-miR-33a-5p	ENSG00000234741|1|173833038|173838020|-|4983|3631|GAS5|processed_transcript	-0.638872	0.00576809
hsa-miR-33a-5p	ENSG00000232352|3|50304073|50304803|-|731|338|SEMA3B-AS1|antisense	-0.689148	0.00221314
hsa-miR-33a-3p	ENSG00000234741|1|173833038|173838020|-|4983|3631|GAS5|processed_transcript	-0.630321	0.00668036
hsa-miR-33a-3p	ENSG00000237125|4|174448421|174512475|+|64055|9829|HAND2-AS1|antisense	-0.744146	0.000613824
hsa-miR-33a-3p	ENSG00000237036|10|31495207|31609376|-|114170|3831|ZEB1-AS1|processed_transcript	-0.635285	0.00613775
hsa-miR-33a-3p	ENSG00000166770|19|56988619|57012035|+|23417|3623|ZNF667-AS1|lincRNA	-0.677471	0.00280849
hsa-miR-92a-1-5p	ENSG00000237125|4|174448421|174512475|+|64055|9829|HAND2-AS1|antisense	-0.678922	0.00356129
hsa-miR-92a-1-5p	ENSG00000244558|20|43323533|43374662|-|51130|1226|RP11-445H22.4|antisense	-0.617178	0.00830524
hsa-miR-92a-1-5p	ENSG00000214548|14|101245747|101327368|+|81622|15769|MEG3|lincRNA	-0.742647	0.000948785
hsa-miR-92a-1-5p	ENSG00000232352|3|50304073|50304803|-|731|338|SEMA3B-AS1|antisense	-0.662577	0.00375115
hsa-miR-92a-1-5p	ENSG00000245910|8|67833919|67838633|-|4715|1247|SNHG6|processed_transcript	-0.64951	0.00590668
hsa-miR-92a-1-5p	ENSG00000166770|19|56988619|57012035|+|23417|3623|ZNF667-AS1|lincRNA	-0.705882	0.00212877
hsa-miR-92a-3p	ENSG00000237125|4|174448421|174512475|+|64055|9829|HAND2-AS1|antisense	-0.631902	0.00650356
hsa-miR-92a-3p	ENSG00000244558|20|43323533|43374662|-|51130|1226|RP11-445H22.4|antisense	-0.664623	0.00360825
hsa-miR-92a-3p	ENSG00000234456|7|79082198|79100524|+|18327|9849|MAGI2-AS3|processed_transcript	-0.712446	0.00133106
hsa-miR-92a-3p	ENSG00000214548|14|101245747|101327368|+|81622|15769|MEG3|lincRNA	-0.641324	0.00552587
hsa-miR-92a-3p	ENSG00000232352|3|50304073|50304803|-|731|338|SEMA3B-AS1|antisense	-0.654813	0.00433586
hsa-miR-92a-3p	ENSG00000245910|8|67833919|67838633|-|4715|1247|SNHG6|processed_transcript	-0.620478	0.00787035
hsa-miR-92a-3p	ENSG00000261713|16|1114093|1128707|-|14615|3262|SSTR5-AS1|processed_transcript	-0.652567	0.00451813
hsa-miR-92a-3p	ENSG00000166770|19|56988619|57012035|+|23417|3623|ZNF667-AS1|lincRNA	-0.694053	0.00199604
hsa-miR-92a-2-5p	ENSG00000234741|1|173833038|173838020|-|4983|3631|GAS5|processed_transcript	-0.622931	0.00755911
hsa-miR-92a-2-5p	ENSG00000244558|20|43323533|43374662|-|51130|1226|RP11-445H22.4|antisense	-0.640098	0.00564593
hsa-miR-92a-2-5p	ENSG00000234456|7|79082198|79100524|+|18327|9849|MAGI2-AS3|processed_transcript	-0.72103	0.00109029
hsa-miR-92a-2-5p	ENSG00000214548|14|101245747|101327368|+|81622|15769|MEG3|lincRNA	-0.632741	0.00641124
hsa-miR-92a-2-5p	ENSG00000232352|3|50304073|50304803|-|731|338|SEMA3B-AS1|antisense	-0.697974	0.0018353
hsa-miR-92a-2-5p	ENSG00000245910|8|67833919|67838633|-|4715|1247|SNHG6|processed_transcript	-0.664623	0.00360825
hsa-miR-92a-2-5p	ENSG00000237036|10|31495207|31609376|-|114170|3831|ZEB1-AS1|processed_transcript	-0.6168	0.00835636
hsa-miR-93-5p	ENSG00000237125|4|174448421|174512475|+|64055|9829|HAND2-AS1|antisense	-0.642945	0.00537033
hsa-miR-93-5p	ENSG00000244558|20|43323533|43374662|-|51130|1226|RP11-445H22.4|antisense	-0.617647	0.00969874
hsa-miR-93-5p	ENSG00000214548|14|101245747|101327368|+|81622|15769|MEG3|lincRNA	-0.732843	0.00119441
hsa-miR-93-3p	ENSG00000234741|1|173833038|173838020|-|4983|3631|GAS5|processed_transcript	-0.656863	0.00522956
hsa-miR-93-3p	ENSG00000237125|4|174448421|174512475|+|64055|9829|HAND2-AS1|antisense	-0.634804	0.00747131
hsa-miR-93-3p	ENSG00000261713|16|1114093|1128707|-|14615|3262|SSTR5-AS1|processed_transcript	-0.612623	0.00893698
hsa-miR-96-5p	ENSG00000234456|7|79082198|79100524|+|18327|9849|MAGI2-AS3|processed_transcript	-0.708333	0.00202568
hsa-miR-96-5p	ENSG00000232352|3|50304073|50304803|-|731|338|SEMA3B-AS1|antisense	-0.644608	0.0063958
hsa-miR-96-3p	ENSG00000261713|16|1114093|1128707|-|14615|3262|SSTR5-AS1|processed_transcript	-0.778581	0.000231548
hsa-miR-96-3p	ENSG00000237036|10|31495207|31609376|-|114170|3831|ZEB1-AS1|processed_transcript	-0.629902	0.00806083
hsa-miR-99a-5p	ENSG00000234741|1|173833038|173838020|-|4983|3631|GAS5|processed_transcript	-0.768854	0.000309995
hsa-miR-99a-5p	ENSG00000237125|4|174448421|174512475|+|64055|9829|HAND2-AS1|antisense	-0.812998	7.26215e-05
hsa-miR-99a-5p	ENSG00000232352|3|50304073|50304803|-|731|338|SEMA3B-AS1|antisense	-0.709994	0.00140736
hsa-miR-99a-5p	ENSG00000245910|8|67833919|67838633|-|4715|1247|SNHG6|processed_transcript	-0.629062	0.006824
hsa-miR-99a-5p	ENSG00000261713|16|1114093|1128707|-|14615|3262|SSTR5-AS1|processed_transcript	-0.771889	0.000283441
hsa-miR-99a-3p	ENSG00000214548|14|101245747|101327368|+|81622|15769|MEG3|lincRNA	-0.661765	0.00481375
hsa-miR-99a-3p	ENSG00000232352|3|50304073|50304803|-|731|338|SEMA3B-AS1|antisense	-0.668302	0.00336244
hsa-miR-99a-3p	ENSG00000245910|8|67833919|67838633|-|4715|1247|SNHG6|processed_transcript	-0.656863	0.00522956
hsa-miR-99a-3p	ENSG00000237036|10|31495207|31609376|-|114170|3831|ZEB1-AS1|processed_transcript	-0.627451	0.00836923
hsa-miR-100-5p	ENSG00000214548|14|101245747|101327368|+|81622|15769|MEG3|lincRNA	-0.737745	0.00106618
hsa-miR-100-5p	ENSG00000261713|16|1114093|1128707|-|14615|3262|SSTR5-AS1|processed_transcript	-0.66881	0.00332961
hsa-miR-100-3p	ENSG00000232352|3|50304073|50304803|-|731|338|SEMA3B-AS1|antisense	-0.60699	0.00977046
hsa-miR-100-3p	ENSG00000245910|8|67833919|67838633|-|4715|1247|SNHG6|processed_transcript	-0.654412	0.00544797
hsa-miR-100-3p	ENSG00000166770|19|56988619|57012035|+|23417|3623|ZNF667-AS1|lincRNA	-0.661765	0.00481375
hsa-miR-101-5p	ENSG00000244558|20|43323533|43374662|-|51130|1226|RP11-445H22.4|antisense	-0.611895	0.00904137
hsa-miR-101-5p	ENSG00000214548|14|101245747|101327368|+|81622|15769|MEG3|lincRNA	-0.669118	0.00423999
hsa-miR-101-5p	ENSG00000232352|3|50304073|50304803|-|731|338|SEMA3B-AS1|antisense	-0.635583	0.00610626
hsa-miR-101-5p	ENSG00000245910|8|67833919|67838633|-|4715|1247|SNHG6|processed_transcript	-0.727941	0.00133424
hsa-miR-101-3p	ENSG00000237125|4|174448421|174512475|+|64055|9829|HAND2-AS1|antisense	-0.664216	0.00461601
hsa-miR-101-3p	ENSG00000244558|20|43323533|43374662|-|51130|1226|RP11-445H22.4|antisense	-0.62661	0.00711082
hsa-miR-101-3p	ENSG00000245910|8|67833919|67838633|-|4715|1247|SNHG6|processed_transcript	-0.647059	0.00614735
hsa-miR-101-3p	ENSG00000237036|10|31495207|31609376|-|114170|3831|ZEB1-AS1|processed_transcript	-0.698529	0.00246311
hsa-miR-29b-1-5p	ENSG00000234741|1|173833038|173838020|-|4983|3631|GAS5|processed_transcript	-0.693627	0.00270814
hsa-miR-29b-1-5p	ENSG00000214548|14|101245747|101327368|+|81622|15769|MEG3|lincRNA	-0.622549	0.00901438
hsa-miR-29b-3p	ENSG00000237125|4|174448421|174512475|+|64055|9829|HAND2-AS1|antisense	-0.627451	0.00836923
hsa-miR-29b-3p	ENSG00000234456|7|79082198|79100524|+|18327|9849|MAGI2-AS3|processed_transcript	-0.666667	0.00442481
hsa-miR-29b-3p	ENSG00000232352|3|50304073|50304803|-|731|338|SEMA3B-AS1|antisense	-0.658896	0.00401981
hsa-miR-29b-3p	ENSG00000237036|10|31495207|31609376|-|114170|3831|ZEB1-AS1|processed_transcript	-0.686275	0.00311153
hsa-miR-29b-2-5p	ENSG00000234741|1|173833038|173838020|-|4983|3631|GAS5|processed_transcript	-0.772059	0.000434548
hsa-miR-29b-2-5p	ENSG00000234456|7|79082198|79100524|+|18327|9849|MAGI2-AS3|processed_transcript	-0.666667	0.00442481
hsa-miR-29b-2-5p	ENSG00000237036|10|31495207|31609376|-|114170|3831|ZEB1-AS1|processed_transcript	-0.656863	0.00522956
hsa-miR-103a-2-5p	ENSG00000244558|20|43323533|43374662|-|51130|1226|RP11-445H22.4|antisense	-0.663804	0.00366494
hsa-miR-103a-2-5p	ENSG00000214548|14|101245747|101327368|+|81622|15769|MEG3|lincRNA	-0.654813	0.00433586
hsa-miR-103a-2-5p	ENSG00000232352|3|50304073|50304803|-|731|338|SEMA3B-AS1|antisense	-0.719559	0.00112877
hsa-miR-103a-2-5p	ENSG00000261713|16|1114093|1128707|-|14615|3262|SSTR5-AS1|processed_transcript	-0.632035	0.00648878
hsa-miR-103a-2-5p	ENSG00000237036|10|31495207|31609376|-|114170|3831|ZEB1-AS1|processed_transcript	-0.684243	0.00244919
hsa-miR-103a-3p	ENSG00000237125|4|174448421|174512475|+|64055|9829|HAND2-AS1|antisense	-0.769326	0.000305733
hsa-miR-103a-3p	ENSG00000244558|20|43323533|43374662|-|51130|1226|RP11-445H22.4|antisense	-0.661765	0.00481375
hsa-miR-103a-3p	ENSG00000234456|7|79082198|79100524|+|18327|9849|MAGI2-AS3|processed_transcript	-0.620098	0.00935155
hsa-miR-103a-3p	ENSG00000214548|14|101245747|101327368|+|81622|15769|MEG3|lincRNA	-0.651134	0.00463756
hsa-miR-103a-3p	ENSG00000232352|3|50304073|50304803|-|731|338|SEMA3B-AS1|antisense	-0.647456	0.00495601
hsa-miR-105-5p	ENSG00000245910|8|67833919|67838633|-|4715|1247|SNHG6|processed_transcript	-0.700614	0.00173321
hsa-miR-105-5p	ENSG00000261713|16|1114093|1128707|-|14615|3262|SSTR5-AS1|processed_transcript	-0.61671	0.00836846
hsa-miR-105-3p	ENSG00000232352|3|50304073|50304803|-|731|338|SEMA3B-AS1|antisense	-0.822808	4.99729e-05
hsa-miR-105-3p	ENSG00000261713|16|1114093|1128707|-|14615|3262|SSTR5-AS1|processed_transcript	-0.665541	0.00354559
hsa-miR-105-3p	ENSG00000166770|19|56988619|57012035|+|23417|3623|ZNF667-AS1|lincRNA	-0.690374	0.00215713
hsa-miR-106a-3p	ENSG00000166770|19|56988619|57012035|+|23417|3623|ZNF667-AS1|lincRNA	-0.732189	0.000832107
hsa-miR-107	ENSG00000234741|1|173833038|173838020|-|4983|3631|GAS5|processed_transcript	-0.647059	0.00614735
hsa-miR-107	ENSG00000244558|20|43323533|43374662|-|51130|1226|RP11-445H22.4|antisense	-0.702637	0.00165818
hsa-miR-107	ENSG00000234456|7|79082198|79100524|+|18327|9849|MAGI2-AS3|processed_transcript	-0.625	0.00868702
hsa-miR-107	ENSG00000214548|14|101245747|101327368|+|81622|15769|MEG3|lincRNA	-0.662171	0.00378009
hsa-miR-16-2-3p	ENSG00000237125|4|174448421|174512475|+|64055|9829|HAND2-AS1|antisense	-0.620098	0.00935155
hsa-miR-16-2-3p	ENSG00000214548|14|101245747|101327368|+|81622|15769|MEG3|lincRNA	-0.737745	0.00106618
hsa-miR-16-2-3p	ENSG00000232352|3|50304073|50304803|-|731|338|SEMA3B-AS1|antisense	-0.722256	0.00105904
hsa-miR-16-2-3p	ENSG00000245910|8|67833919|67838633|-|4715|1247|SNHG6|processed_transcript	-0.627451	0.00836923
hsa-miR-16-2-3p	ENSG00000261713|16|1114093|1128707|-|14615|3262|SSTR5-AS1|processed_transcript	-0.669172	0.00330631
hsa-miR-16-2-3p	ENSG00000237036|10|31495207|31609376|-|114170|3831|ZEB1-AS1|processed_transcript	-0.661765	0.00481375
hsa-miR-192-5p	ENSG00000237125|4|174448421|174512475|+|64055|9829|HAND2-AS1|antisense	-0.680982	0.0026172
hsa-miR-192-5p	ENSG00000244558|20|43323533|43374662|-|51130|1226|RP11-445H22.4|antisense	-0.611895	0.00904137
hsa-miR-192-5p	ENSG00000214548|14|101245747|101327368|+|81622|15769|MEG3|lincRNA	-0.666667	0.00442481
hsa-miR-192-5p	ENSG00000261713|16|1114093|1128707|-|14615|3262|SSTR5-AS1|processed_transcript	-0.685911	0.00236669
hsa-miR-192-5p	ENSG00000237036|10|31495207|31609376|-|114170|3831|ZEB1-AS1|processed_transcript	-0.796569	0.000192465
hsa-miR-192-3p	ENSG00000237125|4|174448421|174512475|+|64055|9829|HAND2-AS1|antisense	-0.608216	0.00958395
hsa-miR-192-3p	ENSG00000234456|7|79082198|79100524|+|18327|9849|MAGI2-AS3|processed_transcript	-0.664623	0.00360825
hsa-miR-192-3p	ENSG00000214548|14|101245747|101327368|+|81622|15769|MEG3|lincRNA	-0.679338	0.00270542
hsa-miR-192-3p	ENSG00000232352|3|50304073|50304803|-|731|338|SEMA3B-AS1|antisense	-0.629448	0.00677973
hsa-miR-192-3p	ENSG00000245910|8|67833919|67838633|-|4715|1247|SNHG6|processed_transcript	-0.609442	0.00940028
hsa-miR-192-3p	ENSG00000166770|19|56988619|57012035|+|23417|3623|ZNF667-AS1|lincRNA	-0.610668	0.00921943
hsa-miR-196a-5p	ENSG00000234741|1|173833038|173838020|-|4983|3631|GAS5|processed_transcript	-0.627451	0.00836923
hsa-miR-196a-5p	ENSG00000237125|4|174448421|174512475|+|64055|9829|HAND2-AS1|antisense	-0.779412	0.00034744
hsa-miR-196a-5p	ENSG00000234456|7|79082198|79100524|+|18327|9849|MAGI2-AS3|processed_transcript	-0.634804	0.00747131
hsa-miR-196a-5p	ENSG00000214548|14|101245747|101327368|+|81622|15769|MEG3|lincRNA	-0.661765	0.00481375
hsa-miR-196a-5p	ENSG00000245910|8|67833919|67838633|-|4715|1247|SNHG6|processed_transcript	-0.732843	0.00119441
hsa-miR-196a-5p	ENSG00000261713|16|1114093|1128707|-|14615|3262|SSTR5-AS1|processed_transcript	-0.61605	0.00845832
hsa-miR-196a-5p	ENSG00000237036|10|31495207|31609376|-|114170|3831|ZEB1-AS1|processed_transcript	-0.764706	0.000536374
hsa-miR-196a-5p	ENSG00000166770|19|56988619|57012035|+|23417|3623|ZNF667-AS1|lincRNA	-0.698529	0.00246311
hsa-miR-197-3p	ENSG00000234741|1|173833038|173838020|-|4983|3631|GAS5|processed_transcript	-0.654412	0.00544797
hsa-miR-197-3p	ENSG00000234456|7|79082198|79100524|+|18327|9849|MAGI2-AS3|processed_transcript	-0.742647	0.000948785
hsa-miR-197-3p	ENSG00000214548|14|101245747|101327368|+|81622|15769|MEG3|lincRNA	-0.664216	0.00461601
hsa-miR-197-3p	ENSG00000245910|8|67833919|67838633|-|4715|1247|SNHG6|processed_transcript	-0.637255	0.00718979
hsa-miR-197-3p	ENSG00000261713|16|1114093|1128707|-|14615|3262|SSTR5-AS1|processed_transcript	-0.641234	0.00553469
hsa-miR-198	ENSG00000237125|4|174448421|174512475|+|64055|9829|HAND2-AS1|antisense	-0.635193	0.00614741
hsa-miR-198	ENSG00000244558|20|43323533|43374662|-|51130|1226|RP11-445H22.4|antisense	-0.64951	0.00590668
hsa-miR-198	ENSG00000234456|7|79082198|79100524|+|18327|9849|MAGI2-AS3|processed_transcript	-0.676471	0.00372219
hsa-miR-198	ENSG00000232352|3|50304073|50304803|-|731|338|SEMA3B-AS1|antisense	-0.640446	0.00561171
hsa-miR-198	ENSG00000245910|8|67833919|67838633|-|4715|1247|SNHG6|processed_transcript	-0.654412	0.00544797
hsa-miR-198	ENSG00000166770|19|56988619|57012035|+|23417|3623|ZNF667-AS1|lincRNA	-0.762255	0.000573891
hsa-miR-199a-5p	ENSG00000234741|1|173833038|173838020|-|4983|3631|GAS5|processed_transcript	-0.634804	0.00747131
hsa-miR-199a-5p	ENSG00000214548|14|101245747|101327368|+|81622|15769|MEG3|lincRNA	-0.67402	0.00388884
hsa-miR-199a-5p	ENSG00000245910|8|67833919|67838633|-|4715|1247|SNHG6|processed_transcript	-0.632353	0.00776159
hsa-miR-199a-5p	ENSG00000261713|16|1114093|1128707|-|14615|3262|SSTR5-AS1|processed_transcript	-0.661192	0.00385047
hsa-miR-199a-3p	ENSG00000214548|14|101245747|101327368|+|81622|15769|MEG3|lincRNA	-0.642157	0.00665223
hsa-miR-199a-3p	ENSG00000245910|8|67833919|67838633|-|4715|1247|SNHG6|processed_transcript	-0.637255	0.00718979
hsa-miR-199a-3p	ENSG00000261713|16|1114093|1128707|-|14615|3262|SSTR5-AS1|processed_transcript	-0.659366	0.00398467
hsa-miR-129-5p	ENSG00000237125|4|174448421|174512475|+|64055|9829|HAND2-AS1|antisense	-0.721472	0.00107893
hsa-miR-129-5p	ENSG00000244558|20|43323533|43374662|-|51130|1226|RP11-445H22.4|antisense	-0.68179	0.0025747
hsa-miR-129-5p	ENSG00000234456|7|79082198|79100524|+|18327|9849|MAGI2-AS3|processed_transcript	-0.649908	0.00474181
hsa-miR-129-5p	ENSG00000214548|14|101245747|101327368|+|81622|15769|MEG3|lincRNA	-0.624157	0.00740724
hsa-miR-129-5p	ENSG00000237036|10|31495207|31609376|-|114170|3831|ZEB1-AS1|processed_transcript	-0.654813	0.00433586
hsa-miR-129-1-3p	ENSG00000234741|1|173833038|173838020|-|4983|3631|GAS5|processed_transcript	-0.625	0.00868702
hsa-miR-129-1-3p	ENSG00000237125|4|174448421|174512475|+|64055|9829|HAND2-AS1|antisense	-0.621705	0.00771348
hsa-miR-129-1-3p	ENSG00000234456|7|79082198|79100524|+|18327|9849|MAGI2-AS3|processed_transcript	-0.620098	0.00935155
hsa-miR-129-1-3p	ENSG00000232352|3|50304073|50304803|-|731|338|SEMA3B-AS1|antisense	-0.688725	0.0029721
hsa-miR-129-1-3p	ENSG00000166770|19|56988619|57012035|+|23417|3623|ZNF667-AS1|lincRNA	-0.659314	0.00501821
hsa-miR-148a-5p	ENSG00000234741|1|173833038|173838020|-|4983|3631|GAS5|processed_transcript	-0.737745	0.00106618
hsa-miR-148a-5p	ENSG00000214548|14|101245747|101327368|+|81622|15769|MEG3|lincRNA	-0.681373	0.00340598
hsa-miR-148a-5p	ENSG00000232352|3|50304073|50304803|-|731|338|SEMA3B-AS1|antisense	-0.635583	0.00610626
hsa-miR-148a-5p	ENSG00000166770|19|56988619|57012035|+|23417|3623|ZNF667-AS1|lincRNA	-0.77451	0.00040396
hsa-miR-148a-3p	ENSG00000234741|1|173833038|173838020|-|4983|3631|GAS5|processed_transcript	-0.629902	0.00806083
hsa-miR-148a-3p	ENSG00000214548|14|101245747|101327368|+|81622|15769|MEG3|lincRNA	-0.703431	0.00223596
hsa-miR-148a-3p	ENSG00000245910|8|67833919|67838633|-|4715|1247|SNHG6|processed_transcript	-0.617647	0.00969874
hsa-miR-148a-3p	ENSG00000261713|16|1114093|1128707|-|14615|3262|SSTR5-AS1|processed_transcript	-0.612441	0.00896297
hsa-miR-30c-5p	ENSG00000237125|4|174448421|174512475|+|64055|9829|HAND2-AS1|antisense	-0.640098	0.00564593
hsa-miR-30c-5p	ENSG00000244558|20|43323533|43374662|-|51130|1226|RP11-445H22.4|antisense	-0.620859	0.0078214
hsa-miR-30c-5p	ENSG00000245910|8|67833919|67838633|-|4715|1247|SNHG6|processed_transcript	-0.684243	0.00244919
hsa-miR-30c-5p	ENSG00000237036|10|31495207|31609376|-|114170|3831|ZEB1-AS1|processed_transcript	-0.713673	0.0012942
hsa-miR-30c-2-3p	ENSG00000166770|19|56988619|57012035|+|23417|3623|ZNF667-AS1|lincRNA	-0.627451	0.00836923
hsa-miR-30d-5p	ENSG00000237125|4|174448421|174512475|+|64055|9829|HAND2-AS1|antisense	-0.618405	0.00814141
hsa-miR-30d-5p	ENSG00000244558|20|43323533|43374662|-|51130|1226|RP11-445H22.4|antisense	-0.709024	0.00143852
hsa-miR-30d-5p	ENSG00000234456|7|79082198|79100524|+|18327|9849|MAGI2-AS3|processed_transcript	-0.6916	0.00210229
hsa-miR-30d-5p	ENSG00000166770|19|56988619|57012035|+|23417|3623|ZNF667-AS1|lincRNA	-0.642551	0.00540787
hsa-miR-30d-3p	ENSG00000244558|20|43323533|43374662|-|51130|1226|RP11-445H22.4|antisense	-0.696319	0.0019018
hsa-miR-30d-3p	ENSG00000214548|14|101245747|101327368|+|81622|15769|MEG3|lincRNA	-0.705089	0.00157079
hsa-miR-30d-3p	ENSG00000232352|3|50304073|50304803|-|731|338|SEMA3B-AS1|antisense	-0.643777	0.00529191
hsa-miR-30d-3p	ENSG00000245910|8|67833919|67838633|-|4715|1247|SNHG6|processed_transcript	-0.621705	0.00771348
hsa-miR-30d-3p	ENSG00000261713|16|1114093|1128707|-|14615|3262|SSTR5-AS1|processed_transcript	-0.700354	0.00174304
hsa-miR-139-5p	ENSG00000234456|7|79082198|79100524|+|18327|9849|MAGI2-AS3|processed_transcript	-0.669118	0.00423999
hsa-miR-139-5p	ENSG00000261713|16|1114093|1128707|-|14615|3262|SSTR5-AS1|processed_transcript	-0.638205	0.00583547
hsa-miR-139-5p	ENSG00000237036|10|31495207|31609376|-|114170|3831|ZEB1-AS1|processed_transcript	-0.666667	0.00442481
hsa-miR-139-5p	ENSG00000166770|19|56988619|57012035|+|23417|3623|ZNF667-AS1|lincRNA	-0.723039	0.00148644
hsa-miR-139-3p	ENSG00000244558|20|43323533|43374662|-|51130|1226|RP11-445H22.4|antisense	-0.619632	0.00798006
hsa-miR-139-3p	ENSG00000245910|8|67833919|67838633|-|4715|1247|SNHG6|processed_transcript	-0.617647	0.00969874
hsa-miR-147a	ENSG00000244558|20|43323533|43374662|-|51130|1226|RP11-445H22.4|antisense	-0.651961	0.00567361
hsa-miR-147a	ENSG00000237036|10|31495207|31609376|-|114170|3831|ZEB1-AS1|processed_transcript	-0.639706	0.00691683
hsa-miR-7-5p	ENSG00000234741|1|173833038|173838020|-|4983|3631|GAS5|processed_transcript	-0.703431	0.00223596
hsa-miR-7-5p	ENSG00000237125|4|174448421|174512475|+|64055|9829|HAND2-AS1|antisense	-0.745555	0.000591575
hsa-miR-7-5p	ENSG00000244558|20|43323533|43374662|-|51130|1226|RP11-445H22.4|antisense	-0.709203	0.00143273
hsa-miR-7-5p	ENSG00000234456|7|79082198|79100524|+|18327|9849|MAGI2-AS3|processed_transcript	-0.735294	0.00112889
hsa-miR-7-5p	ENSG00000214548|14|101245747|101327368|+|81622|15769|MEG3|lincRNA	-0.710784	0.00192655
hsa-miR-7-5p	ENSG00000245910|8|67833919|67838633|-|4715|1247|SNHG6|processed_transcript	-0.705882	0.00212877
hsa-miR-7-5p	ENSG00000261713|16|1114093|1128707|-|14615|3262|SSTR5-AS1|processed_transcript	-0.682571	0.00253417
hsa-miR-7-5p	ENSG00000166770|19|56988619|57012035|+|23417|3623|ZNF667-AS1|lincRNA	-0.752451	0.00074371
hsa-miR-7-1-3p	ENSG00000244558|20|43323533|43374662|-|51130|1226|RP11-445H22.4|antisense	-0.620098	0.00935155
hsa-miR-7-2-3p	ENSG00000237125|4|174448421|174512475|+|64055|9829|HAND2-AS1|antisense	-0.698529	0.00246311
hsa-miR-10a-5p	ENSG00000244558|20|43323533|43374662|-|51130|1226|RP11-445H22.4|antisense	-0.732843	0.00119441
hsa-miR-10a-5p	ENSG00000232352|3|50304073|50304803|-|731|338|SEMA3B-AS1|antisense	-0.671569	0.00406139
hsa-miR-10a-5p	ENSG00000261713|16|1114093|1128707|-|14615|3262|SSTR5-AS1|processed_transcript	-0.648097	0.00489923
hsa-miR-10a-3p	ENSG00000232352|3|50304073|50304803|-|731|338|SEMA3B-AS1|antisense	-0.745098	0.00089393
hsa-miR-10b-5p	ENSG00000237036|10|31495207|31609376|-|114170|3831|ZEB1-AS1|processed_transcript	-0.772059	0.000434548
hsa-miR-10b-3p	ENSG00000244558|20|43323533|43374662|-|51130|1226|RP11-445H22.4|antisense	-0.633967	0.00627821
hsa-miR-10b-3p	ENSG00000214548|14|101245747|101327368|+|81622|15769|MEG3|lincRNA	-0.632353	0.00776159
hsa-miR-10b-3p	ENSG00000261713|16|1114093|1128707|-|14615|3262|SSTR5-AS1|processed_transcript	-0.697033	0.00187289
hsa-miR-10b-3p	ENSG00000237036|10|31495207|31609376|-|114170|3831|ZEB1-AS1|processed_transcript	-0.676471	0.00372219
hsa-miR-34a-5p	ENSG00000234741|1|173833038|173838020|-|4983|3631|GAS5|processed_transcript	-0.696078	0.00258332
hsa-miR-34a-5p	ENSG00000234456|7|79082198|79100524|+|18327|9849|MAGI2-AS3|processed_transcript	-0.632353	0.00776159
hsa-miR-34a-5p	ENSG00000214548|14|101245747|101327368|+|81622|15769|MEG3|lincRNA	-0.67402	0.00388884
hsa-miR-34a-5p	ENSG00000232352|3|50304073|50304803|-|731|338|SEMA3B-AS1|antisense	-0.614724	0.00864092
hsa-miR-34a-5p	ENSG00000245910|8|67833919|67838633|-|4715|1247|SNHG6|processed_transcript	-0.661765	0.00481375
hsa-miR-34a-5p	ENSG00000261713|16|1114093|1128707|-|14615|3262|SSTR5-AS1|processed_transcript	-0.685329	0.00239521
hsa-miR-34a-5p	ENSG00000166770|19|56988619|57012035|+|23417|3623|ZNF667-AS1|lincRNA	-0.693627	0.00270814
hsa-miR-34a-3p	ENSG00000234741|1|173833038|173838020|-|4983|3631|GAS5|processed_transcript	-0.732843	0.00119441
hsa-miR-34a-3p	ENSG00000234456|7|79082198|79100524|+|18327|9849|MAGI2-AS3|processed_transcript	-0.647059	0.00614735
hsa-miR-34a-3p	ENSG00000232352|3|50304073|50304803|-|731|338|SEMA3B-AS1|antisense	-0.621705	0.00771348
hsa-miR-34a-3p	ENSG00000245910|8|67833919|67838633|-|4715|1247|SNHG6|processed_transcript	-0.683824	0.0032561
hsa-miR-34a-3p	ENSG00000237036|10|31495207|31609376|-|114170|3831|ZEB1-AS1|processed_transcript	-0.691176	0.00283768
hsa-miR-34a-3p	ENSG00000166770|19|56988619|57012035|+|23417|3623|ZNF667-AS1|lincRNA	-0.789216	0.000251376
hsa-miR-181a-5p	ENSG00000237125|4|174448421|174512475|+|64055|9829|HAND2-AS1|antisense	-0.609442	0.00940028
hsa-miR-181a-5p	ENSG00000214548|14|101245747|101327368|+|81622|15769|MEG3|lincRNA	-0.611656	0.00907574
hsa-miR-181a-5p	ENSG00000232352|3|50304073|50304803|-|731|338|SEMA3B-AS1|antisense	-0.671981	0.00313042
hsa-miR-181a-5p	ENSG00000245910|8|67833919|67838633|-|4715|1247|SNHG6|processed_transcript	-0.683017	0.0025113
hsa-miR-181a-5p	ENSG00000261713|16|1114093|1128707|-|14615|3262|SSTR5-AS1|processed_transcript	-0.633337	0.00634627
hsa-miR-181a-2-3p	ENSG00000234741|1|173833038|173838020|-|4983|3631|GAS5|processed_transcript	-0.688725	0.0029721
hsa-miR-181a-2-3p	ENSG00000245910|8|67833919|67838633|-|4715|1247|SNHG6|processed_transcript	-0.730392	0.00126283
hsa-miR-181a-2-3p	ENSG00000237036|10|31495207|31609376|-|114170|3831|ZEB1-AS1|processed_transcript	-0.710784	0.00192655
hsa-miR-181a-2-3p	ENSG00000166770|19|56988619|57012035|+|23417|3623|ZNF667-AS1|lincRNA	-0.627451	0.00836923
hsa-miR-181b-5p	ENSG00000234741|1|173833038|173838020|-|4983|3631|GAS5|processed_transcript	-0.671569	0.00406139
hsa-miR-181b-5p	ENSG00000237125|4|174448421|174512475|+|64055|9829|HAND2-AS1|antisense	-0.703431	0.00223596
hsa-miR-181b-5p	ENSG00000244558|20|43323533|43374662|-|51130|1226|RP11-445H22.4|antisense	-0.632741	0.00641124
hsa-miR-181b-5p	ENSG00000234456|7|79082198|79100524|+|18327|9849|MAGI2-AS3|processed_transcript	-0.683824	0.0032561
hsa-miR-181b-5p	ENSG00000232352|3|50304073|50304803|-|731|338|SEMA3B-AS1|antisense	-0.645761	0.00510855
hsa-miR-181b-5p	ENSG00000237036|10|31495207|31609376|-|114170|3831|ZEB1-AS1|processed_transcript	-0.681373	0.00340598
hsa-miR-181b-5p	ENSG00000166770|19|56988619|57012035|+|23417|3623|ZNF667-AS1|lincRNA	-0.686275	0.00311153
hsa-miR-181c-5p	ENSG00000234456|7|79082198|79100524|+|18327|9849|MAGI2-AS3|processed_transcript	-0.767157	0.000500689
hsa-miR-181c-5p	ENSG00000237036|10|31495207|31609376|-|114170|3831|ZEB1-AS1|processed_transcript	-0.686275	0.00311153
hsa-miR-181c-3p	ENSG00000237125|4|174448421|174512475|+|64055|9829|HAND2-AS1|antisense	-0.637646	0.00589238
hsa-miR-181c-3p	ENSG00000244558|20|43323533|43374662|-|51130|1226|RP11-445H22.4|antisense	-0.640098	0.00564593
hsa-miR-181c-3p	ENSG00000234456|7|79082198|79100524|+|18327|9849|MAGI2-AS3|processed_transcript	-0.64951	0.00590668
hsa-miR-181c-3p	ENSG00000214548|14|101245747|101327368|+|81622|15769|MEG3|lincRNA	-0.675659	0.0029116
hsa-miR-181c-3p	ENSG00000232352|3|50304073|50304803|-|731|338|SEMA3B-AS1|antisense	-0.714111	0.00128124
hsa-miR-181c-3p	ENSG00000261713|16|1114093|1128707|-|14615|3262|SSTR5-AS1|processed_transcript	-0.664473	0.00361857
hsa-miR-182-5p	ENSG00000237125|4|174448421|174512475|+|64055|9829|HAND2-AS1|antisense	-0.739878	0.000685492
hsa-miR-182-5p	ENSG00000244558|20|43323533|43374662|-|51130|1226|RP11-445H22.4|antisense	-0.669118	0.00423999
hsa-miR-182-5p	ENSG00000245910|8|67833919|67838633|-|4715|1247|SNHG6|processed_transcript	-0.625	0.00868702
hsa-miR-182-5p	ENSG00000166770|19|56988619|57012035|+|23417|3623|ZNF667-AS1|lincRNA	-0.693627	0.00270814
hsa-miR-182-3p	ENSG00000244558|20|43323533|43374662|-|51130|1226|RP11-445H22.4|antisense	-0.669118	0.00423999
hsa-miR-182-3p	ENSG00000234456|7|79082198|79100524|+|18327|9849|MAGI2-AS3|processed_transcript	-0.617647	0.00969874
hsa-miR-182-3p	ENSG00000214548|14|101245747|101327368|+|81622|15769|MEG3|lincRNA	-0.632353	0.00776159
hsa-miR-182-3p	ENSG00000237036|10|31495207|31609376|-|114170|3831|ZEB1-AS1|processed_transcript	-0.713235	0.00183128
hsa-miR-183-5p	ENSG00000237125|4|174448421|174512475|+|64055|9829|HAND2-AS1|antisense	-0.646626	0.0050302
hsa-miR-183-5p	ENSG00000244558|20|43323533|43374662|-|51130|1226|RP11-445H22.4|antisense	-0.637255	0.00718979
hsa-miR-183-5p	ENSG00000234456|7|79082198|79100524|+|18327|9849|MAGI2-AS3|processed_transcript	-0.644608	0.0063958
hsa-miR-183-5p	ENSG00000214548|14|101245747|101327368|+|81622|15769|MEG3|lincRNA	-0.696078	0.00258332
hsa-miR-183-5p	ENSG00000237036|10|31495207|31609376|-|114170|3831|ZEB1-AS1|processed_transcript	-0.664216	0.00461601
hsa-miR-183-3p	ENSG00000237125|4|174448421|174512475|+|64055|9829|HAND2-AS1|antisense	-0.635193	0.00614741
hsa-miR-183-3p	ENSG00000234456|7|79082198|79100524|+|18327|9849|MAGI2-AS3|processed_transcript	-0.622549	0.00901438
hsa-miR-183-3p	ENSG00000232352|3|50304073|50304803|-|731|338|SEMA3B-AS1|antisense	-0.748007	0.000554449
hsa-miR-183-3p	ENSG00000245910|8|67833919|67838633|-|4715|1247|SNHG6|processed_transcript	-0.656863	0.00522956
hsa-miR-187-5p	ENSG00000234741|1|173833038|173838020|-|4983|3631|GAS5|processed_transcript	-0.625	0.00868702
hsa-miR-187-5p	ENSG00000244558|20|43323533|43374662|-|51130|1226|RP11-445H22.4|antisense	-0.632741	0.00641124
hsa-miR-187-5p	ENSG00000214548|14|101245747|101327368|+|81622|15769|MEG3|lincRNA	-0.642157	0.00665223
hsa-miR-187-3p	ENSG00000234741|1|173833038|173838020|-|4983|3631|GAS5|processed_transcript	-0.634804	0.00747131
hsa-miR-187-3p	ENSG00000237125|4|174448421|174512475|+|64055|9829|HAND2-AS1|antisense	-0.662577	0.00375115
hsa-miR-187-3p	ENSG00000244558|20|43323533|43374662|-|51130|1226|RP11-445H22.4|antisense	-0.615951	0.00847175
hsa-miR-187-3p	ENSG00000234456|7|79082198|79100524|+|18327|9849|MAGI2-AS3|processed_transcript	-0.627451	0.00836923
hsa-miR-187-3p	ENSG00000245910|8|67833919|67838633|-|4715|1247|SNHG6|processed_transcript	-0.661765	0.00481375
hsa-miR-187-3p	ENSG00000237036|10|31495207|31609376|-|114170|3831|ZEB1-AS1|processed_transcript	-0.627451	0.00836923
hsa-miR-187-3p	ENSG00000166770|19|56988619|57012035|+|23417|3623|ZNF667-AS1|lincRNA	-0.779412	0.00034744
hsa-miR-196a-3p	ENSG00000232352|3|50304073|50304803|-|731|338|SEMA3B-AS1|antisense	-0.705882	0.00212877
hsa-miR-196a-3p	ENSG00000245910|8|67833919|67838633|-|4715|1247|SNHG6|processed_transcript	-0.715686	0.00173974
hsa-miR-196a-3p	ENSG00000261713|16|1114093|1128707|-|14615|3262|SSTR5-AS1|processed_transcript	-0.632697	0.00641598
hsa-miR-196a-3p	ENSG00000166770|19|56988619|57012035|+|23417|3623|ZNF667-AS1|lincRNA	-0.632353	0.00776159
hsa-miR-199b-5p	ENSG00000237125|4|174448421|174512475|+|64055|9829|HAND2-AS1|antisense	-0.627451	0.00836923
hsa-miR-199b-5p	ENSG00000234456|7|79082198|79100524|+|18327|9849|MAGI2-AS3|processed_transcript	-0.681373	0.00340598
hsa-miR-199b-5p	ENSG00000214548|14|101245747|101327368|+|81622|15769|MEG3|lincRNA	-0.708333	0.00202568
hsa-miR-199b-5p	ENSG00000245910|8|67833919|67838633|-|4715|1247|SNHG6|processed_transcript	-0.813725	9.09158e-05
hsa-miR-199b-5p	ENSG00000261713|16|1114093|1128707|-|14615|3262|SSTR5-AS1|processed_transcript	-0.642882	0.00537634
hsa-miR-199b-5p	ENSG00000237036|10|31495207|31609376|-|114170|3831|ZEB1-AS1|processed_transcript	-0.642157	0.00665223
hsa-miR-199b-5p	ENSG00000166770|19|56988619|57012035|+|23417|3623|ZNF667-AS1|lincRNA	-0.723039	0.00148644
hsa-miR-204-5p	ENSG00000234741|1|173833038|173838020|-|4983|3631|GAS5|processed_transcript	-0.70098	0.00234737
hsa-miR-204-5p	ENSG00000237125|4|174448421|174512475|+|64055|9829|HAND2-AS1|antisense	-0.655215	0.00430387
hsa-miR-204-5p	ENSG00000244558|20|43323533|43374662|-|51130|1226|RP11-445H22.4|antisense	-0.708333	0.00202568
hsa-miR-204-5p	ENSG00000237036|10|31495207|31609376|-|114170|3831|ZEB1-AS1|processed_transcript	-0.732843	0.00119441
hsa-miR-204-5p	ENSG00000166770|19|56988619|57012035|+|23417|3623|ZNF667-AS1|lincRNA	-0.620098	0.00935155
hsa-miR-205-5p	ENSG00000237125|4|174448421|174512475|+|64055|9829|HAND2-AS1|antisense	-0.659314	0.00501821
hsa-miR-205-5p	ENSG00000214548|14|101245747|101327368|+|81622|15769|MEG3|lincRNA	-0.710784	0.00192655
hsa-miR-205-5p	ENSG00000232352|3|50304073|50304803|-|731|338|SEMA3B-AS1|antisense	-0.658896	0.00401981
hsa-miR-205-5p	ENSG00000261713|16|1114093|1128707|-|14615|3262|SSTR5-AS1|processed_transcript	-0.649476	0.00477903
hsa-miR-205-5p	ENSG00000166770|19|56988619|57012035|+|23417|3623|ZNF667-AS1|lincRNA	-0.813725	9.09158e-05
hsa-miR-205-3p	ENSG00000237125|4|174448421|174512475|+|64055|9829|HAND2-AS1|antisense	-0.684697	0.00242651
hsa-miR-205-3p	ENSG00000234456|7|79082198|79100524|+|18327|9849|MAGI2-AS3|processed_transcript	-0.606881	0.00978706
hsa-miR-205-3p	ENSG00000214548|14|101245747|101327368|+|81622|15769|MEG3|lincRNA	-0.646194	0.00506925
hsa-miR-205-3p	ENSG00000261713|16|1114093|1128707|-|14615|3262|SSTR5-AS1|processed_transcript	-0.644463	0.00522786
hsa-miR-205-3p	ENSG00000237036|10|31495207|31609376|-|114170|3831|ZEB1-AS1|processed_transcript	-0.631452	0.00655355
hsa-miR-211-5p	ENSG00000234456|7|79082198|79100524|+|18327|9849|MAGI2-AS3|processed_transcript	-0.60699	0.00977046
hsa-miR-211-5p	ENSG00000245910|8|67833919|67838633|-|4715|1247|SNHG6|processed_transcript	-0.684243	0.00244919
hsa-miR-211-5p	ENSG00000261713|16|1114093|1128707|-|14615|3262|SSTR5-AS1|processed_transcript	-0.606989	0.00977058
hsa-miR-212-3p	ENSG00000237125|4|174448421|174512475|+|64055|9829|HAND2-AS1|antisense	-0.764706	0.000536374
hsa-miR-212-3p	ENSG00000261713|16|1114093|1128707|-|14615|3262|SSTR5-AS1|processed_transcript	-0.661963	0.00379492
hsa-miR-212-3p	ENSG00000237036|10|31495207|31609376|-|114170|3831|ZEB1-AS1|processed_transcript	-0.85049	0
hsa-miR-181a-3p	ENSG00000234741|1|173833038|173838020|-|4983|3631|GAS5|processed_transcript	-0.642551	0.00540787
hsa-miR-181a-3p	ENSG00000237125|4|174448421|174512475|+|64055|9829|HAND2-AS1|antisense	-0.757055	0.000433781
hsa-miR-181a-3p	ENSG00000244558|20|43323533|43374662|-|51130|1226|RP11-445H22.4|antisense	-0.693063	0.00203836
hsa-miR-181a-3p	ENSG00000214548|14|101245747|101327368|+|81622|15769|MEG3|lincRNA	-0.664623	0.00360825
hsa-miR-181a-3p	ENSG00000245910|8|67833919|67838633|-|4715|1247|SNHG6|processed_transcript	-0.700184	0.00174951
hsa-miR-181a-3p	ENSG00000166770|19|56988619|57012035|+|23417|3623|ZNF667-AS1|lincRNA	-0.761496	0.000383089
hsa-miR-214-5p	ENSG00000234741|1|173833038|173838020|-|4983|3631|GAS5|processed_transcript	-0.683824	0.0032561
hsa-miR-214-5p	ENSG00000261713|16|1114093|1128707|-|14615|3262|SSTR5-AS1|processed_transcript	-0.64291	0.00537365
hsa-miR-214-3p	ENSG00000244558|20|43323533|43374662|-|51130|1226|RP11-445H22.4|antisense	-0.666667	0.00442481
hsa-miR-214-3p	ENSG00000261713|16|1114093|1128707|-|14615|3262|SSTR5-AS1|processed_transcript	-0.634165	0.00625691
hsa-miR-217	ENSG00000234456|7|79082198|79100524|+|18327|9849|MAGI2-AS3|processed_transcript	-0.666667	0.00442481
hsa-miR-217	ENSG00000245910|8|67833919|67838633|-|4715|1247|SNHG6|processed_transcript	-0.637255	0.00718979
hsa-miR-217	ENSG00000166770|19|56988619|57012035|+|23417|3623|ZNF667-AS1|lincRNA	-0.909314	0
hsa-miR-218-5p	ENSG00000234741|1|173833038|173838020|-|4983|3631|GAS5|processed_transcript	-0.718578	0.00115508
hsa-miR-218-5p	ENSG00000234456|7|79082198|79100524|+|18327|9849|MAGI2-AS3|processed_transcript	-0.6916	0.00210229
hsa-miR-218-5p	ENSG00000214548|14|101245747|101327368|+|81622|15769|MEG3|lincRNA	-0.637423	0.00591515
hsa-miR-218-5p	ENSG00000261713|16|1114093|1128707|-|14615|3262|SSTR5-AS1|processed_transcript	-0.625133	0.00728817
hsa-miR-218-5p	ENSG00000166770|19|56988619|57012035|+|23417|3623|ZNF667-AS1|lincRNA	-0.668302	0.00336244
hsa-miR-218-1-3p	ENSG00000244558|20|43323533|43374662|-|51130|1226|RP11-445H22.4|antisense	-0.611895	0.00904137
hsa-miR-218-1-3p	ENSG00000234456|7|79082198|79100524|+|18327|9849|MAGI2-AS3|processed_transcript	-0.72103	0.00109029
hsa-miR-218-1-3p	ENSG00000232352|3|50304073|50304803|-|731|338|SEMA3B-AS1|antisense	-0.739104	0.000699203
hsa-miR-218-1-3p	ENSG00000245910|8|67833919|67838633|-|4715|1247|SNHG6|processed_transcript	-0.678112	0.00277278
hsa-miR-218-1-3p	ENSG00000237036|10|31495207|31609376|-|114170|3831|ZEB1-AS1|processed_transcript	-0.663397	0.00369336
hsa-miR-218-2-3p	ENSG00000234741|1|173833038|173838020|-|4983|3631|GAS5|processed_transcript	-0.692877	0.00204643
hsa-miR-218-2-3p	ENSG00000237125|4|174448421|174512475|+|64055|9829|HAND2-AS1|antisense	-0.718675	0.00115244
hsa-miR-218-2-3p	ENSG00000234456|7|79082198|79100524|+|18327|9849|MAGI2-AS3|processed_transcript	-0.686734	0.00232685
hsa-miR-218-2-3p	ENSG00000166770|19|56988619|57012035|+|23417|3623|ZNF667-AS1|lincRNA	-0.620395	0.00788111
hsa-miR-221-5p	ENSG00000244558|20|43323533|43374662|-|51130|1226|RP11-445H22.4|antisense	-0.693627	0.00270814
hsa-miR-221-5p	ENSG00000261713|16|1114093|1128707|-|14615|3262|SSTR5-AS1|processed_transcript	-0.703873	0.00161362
hsa-miR-221-5p	ENSG00000237036|10|31495207|31609376|-|114170|3831|ZEB1-AS1|processed_transcript	-0.720588	0.00156743
hsa-miR-221-3p	ENSG00000234456|7|79082198|79100524|+|18327|9849|MAGI2-AS3|processed_transcript	-0.686695	0.00232872
hsa-miR-221-3p	ENSG00000214548|14|101245747|101327368|+|81622|15769|MEG3|lincRNA	-0.614347	0.00869348
hsa-miR-222-5p	ENSG00000234741|1|173833038|173838020|-|4983|3631|GAS5|processed_transcript	-0.703863	0.001614
hsa-miR-222-5p	ENSG00000237125|4|174448421|174512475|+|64055|9829|HAND2-AS1|antisense	-0.649908	0.00474181
hsa-miR-222-5p	ENSG00000232352|3|50304073|50304803|-|731|338|SEMA3B-AS1|antisense	-0.690608	0.00214659
hsa-miR-222-5p	ENSG00000261713|16|1114093|1128707|-|14615|3262|SSTR5-AS1|processed_transcript	-0.714202	0.00127857
hsa-miR-222-5p	ENSG00000237036|10|31495207|31609376|-|114170|3831|ZEB1-AS1|processed_transcript	-0.632741	0.00641124
hsa-miR-222-3p	ENSG00000234741|1|173833038|173838020|-|4983|3631|GAS5|processed_transcript	-0.620098	0.00935155
hsa-miR-222-3p	ENSG00000244558|20|43323533|43374662|-|51130|1226|RP11-445H22.4|antisense	-0.728388	0.000913651
hsa-miR-222-3p	ENSG00000214548|14|101245747|101327368|+|81622|15769|MEG3|lincRNA	-0.639706	0.00691683
hsa-miR-222-3p	ENSG00000166770|19|56988619|57012035|+|23417|3623|ZNF667-AS1|lincRNA	-0.625	0.00868702
hsa-miR-223-5p	ENSG00000234741|1|173833038|173838020|-|4983|3631|GAS5|processed_transcript	-0.646194	0.00506925
hsa-miR-223-5p	ENSG00000237036|10|31495207|31609376|-|114170|3831|ZEB1-AS1|processed_transcript	-0.668307	0.00336212
hsa-miR-223-5p	ENSG00000166770|19|56988619|57012035|+|23417|3623|ZNF667-AS1|lincRNA	-0.670764	0.00320568
hsa-miR-223-3p	ENSG00000234741|1|173833038|173838020|-|4983|3631|GAS5|processed_transcript	-0.622549	0.00901438
hsa-miR-223-3p	ENSG00000244558|20|43323533|43374662|-|51130|1226|RP11-445H22.4|antisense	-0.630288	0.00668411
hsa-miR-223-3p	ENSG00000234456|7|79082198|79100524|+|18327|9849|MAGI2-AS3|processed_transcript	-0.745098	0.00089393
hsa-miR-223-3p	ENSG00000237036|10|31495207|31609376|-|114170|3831|ZEB1-AS1|processed_transcript	-0.639706	0.00691683
hsa-miR-223-3p	ENSG00000166770|19|56988619|57012035|+|23417|3623|ZNF667-AS1|lincRNA	-0.666667	0.00442481
hsa-miR-224-5p	ENSG00000234741|1|173833038|173838020|-|4983|3631|GAS5|processed_transcript	-0.683824	0.0032561
hsa-miR-224-5p	ENSG00000232352|3|50304073|50304803|-|731|338|SEMA3B-AS1|antisense	-0.782823	0.000202968
hsa-miR-224-5p	ENSG00000261713|16|1114093|1128707|-|14615|3262|SSTR5-AS1|processed_transcript	-0.63464	0.00620616
hsa-miR-224-5p	ENSG00000166770|19|56988619|57012035|+|23417|3623|ZNF667-AS1|lincRNA	-0.70098	0.00234737
hsa-miR-224-3p	ENSG00000234741|1|173833038|173838020|-|4983|3631|GAS5|processed_transcript	-0.747549	0.000841522
hsa-miR-224-3p	ENSG00000244558|20|43323533|43374662|-|51130|1226|RP11-445H22.4|antisense	-0.615951	0.00847175
hsa-miR-224-3p	ENSG00000232352|3|50304073|50304803|-|731|338|SEMA3B-AS1|antisense	-0.625767	0.00721152
hsa-miR-224-3p	ENSG00000237036|10|31495207|31609376|-|114170|3831|ZEB1-AS1|processed_transcript	-0.681373	0.00340598
hsa-miR-224-3p	ENSG00000166770|19|56988619|57012035|+|23417|3623|ZNF667-AS1|lincRNA	-0.651961	0.00567361
hsa-miR-200b-5p	ENSG00000237125|4|174448421|174512475|+|64055|9829|HAND2-AS1|antisense	-0.651961	0.00567361
hsa-miR-200b-5p	ENSG00000244558|20|43323533|43374662|-|51130|1226|RP11-445H22.4|antisense	-0.634804	0.00747131
hsa-miR-200b-5p	ENSG00000214548|14|101245747|101327368|+|81622|15769|MEG3|lincRNA	-0.67402	0.00388884
hsa-miR-200b-3p	ENSG00000237125|4|174448421|174512475|+|64055|9829|HAND2-AS1|antisense	-0.664216	0.00461601
hsa-miR-200b-3p	ENSG00000234456|7|79082198|79100524|+|18327|9849|MAGI2-AS3|processed_transcript	-0.669118	0.00423999
hsa-miR-200b-3p	ENSG00000214548|14|101245747|101327368|+|81622|15769|MEG3|lincRNA	-0.666667	0.00442481
hsa-let-7g-5p	ENSG00000244558|20|43323533|43374662|-|51130|1226|RP11-445H22.4|antisense	-0.64951	0.00590668
hsa-let-7g-5p	ENSG00000237036|10|31495207|31609376|-|114170|3831|ZEB1-AS1|processed_transcript	-0.622549	0.00901438
hsa-let-7g-3p	ENSG00000237125|4|174448421|174512475|+|64055|9829|HAND2-AS1|antisense	-0.717351	0.00118864
hsa-let-7g-3p	ENSG00000244558|20|43323533|43374662|-|51130|1226|RP11-445H22.4|antisense	-0.77989	0.00022239
hsa-let-7g-3p	ENSG00000234456|7|79082198|79100524|+|18327|9849|MAGI2-AS3|processed_transcript	-0.708333	0.00202568
hsa-let-7g-3p	ENSG00000214548|14|101245747|101327368|+|81622|15769|MEG3|lincRNA	-0.642157	0.00665223
hsa-let-7g-3p	ENSG00000237036|10|31495207|31609376|-|114170|3831|ZEB1-AS1|processed_transcript	-0.723039	0.00148644
hsa-let-7g-3p	ENSG00000166770|19|56988619|57012035|+|23417|3623|ZNF667-AS1|lincRNA	-0.681373	0.00340598
hsa-let-7i-5p	ENSG00000261713|16|1114093|1128707|-|14615|3262|SSTR5-AS1|processed_transcript	-0.656638	0.00419223
hsa-let-7i-5p	ENSG00000237036|10|31495207|31609376|-|114170|3831|ZEB1-AS1|processed_transcript	-0.708333	0.00202568
hsa-let-7i-5p	ENSG00000166770|19|56988619|57012035|+|23417|3623|ZNF667-AS1|lincRNA	-0.622549	0.00901438
hsa-let-7i-3p	ENSG00000244558|20|43323533|43374662|-|51130|1226|RP11-445H22.4|antisense	-0.654813	0.00433586
hsa-let-7i-3p	ENSG00000245910|8|67833919|67838633|-|4715|1247|SNHG6|processed_transcript	-0.656863	0.00522956
hsa-let-7i-3p	ENSG00000261713|16|1114093|1128707|-|14615|3262|SSTR5-AS1|processed_transcript	-0.63464	0.00620616
hsa-let-7i-3p	ENSG00000237036|10|31495207|31609376|-|114170|3831|ZEB1-AS1|processed_transcript	-0.683824	0.0032561
hsa-miR-1	ENSG00000234741|1|173833038|173838020|-|4983|3631|GAS5|processed_transcript	-0.620098	0.00935155
hsa-miR-1	ENSG00000244558|20|43323533|43374662|-|51130|1226|RP11-445H22.4|antisense	-0.651961	0.00567361
hsa-miR-1	ENSG00000234456|7|79082198|79100524|+|18327|9849|MAGI2-AS3|processed_transcript	-0.791667	0.000230574
hsa-miR-1	ENSG00000245910|8|67833919|67838633|-|4715|1247|SNHG6|processed_transcript	-0.666667	0.00442481
hsa-miR-1	ENSG00000261713|16|1114093|1128707|-|14615|3262|SSTR5-AS1|processed_transcript	-0.666479	0.00348245
hsa-miR-15b-5p	ENSG00000237125|4|174448421|174512475|+|64055|9829|HAND2-AS1|antisense	-0.70141	0.00170334
hsa-miR-15b-5p	ENSG00000244558|20|43323533|43374662|-|51130|1226|RP11-445H22.4|antisense	-0.629062	0.006824
hsa-miR-15b-5p	ENSG00000166770|19|56988619|57012035|+|23417|3623|ZNF667-AS1|lincRNA	-0.632353	0.00776159
hsa-miR-15b-3p	ENSG00000234741|1|173833038|173838020|-|4983|3631|GAS5|processed_transcript	-0.764706	0.000536374
hsa-miR-15b-3p	ENSG00000237125|4|174448421|174512475|+|64055|9829|HAND2-AS1|antisense	-0.608216	0.00958395
hsa-miR-15b-3p	ENSG00000244558|20|43323533|43374662|-|51130|1226|RP11-445H22.4|antisense	-0.685469	0.00238833
hsa-miR-15b-3p	ENSG00000214548|14|101245747|101327368|+|81622|15769|MEG3|lincRNA	-0.691176	0.00283768
hsa-miR-15b-3p	ENSG00000245910|8|67833919|67838633|-|4715|1247|SNHG6|processed_transcript	-0.735294	0.00112889
hsa-miR-15b-3p	ENSG00000237036|10|31495207|31609376|-|114170|3831|ZEB1-AS1|processed_transcript	-0.691176	0.00283768
hsa-miR-15b-3p	ENSG00000166770|19|56988619|57012035|+|23417|3623|ZNF667-AS1|lincRNA	-0.745098	0.00089393
hsa-miR-23b-5p	ENSG00000234741|1|173833038|173838020|-|4983|3631|GAS5|processed_transcript	-0.693627	0.00270814
hsa-miR-23b-5p	ENSG00000237125|4|174448421|174512475|+|64055|9829|HAND2-AS1|antisense	-0.627451	0.00836923
hsa-miR-23b-5p	ENSG00000244558|20|43323533|43374662|-|51130|1226|RP11-445H22.4|antisense	-0.745555	0.000591575
hsa-miR-23b-5p	ENSG00000234456|7|79082198|79100524|+|18327|9849|MAGI2-AS3|processed_transcript	-0.688725	0.0029721
hsa-miR-23b-5p	ENSG00000214548|14|101245747|101327368|+|81622|15769|MEG3|lincRNA	-0.759804	0.000613311
hsa-miR-23b-5p	ENSG00000245910|8|67833919|67838633|-|4715|1247|SNHG6|processed_transcript	-0.767157	0.000500689
hsa-miR-23b-5p	ENSG00000261713|16|1114093|1128707|-|14615|3262|SSTR5-AS1|processed_transcript	-0.650322	0.00470638
hsa-miR-23b-5p	ENSG00000237036|10|31495207|31609376|-|114170|3831|ZEB1-AS1|processed_transcript	-0.622549	0.00901438
hsa-miR-23b-3p	ENSG00000237125|4|174448421|174512475|+|64055|9829|HAND2-AS1|antisense	-0.666667	0.00442481
hsa-miR-23b-3p	ENSG00000244558|20|43323533|43374662|-|51130|1226|RP11-445H22.4|antisense	-0.696078	0.00258332
hsa-miR-23b-3p	ENSG00000245910|8|67833919|67838633|-|4715|1247|SNHG6|processed_transcript	-0.644608	0.0063958
hsa-miR-23b-3p	ENSG00000261713|16|1114093|1128707|-|14615|3262|SSTR5-AS1|processed_transcript	-0.631052	0.00659817
hsa-miR-23b-3p	ENSG00000166770|19|56988619|57012035|+|23417|3623|ZNF667-AS1|lincRNA	-0.625	0.00868702
hsa-miR-27b-5p	ENSG00000237125|4|174448421|174512475|+|64055|9829|HAND2-AS1|antisense	-0.62661	0.00711082
hsa-miR-27b-5p	ENSG00000214548|14|101245747|101327368|+|81622|15769|MEG3|lincRNA	-0.718137	0.00165183
hsa-miR-27b-5p	ENSG00000232352|3|50304073|50304803|-|731|338|SEMA3B-AS1|antisense	-0.628221	0.00692125
hsa-miR-27b-5p	ENSG00000245910|8|67833919|67838633|-|4715|1247|SNHG6|processed_transcript	-0.627451	0.00836923
hsa-miR-27b-5p	ENSG00000261713|16|1114093|1128707|-|14615|3262|SSTR5-AS1|processed_transcript	-0.627082	0.00705484
hsa-miR-27b-5p	ENSG00000237036|10|31495207|31609376|-|114170|3831|ZEB1-AS1|processed_transcript	-0.620098	0.00935155
hsa-miR-27b-3p	ENSG00000234741|1|173833038|173838020|-|4983|3631|GAS5|processed_transcript	-0.617647	0.00969874
hsa-miR-27b-3p	ENSG00000234456|7|79082198|79100524|+|18327|9849|MAGI2-AS3|processed_transcript	-0.639706	0.00691683
hsa-miR-27b-3p	ENSG00000214548|14|101245747|101327368|+|81622|15769|MEG3|lincRNA	-0.730392	0.00126283
hsa-miR-27b-3p	ENSG00000245910|8|67833919|67838633|-|4715|1247|SNHG6|processed_transcript	-0.720588	0.00156743
hsa-miR-27b-3p	ENSG00000261713|16|1114093|1128707|-|14615|3262|SSTR5-AS1|processed_transcript	-0.667286	0.0034289
hsa-miR-30b-5p	ENSG00000234741|1|173833038|173838020|-|4983|3631|GAS5|processed_transcript	-0.77451	0.00040396
hsa-miR-30b-5p	ENSG00000237125|4|174448421|174512475|+|64055|9829|HAND2-AS1|antisense	-0.715686	0.00173974
hsa-miR-30b-5p	ENSG00000244558|20|43323533|43374662|-|51130|1226|RP11-445H22.4|antisense	-0.659314	0.00501821
hsa-miR-30b-5p	ENSG00000214548|14|101245747|101327368|+|81622|15769|MEG3|lincRNA	-0.617647	0.00969874
hsa-miR-30b-5p	ENSG00000245910|8|67833919|67838633|-|4715|1247|SNHG6|processed_transcript	-0.830882	2.82982e-05
hsa-miR-30b-5p	ENSG00000261713|16|1114093|1128707|-|14615|3262|SSTR5-AS1|processed_transcript	-0.728708	0.00090654
hsa-miR-30b-3p	ENSG00000234741|1|173833038|173838020|-|4983|3631|GAS5|processed_transcript	-0.625	0.00868702
hsa-miR-30b-3p	ENSG00000214548|14|101245747|101327368|+|81622|15769|MEG3|lincRNA	-0.789216	0.000251376
hsa-miR-30b-3p	ENSG00000237036|10|31495207|31609376|-|114170|3831|ZEB1-AS1|processed_transcript	-0.698529	0.00246311
hsa-miR-30b-3p	ENSG00000166770|19|56988619|57012035|+|23417|3623|ZNF667-AS1|lincRNA	-0.67402	0.00388884
hsa-miR-122-5p	ENSG00000237125|4|174448421|174512475|+|64055|9829|HAND2-AS1|antisense	-0.60699	0.00977046
hsa-miR-122-5p	ENSG00000244558|20|43323533|43374662|-|51130|1226|RP11-445H22.4|antisense	-0.624923	0.00731357
hsa-miR-122-5p	ENSG00000214548|14|101245747|101327368|+|81622|15769|MEG3|lincRNA	-0.622086	0.00766521
hsa-miR-122-5p	ENSG00000245910|8|67833919|67838633|-|4715|1247|SNHG6|processed_transcript	-0.746781	0.000572762
hsa-miR-122-5p	ENSG00000237036|10|31495207|31609376|-|114170|3831|ZEB1-AS1|processed_transcript	-0.609442	0.00940028
hsa-miR-122-3p	ENSG00000244558|20|43323533|43374662|-|51130|1226|RP11-445H22.4|antisense	-0.663804	0.00366491
hsa-miR-122-3p	ENSG00000232352|3|50304073|50304803|-|731|338|SEMA3B-AS1|antisense	-0.758134	0.000420981
hsa-miR-122-3p	ENSG00000261713|16|1114093|1128707|-|14615|3262|SSTR5-AS1|processed_transcript	-0.628271	0.00691543
hsa-miR-124-5p	ENSG00000234741|1|173833038|173838020|-|4983|3631|GAS5|processed_transcript	-0.71122	0.00136877
hsa-miR-124-5p	ENSG00000244558|20|43323533|43374662|-|51130|1226|RP11-445H22.4|antisense	-0.698958	0.0017967
hsa-miR-124-5p	ENSG00000234456|7|79082198|79100524|+|18327|9849|MAGI2-AS3|processed_transcript	-0.768854	0.000309995
hsa-miR-124-5p	ENSG00000245910|8|67833919|67838633|-|4715|1247|SNHG6|processed_transcript	-0.645003	0.00517796
hsa-miR-124-5p	ENSG00000261713|16|1114093|1128707|-|14615|3262|SSTR5-AS1|processed_transcript	-0.63965	0.00569031
hsa-miR-124-5p	ENSG00000237036|10|31495207|31609376|-|114170|3831|ZEB1-AS1|processed_transcript	-0.759044	0.000410434
hsa-miR-124-5p	ENSG00000166770|19|56988619|57012035|+|23417|3623|ZNF667-AS1|lincRNA	-0.60699	0.00977046
hsa-miR-124-3p	ENSG00000261713|16|1114093|1128707|-|14615|3262|SSTR5-AS1|processed_transcript	-0.680796	0.00262709
hsa-miR-124-3p	ENSG00000237036|10|31495207|31609376|-|114170|3831|ZEB1-AS1|processed_transcript	-0.651961	0.00567361
hsa-miR-125b-5p	ENSG00000234741|1|173833038|173838020|-|4983|3631|GAS5|processed_transcript	-0.625383	0.00725782
hsa-miR-125b-5p	ENSG00000237125|4|174448421|174512475|+|64055|9829|HAND2-AS1|antisense	-0.675659	0.0029116
hsa-miR-125b-5p	ENSG00000214548|14|101245747|101327368|+|81622|15769|MEG3|lincRNA	-0.624157	0.00740724
hsa-miR-125b-5p	ENSG00000245910|8|67833919|67838633|-|4715|1247|SNHG6|processed_transcript	-0.633967	0.00627821
hsa-miR-125b-5p	ENSG00000237036|10|31495207|31609376|-|114170|3831|ZEB1-AS1|processed_transcript	-0.665849	0.00352475
hsa-miR-125b-1-3p	ENSG00000234741|1|173833038|173838020|-|4983|3631|GAS5|processed_transcript	-0.72549	0.00140874
hsa-miR-125b-1-3p	ENSG00000244558|20|43323533|43374662|-|51130|1226|RP11-445H22.4|antisense	-0.609442	0.00940028
hsa-miR-125b-1-3p	ENSG00000214548|14|101245747|101327368|+|81622|15769|MEG3|lincRNA	-0.705882	0.00212877
hsa-miR-125b-1-3p	ENSG00000261713|16|1114093|1128707|-|14615|3262|SSTR5-AS1|processed_transcript	-0.607241	0.00973204
hsa-miR-125b-1-3p	ENSG00000237036|10|31495207|31609376|-|114170|3831|ZEB1-AS1|processed_transcript	-0.632353	0.00776159
hsa-miR-125b-1-3p	ENSG00000166770|19|56988619|57012035|+|23417|3623|ZNF667-AS1|lincRNA	-0.811275	0.000102737
hsa-miR-130a-5p	ENSG00000234741|1|173833038|173838020|-|4983|3631|GAS5|processed_transcript	-0.609442	0.00940028
hsa-miR-130a-5p	ENSG00000244558|20|43323533|43374662|-|51130|1226|RP11-445H22.4|antisense	-0.651134	0.00463756
hsa-miR-130a-5p	ENSG00000234456|7|79082198|79100524|+|18327|9849|MAGI2-AS3|processed_transcript	-0.71122	0.00136877
hsa-miR-130a-5p	ENSG00000237036|10|31495207|31609376|-|114170|3831|ZEB1-AS1|processed_transcript	-0.620478	0.00787035
hsa-miR-130a-5p	ENSG00000166770|19|56988619|57012035|+|23417|3623|ZNF667-AS1|lincRNA	-0.632741	0.00641124
hsa-miR-130a-3p	ENSG00000237125|4|174448421|174512475|+|64055|9829|HAND2-AS1|antisense	-0.768854	0.000309995
hsa-miR-130a-3p	ENSG00000234456|7|79082198|79100524|+|18327|9849|MAGI2-AS3|processed_transcript	-0.681373	0.00340598
hsa-miR-130a-3p	ENSG00000214548|14|101245747|101327368|+|81622|15769|MEG3|lincRNA	-0.634804	0.00747131
hsa-miR-130a-3p	ENSG00000245910|8|67833919|67838633|-|4715|1247|SNHG6|processed_transcript	-0.67402	0.00388884
hsa-miR-130a-3p	ENSG00000261713|16|1114093|1128707|-|14615|3262|SSTR5-AS1|processed_transcript	-0.61393	0.00875195
hsa-miR-130a-3p	ENSG00000237036|10|31495207|31609376|-|114170|3831|ZEB1-AS1|processed_transcript	-0.647059	0.00614735
hsa-miR-132-5p	ENSG00000234741|1|173833038|173838020|-|4983|3631|GAS5|processed_transcript	-0.676471	0.00372219
hsa-miR-132-5p	ENSG00000244558|20|43323533|43374662|-|51130|1226|RP11-445H22.4|antisense	-0.774985	0.000258342
hsa-miR-132-5p	ENSG00000214548|14|101245747|101327368|+|81622|15769|MEG3|lincRNA	-0.681373	0.00340598
hsa-miR-132-5p	ENSG00000232352|3|50304073|50304803|-|731|338|SEMA3B-AS1|antisense	-0.619252	0.00802977
hsa-miR-132-5p	ENSG00000245910|8|67833919|67838633|-|4715|1247|SNHG6|processed_transcript	-0.627451	0.00836923
hsa-miR-132-5p	ENSG00000166770|19|56988619|57012035|+|23417|3623|ZNF667-AS1|lincRNA	-0.710784	0.00192655
hsa-miR-132-3p	ENSG00000234741|1|173833038|173838020|-|4983|3631|GAS5|processed_transcript	-0.661765	0.00481375
hsa-miR-132-3p	ENSG00000232352|3|50304073|50304803|-|731|338|SEMA3B-AS1|antisense	-0.677301	0.00281805
hsa-miR-132-3p	ENSG00000237036|10|31495207|31609376|-|114170|3831|ZEB1-AS1|processed_transcript	-0.67402	0.00388884
hsa-miR-132-3p	ENSG00000166770|19|56988619|57012035|+|23417|3623|ZNF667-AS1|lincRNA	-0.634804	0.00747131
hsa-miR-135a-5p	ENSG00000244558|20|43323533|43374662|-|51130|1226|RP11-445H22.4|antisense	-0.673221	0.00305521
hsa-miR-135a-5p	ENSG00000234456|7|79082198|79100524|+|18327|9849|MAGI2-AS3|processed_transcript	-0.687963	0.00226839
hsa-miR-135a-5p	ENSG00000214548|14|101245747|101327368|+|81622|15769|MEG3|lincRNA	-0.616709	0.00836856
hsa-miR-135a-5p	ENSG00000232352|3|50304073|50304803|-|731|338|SEMA3B-AS1|antisense	-0.690843	0.00213602
hsa-miR-135a-5p	ENSG00000261713|16|1114093|1128707|-|14615|3262|SSTR5-AS1|processed_transcript	-0.634551	0.00621569
hsa-miR-135a-3p	ENSG00000234741|1|173833038|173838020|-|4983|3631|GAS5|processed_transcript	-0.647059	0.00614735
hsa-miR-135a-3p	ENSG00000261713|16|1114093|1128707|-|14615|3262|SSTR5-AS1|processed_transcript	-0.641059	0.00555167
hsa-miR-135a-3p	ENSG00000166770|19|56988619|57012035|+|23417|3623|ZNF667-AS1|lincRNA	-0.634804	0.00747131
hsa-miR-137	ENSG00000234741|1|173833038|173838020|-|4983|3631|GAS5|processed_transcript	-0.636366	0.00602442
hsa-miR-137	ENSG00000214548|14|101245747|101327368|+|81622|15769|MEG3|lincRNA	-0.746931	0.000570499
hsa-miR-137	ENSG00000232352|3|50304073|50304803|-|731|338|SEMA3B-AS1|antisense	-0.692497	0.0020629
hsa-miR-137	ENSG00000166770|19|56988619|57012035|+|23417|3623|ZNF667-AS1|lincRNA	-0.651108	0.00463981
hsa-miR-138-5p	ENSG00000237125|4|174448421|174512475|+|64055|9829|HAND2-AS1|antisense	-0.660736	0.00388363
hsa-miR-138-5p	ENSG00000234456|7|79082198|79100524|+|18327|9849|MAGI2-AS3|processed_transcript	-0.614347	0.00869348
hsa-miR-138-5p	ENSG00000261713|16|1114093|1128707|-|14615|3262|SSTR5-AS1|processed_transcript	-0.647164	0.00498203
hsa-miR-138-5p	ENSG00000166770|19|56988619|57012035|+|23417|3623|ZNF667-AS1|lincRNA	-0.708768	0.00144685
hsa-miR-138-2-3p	ENSG00000237125|4|174448421|174512475|+|64055|9829|HAND2-AS1|antisense	-0.647023	0.00499461
hsa-miR-138-2-3p	ENSG00000234456|7|79082198|79100524|+|18327|9849|MAGI2-AS3|processed_transcript	-0.62661	0.00711082
hsa-miR-138-2-3p	ENSG00000214548|14|101245747|101327368|+|81622|15769|MEG3|lincRNA	-0.622931	0.00755911
hsa-miR-138-2-3p	ENSG00000232352|3|50304073|50304803|-|731|338|SEMA3B-AS1|antisense	-0.620012	0.00793063
hsa-miR-138-2-3p	ENSG00000261713|16|1114093|1128707|-|14615|3262|SSTR5-AS1|processed_transcript	-0.685591	0.00238236
hsa-miR-138-2-3p	ENSG00000237036|10|31495207|31609376|-|114170|3831|ZEB1-AS1|processed_transcript	-0.658492	0.00405025
hsa-miR-138-2-3p	ENSG00000166770|19|56988619|57012035|+|23417|3623|ZNF667-AS1|lincRNA	-0.713673	0.0012942
hsa-miR-140-5p	ENSG00000234741|1|173833038|173838020|-|4983|3631|GAS5|processed_transcript	-0.720588	0.00156743
hsa-miR-140-5p	ENSG00000234456|7|79082198|79100524|+|18327|9849|MAGI2-AS3|processed_transcript	-0.693627	0.00270814
hsa-miR-140-5p	ENSG00000232352|3|50304073|50304803|-|731|338|SEMA3B-AS1|antisense	-0.628221	0.00692125
hsa-miR-140-5p	ENSG00000245910|8|67833919|67838633|-|4715|1247|SNHG6|processed_transcript	-0.72549	0.00140874
hsa-miR-140-5p	ENSG00000261713|16|1114093|1128707|-|14615|3262|SSTR5-AS1|processed_transcript	-0.655098	0.00431316
hsa-miR-140-5p	ENSG00000237036|10|31495207|31609376|-|114170|3831|ZEB1-AS1|processed_transcript	-0.688725	0.0029721
hsa-miR-140-5p	ENSG00000166770|19|56988619|57012035|+|23417|3623|ZNF667-AS1|lincRNA	-0.632353	0.00776159
hsa-miR-140-3p	ENSG00000244558|20|43323533|43374662|-|51130|1226|RP11-445H22.4|antisense	-0.621705	0.00771348
hsa-miR-140-3p	ENSG00000261713|16|1114093|1128707|-|14615|3262|SSTR5-AS1|processed_transcript	-0.703418	0.00162992
hsa-miR-140-3p	ENSG00000237036|10|31495207|31609376|-|114170|3831|ZEB1-AS1|processed_transcript	-0.723039	0.00148644
hsa-miR-140-3p	ENSG00000166770|19|56988619|57012035|+|23417|3623|ZNF667-AS1|lincRNA	-0.661765	0.00481375
hsa-miR-141-5p	ENSG00000234741|1|173833038|173838020|-|4983|3631|GAS5|processed_transcript	-0.715686	0.00173974
hsa-miR-141-5p	ENSG00000234456|7|79082198|79100524|+|18327|9849|MAGI2-AS3|processed_transcript	-0.703431	0.00223596
hsa-miR-141-5p	ENSG00000261713|16|1114093|1128707|-|14615|3262|SSTR5-AS1|processed_transcript	-0.697964	0.00183572
hsa-miR-141-3p	ENSG00000237125|4|174448421|174512475|+|64055|9829|HAND2-AS1|antisense	-0.754902	0.000698146
hsa-miR-141-3p	ENSG00000214548|14|101245747|101327368|+|81622|15769|MEG3|lincRNA	-0.634804	0.00747131
hsa-miR-142-5p	ENSG00000234741|1|173833038|173838020|-|4983|3631|GAS5|processed_transcript	-0.648682	0.00484796
hsa-miR-142-5p	ENSG00000232352|3|50304073|50304803|-|731|338|SEMA3B-AS1|antisense	-0.688344	0.00225051
hsa-miR-142-3p	ENSG00000234741|1|173833038|173838020|-|4983|3631|GAS5|processed_transcript	-0.662171	0.00378009
hsa-miR-142-3p	ENSG00000234456|7|79082198|79100524|+|18327|9849|MAGI2-AS3|processed_transcript	-0.675659	0.0029116
hsa-miR-142-3p	ENSG00000245910|8|67833919|67838633|-|4715|1247|SNHG6|processed_transcript	-0.648682	0.00484796
hsa-miR-142-3p	ENSG00000261713|16|1114093|1128707|-|14615|3262|SSTR5-AS1|processed_transcript	-0.718845	0.00114786
hsa-miR-143-5p	ENSG00000234741|1|173833038|173838020|-|4983|3631|GAS5|processed_transcript	-0.693627	0.00270814
hsa-miR-143-5p	ENSG00000234456|7|79082198|79100524|+|18327|9849|MAGI2-AS3|processed_transcript	-0.710784	0.00192655
hsa-miR-143-5p	ENSG00000232352|3|50304073|50304803|-|731|338|SEMA3B-AS1|antisense	-0.617647	0.00969874
hsa-miR-143-5p	ENSG00000245910|8|67833919|67838633|-|4715|1247|SNHG6|processed_transcript	-0.740196	0.00100617
hsa-miR-143-5p	ENSG00000261713|16|1114093|1128707|-|14615|3262|SSTR5-AS1|processed_transcript	-0.644937	0.00518409
hsa-miR-143-5p	ENSG00000237036|10|31495207|31609376|-|114170|3831|ZEB1-AS1|processed_transcript	-0.627451	0.00836923
hsa-miR-143-3p	ENSG00000234741|1|173833038|173838020|-|4983|3631|GAS5|processed_transcript	-0.647059	0.00614735
hsa-miR-143-3p	ENSG00000234456|7|79082198|79100524|+|18327|9849|MAGI2-AS3|processed_transcript	-0.629902	0.00806083
hsa-miR-143-3p	ENSG00000214548|14|101245747|101327368|+|81622|15769|MEG3|lincRNA	-0.678922	0.00356129
hsa-miR-143-3p	ENSG00000245910|8|67833919|67838633|-|4715|1247|SNHG6|processed_transcript	-0.676471	0.00372219
hsa-miR-143-3p	ENSG00000237036|10|31495207|31609376|-|114170|3831|ZEB1-AS1|processed_transcript	-0.647059	0.00614735
hsa-miR-144-5p	ENSG00000244558|20|43323533|43374662|-|51130|1226|RP11-445H22.4|antisense	-0.718137	0.00165183
hsa-miR-144-5p	ENSG00000232352|3|50304073|50304803|-|731|338|SEMA3B-AS1|antisense	-0.64951	0.00590668
hsa-miR-144-5p	ENSG00000261713|16|1114093|1128707|-|14615|3262|SSTR5-AS1|processed_transcript	-0.626008	0.00718268
hsa-miR-144-5p	ENSG00000237036|10|31495207|31609376|-|114170|3831|ZEB1-AS1|processed_transcript	-0.691176	0.00283768
hsa-miR-144-5p	ENSG00000166770|19|56988619|57012035|+|23417|3623|ZNF667-AS1|lincRNA	-0.634804	0.00747131
hsa-miR-144-3p	ENSG00000237125|4|174448421|174512475|+|64055|9829|HAND2-AS1|antisense	-0.633797	0.00629647
hsa-miR-144-3p	ENSG00000244558|20|43323533|43374662|-|51130|1226|RP11-445H22.4|antisense	-0.609136	0.00944586
hsa-miR-145-5p	ENSG00000234741|1|173833038|173838020|-|4983|3631|GAS5|processed_transcript	-0.683824	0.0032561
hsa-miR-145-5p	ENSG00000214548|14|101245747|101327368|+|81622|15769|MEG3|lincRNA	-0.70098	0.00234737
hsa-miR-145-5p	ENSG00000245910|8|67833919|67838633|-|4715|1247|SNHG6|processed_transcript	-0.693627	0.00270814
hsa-miR-145-5p	ENSG00000261713|16|1114093|1128707|-|14615|3262|SSTR5-AS1|processed_transcript	-0.607237	0.00973264
hsa-miR-145-5p	ENSG00000237036|10|31495207|31609376|-|114170|3831|ZEB1-AS1|processed_transcript	-0.703431	0.00223596
hsa-miR-145-3p	ENSG00000234741|1|173833038|173838020|-|4983|3631|GAS5|processed_transcript	-0.735294	0.00112889
hsa-miR-145-3p	ENSG00000244558|20|43323533|43374662|-|51130|1226|RP11-445H22.4|antisense	-0.662171	0.00378009
hsa-miR-145-3p	ENSG00000245910|8|67833919|67838633|-|4715|1247|SNHG6|processed_transcript	-0.708333	0.00202568
hsa-miR-145-3p	ENSG00000261713|16|1114093|1128707|-|14615|3262|SSTR5-AS1|processed_transcript	-0.639863	0.00566917
hsa-miR-145-3p	ENSG00000237036|10|31495207|31609376|-|114170|3831|ZEB1-AS1|processed_transcript	-0.654412	0.00544797
hsa-miR-191-5p	ENSG00000234741|1|173833038|173838020|-|4983|3631|GAS5|processed_transcript	-0.620098	0.00935155
hsa-miR-191-5p	ENSG00000237125|4|174448421|174512475|+|64055|9829|HAND2-AS1|antisense	-0.617647	0.00969874
hsa-miR-191-5p	ENSG00000234456|7|79082198|79100524|+|18327|9849|MAGI2-AS3|processed_transcript	-0.828431	3.53234e-05
hsa-miR-191-5p	ENSG00000232352|3|50304073|50304803|-|731|338|SEMA3B-AS1|antisense	-0.617178	0.00830524
hsa-miR-191-5p	ENSG00000245910|8|67833919|67838633|-|4715|1247|SNHG6|processed_transcript	-0.627451	0.00836923
hsa-miR-191-5p	ENSG00000261713|16|1114093|1128707|-|14615|3262|SSTR5-AS1|processed_transcript	-0.654995	0.00432135
hsa-miR-191-5p	ENSG00000166770|19|56988619|57012035|+|23417|3623|ZNF667-AS1|lincRNA	-0.617647	0.00969874
hsa-miR-191-3p	ENSG00000237125|4|174448421|174512475|+|64055|9829|HAND2-AS1|antisense	-0.653587	0.0044346
hsa-miR-191-3p	ENSG00000244558|20|43323533|43374662|-|51130|1226|RP11-445H22.4|antisense	-0.717618	0.00118127
hsa-miR-191-3p	ENSG00000232352|3|50304073|50304803|-|731|338|SEMA3B-AS1|antisense	-0.641673	0.00549213
hsa-miR-191-3p	ENSG00000261713|16|1114093|1128707|-|14615|3262|SSTR5-AS1|processed_transcript	-0.642189	0.00544249
hsa-miR-191-3p	ENSG00000237036|10|31495207|31609376|-|114170|3831|ZEB1-AS1|processed_transcript	-0.625383	0.00725782
hsa-miR-191-3p	ENSG00000166770|19|56988619|57012035|+|23417|3623|ZNF667-AS1|lincRNA	-0.656039	0.0042389
hsa-miR-9-5p	ENSG00000234741|1|173833038|173838020|-|4983|3631|GAS5|processed_transcript	-0.653565	0.00443641
hsa-miR-9-5p	ENSG00000234456|7|79082198|79100524|+|18327|9849|MAGI2-AS3|processed_transcript	-0.636366	0.00602442
hsa-miR-9-5p	ENSG00000245910|8|67833919|67838633|-|4715|1247|SNHG6|processed_transcript	-0.643737	0.00529569
hsa-miR-9-5p	ENSG00000261713|16|1114093|1128707|-|14615|3262|SSTR5-AS1|processed_transcript	-0.654622	0.00435116
hsa-miR-9-5p	ENSG00000237036|10|31495207|31609376|-|114170|3831|ZEB1-AS1|processed_transcript	-0.717447	0.001186
hsa-miR-9-5p	ENSG00000166770|19|56988619|57012035|+|23417|3623|ZNF667-AS1|lincRNA	-0.66585	0.00352472
hsa-miR-9-3p	ENSG00000214548|14|101245747|101327368|+|81622|15769|MEG3|lincRNA	-0.730392	0.00126283
hsa-miR-9-3p	ENSG00000245910|8|67833919|67838633|-|4715|1247|SNHG6|processed_transcript	-0.661765	0.00481375
hsa-miR-9-3p	ENSG00000261713|16|1114093|1128707|-|14615|3262|SSTR5-AS1|processed_transcript	-0.726556	0.000955241
hsa-miR-125a-5p	ENSG00000244558|20|43323533|43374662|-|51130|1226|RP11-445H22.4|antisense	-0.74954	0.000532252
hsa-miR-125a-5p	ENSG00000245910|8|67833919|67838633|-|4715|1247|SNHG6|processed_transcript	-0.741105	0.000664213
hsa-miR-125a-5p	ENSG00000237036|10|31495207|31609376|-|114170|3831|ZEB1-AS1|processed_transcript	-0.705522	0.00155577
hsa-miR-125a-5p	ENSG00000166770|19|56988619|57012035|+|23417|3623|ZNF667-AS1|lincRNA	-0.631902	0.0065035
hsa-miR-125a-3p	ENSG00000234741|1|173833038|173838020|-|4983|3631|GAS5|processed_transcript	-0.698529	0.00246311
hsa-miR-125a-3p	ENSG00000244558|20|43323533|43374662|-|51130|1226|RP11-445H22.4|antisense	-0.727941	0.00133424
hsa-miR-125a-3p	ENSG00000214548|14|101245747|101327368|+|81622|15769|MEG3|lincRNA	-0.667076	0.00344282
hsa-miR-125a-3p	ENSG00000232352|3|50304073|50304803|-|731|338|SEMA3B-AS1|antisense	-0.619252	0.00802977
hsa-miR-125b-2-3p	ENSG00000237125|4|174448421|174512475|+|64055|9829|HAND2-AS1|antisense	-0.609442	0.00940028
hsa-miR-125b-2-3p	ENSG00000234456|7|79082198|79100524|+|18327|9849|MAGI2-AS3|processed_transcript	-0.634804	0.00747131
hsa-miR-125b-2-3p	ENSG00000245910|8|67833919|67838633|-|4715|1247|SNHG6|processed_transcript	-0.625	0.00868702
hsa-miR-125b-2-3p	ENSG00000261713|16|1114093|1128707|-|14615|3262|SSTR5-AS1|processed_transcript	-0.686	0.0023624
hsa-miR-125b-2-3p	ENSG00000237036|10|31495207|31609376|-|114170|3831|ZEB1-AS1|processed_transcript	-0.671569	0.00406139
hsa-miR-125b-2-3p	ENSG00000166770|19|56988619|57012035|+|23417|3623|ZNF667-AS1|lincRNA	-0.676471	0.00372219
hsa-miR-126-5p	ENSG00000234741|1|173833038|173838020|-|4983|3631|GAS5|processed_transcript	-0.673221	0.00305521
hsa-miR-126-5p	ENSG00000244558|20|43323533|43374662|-|51130|1226|RP11-445H22.4|antisense	-0.697791	0.00184258
hsa-miR-126-5p	ENSG00000245910|8|67833919|67838633|-|4715|1247|SNHG6|processed_transcript	-0.702705	0.00165569
hsa-miR-126-5p	ENSG00000261713|16|1114093|1128707|-|14615|3262|SSTR5-AS1|processed_transcript	-0.637438	0.00591361
hsa-miR-126-5p	ENSG00000237036|10|31495207|31609376|-|114170|3831|ZEB1-AS1|processed_transcript	-0.660936	0.0038691
hsa-miR-126-3p	ENSG00000234741|1|173833038|173838020|-|4983|3631|GAS5|processed_transcript	-0.637255	0.00718979
hsa-miR-126-3p	ENSG00000234456|7|79082198|79100524|+|18327|9849|MAGI2-AS3|processed_transcript	-0.686275	0.00311153
hsa-miR-126-3p	ENSG00000214548|14|101245747|101327368|+|81622|15769|MEG3|lincRNA	-0.620098	0.00935155
hsa-miR-126-3p	ENSG00000166770|19|56988619|57012035|+|23417|3623|ZNF667-AS1|lincRNA	-0.627451	0.00836923
hsa-miR-127-5p	ENSG00000234741|1|173833038|173838020|-|4983|3631|GAS5|processed_transcript	-0.694053	0.00199604
hsa-miR-127-5p	ENSG00000234456|7|79082198|79100524|+|18327|9849|MAGI2-AS3|processed_transcript	-0.620478	0.00787035
hsa-miR-127-5p	ENSG00000214548|14|101245747|101327368|+|81622|15769|MEG3|lincRNA	-0.719804	0.0011223
hsa-miR-127-5p	ENSG00000245910|8|67833919|67838633|-|4715|1247|SNHG6|processed_transcript	-0.656039	0.0042389
hsa-miR-127-5p	ENSG00000166770|19|56988619|57012035|+|23417|3623|ZNF667-AS1|lincRNA	-0.659718	0.00395851
hsa-miR-127-3p	ENSG00000214548|14|101245747|101327368|+|81622|15769|MEG3|lincRNA	-0.659314	0.00501821
hsa-miR-129-2-3p	ENSG00000234456|7|79082198|79100524|+|18327|9849|MAGI2-AS3|processed_transcript	-0.647059	0.00614735
hsa-miR-129-2-3p	ENSG00000214548|14|101245747|101327368|+|81622|15769|MEG3|lincRNA	-0.627451	0.00836923
hsa-miR-129-2-3p	ENSG00000237036|10|31495207|31609376|-|114170|3831|ZEB1-AS1|processed_transcript	-0.664216	0.00461601
hsa-miR-136-5p	ENSG00000237125|4|174448421|174512475|+|64055|9829|HAND2-AS1|antisense	-0.656039	0.0042389
hsa-miR-136-5p	ENSG00000232352|3|50304073|50304803|-|731|338|SEMA3B-AS1|antisense	-0.651961	0.00567361
hsa-miR-136-5p	ENSG00000245910|8|67833919|67838633|-|4715|1247|SNHG6|processed_transcript	-0.710784	0.00192655
hsa-miR-136-5p	ENSG00000237036|10|31495207|31609376|-|114170|3831|ZEB1-AS1|processed_transcript	-0.656863	0.00522956
hsa-miR-136-5p	ENSG00000166770|19|56988619|57012035|+|23417|3623|ZNF667-AS1|lincRNA	-0.781863	0.000321387
hsa-miR-136-3p	ENSG00000234456|7|79082198|79100524|+|18327|9849|MAGI2-AS3|processed_transcript	-0.72549	0.00140874
hsa-miR-136-3p	ENSG00000214548|14|101245747|101327368|+|81622|15769|MEG3|lincRNA	-0.671569	0.00406139
hsa-miR-136-3p	ENSG00000245910|8|67833919|67838633|-|4715|1247|SNHG6|processed_transcript	-0.806373	0.0001289
hsa-miR-136-3p	ENSG00000261713|16|1114093|1128707|-|14615|3262|SSTR5-AS1|processed_transcript	-0.688871	0.00222596
hsa-miR-136-3p	ENSG00000237036|10|31495207|31609376|-|114170|3831|ZEB1-AS1|processed_transcript	-0.661765	0.00481375
hsa-miR-136-3p	ENSG00000166770|19|56988619|57012035|+|23417|3623|ZNF667-AS1|lincRNA	-0.625	0.00868702
hsa-miR-138-1-3p	ENSG00000234741|1|173833038|173838020|-|4983|3631|GAS5|processed_transcript	-0.613121	0.00886606
hsa-miR-138-1-3p	ENSG00000232352|3|50304073|50304803|-|731|338|SEMA3B-AS1|antisense	-0.648466	0.00486682
hsa-miR-138-1-3p	ENSG00000245910|8|67833919|67838633|-|4715|1247|SNHG6|processed_transcript	-0.645003	0.00517796
hsa-miR-138-1-3p	ENSG00000166770|19|56988619|57012035|+|23417|3623|ZNF667-AS1|lincRNA	-0.772532	0.000278064
hsa-miR-146a-5p	ENSG00000234741|1|173833038|173838020|-|4983|3631|GAS5|processed_transcript	-0.64951	0.00590668
hsa-miR-146a-5p	ENSG00000237125|4|174448421|174512475|+|64055|9829|HAND2-AS1|antisense	-0.721473	0.00107892
hsa-miR-146a-5p	ENSG00000234456|7|79082198|79100524|+|18327|9849|MAGI2-AS3|processed_transcript	-0.651961	0.00567361
hsa-miR-146a-5p	ENSG00000166770|19|56988619|57012035|+|23417|3623|ZNF667-AS1|lincRNA	-0.764706	0.000536374
hsa-miR-146a-3p	ENSG00000234741|1|173833038|173838020|-|4983|3631|GAS5|processed_transcript	-0.609136	0.00944586
hsa-miR-146a-3p	ENSG00000237125|4|174448421|174512475|+|64055|9829|HAND2-AS1|antisense	-0.667499	0.00341485
hsa-miR-146a-3p	ENSG00000244558|20|43323533|43374662|-|51130|1226|RP11-445H22.4|antisense	-0.648594	0.00485561
hsa-miR-146a-3p	ENSG00000214548|14|101245747|101327368|+|81622|15769|MEG3|lincRNA	-0.694218	0.00198905
hsa-miR-146a-3p	ENSG00000261713|16|1114093|1128707|-|14615|3262|SSTR5-AS1|processed_transcript	-0.624524	0.00736231
hsa-miR-149-5p	ENSG00000244558|20|43323533|43374662|-|51130|1226|RP11-445H22.4|antisense	-0.647059	0.00614735
hsa-miR-149-5p	ENSG00000234456|7|79082198|79100524|+|18327|9849|MAGI2-AS3|processed_transcript	-0.678922	0.00356129
hsa-miR-149-5p	ENSG00000261713|16|1114093|1128707|-|14615|3262|SSTR5-AS1|processed_transcript	-0.645816	0.00510351
hsa-miR-149-5p	ENSG00000237036|10|31495207|31609376|-|114170|3831|ZEB1-AS1|processed_transcript	-0.732843	0.00119441
hsa-miR-149-3p	ENSG00000244558|20|43323533|43374662|-|51130|1226|RP11-445H22.4|antisense	-0.622549	0.00901438
hsa-miR-149-3p	ENSG00000234456|7|79082198|79100524|+|18327|9849|MAGI2-AS3|processed_transcript	-0.752451	0.00074371
hsa-miR-149-3p	ENSG00000232352|3|50304073|50304803|-|731|338|SEMA3B-AS1|antisense	-0.668712	0.00333588
hsa-miR-149-3p	ENSG00000261713|16|1114093|1128707|-|14615|3262|SSTR5-AS1|processed_transcript	-0.623518	0.00748607
hsa-miR-150-5p	ENSG00000232352|3|50304073|50304803|-|731|338|SEMA3B-AS1|antisense	-0.641718	0.00548775
hsa-miR-150-5p	ENSG00000245910|8|67833919|67838633|-|4715|1247|SNHG6|processed_transcript	-0.620098	0.00935155
hsa-miR-150-5p	ENSG00000261713|16|1114093|1128707|-|14615|3262|SSTR5-AS1|processed_transcript	-0.767951	0.000318284
hsa-miR-150-5p	ENSG00000237036|10|31495207|31609376|-|114170|3831|ZEB1-AS1|processed_transcript	-0.666667	0.00442481
hsa-miR-150-5p	ENSG00000166770|19|56988619|57012035|+|23417|3623|ZNF667-AS1|lincRNA	-0.742647	0.000948785
hsa-miR-150-3p	ENSG00000237125|4|174448421|174512475|+|64055|9829|HAND2-AS1|antisense	-0.610668	0.00921943
hsa-miR-150-3p	ENSG00000234456|7|79082198|79100524|+|18327|9849|MAGI2-AS3|processed_transcript	-0.678922	0.00356129
hsa-miR-150-3p	ENSG00000232352|3|50304073|50304803|-|731|338|SEMA3B-AS1|antisense	-0.687117	0.0023085
hsa-miR-150-3p	ENSG00000237036|10|31495207|31609376|-|114170|3831|ZEB1-AS1|processed_transcript	-0.654412	0.00544797
hsa-miR-154-5p	ENSG00000234741|1|173833038|173838020|-|4983|3631|GAS5|processed_transcript	-0.776961	0.000374945
hsa-miR-154-5p	ENSG00000245910|8|67833919|67838633|-|4715|1247|SNHG6|processed_transcript	-0.664216	0.00461601
hsa-miR-154-5p	ENSG00000261713|16|1114093|1128707|-|14615|3262|SSTR5-AS1|processed_transcript	-0.670333	0.00323266
hsa-miR-154-5p	ENSG00000237036|10|31495207|31609376|-|114170|3831|ZEB1-AS1|processed_transcript	-0.627451	0.00836923
hsa-miR-154-5p	ENSG00000166770|19|56988619|57012035|+|23417|3623|ZNF667-AS1|lincRNA	-0.637255	0.00718979
hsa-miR-154-3p	ENSG00000261713|16|1114093|1128707|-|14615|3262|SSTR5-AS1|processed_transcript	-0.621582	0.0077291
hsa-miR-154-3p	ENSG00000166770|19|56988619|57012035|+|23417|3623|ZNF667-AS1|lincRNA	-0.620098	0.00935155
hsa-miR-184	ENSG00000244558|20|43323533|43374662|-|51130|1226|RP11-445H22.4|antisense	-0.675659	0.0029116
hsa-miR-184	ENSG00000232352|3|50304073|50304803|-|731|338|SEMA3B-AS1|antisense	-0.663397	0.00369336
hsa-miR-185-5p	ENSG00000237125|4|174448421|174512475|+|64055|9829|HAND2-AS1|antisense	-0.768099	0.000316911
hsa-miR-185-5p	ENSG00000234456|7|79082198|79100524|+|18327|9849|MAGI2-AS3|processed_transcript	-0.705882	0.00212877
hsa-miR-185-5p	ENSG00000237036|10|31495207|31609376|-|114170|3831|ZEB1-AS1|processed_transcript	-0.666667	0.00442481
hsa-miR-185-3p	ENSG00000261713|16|1114093|1128707|-|14615|3262|SSTR5-AS1|processed_transcript	-0.677846	0.00278756
hsa-miR-185-3p	ENSG00000166770|19|56988619|57012035|+|23417|3623|ZNF667-AS1|lincRNA	-0.620098	0.00935155
hsa-miR-186-5p	ENSG00000237125|4|174448421|174512475|+|64055|9829|HAND2-AS1|antisense	-0.620098	0.00935155
hsa-miR-186-5p	ENSG00000214548|14|101245747|101327368|+|81622|15769|MEG3|lincRNA	-0.634804	0.00747131
hsa-miR-186-5p	ENSG00000261713|16|1114093|1128707|-|14615|3262|SSTR5-AS1|processed_transcript	-0.626152	0.00716539
hsa-miR-186-5p	ENSG00000237036|10|31495207|31609376|-|114170|3831|ZEB1-AS1|processed_transcript	-0.698529	0.00246311
hsa-miR-186-3p	ENSG00000234741|1|173833038|173838020|-|4983|3631|GAS5|processed_transcript	-0.629902	0.00806083
hsa-miR-186-3p	ENSG00000237125|4|174448421|174512475|+|64055|9829|HAND2-AS1|antisense	-0.632353	0.00776159
hsa-miR-186-3p	ENSG00000244558|20|43323533|43374662|-|51130|1226|RP11-445H22.4|antisense	-0.654412	0.00544797
hsa-miR-186-3p	ENSG00000234456|7|79082198|79100524|+|18327|9849|MAGI2-AS3|processed_transcript	-0.754902	0.000698146
hsa-miR-186-3p	ENSG00000214548|14|101245747|101327368|+|81622|15769|MEG3|lincRNA	-0.666667	0.00442481
hsa-miR-186-3p	ENSG00000237036|10|31495207|31609376|-|114170|3831|ZEB1-AS1|processed_transcript	-0.730392	0.00126283
hsa-miR-186-3p	ENSG00000166770|19|56988619|57012035|+|23417|3623|ZNF667-AS1|lincRNA	-0.647059	0.00614735
hsa-miR-188-5p	ENSG00000244558|20|43323533|43374662|-|51130|1226|RP11-445H22.4|antisense	-0.68179	0.0025747
hsa-miR-188-5p	ENSG00000261713|16|1114093|1128707|-|14615|3262|SSTR5-AS1|processed_transcript	-0.660922	0.00387012
hsa-miR-188-5p	ENSG00000237036|10|31495207|31609376|-|114170|3831|ZEB1-AS1|processed_transcript	-0.683824	0.0032561
hsa-miR-188-5p	ENSG00000166770|19|56988619|57012035|+|23417|3623|ZNF667-AS1|lincRNA	-0.654412	0.00544797
hsa-miR-188-3p	ENSG00000237125|4|174448421|174512475|+|64055|9829|HAND2-AS1|antisense	-0.625383	0.00725782
hsa-miR-188-3p	ENSG00000234456|7|79082198|79100524|+|18327|9849|MAGI2-AS3|processed_transcript	-0.67402	0.00388884
hsa-miR-188-3p	ENSG00000214548|14|101245747|101327368|+|81622|15769|MEG3|lincRNA	-0.656863	0.00522956
hsa-miR-188-3p	ENSG00000232352|3|50304073|50304803|-|731|338|SEMA3B-AS1|antisense	-0.606026	0.00991903
hsa-miR-188-3p	ENSG00000245910|8|67833919|67838633|-|4715|1247|SNHG6|processed_transcript	-0.772059	0.000434548
hsa-miR-188-3p	ENSG00000261713|16|1114093|1128707|-|14615|3262|SSTR5-AS1|processed_transcript	-0.608819	0.00949326
hsa-miR-193a-5p	ENSG00000244558|20|43323533|43374662|-|51130|1226|RP11-445H22.4|antisense	-0.675659	0.0029116
hsa-miR-193a-5p	ENSG00000214548|14|101245747|101327368|+|81622|15769|MEG3|lincRNA	-0.654412	0.00544797
hsa-miR-193a-5p	ENSG00000245910|8|67833919|67838633|-|4715|1247|SNHG6|processed_transcript	-0.629902	0.00806083
hsa-miR-193a-5p	ENSG00000237036|10|31495207|31609376|-|114170|3831|ZEB1-AS1|processed_transcript	-0.818627	6.96055e-05
hsa-miR-193a-5p	ENSG00000166770|19|56988619|57012035|+|23417|3623|ZNF667-AS1|lincRNA	-0.747549	0.000841522
hsa-miR-193a-3p	ENSG00000234741|1|173833038|173838020|-|4983|3631|GAS5|processed_transcript	-0.647059	0.00614735
hsa-miR-193a-3p	ENSG00000214548|14|101245747|101327368|+|81622|15769|MEG3|lincRNA	-0.662171	0.00378009
hsa-miR-193a-3p	ENSG00000245910|8|67833919|67838633|-|4715|1247|SNHG6|processed_transcript	-0.629902	0.00806083
hsa-miR-194-5p	ENSG00000234741|1|173833038|173838020|-|4983|3631|GAS5|processed_transcript	-0.676471	0.00372219
hsa-miR-194-5p	ENSG00000237125|4|174448421|174512475|+|64055|9829|HAND2-AS1|antisense	-0.628221	0.00692125
hsa-miR-194-5p	ENSG00000234456|7|79082198|79100524|+|18327|9849|MAGI2-AS3|processed_transcript	-0.620098	0.00935155
hsa-miR-194-5p	ENSG00000232352|3|50304073|50304803|-|731|338|SEMA3B-AS1|antisense	-0.651961	0.00567361
hsa-miR-194-5p	ENSG00000261713|16|1114093|1128707|-|14615|3262|SSTR5-AS1|processed_transcript	-0.644591	0.005216
hsa-miR-194-5p	ENSG00000237036|10|31495207|31609376|-|114170|3831|ZEB1-AS1|processed_transcript	-0.642157	0.00665223
hsa-miR-195-5p	ENSG00000234741|1|173833038|173838020|-|4983|3631|GAS5|processed_transcript	-0.703431	0.00223596
hsa-miR-195-5p	ENSG00000234456|7|79082198|79100524|+|18327|9849|MAGI2-AS3|processed_transcript	-0.681373	0.00340598
hsa-miR-195-5p	ENSG00000245910|8|67833919|67838633|-|4715|1247|SNHG6|processed_transcript	-0.718137	0.00165183
hsa-miR-195-5p	ENSG00000261713|16|1114093|1128707|-|14615|3262|SSTR5-AS1|processed_transcript	-0.623105	0.00753739
hsa-miR-195-5p	ENSG00000166770|19|56988619|57012035|+|23417|3623|ZNF667-AS1|lincRNA	-0.644608	0.0063958
hsa-miR-195-3p	ENSG00000234741|1|173833038|173838020|-|4983|3631|GAS5|processed_transcript	-0.738198	0.000715547
hsa-miR-195-3p	ENSG00000237125|4|174448421|174512475|+|64055|9829|HAND2-AS1|antisense	-0.646229	0.00506601
hsa-miR-195-3p	ENSG00000244558|20|43323533|43374662|-|51130|1226|RP11-445H22.4|antisense	-0.682209	0.00255294
hsa-miR-195-3p	ENSG00000214548|14|101245747|101327368|+|81622|15769|MEG3|lincRNA	-0.668302	0.00336244
hsa-miR-195-3p	ENSG00000245910|8|67833919|67838633|-|4715|1247|SNHG6|processed_transcript	-0.669528	0.0032836
hsa-miR-195-3p	ENSG00000261713|16|1114093|1128707|-|14615|3262|SSTR5-AS1|processed_transcript	-0.795089	0.000136381
hsa-miR-195-3p	ENSG00000237036|10|31495207|31609376|-|114170|3831|ZEB1-AS1|processed_transcript	-0.611895	0.00904137
hsa-miR-195-3p	ENSG00000166770|19|56988619|57012035|+|23417|3623|ZNF667-AS1|lincRNA	-0.662171	0.00378009
hsa-miR-206	ENSG00000234741|1|173833038|173838020|-|4983|3631|GAS5|processed_transcript	-0.695334	0.00194231
hsa-miR-206	ENSG00000237125|4|174448421|174512475|+|64055|9829|HAND2-AS1|antisense	-0.727275	0.000938732
hsa-miR-206	ENSG00000244558|20|43323533|43374662|-|51130|1226|RP11-445H22.4|antisense	-0.747389	0.000563622
hsa-miR-206	ENSG00000232352|3|50304073|50304803|-|731|338|SEMA3B-AS1|antisense	-0.618608	0.00811459
hsa-miR-206	ENSG00000245910|8|67833919|67838633|-|4715|1247|SNHG6|processed_transcript	-0.705162	0.00156826
hsa-miR-206	ENSG00000261713|16|1114093|1128707|-|14615|3262|SSTR5-AS1|processed_transcript	-0.636155	0.00604633
hsa-miR-320a	ENSG00000237125|4|174448421|174512475|+|64055|9829|HAND2-AS1|antisense	-0.637255	0.00718979
hsa-miR-320a	ENSG00000237036|10|31495207|31609376|-|114170|3831|ZEB1-AS1|processed_transcript	-0.681373	0.00340598
hsa-miR-200c-5p	ENSG00000234741|1|173833038|173838020|-|4983|3631|GAS5|processed_transcript	-0.617647	0.00969874
hsa-miR-200c-5p	ENSG00000261713|16|1114093|1128707|-|14615|3262|SSTR5-AS1|processed_transcript	-0.770154	0.000298375
hsa-miR-200c-5p	ENSG00000166770|19|56988619|57012035|+|23417|3623|ZNF667-AS1|lincRNA	-0.627451	0.00836923
hsa-miR-200c-3p	ENSG00000237125|4|174448421|174512475|+|64055|9829|HAND2-AS1|antisense	-0.702705	0.00165569
hsa-miR-200c-3p	ENSG00000244558|20|43323533|43374662|-|51130|1226|RP11-445H22.4|antisense	-0.646194	0.00506925
hsa-miR-200c-3p	ENSG00000234456|7|79082198|79100524|+|18327|9849|MAGI2-AS3|processed_transcript	-0.614252	0.0087067
hsa-miR-200c-3p	ENSG00000214548|14|101245747|101327368|+|81622|15769|MEG3|lincRNA	-0.606881	0.00978706
hsa-miR-200c-3p	ENSG00000166770|19|56988619|57012035|+|23417|3623|ZNF667-AS1|lincRNA	-0.621623	0.00772377
hsa-miR-155-5p	ENSG00000232352|3|50304073|50304803|-|731|338|SEMA3B-AS1|antisense	-0.769608	0.000466769
hsa-miR-155-5p	ENSG00000245910|8|67833919|67838633|-|4715|1247|SNHG6|processed_transcript	-0.762255	0.000573891
hsa-miR-155-5p	ENSG00000261713|16|1114093|1128707|-|14615|3262|SSTR5-AS1|processed_transcript	-0.62556	0.0072365
hsa-miR-155-3p	ENSG00000244558|20|43323533|43374662|-|51130|1226|RP11-445H22.4|antisense	-0.607415	0.00970548
hsa-miR-155-3p	ENSG00000232352|3|50304073|50304803|-|731|338|SEMA3B-AS1|antisense	-0.616535	0.00839228
hsa-miR-155-3p	ENSG00000261713|16|1114093|1128707|-|14615|3262|SSTR5-AS1|processed_transcript	-0.6934	0.00202386
hsa-miR-155-3p	ENSG00000237036|10|31495207|31609376|-|114170|3831|ZEB1-AS1|processed_transcript	-0.757104	0.00043319
hsa-miR-194-3p	ENSG00000237125|4|174448421|174512475|+|64055|9829|HAND2-AS1|antisense	-0.629062	0.006824
hsa-miR-194-3p	ENSG00000234456|7|79082198|79100524|+|18327|9849|MAGI2-AS3|processed_transcript	-0.862745	0
hsa-miR-194-3p	ENSG00000214548|14|101245747|101327368|+|81622|15769|MEG3|lincRNA	-0.639706	0.00691683
hsa-miR-194-3p	ENSG00000232352|3|50304073|50304803|-|731|338|SEMA3B-AS1|antisense	-0.619632	0.00798006
hsa-miR-194-3p	ENSG00000245910|8|67833919|67838633|-|4715|1247|SNHG6|processed_transcript	-0.659314	0.00501821
hsa-miR-194-3p	ENSG00000237036|10|31495207|31609376|-|114170|3831|ZEB1-AS1|processed_transcript	-0.688725	0.0029721
hsa-miR-106b-5p	ENSG00000244558|20|43323533|43374662|-|51130|1226|RP11-445H22.4|antisense	-0.627836	0.00696622
hsa-miR-106b-5p	ENSG00000234456|7|79082198|79100524|+|18327|9849|MAGI2-AS3|processed_transcript	-0.710784	0.00192655
hsa-miR-106b-5p	ENSG00000166770|19|56988619|57012035|+|23417|3623|ZNF667-AS1|lincRNA	-0.669118	0.00423999
hsa-miR-106b-3p	ENSG00000234741|1|173833038|173838020|-|4983|3631|GAS5|processed_transcript	-0.620098	0.00935155
hsa-miR-106b-3p	ENSG00000232352|3|50304073|50304803|-|731|338|SEMA3B-AS1|antisense	-0.614724	0.00864092
hsa-miR-106b-3p	ENSG00000237036|10|31495207|31609376|-|114170|3831|ZEB1-AS1|processed_transcript	-0.625	0.00868702
hsa-miR-106b-3p	ENSG00000166770|19|56988619|57012035|+|23417|3623|ZNF667-AS1|lincRNA	-0.627451	0.00836923
hsa-miR-29c-5p	ENSG00000234741|1|173833038|173838020|-|4983|3631|GAS5|processed_transcript	-0.771306	0.000288387
hsa-miR-29c-5p	ENSG00000214548|14|101245747|101327368|+|81622|15769|MEG3|lincRNA	-0.656039	0.0042389
hsa-miR-29c-5p	ENSG00000232352|3|50304073|50304803|-|731|338|SEMA3B-AS1|antisense	-0.635193	0.00614741
hsa-miR-29c-5p	ENSG00000245910|8|67833919|67838633|-|4715|1247|SNHG6|processed_transcript	-0.724709	0.000998747
hsa-miR-29c-5p	ENSG00000261713|16|1114093|1128707|-|14615|3262|SSTR5-AS1|processed_transcript	-0.655218	0.00430367
hsa-miR-29c-5p	ENSG00000237036|10|31495207|31609376|-|114170|3831|ZEB1-AS1|processed_transcript	-0.649908	0.00474181
hsa-miR-29c-5p	ENSG00000166770|19|56988619|57012035|+|23417|3623|ZNF667-AS1|lincRNA	-0.632741	0.00641124
hsa-miR-29c-3p	ENSG00000261713|16|1114093|1128707|-|14615|3262|SSTR5-AS1|processed_transcript	-0.614859	0.00862224
hsa-miR-29c-3p	ENSG00000237036|10|31495207|31609376|-|114170|3831|ZEB1-AS1|processed_transcript	-0.742647	0.000948785
hsa-miR-30c-1-3p	ENSG00000234741|1|173833038|173838020|-|4983|3631|GAS5|processed_transcript	-0.647059	0.00614735
hsa-miR-30c-1-3p	ENSG00000237125|4|174448421|174512475|+|64055|9829|HAND2-AS1|antisense	-0.686695	0.00232872
hsa-miR-30c-1-3p	ENSG00000261713|16|1114093|1128707|-|14615|3262|SSTR5-AS1|processed_transcript	-0.643526	0.00531547
hsa-miR-30c-1-3p	ENSG00000237036|10|31495207|31609376|-|114170|3831|ZEB1-AS1|processed_transcript	-0.710784	0.00192655
hsa-miR-30c-1-3p	ENSG00000166770|19|56988619|57012035|+|23417|3623|ZNF667-AS1|lincRNA	-0.671569	0.00406139
hsa-miR-200a-5p	ENSG00000237125|4|174448421|174512475|+|64055|9829|HAND2-AS1|antisense	-0.678922	0.00356129
hsa-miR-200a-5p	ENSG00000244558|20|43323533|43374662|-|51130|1226|RP11-445H22.4|antisense	-0.642157	0.00665223
hsa-miR-200a-5p	ENSG00000214548|14|101245747|101327368|+|81622|15769|MEG3|lincRNA	-0.67402	0.00388884
hsa-miR-200a-3p	ENSG00000237125|4|174448421|174512475|+|64055|9829|HAND2-AS1|antisense	-0.691176	0.00283768
hsa-miR-200a-3p	ENSG00000234456|7|79082198|79100524|+|18327|9849|MAGI2-AS3|processed_transcript	-0.696078	0.00258332
hsa-miR-200a-3p	ENSG00000214548|14|101245747|101327368|+|81622|15769|MEG3|lincRNA	-0.632353	0.00776159
hsa-miR-302a-5p	ENSG00000234741|1|173833038|173838020|-|4983|3631|GAS5|processed_transcript	-0.773614	0.000269213
hsa-miR-302a-5p	ENSG00000244558|20|43323533|43374662|-|51130|1226|RP11-445H22.4|antisense	-0.606802	0.00979931
hsa-miR-302a-5p	ENSG00000245910|8|67833919|67838633|-|4715|1247|SNHG6|processed_transcript	-0.62432	0.0073872
hsa-miR-302a-5p	ENSG00000166770|19|56988619|57012035|+|23417|3623|ZNF667-AS1|lincRNA	-0.726729	0.000951252
hsa-miR-302a-3p	ENSG00000214548|14|101245747|101327368|+|81622|15769|MEG3|lincRNA	-0.710784	0.00192655
hsa-miR-302a-3p	ENSG00000245910|8|67833919|67838633|-|4715|1247|SNHG6|processed_transcript	-0.659314	0.00501821
hsa-miR-302a-3p	ENSG00000261713|16|1114093|1128707|-|14615|3262|SSTR5-AS1|processed_transcript	-0.653464	0.00444459
hsa-miR-302a-3p	ENSG00000237036|10|31495207|31609376|-|114170|3831|ZEB1-AS1|processed_transcript	-0.693627	0.00270814
hsa-miR-302a-3p	ENSG00000166770|19|56988619|57012035|+|23417|3623|ZNF667-AS1|lincRNA	-0.622549	0.00901438
hsa-miR-34b-5p	ENSG00000237125|4|174448421|174512475|+|64055|9829|HAND2-AS1|antisense	-0.754902	0.000698146
hsa-miR-34b-5p	ENSG00000245910|8|67833919|67838633|-|4715|1247|SNHG6|processed_transcript	-0.747549	0.000841522
hsa-miR-34b-5p	ENSG00000166770|19|56988619|57012035|+|23417|3623|ZNF667-AS1|lincRNA	-0.656863	0.00522956
hsa-miR-34b-3p	ENSG00000237125|4|174448421|174512475|+|64055|9829|HAND2-AS1|antisense	-0.618405	0.00814141
hsa-miR-34b-3p	ENSG00000244558|20|43323533|43374662|-|51130|1226|RP11-445H22.4|antisense	-0.739424	0.000693509
hsa-miR-34b-3p	ENSG00000232352|3|50304073|50304803|-|731|338|SEMA3B-AS1|antisense	-0.610429	0.00925446
hsa-miR-34b-3p	ENSG00000261713|16|1114093|1128707|-|14615|3262|SSTR5-AS1|processed_transcript	-0.735052	0.000774742
hsa-miR-34b-3p	ENSG00000237036|10|31495207|31609376|-|114170|3831|ZEB1-AS1|processed_transcript	-0.663397	0.00369336
hsa-miR-34b-3p	ENSG00000166770|19|56988619|57012035|+|23417|3623|ZNF667-AS1|lincRNA	-0.609442	0.00940028
hsa-miR-34c-5p	ENSG00000234741|1|173833038|173838020|-|4983|3631|GAS5|processed_transcript	-0.625	0.00868702
hsa-miR-34c-5p	ENSG00000244558|20|43323533|43374662|-|51130|1226|RP11-445H22.4|antisense	-0.634356	0.00623644
hsa-miR-34c-5p	ENSG00000214548|14|101245747|101327368|+|81622|15769|MEG3|lincRNA	-0.605763	0.00995986
hsa-miR-34c-5p	ENSG00000245910|8|67833919|67838633|-|4715|1247|SNHG6|processed_transcript	-0.651961	0.00567361
hsa-miR-34c-5p	ENSG00000261713|16|1114093|1128707|-|14615|3262|SSTR5-AS1|processed_transcript	-0.814862	6.7756e-05
hsa-miR-34c-5p	ENSG00000237036|10|31495207|31609376|-|114170|3831|ZEB1-AS1|processed_transcript	-0.666667	0.00442481
hsa-miR-34c-3p	ENSG00000244558|20|43323533|43374662|-|51130|1226|RP11-445H22.4|antisense	-0.705882	0.00212877
hsa-miR-34c-3p	ENSG00000232352|3|50304073|50304803|-|731|338|SEMA3B-AS1|antisense	-0.65028	0.00471003
hsa-miR-34c-3p	ENSG00000166770|19|56988619|57012035|+|23417|3623|ZNF667-AS1|lincRNA	-0.683824	0.0032561
hsa-miR-299-5p	ENSG00000234456|7|79082198|79100524|+|18327|9849|MAGI2-AS3|processed_transcript	-0.633967	0.00627821
hsa-miR-299-5p	ENSG00000214548|14|101245747|101327368|+|81622|15769|MEG3|lincRNA	-0.656039	0.0042389
hsa-miR-299-5p	ENSG00000245910|8|67833919|67838633|-|4715|1247|SNHG6|processed_transcript	-0.6168	0.00835636
hsa-miR-299-5p	ENSG00000261713|16|1114093|1128707|-|14615|3262|SSTR5-AS1|processed_transcript	-0.644829	0.00519402
hsa-miR-299-3p	ENSG00000245910|8|67833919|67838633|-|4715|1247|SNHG6|processed_transcript	-0.642157	0.00665223
hsa-miR-301a-3p	ENSG00000237125|4|174448421|174512475|+|64055|9829|HAND2-AS1|antisense	-0.629062	0.006824
hsa-miR-301a-3p	ENSG00000244558|20|43323533|43374662|-|51130|1226|RP11-445H22.4|antisense	-0.64027	0.00562897
hsa-miR-301a-3p	ENSG00000232352|3|50304073|50304803|-|731|338|SEMA3B-AS1|antisense	-0.615101	0.00858866
hsa-miR-301a-3p	ENSG00000245910|8|67833919|67838633|-|4715|1247|SNHG6|processed_transcript	-0.664623	0.00360825
hsa-miR-301a-3p	ENSG00000261713|16|1114093|1128707|-|14615|3262|SSTR5-AS1|processed_transcript	-0.633432	0.00633603
hsa-miR-301a-3p	ENSG00000166770|19|56988619|57012035|+|23417|3623|ZNF667-AS1|lincRNA	-0.624157	0.00740724
hsa-miR-99b-5p	ENSG00000232352|3|50304073|50304803|-|731|338|SEMA3B-AS1|antisense	-0.607975	0.0096203
hsa-miR-99b-5p	ENSG00000245910|8|67833919|67838633|-|4715|1247|SNHG6|processed_transcript	-0.716125	0.00122301
hsa-miR-99b-5p	ENSG00000237036|10|31495207|31609376|-|114170|3831|ZEB1-AS1|processed_transcript	-0.671981	0.00313042
hsa-miR-99b-5p	ENSG00000166770|19|56988619|57012035|+|23417|3623|ZNF667-AS1|lincRNA	-0.646229	0.00506601
hsa-miR-99b-3p	ENSG00000237125|4|174448421|174512475|+|64055|9829|HAND2-AS1|antisense	-0.789216	0.000251376
hsa-miR-99b-3p	ENSG00000244558|20|43323533|43374662|-|51130|1226|RP11-445H22.4|antisense	-0.696078	0.00258332
hsa-miR-99b-3p	ENSG00000234456|7|79082198|79100524|+|18327|9849|MAGI2-AS3|processed_transcript	-0.647059	0.00614735
hsa-miR-99b-3p	ENSG00000261713|16|1114093|1128707|-|14615|3262|SSTR5-AS1|processed_transcript	-0.612623	0.00893698
hsa-miR-99b-3p	ENSG00000237036|10|31495207|31609376|-|114170|3831|ZEB1-AS1|processed_transcript	-0.625	0.00868702
hsa-miR-296-5p	ENSG00000244558|20|43323533|43374662|-|51130|1226|RP11-445H22.4|antisense	-0.632353	0.00776159
hsa-miR-296-5p	ENSG00000261713|16|1114093|1128707|-|14615|3262|SSTR5-AS1|processed_transcript	-0.734466	0.000786214
hsa-miR-296-3p	ENSG00000234741|1|173833038|173838020|-|4983|3631|GAS5|processed_transcript	-0.696078	0.00258332
hsa-miR-296-3p	ENSG00000237125|4|174448421|174512475|+|64055|9829|HAND2-AS1|antisense	-0.627836	0.00696622
hsa-miR-296-3p	ENSG00000244558|20|43323533|43374662|-|51130|1226|RP11-445H22.4|antisense	-0.671569	0.00406139
hsa-miR-130b-5p	ENSG00000234741|1|173833038|173838020|-|4983|3631|GAS5|processed_transcript	-0.653587	0.0044346
hsa-miR-130b-5p	ENSG00000244558|20|43323533|43374662|-|51130|1226|RP11-445H22.4|antisense	-0.609442	0.00940028
hsa-miR-130b-5p	ENSG00000245910|8|67833919|67838633|-|4715|1247|SNHG6|processed_transcript	-0.714899	0.00125819
hsa-miR-130b-5p	ENSG00000237036|10|31495207|31609376|-|114170|3831|ZEB1-AS1|processed_transcript	-0.659718	0.00395851
hsa-miR-130b-3p	ENSG00000234741|1|173833038|173838020|-|4983|3631|GAS5|processed_transcript	-0.717351	0.00118864
hsa-miR-130b-3p	ENSG00000244558|20|43323533|43374662|-|51130|1226|RP11-445H22.4|antisense	-0.627836	0.00696622
hsa-miR-130b-3p	ENSG00000234456|7|79082198|79100524|+|18327|9849|MAGI2-AS3|processed_transcript	-0.627836	0.00696622
hsa-miR-130b-3p	ENSG00000214548|14|101245747|101327368|+|81622|15769|MEG3|lincRNA	-0.662171	0.00378009
hsa-miR-130b-3p	ENSG00000237036|10|31495207|31609376|-|114170|3831|ZEB1-AS1|processed_transcript	-0.619252	0.00802977
hsa-miR-30e-5p	ENSG00000234741|1|173833038|173838020|-|4983|3631|GAS5|processed_transcript	-0.648682	0.00484796
hsa-miR-30e-5p	ENSG00000237125|4|174448421|174512475|+|64055|9829|HAND2-AS1|antisense	-0.658492	0.00405025
hsa-miR-30e-5p	ENSG00000234456|7|79082198|79100524|+|18327|9849|MAGI2-AS3|processed_transcript	-0.610668	0.00921943
hsa-miR-30e-5p	ENSG00000214548|14|101245747|101327368|+|81622|15769|MEG3|lincRNA	-0.635193	0.00614741
hsa-miR-30e-5p	ENSG00000245910|8|67833919|67838633|-|4715|1247|SNHG6|processed_transcript	-0.708768	0.00144685
hsa-miR-30e-5p	ENSG00000237036|10|31495207|31609376|-|114170|3831|ZEB1-AS1|processed_transcript	-0.781116	0.000214089
hsa-miR-30e-3p	ENSG00000234741|1|173833038|173838020|-|4983|3631|GAS5|processed_transcript	-0.666667	0.00442481
hsa-miR-30e-3p	ENSG00000237125|4|174448421|174512475|+|64055|9829|HAND2-AS1|antisense	-0.620098	0.00935155
hsa-miR-30e-3p	ENSG00000214548|14|101245747|101327368|+|81622|15769|MEG3|lincRNA	-0.651961	0.00567361
hsa-miR-30e-3p	ENSG00000245910|8|67833919|67838633|-|4715|1247|SNHG6|processed_transcript	-0.656863	0.00522956
hsa-miR-30e-3p	ENSG00000261713|16|1114093|1128707|-|14615|3262|SSTR5-AS1|processed_transcript	-0.611365	0.00911795
hsa-miR-30e-3p	ENSG00000237036|10|31495207|31609376|-|114170|3831|ZEB1-AS1|processed_transcript	-0.625	0.00868702
hsa-miR-26a-2-3p	ENSG00000234741|1|173833038|173838020|-|4983|3631|GAS5|processed_transcript	-0.786765	0.00027341
hsa-miR-26a-2-3p	ENSG00000237125|4|174448421|174512475|+|64055|9829|HAND2-AS1|antisense	-0.737745	0.00106618
hsa-miR-26a-2-3p	ENSG00000244558|20|43323533|43374662|-|51130|1226|RP11-445H22.4|antisense	-0.625	0.00868702
hsa-miR-26a-2-3p	ENSG00000245910|8|67833919|67838633|-|4715|1247|SNHG6|processed_transcript	-0.806373	0.0001289
hsa-miR-361-5p	ENSG00000237125|4|174448421|174512475|+|64055|9829|HAND2-AS1|antisense	-0.687922	0.00227033
hsa-miR-361-5p	ENSG00000214548|14|101245747|101327368|+|81622|15769|MEG3|lincRNA	-0.629902	0.00806083
hsa-miR-361-5p	ENSG00000232352|3|50304073|50304803|-|731|338|SEMA3B-AS1|antisense	-0.617647	0.00969874
hsa-miR-361-5p	ENSG00000261713|16|1114093|1128707|-|14615|3262|SSTR5-AS1|processed_transcript	-0.686	0.0023624
hsa-miR-361-3p	ENSG00000234456|7|79082198|79100524|+|18327|9849|MAGI2-AS3|processed_transcript	-0.636419	0.0060188
hsa-miR-361-3p	ENSG00000214548|14|101245747|101327368|+|81622|15769|MEG3|lincRNA	-0.62661	0.00711082
hsa-miR-361-3p	ENSG00000237036|10|31495207|31609376|-|114170|3831|ZEB1-AS1|processed_transcript	-0.794605	0.000138606
hsa-miR-361-3p	ENSG00000166770|19|56988619|57012035|+|23417|3623|ZNF667-AS1|lincRNA	-0.659718	0.00395851
hsa-miR-362-5p	ENSG00000244558|20|43323533|43374662|-|51130|1226|RP11-445H22.4|antisense	-0.664623	0.00360825
hsa-miR-362-5p	ENSG00000232352|3|50304073|50304803|-|731|338|SEMA3B-AS1|antisense	-0.643737	0.00529569
hsa-miR-362-5p	ENSG00000245910|8|67833919|67838633|-|4715|1247|SNHG6|processed_transcript	-0.727941	0.00133424
hsa-miR-362-3p	ENSG00000237036|10|31495207|31609376|-|114170|3831|ZEB1-AS1|processed_transcript	-0.684243	0.00244919
hsa-miR-363-5p	ENSG00000232352|3|50304073|50304803|-|731|338|SEMA3B-AS1|antisense	-0.646626	0.0050302
hsa-miR-363-5p	ENSG00000261713|16|1114093|1128707|-|14615|3262|SSTR5-AS1|processed_transcript	-0.619252	0.00802975
hsa-miR-363-3p	ENSG00000245910|8|67833919|67838633|-|4715|1247|SNHG6|processed_transcript	-0.688725	0.0029721
hsa-miR-363-3p	ENSG00000261713|16|1114093|1128707|-|14615|3262|SSTR5-AS1|processed_transcript	-0.68767	0.00228221
hsa-miR-363-3p	ENSG00000237036|10|31495207|31609376|-|114170|3831|ZEB1-AS1|processed_transcript	-0.688725	0.0029721
hsa-miR-363-3p	ENSG00000166770|19|56988619|57012035|+|23417|3623|ZNF667-AS1|lincRNA	-0.67402	0.00388884
hsa-miR-365a-3p	ENSG00000234741|1|173833038|173838020|-|4983|3631|GAS5|processed_transcript	-0.681373	0.00340598
hsa-miR-365a-3p	ENSG00000237125|4|174448421|174512475|+|64055|9829|HAND2-AS1|antisense	-0.620098	0.00935155
hsa-miR-365a-3p	ENSG00000244558|20|43323533|43374662|-|51130|1226|RP11-445H22.4|antisense	-0.659314	0.00501821
hsa-miR-365a-3p	ENSG00000234456|7|79082198|79100524|+|18327|9849|MAGI2-AS3|processed_transcript	-0.637255	0.00718979
hsa-miR-365a-3p	ENSG00000245910|8|67833919|67838633|-|4715|1247|SNHG6|processed_transcript	-0.696078	0.00258332
hsa-miR-365a-3p	ENSG00000261713|16|1114093|1128707|-|14615|3262|SSTR5-AS1|processed_transcript	-0.669067	0.00331306
hsa-miR-365a-3p	ENSG00000237036|10|31495207|31609376|-|114170|3831|ZEB1-AS1|processed_transcript	-0.644608	0.0063958
hsa-miR-365a-3p	ENSG00000166770|19|56988619|57012035|+|23417|3623|ZNF667-AS1|lincRNA	-0.70098	0.00234737
hsa-miR-365b-5p	ENSG00000237125|4|174448421|174512475|+|64055|9829|HAND2-AS1|antisense	-0.786765	0.00027341
hsa-miR-365b-5p	ENSG00000244558|20|43323533|43374662|-|51130|1226|RP11-445H22.4|antisense	-0.710784	0.00192655
hsa-miR-365b-5p	ENSG00000232352|3|50304073|50304803|-|731|338|SEMA3B-AS1|antisense	-0.629448	0.00677968
hsa-miR-365b-5p	ENSG00000245910|8|67833919|67838633|-|4715|1247|SNHG6|processed_transcript	-0.622549	0.00901438
hsa-miR-365b-5p	ENSG00000261713|16|1114093|1128707|-|14615|3262|SSTR5-AS1|processed_transcript	-0.646869	0.00500844
hsa-miR-365b-5p	ENSG00000166770|19|56988619|57012035|+|23417|3623|ZNF667-AS1|lincRNA	-0.678922	0.00356129
hsa-miR-302b-5p	ENSG00000232352|3|50304073|50304803|-|731|338|SEMA3B-AS1|antisense	-0.636419	0.0060188
hsa-miR-302b-5p	ENSG00000237036|10|31495207|31609376|-|114170|3831|ZEB1-AS1|processed_transcript	-0.670754	0.00320626
hsa-miR-302b-5p	ENSG00000166770|19|56988619|57012035|+|23417|3623|ZNF667-AS1|lincRNA	-0.646229	0.00506601
hsa-miR-302b-3p	ENSG00000244558|20|43323533|43374662|-|51130|1226|RP11-445H22.4|antisense	-0.738198	0.000715547
hsa-miR-302b-3p	ENSG00000214548|14|101245747|101327368|+|81622|15769|MEG3|lincRNA	-0.695279	0.00194458
hsa-miR-302b-3p	ENSG00000245910|8|67833919|67838633|-|4715|1247|SNHG6|processed_transcript	-0.622931	0.00755911
hsa-miR-302b-3p	ENSG00000261713|16|1114093|1128707|-|14615|3262|SSTR5-AS1|processed_transcript	-0.63186	0.00650822
hsa-miR-302c-5p	ENSG00000234741|1|173833038|173838020|-|4983|3631|GAS5|processed_transcript	-0.703431	0.00223596
hsa-miR-302c-5p	ENSG00000234456|7|79082198|79100524|+|18327|9849|MAGI2-AS3|processed_transcript	-0.637255	0.00718979
hsa-miR-302c-5p	ENSG00000232352|3|50304073|50304803|-|731|338|SEMA3B-AS1|antisense	-0.631515	0.00654653
hsa-miR-302c-5p	ENSG00000245910|8|67833919|67838633|-|4715|1247|SNHG6|processed_transcript	-0.669118	0.00423999
hsa-miR-302c-5p	ENSG00000261713|16|1114093|1128707|-|14615|3262|SSTR5-AS1|processed_transcript	-0.666144	0.00350491
hsa-miR-302c-5p	ENSG00000166770|19|56988619|57012035|+|23417|3623|ZNF667-AS1|lincRNA	-0.654412	0.00544797
hsa-miR-302c-3p	ENSG00000234741|1|173833038|173838020|-|4983|3631|GAS5|processed_transcript	-0.709994	0.00140736
hsa-miR-302c-3p	ENSG00000244558|20|43323533|43374662|-|51130|1226|RP11-445H22.4|antisense	-0.678112	0.00277278
hsa-miR-302c-3p	ENSG00000214548|14|101245747|101327368|+|81622|15769|MEG3|lincRNA	-0.622931	0.00755911
hsa-miR-302c-3p	ENSG00000232352|3|50304073|50304803|-|731|338|SEMA3B-AS1|antisense	-0.634745	0.00619493
hsa-miR-302c-3p	ENSG00000245910|8|67833919|67838633|-|4715|1247|SNHG6|processed_transcript	-0.746781	0.000572762
hsa-miR-302c-3p	ENSG00000261713|16|1114093|1128707|-|14615|3262|SSTR5-AS1|processed_transcript	-0.71631	0.00121777
hsa-miR-302c-3p	ENSG00000166770|19|56988619|57012035|+|23417|3623|ZNF667-AS1|lincRNA	-0.643777	0.00529191
hsa-miR-302d-5p	ENSG00000234741|1|173833038|173838020|-|4983|3631|GAS5|processed_transcript	-0.660936	0.0038691
hsa-miR-302d-5p	ENSG00000237125|4|174448421|174512475|+|64055|9829|HAND2-AS1|antisense	-0.639214	0.00573377
hsa-miR-302d-5p	ENSG00000244558|20|43323533|43374662|-|51130|1226|RP11-445H22.4|antisense	-0.640837	0.00557336
hsa-miR-302d-5p	ENSG00000234456|7|79082198|79100524|+|18327|9849|MAGI2-AS3|processed_transcript	-0.651108	0.00463981
hsa-miR-302d-5p	ENSG00000214548|14|101245747|101327368|+|81622|15769|MEG3|lincRNA	-0.749388	0.000534417
hsa-miR-302d-5p	ENSG00000166770|19|56988619|57012035|+|23417|3623|ZNF667-AS1|lincRNA	-0.628995	0.00683177
hsa-miR-302d-3p	ENSG00000244558|20|43323533|43374662|-|51130|1226|RP11-445H22.4|antisense	-0.658479	0.00405125
hsa-miR-302d-3p	ENSG00000214548|14|101245747|101327368|+|81622|15769|MEG3|lincRNA	-0.631452	0.00655355
hsa-miR-302d-3p	ENSG00000232352|3|50304073|50304803|-|731|338|SEMA3B-AS1|antisense	-0.697791	0.00184258
hsa-miR-302d-3p	ENSG00000261713|16|1114093|1128707|-|14615|3262|SSTR5-AS1|processed_transcript	-0.655198	0.00430527
hsa-miR-367-5p	ENSG00000214548|14|101245747|101327368|+|81622|15769|MEG3|lincRNA	-0.674433	0.00298311
hsa-miR-367-5p	ENSG00000261713|16|1114093|1128707|-|14615|3262|SSTR5-AS1|processed_transcript	-0.611937	0.00903524
hsa-miR-367-5p	ENSG00000237036|10|31495207|31609376|-|114170|3831|ZEB1-AS1|processed_transcript	-0.679338	0.00270542
hsa-miR-367-5p	ENSG00000166770|19|56988619|57012035|+|23417|3623|ZNF667-AS1|lincRNA	-0.687922	0.00227033
hsa-miR-367-3p	ENSG00000234741|1|173833038|173838020|-|4983|3631|GAS5|processed_transcript	-0.665031	0.00358031
hsa-miR-367-3p	ENSG00000237125|4|174448421|174512475|+|64055|9829|HAND2-AS1|antisense	-0.622007	0.00767522
hsa-miR-367-3p	ENSG00000244558|20|43323533|43374662|-|51130|1226|RP11-445H22.4|antisense	-0.677323	0.0028168
hsa-miR-367-3p	ENSG00000234456|7|79082198|79100524|+|18327|9849|MAGI2-AS3|processed_transcript	-0.610943	0.00917928
hsa-miR-367-3p	ENSG00000214548|14|101245747|101327368|+|81622|15769|MEG3|lincRNA	-0.640446	0.00561171
hsa-miR-367-3p	ENSG00000232352|3|50304073|50304803|-|731|338|SEMA3B-AS1|antisense	-0.63307	0.00637531
hsa-miR-367-3p	ENSG00000245910|8|67833919|67838633|-|4715|1247|SNHG6|processed_transcript	-0.657655	0.00411382
hsa-miR-367-3p	ENSG00000261713|16|1114093|1128707|-|14615|3262|SSTR5-AS1|processed_transcript	-0.733901	0.0007974
hsa-miR-367-3p	ENSG00000166770|19|56988619|57012035|+|23417|3623|ZNF667-AS1|lincRNA	-0.614631	0.0086539
hsa-miR-369-5p	ENSG00000244558|20|43323533|43374662|-|51130|1226|RP11-445H22.4|antisense	-0.639706	0.00691683
hsa-miR-369-5p	ENSG00000214548|14|101245747|101327368|+|81622|15769|MEG3|lincRNA	-0.676471	0.00372219
hsa-miR-369-5p	ENSG00000245910|8|67833919|67838633|-|4715|1247|SNHG6|processed_transcript	-0.625	0.00868702
hsa-miR-369-5p	ENSG00000261713|16|1114093|1128707|-|14615|3262|SSTR5-AS1|processed_transcript	-0.674904	0.00295551
hsa-miR-369-5p	ENSG00000237036|10|31495207|31609376|-|114170|3831|ZEB1-AS1|processed_transcript	-0.632353	0.00776159
hsa-miR-369-3p	ENSG00000234741|1|173833038|173838020|-|4983|3631|GAS5|processed_transcript	-0.664216	0.00461601
hsa-miR-369-3p	ENSG00000244558|20|43323533|43374662|-|51130|1226|RP11-445H22.4|antisense	-0.710784	0.00192655
hsa-miR-369-3p	ENSG00000245910|8|67833919|67838633|-|4715|1247|SNHG6|processed_transcript	-0.632353	0.00776159
hsa-miR-369-3p	ENSG00000261713|16|1114093|1128707|-|14615|3262|SSTR5-AS1|processed_transcript	-0.661094	0.00385761
hsa-miR-371a-5p	ENSG00000234741|1|173833038|173838020|-|4983|3631|GAS5|processed_transcript	-0.637255	0.00718979
hsa-miR-371a-5p	ENSG00000244558|20|43323533|43374662|-|51130|1226|RP11-445H22.4|antisense	-0.708768	0.00144685
hsa-miR-371a-5p	ENSG00000232352|3|50304073|50304803|-|731|338|SEMA3B-AS1|antisense	-0.745098	0.00089393
hsa-miR-371a-5p	ENSG00000245910|8|67833919|67838633|-|4715|1247|SNHG6|processed_transcript	-0.651961	0.00567361
hsa-miR-371a-5p	ENSG00000237036|10|31495207|31609376|-|114170|3831|ZEB1-AS1|processed_transcript	-0.659314	0.00501821
hsa-miR-371a-3p	ENSG00000237125|4|174448421|174512475|+|64055|9829|HAND2-AS1|antisense	-0.634356	0.0062365
hsa-miR-371a-3p	ENSG00000214548|14|101245747|101327368|+|81622|15769|MEG3|lincRNA	-0.722256	0.00105904
hsa-miR-371a-3p	ENSG00000232352|3|50304073|50304803|-|731|338|SEMA3B-AS1|antisense	-0.709816	0.00141304
hsa-miR-371a-3p	ENSG00000245910|8|67833919|67838633|-|4715|1247|SNHG6|processed_transcript	-0.647456	0.00495601
hsa-miR-371a-3p	ENSG00000237036|10|31495207|31609376|-|114170|3831|ZEB1-AS1|processed_transcript	-0.636419	0.0060188
hsa-miR-371a-3p	ENSG00000166770|19|56988619|57012035|+|23417|3623|ZNF667-AS1|lincRNA	-0.657266	0.00414371
hsa-miR-373-5p	ENSG00000234741|1|173833038|173838020|-|4983|3631|GAS5|processed_transcript	-0.707542	0.00148723
hsa-miR-373-5p	ENSG00000237125|4|174448421|174512475|+|64055|9829|HAND2-AS1|antisense	-0.705089	0.00157079
hsa-miR-373-5p	ENSG00000234456|7|79082198|79100524|+|18327|9849|MAGI2-AS3|processed_transcript	-0.705089	0.00157079
hsa-miR-373-5p	ENSG00000214548|14|101245747|101327368|+|81622|15769|MEG3|lincRNA	-0.665849	0.00352475
hsa-miR-373-5p	ENSG00000232352|3|50304073|50304803|-|731|338|SEMA3B-AS1|antisense	-0.631515	0.00654653
hsa-miR-373-5p	ENSG00000261713|16|1114093|1128707|-|14615|3262|SSTR5-AS1|processed_transcript	-0.666673	0.00346957
hsa-miR-373-5p	ENSG00000237036|10|31495207|31609376|-|114170|3831|ZEB1-AS1|processed_transcript	-0.618026	0.00819176
hsa-miR-373-5p	ENSG00000166770|19|56988619|57012035|+|23417|3623|ZNF667-AS1|lincRNA	-0.62661	0.00711082
hsa-miR-373-3p	ENSG00000234741|1|173833038|173838020|-|4983|3631|GAS5|processed_transcript	-0.634804	0.00747131
hsa-miR-373-3p	ENSG00000234456|7|79082198|79100524|+|18327|9849|MAGI2-AS3|processed_transcript	-0.666667	0.00442481
hsa-miR-373-3p	ENSG00000214548|14|101245747|101327368|+|81622|15769|MEG3|lincRNA	-0.686275	0.00311153
hsa-miR-373-3p	ENSG00000245910|8|67833919|67838633|-|4715|1247|SNHG6|processed_transcript	-0.720588	0.00156743
hsa-miR-373-3p	ENSG00000237036|10|31495207|31609376|-|114170|3831|ZEB1-AS1|processed_transcript	-0.683824	0.0032561
hsa-miR-373-3p	ENSG00000166770|19|56988619|57012035|+|23417|3623|ZNF667-AS1|lincRNA	-0.659314	0.00501821
hsa-miR-374a-5p	ENSG00000237125|4|174448421|174512475|+|64055|9829|HAND2-AS1|antisense	-0.639706	0.00691683
hsa-miR-374a-5p	ENSG00000214548|14|101245747|101327368|+|81622|15769|MEG3|lincRNA	-0.705089	0.00157079
hsa-miR-374a-5p	ENSG00000232352|3|50304073|50304803|-|731|338|SEMA3B-AS1|antisense	-0.742647	0.000948785
hsa-miR-374a-5p	ENSG00000245910|8|67833919|67838633|-|4715|1247|SNHG6|processed_transcript	-0.811275	0.000102737
hsa-miR-374a-3p	ENSG00000234741|1|173833038|173838020|-|4983|3631|GAS5|processed_transcript	-0.676471	0.00372219
hsa-miR-374a-3p	ENSG00000237125|4|174448421|174512475|+|64055|9829|HAND2-AS1|antisense	-0.611895	0.00904137
hsa-miR-374a-3p	ENSG00000214548|14|101245747|101327368|+|81622|15769|MEG3|lincRNA	-0.747549	0.000841522
hsa-miR-374a-3p	ENSG00000166770|19|56988619|57012035|+|23417|3623|ZNF667-AS1|lincRNA	-0.767157	0.000500689
hsa-miR-375	ENSG00000237125|4|174448421|174512475|+|64055|9829|HAND2-AS1|antisense	-0.747549	0.000841522
hsa-miR-375	ENSG00000234456|7|79082198|79100524|+|18327|9849|MAGI2-AS3|processed_transcript	-0.644608	0.0063958
hsa-miR-375	ENSG00000214548|14|101245747|101327368|+|81622|15769|MEG3|lincRNA	-0.620098	0.00935155
hsa-miR-375	ENSG00000232352|3|50304073|50304803|-|731|338|SEMA3B-AS1|antisense	-0.765175	0.00034493
hsa-miR-375	ENSG00000261713|16|1114093|1128707|-|14615|3262|SSTR5-AS1|processed_transcript	-0.64947	0.00477948
hsa-miR-375	ENSG00000237036|10|31495207|31609376|-|114170|3831|ZEB1-AS1|processed_transcript	-0.659314	0.00501821
hsa-miR-376a-5p	ENSG00000244558|20|43323533|43374662|-|51130|1226|RP11-445H22.4|antisense	-0.7887	0.000168295
hsa-miR-376a-5p	ENSG00000245910|8|67833919|67838633|-|4715|1247|SNHG6|processed_transcript	-0.624081	0.00741665
hsa-miR-376a-5p	ENSG00000261713|16|1114093|1128707|-|14615|3262|SSTR5-AS1|processed_transcript	-0.738305	0.000713589
hsa-miR-376a-5p	ENSG00000166770|19|56988619|57012035|+|23417|3623|ZNF667-AS1|lincRNA	-0.64128	0.00553022
hsa-miR-376a-3p	ENSG00000234741|1|173833038|173838020|-|4983|3631|GAS5|processed_transcript	-0.639706	0.00691683
hsa-miR-376a-3p	ENSG00000234456|7|79082198|79100524|+|18327|9849|MAGI2-AS3|processed_transcript	-0.651961	0.00567361
hsa-miR-376a-3p	ENSG00000214548|14|101245747|101327368|+|81622|15769|MEG3|lincRNA	-0.671569	0.00406139
hsa-miR-376a-3p	ENSG00000245910|8|67833919|67838633|-|4715|1247|SNHG6|processed_transcript	-0.664216	0.00461601
hsa-miR-376a-3p	ENSG00000237036|10|31495207|31609376|-|114170|3831|ZEB1-AS1|processed_transcript	-0.67402	0.00388884
hsa-miR-376a-3p	ENSG00000166770|19|56988619|57012035|+|23417|3623|ZNF667-AS1|lincRNA	-0.64951	0.00590668
hsa-miR-377-5p	ENSG00000234741|1|173833038|173838020|-|4983|3631|GAS5|processed_transcript	-0.620098	0.00935155
hsa-miR-377-5p	ENSG00000214548|14|101245747|101327368|+|81622|15769|MEG3|lincRNA	-0.627451	0.00836923
hsa-miR-377-5p	ENSG00000237036|10|31495207|31609376|-|114170|3831|ZEB1-AS1|processed_transcript	-0.651961	0.00567361
hsa-miR-377-3p	ENSG00000234456|7|79082198|79100524|+|18327|9849|MAGI2-AS3|processed_transcript	-0.656863	0.00522956
hsa-miR-377-3p	ENSG00000214548|14|101245747|101327368|+|81622|15769|MEG3|lincRNA	-0.740196	0.00100617
hsa-miR-377-3p	ENSG00000245910|8|67833919|67838633|-|4715|1247|SNHG6|processed_transcript	-0.813725	9.09158e-05
hsa-miR-377-3p	ENSG00000237036|10|31495207|31609376|-|114170|3831|ZEB1-AS1|processed_transcript	-0.617647	0.00969874
hsa-miR-378a-5p	ENSG00000237125|4|174448421|174512475|+|64055|9829|HAND2-AS1|antisense	-0.613121	0.00886606
hsa-miR-378a-5p	ENSG00000244558|20|43323533|43374662|-|51130|1226|RP11-445H22.4|antisense	-0.625	0.00868702
hsa-miR-378a-5p	ENSG00000245910|8|67833919|67838633|-|4715|1247|SNHG6|processed_transcript	-0.82598	4.29353e-05
hsa-miR-378a-5p	ENSG00000261713|16|1114093|1128707|-|14615|3262|SSTR5-AS1|processed_transcript	-0.614859	0.00862224
hsa-miR-378a-5p	ENSG00000237036|10|31495207|31609376|-|114170|3831|ZEB1-AS1|processed_transcript	-0.625	0.00868702
hsa-miR-379-5p	ENSG00000234456|7|79082198|79100524|+|18327|9849|MAGI2-AS3|processed_transcript	-0.617647	0.00969874
hsa-miR-379-5p	ENSG00000214548|14|101245747|101327368|+|81622|15769|MEG3|lincRNA	-0.651961	0.00567361
hsa-miR-379-5p	ENSG00000245910|8|67833919|67838633|-|4715|1247|SNHG6|processed_transcript	-0.622549	0.00901438
hsa-miR-379-5p	ENSG00000261713|16|1114093|1128707|-|14615|3262|SSTR5-AS1|processed_transcript	-0.664239	0.00363473
hsa-miR-379-3p	ENSG00000234741|1|173833038|173838020|-|4983|3631|GAS5|processed_transcript	-0.61227	0.00898736
hsa-miR-379-3p	ENSG00000244558|20|43323533|43374662|-|51130|1226|RP11-445H22.4|antisense	-0.64334	0.00533303
hsa-miR-379-3p	ENSG00000234456|7|79082198|79100524|+|18327|9849|MAGI2-AS3|processed_transcript	-0.609816	0.00934479
hsa-miR-379-3p	ENSG00000214548|14|101245747|101327368|+|81622|15769|MEG3|lincRNA	-0.687117	0.0023085
hsa-miR-379-3p	ENSG00000232352|3|50304073|50304803|-|731|338|SEMA3B-AS1|antisense	-0.726658	0.00095287
hsa-miR-379-3p	ENSG00000261713|16|1114093|1128707|-|14615|3262|SSTR5-AS1|processed_transcript	-0.615481	0.00853634
hsa-miR-379-3p	ENSG00000237036|10|31495207|31609376|-|114170|3831|ZEB1-AS1|processed_transcript	-0.651534	0.00460396
hsa-miR-379-3p	ENSG00000166770|19|56988619|57012035|+|23417|3623|ZNF667-AS1|lincRNA	-0.628221	0.00692125
hsa-miR-380-5p	ENSG00000234741|1|173833038|173838020|-|4983|3631|GAS5|processed_transcript	-0.871858	5.10734e-06
hsa-miR-380-5p	ENSG00000244558|20|43323533|43374662|-|51130|1226|RP11-445H22.4|antisense	-0.782822	0.000202972
hsa-miR-380-5p	ENSG00000232352|3|50304073|50304803|-|731|338|SEMA3B-AS1|antisense	-0.609816	0.00934486
hsa-miR-380-5p	ENSG00000245910|8|67833919|67838633|-|4715|1247|SNHG6|processed_transcript	-0.772532	0.000278064
hsa-miR-380-5p	ENSG00000166770|19|56988619|57012035|+|23417|3623|ZNF667-AS1|lincRNA	-0.635193	0.00614741
hsa-miR-380-3p	ENSG00000244558|20|43323533|43374662|-|51130|1226|RP11-445H22.4|antisense	-0.643662	0.00530269
hsa-miR-380-3p	ENSG00000214548|14|101245747|101327368|+|81622|15769|MEG3|lincRNA	-0.636264	0.00603503
hsa-miR-380-3p	ENSG00000232352|3|50304073|50304803|-|731|338|SEMA3B-AS1|antisense	-0.713947	0.00128608
hsa-miR-380-3p	ENSG00000245910|8|67833919|67838633|-|4715|1247|SNHG6|processed_transcript	-0.610369	0.00926331
hsa-miR-380-3p	ENSG00000261713|16|1114093|1128707|-|14615|3262|SSTR5-AS1|processed_transcript	-0.679458	0.00269892
hsa-miR-382-5p	ENSG00000234741|1|173833038|173838020|-|4983|3631|GAS5|processed_transcript	-0.691176	0.00283768
hsa-miR-382-5p	ENSG00000244558|20|43323533|43374662|-|51130|1226|RP11-445H22.4|antisense	-0.666667	0.00442481
hsa-miR-382-5p	ENSG00000245910|8|67833919|67838633|-|4715|1247|SNHG6|processed_transcript	-0.696078	0.00258332
hsa-miR-382-5p	ENSG00000261713|16|1114093|1128707|-|14615|3262|SSTR5-AS1|processed_transcript	-0.64291	0.00537365
hsa-miR-340-5p	ENSG00000237125|4|174448421|174512475|+|64055|9829|HAND2-AS1|antisense	-0.629902	0.00806083
hsa-miR-340-5p	ENSG00000234456|7|79082198|79100524|+|18327|9849|MAGI2-AS3|processed_transcript	-0.678922	0.00356129
hsa-miR-340-5p	ENSG00000245910|8|67833919|67838633|-|4715|1247|SNHG6|processed_transcript	-0.698529	0.00246311
hsa-miR-340-5p	ENSG00000261713|16|1114093|1128707|-|14615|3262|SSTR5-AS1|processed_transcript	-0.669623	0.00327753
hsa-miR-340-3p	ENSG00000234741|1|173833038|173838020|-|4983|3631|GAS5|processed_transcript	-0.789216	0.000251376
hsa-miR-340-3p	ENSG00000237125|4|174448421|174512475|+|64055|9829|HAND2-AS1|antisense	-0.642157	0.00665223
hsa-miR-340-3p	ENSG00000244558|20|43323533|43374662|-|51130|1226|RP11-445H22.4|antisense	-0.672393	0.00310523
hsa-miR-340-3p	ENSG00000234456|7|79082198|79100524|+|18327|9849|MAGI2-AS3|processed_transcript	-0.764706	0.000536374
hsa-miR-340-3p	ENSG00000245910|8|67833919|67838633|-|4715|1247|SNHG6|processed_transcript	-0.713235	0.00183128
hsa-miR-340-3p	ENSG00000166770|19|56988619|57012035|+|23417|3623|ZNF667-AS1|lincRNA	-0.622549	0.00901438
hsa-miR-330-5p	ENSG00000237125|4|174448421|174512475|+|64055|9829|HAND2-AS1|antisense	-0.683824	0.0032561
hsa-miR-330-5p	ENSG00000234456|7|79082198|79100524|+|18327|9849|MAGI2-AS3|processed_transcript	-0.823529	5.11648e-05
hsa-miR-330-5p	ENSG00000232352|3|50304073|50304803|-|731|338|SEMA3B-AS1|antisense	-0.625383	0.00725782
hsa-miR-330-5p	ENSG00000261713|16|1114093|1128707|-|14615|3262|SSTR5-AS1|processed_transcript	-0.682637	0.00253082
hsa-miR-330-3p	ENSG00000237125|4|174448421|174512475|+|64055|9829|HAND2-AS1|antisense	-0.668712	0.00333592
hsa-miR-330-3p	ENSG00000234456|7|79082198|79100524|+|18327|9849|MAGI2-AS3|processed_transcript	-0.707542	0.00148723
hsa-miR-330-3p	ENSG00000245910|8|67833919|67838633|-|4715|1247|SNHG6|processed_transcript	-0.722256	0.00105904
hsa-miR-330-3p	ENSG00000261713|16|1114093|1128707|-|14615|3262|SSTR5-AS1|processed_transcript	-0.685591	0.00238236
hsa-miR-330-3p	ENSG00000237036|10|31495207|31609376|-|114170|3831|ZEB1-AS1|processed_transcript	-0.658492	0.00405025
hsa-miR-342-5p	ENSG00000237125|4|174448421|174512475|+|64055|9829|HAND2-AS1|antisense	-0.656442	0.00420747
hsa-miR-342-5p	ENSG00000244558|20|43323533|43374662|-|51130|1226|RP11-445H22.4|antisense	-0.642551	0.00540787
hsa-miR-342-5p	ENSG00000234456|7|79082198|79100524|+|18327|9849|MAGI2-AS3|processed_transcript	-0.629062	0.006824
hsa-miR-342-5p	ENSG00000214548|14|101245747|101327368|+|81622|15769|MEG3|lincRNA	-0.659718	0.00395851
hsa-miR-342-5p	ENSG00000232352|3|50304073|50304803|-|731|338|SEMA3B-AS1|antisense	-0.631388	0.00656067
hsa-miR-342-5p	ENSG00000237036|10|31495207|31609376|-|114170|3831|ZEB1-AS1|processed_transcript	-0.771306	0.000288387
hsa-miR-342-3p	ENSG00000237125|4|174448421|174512475|+|64055|9829|HAND2-AS1|antisense	-0.736197	0.00075275
hsa-miR-342-3p	ENSG00000237036|10|31495207|31609376|-|114170|3831|ZEB1-AS1|processed_transcript	-0.638037	0.00585246
hsa-miR-337-5p	ENSG00000214548|14|101245747|101327368|+|81622|15769|MEG3|lincRNA	-0.686275	0.00311153
hsa-miR-337-5p	ENSG00000245910|8|67833919|67838633|-|4715|1247|SNHG6|processed_transcript	-0.634804	0.00747131
hsa-miR-337-5p	ENSG00000261713|16|1114093|1128707|-|14615|3262|SSTR5-AS1|processed_transcript	-0.64291	0.00537365
hsa-miR-337-3p	ENSG00000234741|1|173833038|173838020|-|4983|3631|GAS5|processed_transcript	-0.617647	0.00969874
hsa-miR-337-3p	ENSG00000214548|14|101245747|101327368|+|81622|15769|MEG3|lincRNA	-0.635193	0.00614741
hsa-miR-337-3p	ENSG00000166770|19|56988619|57012035|+|23417|3623|ZNF667-AS1|lincRNA	-0.696078	0.00258332
hsa-miR-323a-5p	ENSG00000234741|1|173833038|173838020|-|4983|3631|GAS5|processed_transcript	-0.703431	0.00223596
hsa-miR-323a-5p	ENSG00000237125|4|174448421|174512475|+|64055|9829|HAND2-AS1|antisense	-0.649908	0.00474181
hsa-miR-323a-5p	ENSG00000244558|20|43323533|43374662|-|51130|1226|RP11-445H22.4|antisense	-0.619632	0.00798006
hsa-miR-323a-5p	ENSG00000214548|14|101245747|101327368|+|81622|15769|MEG3|lincRNA	-0.791667	0.000230574
hsa-miR-323a-5p	ENSG00000245910|8|67833919|67838633|-|4715|1247|SNHG6|processed_transcript	-0.688725	0.0029721
hsa-miR-323a-5p	ENSG00000261713|16|1114093|1128707|-|14615|3262|SSTR5-AS1|processed_transcript	-0.665626	0.00353987
hsa-miR-323a-5p	ENSG00000166770|19|56988619|57012035|+|23417|3623|ZNF667-AS1|lincRNA	-0.691176	0.00283768
hsa-miR-323a-3p	ENSG00000234456|7|79082198|79100524|+|18327|9849|MAGI2-AS3|processed_transcript	-0.710784	0.00192655
hsa-miR-323a-3p	ENSG00000214548|14|101245747|101327368|+|81622|15769|MEG3|lincRNA	-0.75	0.000791476
hsa-miR-323a-3p	ENSG00000245910|8|67833919|67838633|-|4715|1247|SNHG6|processed_transcript	-0.688725	0.0029721
hsa-miR-323a-3p	ENSG00000261713|16|1114093|1128707|-|14615|3262|SSTR5-AS1|processed_transcript	-0.611562	0.00908939
hsa-miR-326	ENSG00000234741|1|173833038|173838020|-|4983|3631|GAS5|processed_transcript	-0.620098	0.00935155
hsa-miR-326	ENSG00000244558|20|43323533|43374662|-|51130|1226|RP11-445H22.4|antisense	-0.618026	0.00819176
hsa-miR-326	ENSG00000234456|7|79082198|79100524|+|18327|9849|MAGI2-AS3|processed_transcript	-0.67402	0.00388884
hsa-miR-326	ENSG00000232352|3|50304073|50304803|-|731|338|SEMA3B-AS1|antisense	-0.713673	0.0012942
hsa-miR-326	ENSG00000245910|8|67833919|67838633|-|4715|1247|SNHG6|processed_transcript	-0.698529	0.00246311
hsa-miR-326	ENSG00000166770|19|56988619|57012035|+|23417|3623|ZNF667-AS1|lincRNA	-0.644608	0.0063958
hsa-miR-151a-5p	ENSG00000234741|1|173833038|173838020|-|4983|3631|GAS5|processed_transcript	-0.636419	0.0060188
hsa-miR-151a-5p	ENSG00000237125|4|174448421|174512475|+|64055|9829|HAND2-AS1|antisense	-0.663804	0.00366494
hsa-miR-151a-5p	ENSG00000234456|7|79082198|79100524|+|18327|9849|MAGI2-AS3|processed_transcript	-0.689148	0.00221314
hsa-miR-151a-5p	ENSG00000214548|14|101245747|101327368|+|81622|15769|MEG3|lincRNA	-0.637423	0.00591515
hsa-miR-151a-5p	ENSG00000232352|3|50304073|50304803|-|731|338|SEMA3B-AS1|antisense	-0.685469	0.00238833
hsa-miR-151a-5p	ENSG00000245910|8|67833919|67838633|-|4715|1247|SNHG6|processed_transcript	-0.692827	0.0020486
hsa-miR-151a-3p	ENSG00000234741|1|173833038|173838020|-|4983|3631|GAS5|processed_transcript	-0.620098	0.00935155
hsa-miR-151a-3p	ENSG00000237125|4|174448421|174512475|+|64055|9829|HAND2-AS1|antisense	-0.637255	0.00718979
hsa-miR-151a-3p	ENSG00000234456|7|79082198|79100524|+|18327|9849|MAGI2-AS3|processed_transcript	-0.705882	0.00212877
hsa-miR-151a-3p	ENSG00000245910|8|67833919|67838633|-|4715|1247|SNHG6|processed_transcript	-0.656863	0.00522956
hsa-miR-151a-3p	ENSG00000237036|10|31495207|31609376|-|114170|3831|ZEB1-AS1|processed_transcript	-0.622549	0.00901438
hsa-miR-151a-3p	ENSG00000166770|19|56988619|57012035|+|23417|3623|ZNF667-AS1|lincRNA	-0.639706	0.00691683
hsa-miR-135b-5p	ENSG00000234741|1|173833038|173838020|-|4983|3631|GAS5|processed_transcript	-0.622549	0.00901438
hsa-miR-135b-5p	ENSG00000244558|20|43323533|43374662|-|51130|1226|RP11-445H22.4|antisense	-0.649908	0.00474181
hsa-miR-135b-5p	ENSG00000232352|3|50304073|50304803|-|731|338|SEMA3B-AS1|antisense	-0.623236	0.0075211
hsa-miR-135b-5p	ENSG00000261713|16|1114093|1128707|-|14615|3262|SSTR5-AS1|processed_transcript	-0.680812	0.0026262
hsa-miR-135b-3p	ENSG00000234741|1|173833038|173838020|-|4983|3631|GAS5|processed_transcript	-0.632353	0.00776159
hsa-miR-135b-3p	ENSG00000237125|4|174448421|174512475|+|64055|9829|HAND2-AS1|antisense	-0.625383	0.00725782
hsa-miR-135b-3p	ENSG00000244558|20|43323533|43374662|-|51130|1226|RP11-445H22.4|antisense	-0.620098	0.00935155
hsa-miR-135b-3p	ENSG00000237036|10|31495207|31609376|-|114170|3831|ZEB1-AS1|processed_transcript	-0.632353	0.00776159
hsa-miR-135b-3p	ENSG00000166770|19|56988619|57012035|+|23417|3623|ZNF667-AS1|lincRNA	-0.642157	0.00665223
hsa-miR-148b-5p	ENSG00000234741|1|173833038|173838020|-|4983|3631|GAS5|processed_transcript	-0.717351	0.00118864
hsa-miR-148b-5p	ENSG00000244558|20|43323533|43374662|-|51130|1226|RP11-445H22.4|antisense	-0.625383	0.00725782
hsa-miR-148b-5p	ENSG00000234456|7|79082198|79100524|+|18327|9849|MAGI2-AS3|processed_transcript	-0.657266	0.00414371
hsa-miR-148b-5p	ENSG00000214548|14|101245747|101327368|+|81622|15769|MEG3|lincRNA	-0.732066	0.000834639
hsa-miR-148b-5p	ENSG00000232352|3|50304073|50304803|-|731|338|SEMA3B-AS1|antisense	-0.613121	0.00886606
hsa-miR-148b-3p	ENSG00000234456|7|79082198|79100524|+|18327|9849|MAGI2-AS3|processed_transcript	-0.669118	0.00423999
hsa-miR-148b-3p	ENSG00000214548|14|101245747|101327368|+|81622|15769|MEG3|lincRNA	-0.732843	0.00119441
hsa-miR-148b-3p	ENSG00000232352|3|50304073|50304803|-|731|338|SEMA3B-AS1|antisense	-0.645399	0.00514158
hsa-miR-148b-3p	ENSG00000245910|8|67833919|67838633|-|4715|1247|SNHG6|processed_transcript	-0.647059	0.00614735
hsa-miR-148b-3p	ENSG00000261713|16|1114093|1128707|-|14615|3262|SSTR5-AS1|processed_transcript	-0.650907	0.00465673
hsa-miR-148b-3p	ENSG00000237036|10|31495207|31609376|-|114170|3831|ZEB1-AS1|processed_transcript	-0.718137	0.00165183
hsa-miR-331-5p	ENSG00000234741|1|173833038|173838020|-|4983|3631|GAS5|processed_transcript	-0.794118	0.000210953
hsa-miR-331-5p	ENSG00000244558|20|43323533|43374662|-|51130|1226|RP11-445H22.4|antisense	-0.633967	0.00627821
hsa-miR-331-5p	ENSG00000234456|7|79082198|79100524|+|18327|9849|MAGI2-AS3|processed_transcript	-0.644608	0.0063958
hsa-miR-331-5p	ENSG00000261713|16|1114093|1128707|-|14615|3262|SSTR5-AS1|processed_transcript	-0.699076	0.00179212
hsa-miR-331-5p	ENSG00000237036|10|31495207|31609376|-|114170|3831|ZEB1-AS1|processed_transcript	-0.781863	0.000321387
hsa-miR-331-5p	ENSG00000166770|19|56988619|57012035|+|23417|3623|ZNF667-AS1|lincRNA	-0.664216	0.00461601
hsa-miR-331-3p	ENSG00000234741|1|173833038|173838020|-|4983|3631|GAS5|processed_transcript	-0.691176	0.00283768
hsa-miR-331-3p	ENSG00000245910|8|67833919|67838633|-|4715|1247|SNHG6|processed_transcript	-0.691176	0.00283768
hsa-miR-331-3p	ENSG00000261713|16|1114093|1128707|-|14615|3262|SSTR5-AS1|processed_transcript	-0.644434	0.00523062
hsa-miR-331-3p	ENSG00000166770|19|56988619|57012035|+|23417|3623|ZNF667-AS1|lincRNA	-0.629902	0.00806083
hsa-miR-324-5p	ENSG00000234741|1|173833038|173838020|-|4983|3631|GAS5|processed_transcript	-0.747549	0.000841522
hsa-miR-324-5p	ENSG00000244558|20|43323533|43374662|-|51130|1226|RP11-445H22.4|antisense	-0.727941	0.00133424
hsa-miR-324-5p	ENSG00000234456|7|79082198|79100524|+|18327|9849|MAGI2-AS3|processed_transcript	-0.759804	0.000613311
hsa-miR-324-5p	ENSG00000245910|8|67833919|67838633|-|4715|1247|SNHG6|processed_transcript	-0.67402	0.00388884
hsa-miR-324-3p	ENSG00000244558|20|43323533|43374662|-|51130|1226|RP11-445H22.4|antisense	-0.637255	0.00718979
hsa-miR-324-3p	ENSG00000245910|8|67833919|67838633|-|4715|1247|SNHG6|processed_transcript	-0.664216	0.00461601
hsa-miR-338-5p	ENSG00000234741|1|173833038|173838020|-|4983|3631|GAS5|processed_transcript	-0.757353	0.000654704
hsa-miR-338-5p	ENSG00000244558|20|43323533|43374662|-|51130|1226|RP11-445H22.4|antisense	-0.627451	0.00836923
hsa-miR-338-5p	ENSG00000214548|14|101245747|101327368|+|81622|15769|MEG3|lincRNA	-0.622549	0.00901438
hsa-miR-338-5p	ENSG00000261713|16|1114093|1128707|-|14615|3262|SSTR5-AS1|processed_transcript	-0.702015	0.00168094
hsa-miR-338-5p	ENSG00000166770|19|56988619|57012035|+|23417|3623|ZNF667-AS1|lincRNA	-0.644608	0.0063958
hsa-miR-338-3p	ENSG00000234456|7|79082198|79100524|+|18327|9849|MAGI2-AS3|processed_transcript	-0.631452	0.00655355
hsa-miR-338-3p	ENSG00000214548|14|101245747|101327368|+|81622|15769|MEG3|lincRNA	-0.651108	0.00463981
hsa-miR-338-3p	ENSG00000245910|8|67833919|67838633|-|4715|1247|SNHG6|processed_transcript	-0.611795	0.00905567
hsa-miR-338-3p	ENSG00000237036|10|31495207|31609376|-|114170|3831|ZEB1-AS1|processed_transcript	-0.732189	0.000832107
hsa-miR-339-5p	ENSG00000237125|4|174448421|174512475|+|64055|9829|HAND2-AS1|antisense	-0.637255	0.00718979
hsa-miR-339-5p	ENSG00000244558|20|43323533|43374662|-|51130|1226|RP11-445H22.4|antisense	-0.678528	0.00274975
hsa-miR-339-5p	ENSG00000234456|7|79082198|79100524|+|18327|9849|MAGI2-AS3|processed_transcript	-0.848039	0
hsa-miR-339-5p	ENSG00000232352|3|50304073|50304803|-|731|338|SEMA3B-AS1|antisense	-0.693252	0.00203024
hsa-miR-339-5p	ENSG00000261713|16|1114093|1128707|-|14615|3262|SSTR5-AS1|processed_transcript	-0.68333	0.0024953
hsa-miR-339-3p	ENSG00000244558|20|43323533|43374662|-|51130|1226|RP11-445H22.4|antisense	-0.683017	0.0025113
hsa-miR-339-3p	ENSG00000245910|8|67833919|67838633|-|4715|1247|SNHG6|processed_transcript	-0.762255	0.000573891
hsa-miR-339-3p	ENSG00000237036|10|31495207|31609376|-|114170|3831|ZEB1-AS1|processed_transcript	-0.647059	0.00614735
hsa-miR-339-3p	ENSG00000166770|19|56988619|57012035|+|23417|3623|ZNF667-AS1|lincRNA	-0.617647	0.00969874
hsa-miR-335-5p	ENSG00000234741|1|173833038|173838020|-|4983|3631|GAS5|processed_transcript	-0.688725	0.0029721
hsa-miR-335-5p	ENSG00000237125|4|174448421|174512475|+|64055|9829|HAND2-AS1|antisense	-0.64951	0.00590668
hsa-miR-335-5p	ENSG00000214548|14|101245747|101327368|+|81622|15769|MEG3|lincRNA	-0.747549	0.000841522
hsa-miR-335-5p	ENSG00000245910|8|67833919|67838633|-|4715|1247|SNHG6|processed_transcript	-0.752451	0.00074371
hsa-miR-335-3p	ENSG00000234741|1|173833038|173838020|-|4983|3631|GAS5|processed_transcript	-0.658479	0.00405125
hsa-miR-335-3p	ENSG00000214548|14|101245747|101327368|+|81622|15769|MEG3|lincRNA	-0.626538	0.00711939
hsa-miR-335-3p	ENSG00000232352|3|50304073|50304803|-|731|338|SEMA3B-AS1|antisense	-0.711741	0.00135266
hsa-miR-335-3p	ENSG00000245910|8|67833919|67838633|-|4715|1247|SNHG6|processed_transcript	-0.729732	0.000884091
hsa-miR-335-3p	ENSG00000261713|16|1114093|1128707|-|14615|3262|SSTR5-AS1|processed_transcript	-0.731019	0.000856534
hsa-miR-133b	ENSG00000237125|4|174448421|174512475|+|64055|9829|HAND2-AS1|antisense	-0.737745	0.00106618
hsa-miR-133b	ENSG00000214548|14|101245747|101327368|+|81622|15769|MEG3|lincRNA	-0.617647	0.00969874
hsa-miR-133b	ENSG00000237036|10|31495207|31609376|-|114170|3831|ZEB1-AS1|processed_transcript	-0.664216	0.00461601
hsa-miR-325	ENSG00000237125|4|174448421|174512475|+|64055|9829|HAND2-AS1|antisense	-0.722361	0.00105641
hsa-miR-325	ENSG00000244558|20|43323533|43374662|-|51130|1226|RP11-445H22.4|antisense	-0.619546	0.0079913
hsa-miR-325	ENSG00000234456|7|79082198|79100524|+|18327|9849|MAGI2-AS3|processed_transcript	-0.648651	0.00485069
hsa-miR-325	ENSG00000214548|14|101245747|101327368|+|81622|15769|MEG3|lincRNA	-0.656022	0.00424029
hsa-miR-325	ENSG00000232352|3|50304073|50304803|-|731|338|SEMA3B-AS1|antisense	-0.674476	0.00298055
hsa-miR-345-5p	ENSG00000234741|1|173833038|173838020|-|4983|3631|GAS5|processed_transcript	-0.632353	0.00776159
hsa-miR-345-5p	ENSG00000237125|4|174448421|174512475|+|64055|9829|HAND2-AS1|antisense	-0.686275	0.00311153
hsa-miR-346	ENSG00000232352|3|50304073|50304803|-|731|338|SEMA3B-AS1|antisense	-0.73681	0.000741186
hsa-miR-346	ENSG00000261713|16|1114093|1128707|-|14615|3262|SSTR5-AS1|processed_transcript	-0.623138	0.00753327
hsa-miR-346	ENSG00000237036|10|31495207|31609376|-|114170|3831|ZEB1-AS1|processed_transcript	-0.647456	0.00495601
hsa-miR-384	ENSG00000234741|1|173833038|173838020|-|4983|3631|GAS5|processed_transcript	-0.681373	0.00340598
hsa-miR-384	ENSG00000237125|4|174448421|174512475|+|64055|9829|HAND2-AS1|antisense	-0.691176	0.00283768
hsa-miR-384	ENSG00000214548|14|101245747|101327368|+|81622|15769|MEG3|lincRNA	-0.637255	0.00718979
hsa-miR-384	ENSG00000245910|8|67833919|67838633|-|4715|1247|SNHG6|processed_transcript	-0.683824	0.0032561
hsa-miR-384	ENSG00000166770|19|56988619|57012035|+|23417|3623|ZNF667-AS1|lincRNA	-0.747549	0.000841522
hsa-miR-196b-5p	ENSG00000237125|4|174448421|174512475|+|64055|9829|HAND2-AS1|antisense	-0.710429	0.00139356
hsa-miR-196b-5p	ENSG00000244558|20|43323533|43374662|-|51130|1226|RP11-445H22.4|antisense	-0.6593	0.00398958
hsa-miR-196b-5p	ENSG00000234456|7|79082198|79100524|+|18327|9849|MAGI2-AS3|processed_transcript	-0.622931	0.00755911
hsa-miR-196b-5p	ENSG00000214548|14|101245747|101327368|+|81622|15769|MEG3|lincRNA	-0.801962	0.000107879
hsa-miR-196b-5p	ENSG00000245910|8|67833919|67838633|-|4715|1247|SNHG6|processed_transcript	-0.610668	0.00921943
hsa-miR-196b-5p	ENSG00000237036|10|31495207|31609376|-|114170|3831|ZEB1-AS1|processed_transcript	-0.652361	0.00453516
hsa-miR-196b-5p	ENSG00000166770|19|56988619|57012035|+|23417|3623|ZNF667-AS1|lincRNA	-0.609442	0.00940028
hsa-miR-196b-3p	ENSG00000237125|4|174448421|174512475|+|64055|9829|HAND2-AS1|antisense	-0.652361	0.00453516
hsa-miR-196b-3p	ENSG00000244558|20|43323533|43374662|-|51130|1226|RP11-445H22.4|antisense	-0.841718	2.27193e-05
hsa-miR-196b-3p	ENSG00000214548|14|101245747|101327368|+|81622|15769|MEG3|lincRNA	-0.710784	0.00192655
hsa-miR-196b-3p	ENSG00000232352|3|50304073|50304803|-|731|338|SEMA3B-AS1|antisense	-0.61227	0.00898736
hsa-miR-196b-3p	ENSG00000261713|16|1114093|1128707|-|14615|3262|SSTR5-AS1|processed_transcript	-0.621582	0.0077291
hsa-miR-196b-3p	ENSG00000237036|10|31495207|31609376|-|114170|3831|ZEB1-AS1|processed_transcript	-0.710784	0.00192655
hsa-miR-196b-3p	ENSG00000166770|19|56988619|57012035|+|23417|3623|ZNF667-AS1|lincRNA	-0.634804	0.00747131
hsa-miR-422a	ENSG00000234741|1|173833038|173838020|-|4983|3631|GAS5|processed_transcript	-0.718137	0.00165183
hsa-miR-422a	ENSG00000237125|4|174448421|174512475|+|64055|9829|HAND2-AS1|antisense	-0.764706	0.000536374
hsa-miR-422a	ENSG00000244558|20|43323533|43374662|-|51130|1226|RP11-445H22.4|antisense	-0.720588	0.00156743
hsa-miR-422a	ENSG00000234456|7|79082198|79100524|+|18327|9849|MAGI2-AS3|processed_transcript	-0.629902	0.00806083
hsa-miR-422a	ENSG00000214548|14|101245747|101327368|+|81622|15769|MEG3|lincRNA	-0.617647	0.00969874
hsa-miR-422a	ENSG00000232352|3|50304073|50304803|-|731|338|SEMA3B-AS1|antisense	-0.753375	0.000479912
hsa-miR-422a	ENSG00000245910|8|67833919|67838633|-|4715|1247|SNHG6|processed_transcript	-0.713235	0.00183128
hsa-miR-422a	ENSG00000261713|16|1114093|1128707|-|14615|3262|SSTR5-AS1|processed_transcript	-0.667321	0.00342663
hsa-miR-422a	ENSG00000237036|10|31495207|31609376|-|114170|3831|ZEB1-AS1|processed_transcript	-0.671569	0.00406139
hsa-miR-423-5p	ENSG00000237125|4|174448421|174512475|+|64055|9829|HAND2-AS1|antisense	-0.625	0.00868702
hsa-miR-423-5p	ENSG00000244558|20|43323533|43374662|-|51130|1226|RP11-445H22.4|antisense	-0.664216	0.00461601
hsa-miR-423-5p	ENSG00000261713|16|1114093|1128707|-|14615|3262|SSTR5-AS1|processed_transcript	-0.726645	0.000953178
hsa-miR-423-5p	ENSG00000237036|10|31495207|31609376|-|114170|3831|ZEB1-AS1|processed_transcript	-0.642157	0.00665223
hsa-miR-423-5p	ENSG00000166770|19|56988619|57012035|+|23417|3623|ZNF667-AS1|lincRNA	-0.647059	0.00614735
hsa-miR-423-3p	ENSG00000237125|4|174448421|174512475|+|64055|9829|HAND2-AS1|antisense	-0.632741	0.00641124
hsa-miR-423-3p	ENSG00000232352|3|50304073|50304803|-|731|338|SEMA3B-AS1|antisense	-0.634804	0.00747131
hsa-miR-423-3p	ENSG00000261713|16|1114093|1128707|-|14615|3262|SSTR5-AS1|processed_transcript	-0.676435	0.00286706
hsa-miR-423-3p	ENSG00000237036|10|31495207|31609376|-|114170|3831|ZEB1-AS1|processed_transcript	-0.632353	0.00776159
hsa-miR-424-5p	ENSG00000234741|1|173833038|173838020|-|4983|3631|GAS5|processed_transcript	-0.723039	0.00148644
hsa-miR-424-5p	ENSG00000234456|7|79082198|79100524|+|18327|9849|MAGI2-AS3|processed_transcript	-0.632353	0.00776159
hsa-miR-424-5p	ENSG00000232352|3|50304073|50304803|-|731|338|SEMA3B-AS1|antisense	-0.620859	0.00782134
hsa-miR-424-5p	ENSG00000245910|8|67833919|67838633|-|4715|1247|SNHG6|processed_transcript	-0.75	0.000791476
hsa-miR-424-5p	ENSG00000261713|16|1114093|1128707|-|14615|3262|SSTR5-AS1|processed_transcript	-0.734319	0.000789105
hsa-miR-425-5p	ENSG00000234741|1|173833038|173838020|-|4983|3631|GAS5|processed_transcript	-0.683824	0.0032561
hsa-miR-425-5p	ENSG00000237125|4|174448421|174512475|+|64055|9829|HAND2-AS1|antisense	-0.708333	0.00202568
hsa-miR-425-5p	ENSG00000234456|7|79082198|79100524|+|18327|9849|MAGI2-AS3|processed_transcript	-0.632353	0.00776159
hsa-miR-425-5p	ENSG00000214548|14|101245747|101327368|+|81622|15769|MEG3|lincRNA	-0.681373	0.00340598
hsa-miR-425-5p	ENSG00000245910|8|67833919|67838633|-|4715|1247|SNHG6|processed_transcript	-0.627451	0.00836923
hsa-miR-425-5p	ENSG00000166770|19|56988619|57012035|+|23417|3623|ZNF667-AS1|lincRNA	-0.639706	0.00691683
hsa-miR-425-3p	ENSG00000234741|1|173833038|173838020|-|4983|3631|GAS5|processed_transcript	-0.678922	0.00356129
hsa-miR-425-3p	ENSG00000244558|20|43323533|43374662|-|51130|1226|RP11-445H22.4|antisense	-0.676074	0.00288773
hsa-miR-425-3p	ENSG00000214548|14|101245747|101327368|+|81622|15769|MEG3|lincRNA	-0.639706	0.00691683
hsa-miR-425-3p	ENSG00000232352|3|50304073|50304803|-|731|338|SEMA3B-AS1|antisense	-0.677301	0.00281805
hsa-miR-425-3p	ENSG00000166770|19|56988619|57012035|+|23417|3623|ZNF667-AS1|lincRNA	-0.637255	0.00718979
hsa-miR-18b-5p	ENSG00000237125|4|174448421|174512475|+|64055|9829|HAND2-AS1|antisense	-0.709994	0.00140736
hsa-miR-18b-5p	ENSG00000244558|20|43323533|43374662|-|51130|1226|RP11-445H22.4|antisense	-0.671569	0.00406139
hsa-miR-18b-5p	ENSG00000234456|7|79082198|79100524|+|18327|9849|MAGI2-AS3|processed_transcript	-0.639706	0.00691683
hsa-miR-18b-5p	ENSG00000214548|14|101245747|101327368|+|81622|15769|MEG3|lincRNA	-0.661765	0.00481375
hsa-miR-18b-5p	ENSG00000166770|19|56988619|57012035|+|23417|3623|ZNF667-AS1|lincRNA	-0.637255	0.00718979
hsa-miR-18b-3p	ENSG00000234741|1|173833038|173838020|-|4983|3631|GAS5|processed_transcript	-0.611795	0.00905567
hsa-miR-18b-3p	ENSG00000237036|10|31495207|31609376|-|114170|3831|ZEB1-AS1|processed_transcript	-0.636366	0.00602442
hsa-miR-20b-5p	ENSG00000234741|1|173833038|173838020|-|4983|3631|GAS5|processed_transcript	-0.661765	0.00481375
hsa-miR-20b-5p	ENSG00000237125|4|174448421|174512475|+|64055|9829|HAND2-AS1|antisense	-0.631515	0.00654653
hsa-miR-20b-5p	ENSG00000234456|7|79082198|79100524|+|18327|9849|MAGI2-AS3|processed_transcript	-0.718137	0.00165183
hsa-miR-20b-5p	ENSG00000232352|3|50304073|50304803|-|731|338|SEMA3B-AS1|antisense	-0.627451	0.00836923
hsa-miR-20b-5p	ENSG00000261713|16|1114093|1128707|-|14615|3262|SSTR5-AS1|processed_transcript	-0.612808	0.00891056
hsa-miR-20b-5p	ENSG00000166770|19|56988619|57012035|+|23417|3623|ZNF667-AS1|lincRNA	-0.678922	0.00356129
hsa-miR-20b-3p	ENSG00000237125|4|174448421|174512475|+|64055|9829|HAND2-AS1|antisense	-0.662577	0.00375115
hsa-miR-20b-3p	ENSG00000244558|20|43323533|43374662|-|51130|1226|RP11-445H22.4|antisense	-0.613497	0.00881278
hsa-miR-20b-3p	ENSG00000214548|14|101245747|101327368|+|81622|15769|MEG3|lincRNA	-0.645399	0.00514158
hsa-miR-20b-3p	ENSG00000245910|8|67833919|67838633|-|4715|1247|SNHG6|processed_transcript	-0.633129	0.00636885
hsa-miR-20b-3p	ENSG00000261713|16|1114093|1128707|-|14615|3262|SSTR5-AS1|processed_transcript	-0.662651	0.00374589
hsa-miR-448	ENSG00000234741|1|173833038|173838020|-|4983|3631|GAS5|processed_transcript	-0.693627	0.00270814
hsa-miR-448	ENSG00000237125|4|174448421|174512475|+|64055|9829|HAND2-AS1|antisense	-0.664216	0.00461601
hsa-miR-448	ENSG00000244558|20|43323533|43374662|-|51130|1226|RP11-445H22.4|antisense	-0.622549	0.00901438
hsa-miR-448	ENSG00000214548|14|101245747|101327368|+|81622|15769|MEG3|lincRNA	-0.784795	0.000190724
hsa-miR-448	ENSG00000232352|3|50304073|50304803|-|731|338|SEMA3B-AS1|antisense	-0.680564	0.0026394
hsa-miR-448	ENSG00000261713|16|1114093|1128707|-|14615|3262|SSTR5-AS1|processed_transcript	-0.707396	0.0014921
hsa-miR-429	ENSG00000234456|7|79082198|79100524|+|18327|9849|MAGI2-AS3|processed_transcript	-0.642157	0.00665223
hsa-miR-449a	ENSG00000237125|4|174448421|174512475|+|64055|9829|HAND2-AS1|antisense	-0.627451	0.00836923
hsa-miR-449a	ENSG00000261713|16|1114093|1128707|-|14615|3262|SSTR5-AS1|processed_transcript	-0.620647	0.00784863
hsa-miR-449a	ENSG00000237036|10|31495207|31609376|-|114170|3831|ZEB1-AS1|processed_transcript	-0.605763	0.00995986
hsa-miR-449a	ENSG00000166770|19|56988619|57012035|+|23417|3623|ZNF667-AS1|lincRNA	-0.666667	0.00442481
hsa-miR-450a-5p	ENSG00000237125|4|174448421|174512475|+|64055|9829|HAND2-AS1|antisense	-0.654412	0.00544797
hsa-miR-450a-5p	ENSG00000244558|20|43323533|43374662|-|51130|1226|RP11-445H22.4|antisense	-0.670754	0.00320626
hsa-miR-450a-5p	ENSG00000214548|14|101245747|101327368|+|81622|15769|MEG3|lincRNA	-0.634804	0.00747131
hsa-miR-450a-5p	ENSG00000245910|8|67833919|67838633|-|4715|1247|SNHG6|processed_transcript	-0.70098	0.00234737
hsa-miR-431-5p	ENSG00000234456|7|79082198|79100524|+|18327|9849|MAGI2-AS3|processed_transcript	-0.710784	0.00192655
hsa-miR-431-5p	ENSG00000232352|3|50304073|50304803|-|731|338|SEMA3B-AS1|antisense	-0.626994	0.00706519
hsa-miR-431-5p	ENSG00000245910|8|67833919|67838633|-|4715|1247|SNHG6|processed_transcript	-0.664216	0.00461601
hsa-miR-431-5p	ENSG00000261713|16|1114093|1128707|-|14615|3262|SSTR5-AS1|processed_transcript	-0.770154	0.000298375
hsa-miR-431-5p	ENSG00000237036|10|31495207|31609376|-|114170|3831|ZEB1-AS1|processed_transcript	-0.622549	0.00901438
hsa-miR-431-3p	ENSG00000232352|3|50304073|50304803|-|731|338|SEMA3B-AS1|antisense	-0.64951	0.00590668
hsa-miR-431-3p	ENSG00000166770|19|56988619|57012035|+|23417|3623|ZNF667-AS1|lincRNA	-0.622549	0.00901438
hsa-miR-451a	ENSG00000234741|1|173833038|173838020|-|4983|3631|GAS5|processed_transcript	-0.634804	0.00747131
hsa-miR-451a	ENSG00000244558|20|43323533|43374662|-|51130|1226|RP11-445H22.4|antisense	-0.679338	0.00270542
hsa-miR-451a	ENSG00000234456|7|79082198|79100524|+|18327|9849|MAGI2-AS3|processed_transcript	-0.637255	0.00718979
hsa-miR-451a	ENSG00000214548|14|101245747|101327368|+|81622|15769|MEG3|lincRNA	-0.622549	0.00901438
hsa-miR-452-5p	ENSG00000234741|1|173833038|173838020|-|4983|3631|GAS5|processed_transcript	-0.676471	0.00372219
hsa-miR-452-5p	ENSG00000237125|4|174448421|174512475|+|64055|9829|HAND2-AS1|antisense	-0.679755	0.00268281
hsa-miR-452-5p	ENSG00000244558|20|43323533|43374662|-|51130|1226|RP11-445H22.4|antisense	-0.618405	0.00814135
hsa-miR-452-5p	ENSG00000214548|14|101245747|101327368|+|81622|15769|MEG3|lincRNA	-0.664216	0.00461601
hsa-miR-452-5p	ENSG00000261713|16|1114093|1128707|-|14615|3262|SSTR5-AS1|processed_transcript	-0.644899	0.00518759
hsa-miR-452-3p	ENSG00000244558|20|43323533|43374662|-|51130|1226|RP11-445H22.4|antisense	-0.651534	0.00460396
hsa-miR-452-3p	ENSG00000214548|14|101245747|101327368|+|81622|15769|MEG3|lincRNA	-0.663804	0.00366491
hsa-miR-452-3p	ENSG00000232352|3|50304073|50304803|-|731|338|SEMA3B-AS1|antisense	-0.718328	0.00116186
hsa-miR-409-3p	ENSG00000237125|4|174448421|174512475|+|64055|9829|HAND2-AS1|antisense	-0.629902	0.00806083
hsa-miR-409-3p	ENSG00000244558|20|43323533|43374662|-|51130|1226|RP11-445H22.4|antisense	-0.664216	0.00461601
hsa-miR-409-3p	ENSG00000234456|7|79082198|79100524|+|18327|9849|MAGI2-AS3|processed_transcript	-0.723039	0.00148644
hsa-miR-409-3p	ENSG00000214548|14|101245747|101327368|+|81622|15769|MEG3|lincRNA	-0.676471	0.00372219
hsa-miR-409-3p	ENSG00000166770|19|56988619|57012035|+|23417|3623|ZNF667-AS1|lincRNA	-0.620098	0.00935155
hsa-miR-483-5p	ENSG00000234456|7|79082198|79100524|+|18327|9849|MAGI2-AS3|processed_transcript	-0.627451	0.00836923
hsa-miR-483-5p	ENSG00000232352|3|50304073|50304803|-|731|338|SEMA3B-AS1|antisense	-0.664623	0.00360825
hsa-miR-483-5p	ENSG00000237036|10|31495207|31609376|-|114170|3831|ZEB1-AS1|processed_transcript	-0.622549	0.00901438
hsa-miR-483-3p	ENSG00000237125|4|174448421|174512475|+|64055|9829|HAND2-AS1|antisense	-0.754139	0.000470016
hsa-miR-483-3p	ENSG00000244558|20|43323533|43374662|-|51130|1226|RP11-445H22.4|antisense	-0.714899	0.00125819
hsa-miR-483-3p	ENSG00000245910|8|67833919|67838633|-|4715|1247|SNHG6|processed_transcript	-0.715686	0.00173974
hsa-miR-483-3p	ENSG00000237036|10|31495207|31609376|-|114170|3831|ZEB1-AS1|processed_transcript	-0.730392	0.00126283
hsa-miR-484	ENSG00000234456|7|79082198|79100524|+|18327|9849|MAGI2-AS3|processed_transcript	-0.718137	0.00165183
hsa-miR-484	ENSG00000232352|3|50304073|50304803|-|731|338|SEMA3B-AS1|antisense	-0.641324	0.00552587
hsa-miR-484	ENSG00000245910|8|67833919|67838633|-|4715|1247|SNHG6|processed_transcript	-0.627451	0.00836923
hsa-miR-485-5p	ENSG00000234741|1|173833038|173838020|-|4983|3631|GAS5|processed_transcript	-0.757353	0.000654704
hsa-miR-485-5p	ENSG00000232352|3|50304073|50304803|-|731|338|SEMA3B-AS1|antisense	-0.609442	0.00940028
hsa-miR-485-5p	ENSG00000237036|10|31495207|31609376|-|114170|3831|ZEB1-AS1|processed_transcript	-0.639706	0.00691683
hsa-miR-485-5p	ENSG00000166770|19|56988619|57012035|+|23417|3623|ZNF667-AS1|lincRNA	-0.639706	0.00691683
hsa-miR-485-3p	ENSG00000237125|4|174448421|174512475|+|64055|9829|HAND2-AS1|antisense	-0.634804	0.00747131
hsa-miR-485-3p	ENSG00000214548|14|101245747|101327368|+|81622|15769|MEG3|lincRNA	-0.654412	0.00544797
hsa-miR-485-3p	ENSG00000232352|3|50304073|50304803|-|731|338|SEMA3B-AS1|antisense	-0.638037	0.00585246
hsa-miR-486-5p	ENSG00000234741|1|173833038|173838020|-|4983|3631|GAS5|processed_transcript	-0.644608	0.0063958
hsa-miR-486-5p	ENSG00000214548|14|101245747|101327368|+|81622|15769|MEG3|lincRNA	-0.620098	0.00935155
hsa-miR-486-5p	ENSG00000232352|3|50304073|50304803|-|731|338|SEMA3B-AS1|antisense	-0.678922	0.00356129
hsa-miR-486-5p	ENSG00000245910|8|67833919|67838633|-|4715|1247|SNHG6|processed_transcript	-0.678922	0.00356129
hsa-miR-486-5p	ENSG00000166770|19|56988619|57012035|+|23417|3623|ZNF667-AS1|lincRNA	-0.620098	0.00935155
hsa-miR-486-3p	ENSG00000237125|4|174448421|174512475|+|64055|9829|HAND2-AS1|antisense	-0.667076	0.00344282
hsa-miR-486-3p	ENSG00000244558|20|43323533|43374662|-|51130|1226|RP11-445H22.4|antisense	-0.676471	0.00372219
hsa-miR-486-3p	ENSG00000214548|14|101245747|101327368|+|81622|15769|MEG3|lincRNA	-0.637255	0.00718979
hsa-miR-486-3p	ENSG00000237036|10|31495207|31609376|-|114170|3831|ZEB1-AS1|processed_transcript	-0.617647	0.00969874
hsa-miR-488-5p	ENSG00000234741|1|173833038|173838020|-|4983|3631|GAS5|processed_transcript	-0.620098	0.00935155
hsa-miR-488-5p	ENSG00000234456|7|79082198|79100524|+|18327|9849|MAGI2-AS3|processed_transcript	-0.634804	0.00747131
hsa-miR-488-5p	ENSG00000214548|14|101245747|101327368|+|81622|15769|MEG3|lincRNA	-0.634804	0.00747131
hsa-miR-488-5p	ENSG00000237036|10|31495207|31609376|-|114170|3831|ZEB1-AS1|processed_transcript	-0.644608	0.0063958
hsa-miR-488-5p	ENSG00000166770|19|56988619|57012035|+|23417|3623|ZNF667-AS1|lincRNA	-0.634804	0.00747131
hsa-miR-488-3p	ENSG00000214548|14|101245747|101327368|+|81622|15769|MEG3|lincRNA	-0.625	0.00868702
hsa-miR-488-3p	ENSG00000261713|16|1114093|1128707|-|14615|3262|SSTR5-AS1|processed_transcript	-0.758245	0.000419687
hsa-miR-490-5p	ENSG00000234741|1|173833038|173838020|-|4983|3631|GAS5|processed_transcript	-0.637255	0.00718979
hsa-miR-490-5p	ENSG00000237125|4|174448421|174512475|+|64055|9829|HAND2-AS1|antisense	-0.694053	0.00199604
hsa-miR-490-5p	ENSG00000234456|7|79082198|79100524|+|18327|9849|MAGI2-AS3|processed_transcript	-0.759804	0.000613311
hsa-miR-490-5p	ENSG00000232352|3|50304073|50304803|-|731|338|SEMA3B-AS1|antisense	-0.77008	0.000299028
hsa-miR-490-5p	ENSG00000261713|16|1114093|1128707|-|14615|3262|SSTR5-AS1|processed_transcript	-0.616599	0.00838356
hsa-miR-490-5p	ENSG00000166770|19|56988619|57012035|+|23417|3623|ZNF667-AS1|lincRNA	-0.627451	0.00836923
hsa-miR-490-3p	ENSG00000237125|4|174448421|174512475|+|64055|9829|HAND2-AS1|antisense	-0.60699	0.00977046
hsa-miR-490-3p	ENSG00000234456|7|79082198|79100524|+|18327|9849|MAGI2-AS3|processed_transcript	-0.676471	0.00372219
hsa-miR-490-3p	ENSG00000214548|14|101245747|101327368|+|81622|15769|MEG3|lincRNA	-0.698529	0.00246311
hsa-miR-490-3p	ENSG00000261713|16|1114093|1128707|-|14615|3262|SSTR5-AS1|processed_transcript	-0.638026	0.00585361
hsa-miR-490-3p	ENSG00000237036|10|31495207|31609376|-|114170|3831|ZEB1-AS1|processed_transcript	-0.681373	0.00340598
hsa-miR-491-5p	ENSG00000234456|7|79082198|79100524|+|18327|9849|MAGI2-AS3|processed_transcript	-0.747549	0.000841522
hsa-miR-491-5p	ENSG00000232352|3|50304073|50304803|-|731|338|SEMA3B-AS1|antisense	-0.663397	0.00369336
hsa-miR-491-5p	ENSG00000261713|16|1114093|1128707|-|14615|3262|SSTR5-AS1|processed_transcript	-0.617011	0.00832778
hsa-miR-491-5p	ENSG00000237036|10|31495207|31609376|-|114170|3831|ZEB1-AS1|processed_transcript	-0.656863	0.00522956
hsa-miR-491-3p	ENSG00000234456|7|79082198|79100524|+|18327|9849|MAGI2-AS3|processed_transcript	-0.624081	0.00741665
hsa-miR-491-3p	ENSG00000214548|14|101245747|101327368|+|81622|15769|MEG3|lincRNA	-0.606881	0.00978706
hsa-miR-491-3p	ENSG00000232352|3|50304073|50304803|-|731|338|SEMA3B-AS1|antisense	-0.661341	0.0038397
hsa-miR-491-3p	ENSG00000261713|16|1114093|1128707|-|14615|3262|SSTR5-AS1|processed_transcript	-0.651736	0.00458711
hsa-miR-491-3p	ENSG00000237036|10|31495207|31609376|-|114170|3831|ZEB1-AS1|processed_transcript	-0.636366	0.00602442
hsa-miR-146b-5p	ENSG00000234741|1|173833038|173838020|-|4983|3631|GAS5|processed_transcript	-0.639706	0.00691683
hsa-miR-146b-5p	ENSG00000237125|4|174448421|174512475|+|64055|9829|HAND2-AS1|antisense	-0.635193	0.00614741
hsa-miR-146b-5p	ENSG00000234456|7|79082198|79100524|+|18327|9849|MAGI2-AS3|processed_transcript	-0.671569	0.00406139
hsa-miR-146b-5p	ENSG00000214548|14|101245747|101327368|+|81622|15769|MEG3|lincRNA	-0.678922	0.00356129
hsa-miR-146b-5p	ENSG00000232352|3|50304073|50304803|-|731|338|SEMA3B-AS1|antisense	-0.623313	0.00751147
hsa-miR-146b-5p	ENSG00000245910|8|67833919|67838633|-|4715|1247|SNHG6|processed_transcript	-0.647059	0.00614735
hsa-miR-146b-3p	ENSG00000234741|1|173833038|173838020|-|4983|3631|GAS5|processed_transcript	-0.686275	0.00311153
hsa-miR-146b-3p	ENSG00000234456|7|79082198|79100524|+|18327|9849|MAGI2-AS3|processed_transcript	-0.634804	0.00747131
hsa-miR-146b-3p	ENSG00000214548|14|101245747|101327368|+|81622|15769|MEG3|lincRNA	-0.816176	7.98844e-05
hsa-miR-146b-3p	ENSG00000261713|16|1114093|1128707|-|14615|3262|SSTR5-AS1|processed_transcript	-0.676465	0.00286537
hsa-miR-146b-3p	ENSG00000237036|10|31495207|31609376|-|114170|3831|ZEB1-AS1|processed_transcript	-0.693627	0.00270814
hsa-miR-202-5p	ENSG00000234741|1|173833038|173838020|-|4983|3631|GAS5|processed_transcript	-0.730392	0.00126283
hsa-miR-202-5p	ENSG00000214548|14|101245747|101327368|+|81622|15769|MEG3|lincRNA	-0.620098	0.00935155
hsa-miR-202-5p	ENSG00000232352|3|50304073|50304803|-|731|338|SEMA3B-AS1|antisense	-0.81327	7.18938e-05
hsa-miR-202-5p	ENSG00000261713|16|1114093|1128707|-|14615|3262|SSTR5-AS1|processed_transcript	-0.625973	0.00718685
hsa-miR-202-5p	ENSG00000166770|19|56988619|57012035|+|23417|3623|ZNF667-AS1|lincRNA	-0.713235	0.00183128
hsa-miR-202-3p	ENSG00000234741|1|173833038|173838020|-|4983|3631|GAS5|processed_transcript	-0.629902	0.00806083
hsa-miR-202-3p	ENSG00000244558|20|43323533|43374662|-|51130|1226|RP11-445H22.4|antisense	-0.641324	0.00552587
hsa-miR-202-3p	ENSG00000245910|8|67833919|67838633|-|4715|1247|SNHG6|processed_transcript	-0.629902	0.00806083
hsa-miR-202-3p	ENSG00000261713|16|1114093|1128707|-|14615|3262|SSTR5-AS1|processed_transcript	-0.720786	0.0010966
hsa-miR-202-3p	ENSG00000237036|10|31495207|31609376|-|114170|3831|ZEB1-AS1|processed_transcript	-0.794118	0.000210953
hsa-miR-202-3p	ENSG00000166770|19|56988619|57012035|+|23417|3623|ZNF667-AS1|lincRNA	-0.629902	0.00806083
hsa-miR-492	ENSG00000234741|1|173833038|173838020|-|4983|3631|GAS5|processed_transcript	-0.632353	0.00776159
hsa-miR-492	ENSG00000234456|7|79082198|79100524|+|18327|9849|MAGI2-AS3|processed_transcript	-0.627451	0.00836923
hsa-miR-492	ENSG00000214548|14|101245747|101327368|+|81622|15769|MEG3|lincRNA	-0.617647	0.00969874
hsa-miR-492	ENSG00000232352|3|50304073|50304803|-|731|338|SEMA3B-AS1|antisense	-0.742332	0.000643484
hsa-miR-492	ENSG00000245910|8|67833919|67838633|-|4715|1247|SNHG6|processed_transcript	-0.676471	0.00372219
hsa-miR-492	ENSG00000237036|10|31495207|31609376|-|114170|3831|ZEB1-AS1|processed_transcript	-0.683824	0.0032561
hsa-miR-493-5p	ENSG00000214548|14|101245747|101327368|+|81622|15769|MEG3|lincRNA	-0.651961	0.00567361
hsa-miR-493-5p	ENSG00000245910|8|67833919|67838633|-|4715|1247|SNHG6|processed_transcript	-0.622549	0.00901438
hsa-miR-493-5p	ENSG00000261713|16|1114093|1128707|-|14615|3262|SSTR5-AS1|processed_transcript	-0.700803	0.00172609
hsa-miR-493-5p	ENSG00000166770|19|56988619|57012035|+|23417|3623|ZNF667-AS1|lincRNA	-0.752451	0.00074371
hsa-miR-493-3p	ENSG00000234741|1|173833038|173838020|-|4983|3631|GAS5|processed_transcript	-0.642157	0.00665223
hsa-miR-493-3p	ENSG00000237125|4|174448421|174512475|+|64055|9829|HAND2-AS1|antisense	-0.632353	0.00776159
hsa-miR-493-3p	ENSG00000234456|7|79082198|79100524|+|18327|9849|MAGI2-AS3|processed_transcript	-0.713235	0.00183128
hsa-miR-493-3p	ENSG00000214548|14|101245747|101327368|+|81622|15769|MEG3|lincRNA	-0.664216	0.00461601
hsa-miR-493-3p	ENSG00000232352|3|50304073|50304803|-|731|338|SEMA3B-AS1|antisense	-0.690798	0.00213804
hsa-miR-493-3p	ENSG00000245910|8|67833919|67838633|-|4715|1247|SNHG6|processed_transcript	-0.678922	0.00356129
hsa-miR-493-3p	ENSG00000237036|10|31495207|31609376|-|114170|3831|ZEB1-AS1|processed_transcript	-0.70098	0.00234737
hsa-miR-432-5p	ENSG00000234741|1|173833038|173838020|-|4983|3631|GAS5|processed_transcript	-0.622549	0.00901438
hsa-miR-432-3p	ENSG00000234741|1|173833038|173838020|-|4983|3631|GAS5|processed_transcript	-0.681373	0.00340598
hsa-miR-432-3p	ENSG00000234456|7|79082198|79100524|+|18327|9849|MAGI2-AS3|processed_transcript	-0.872549	0
hsa-miR-432-3p	ENSG00000214548|14|101245747|101327368|+|81622|15769|MEG3|lincRNA	-0.756591	0.000439385
hsa-miR-432-3p	ENSG00000245910|8|67833919|67838633|-|4715|1247|SNHG6|processed_transcript	-0.698529	0.00246311
hsa-miR-496	ENSG00000232352|3|50304073|50304803|-|731|338|SEMA3B-AS1|antisense	-0.653587	0.0044346
hsa-miR-496	ENSG00000261713|16|1114093|1128707|-|14615|3262|SSTR5-AS1|processed_transcript	-0.641015	0.00555597
hsa-miR-496	ENSG00000237036|10|31495207|31609376|-|114170|3831|ZEB1-AS1|processed_transcript	-0.664623	0.00360825
hsa-miR-193b-5p	ENSG00000214548|14|101245747|101327368|+|81622|15769|MEG3|lincRNA	-0.619252	0.00802977
hsa-miR-193b-5p	ENSG00000232352|3|50304073|50304803|-|731|338|SEMA3B-AS1|antisense	-0.714899	0.00125819
hsa-miR-193b-5p	ENSG00000245910|8|67833919|67838633|-|4715|1247|SNHG6|processed_transcript	-0.60699	0.00977046
hsa-miR-193b-3p	ENSG00000261713|16|1114093|1128707|-|14615|3262|SSTR5-AS1|processed_transcript	-0.606503	0.00984527
hsa-miR-497-5p	ENSG00000234741|1|173833038|173838020|-|4983|3631|GAS5|processed_transcript	-0.64951	0.00590668
hsa-miR-497-5p	ENSG00000234456|7|79082198|79100524|+|18327|9849|MAGI2-AS3|processed_transcript	-0.637255	0.00718979
hsa-miR-497-5p	ENSG00000261713|16|1114093|1128707|-|14615|3262|SSTR5-AS1|processed_transcript	-0.640076	0.00564816
hsa-miR-497-5p	ENSG00000166770|19|56988619|57012035|+|23417|3623|ZNF667-AS1|lincRNA	-0.769608	0.000466769
hsa-miR-497-3p	ENSG00000214548|14|101245747|101327368|+|81622|15769|MEG3|lincRNA	-0.738608	0.000708101
hsa-miR-497-3p	ENSG00000245910|8|67833919|67838633|-|4715|1247|SNHG6|processed_transcript	-0.732443	0.000826879
hsa-miR-497-3p	ENSG00000237036|10|31495207|31609376|-|114170|3831|ZEB1-AS1|processed_transcript	-0.701616	0.00169568
hsa-miR-512-5p	ENSG00000214548|14|101245747|101327368|+|81622|15769|MEG3|lincRNA	-0.617647	0.00969874
hsa-miR-512-5p	ENSG00000232352|3|50304073|50304803|-|731|338|SEMA3B-AS1|antisense	-0.649908	0.00474181
hsa-miR-512-5p	ENSG00000166770|19|56988619|57012035|+|23417|3623|ZNF667-AS1|lincRNA	-0.651961	0.00567361
hsa-miR-512-3p	ENSG00000234741|1|173833038|173838020|-|4983|3631|GAS5|processed_transcript	-0.723039	0.00148644
hsa-miR-512-3p	ENSG00000237125|4|174448421|174512475|+|64055|9829|HAND2-AS1|antisense	-0.635193	0.00614741
hsa-miR-512-3p	ENSG00000244558|20|43323533|43374662|-|51130|1226|RP11-445H22.4|antisense	-0.719804	0.0011223
hsa-miR-512-3p	ENSG00000234456|7|79082198|79100524|+|18327|9849|MAGI2-AS3|processed_transcript	-0.647059	0.00614735
hsa-miR-512-3p	ENSG00000166770|19|56988619|57012035|+|23417|3623|ZNF667-AS1|lincRNA	-0.791667	0.000230574
hsa-miR-498	ENSG00000237125|4|174448421|174512475|+|64055|9829|HAND2-AS1|antisense	-0.625	0.00868702
hsa-miR-498	ENSG00000234456|7|79082198|79100524|+|18327|9849|MAGI2-AS3|processed_transcript	-0.676471	0.00372219
hsa-miR-498	ENSG00000214548|14|101245747|101327368|+|81622|15769|MEG3|lincRNA	-0.75	0.000791476
hsa-miR-498	ENSG00000232352|3|50304073|50304803|-|731|338|SEMA3B-AS1|antisense	-0.679755	0.00268281
hsa-miR-498	ENSG00000237036|10|31495207|31609376|-|114170|3831|ZEB1-AS1|processed_transcript	-0.761496	0.000383089
hsa-miR-520e	ENSG00000234741|1|173833038|173838020|-|4983|3631|GAS5|processed_transcript	-0.639706	0.00691683
hsa-miR-520e	ENSG00000237125|4|174448421|174512475|+|64055|9829|HAND2-AS1|antisense	-0.77451	0.00040396
hsa-miR-520e	ENSG00000244558|20|43323533|43374662|-|51130|1226|RP11-445H22.4|antisense	-0.623313	0.00751147
hsa-miR-520e	ENSG00000234456|7|79082198|79100524|+|18327|9849|MAGI2-AS3|processed_transcript	-0.654412	0.00544797
hsa-miR-520e	ENSG00000214548|14|101245747|101327368|+|81622|15769|MEG3|lincRNA	-0.651961	0.00567361
hsa-miR-520e	ENSG00000245910|8|67833919|67838633|-|4715|1247|SNHG6|processed_transcript	-0.651961	0.00567361
hsa-miR-520e	ENSG00000261713|16|1114093|1128707|-|14615|3262|SSTR5-AS1|processed_transcript	-0.685438	0.00238987
hsa-miR-520e	ENSG00000237036|10|31495207|31609376|-|114170|3831|ZEB1-AS1|processed_transcript	-0.72549	0.00140874
hsa-miR-515-5p	ENSG00000234741|1|173833038|173838020|-|4983|3631|GAS5|processed_transcript	-0.669528	0.0032836
hsa-miR-515-5p	ENSG00000244558|20|43323533|43374662|-|51130|1226|RP11-445H22.4|antisense	-0.675659	0.0029116
hsa-miR-515-5p	ENSG00000234456|7|79082198|79100524|+|18327|9849|MAGI2-AS3|processed_transcript	-0.669528	0.0032836
hsa-miR-515-5p	ENSG00000245910|8|67833919|67838633|-|4715|1247|SNHG6|processed_transcript	-0.815451	6.62776e-05
hsa-miR-515-3p	ENSG00000237125|4|174448421|174512475|+|64055|9829|HAND2-AS1|antisense	-0.640491	0.00560727
hsa-miR-515-3p	ENSG00000244558|20|43323533|43374662|-|51130|1226|RP11-445H22.4|antisense	-0.649908	0.00474181
hsa-miR-515-3p	ENSG00000232352|3|50304073|50304803|-|731|338|SEMA3B-AS1|antisense	-0.693063	0.00203836
hsa-miR-515-3p	ENSG00000245910|8|67833919|67838633|-|4715|1247|SNHG6|processed_transcript	-0.687922	0.00227033
hsa-miR-515-3p	ENSG00000261713|16|1114093|1128707|-|14615|3262|SSTR5-AS1|processed_transcript	-0.700569	0.00173489
hsa-miR-515-3p	ENSG00000166770|19|56988619|57012035|+|23417|3623|ZNF667-AS1|lincRNA	-0.613121	0.00886606
hsa-miR-519e-5p	ENSG00000244558|20|43323533|43374662|-|51130|1226|RP11-445H22.4|antisense	-0.626994	0.00706519
hsa-miR-519e-5p	ENSG00000232352|3|50304073|50304803|-|731|338|SEMA3B-AS1|antisense	-0.64951	0.00590668
hsa-miR-519e-5p	ENSG00000245910|8|67833919|67838633|-|4715|1247|SNHG6|processed_transcript	-0.642157	0.00665223
hsa-miR-519e-3p	ENSG00000214548|14|101245747|101327368|+|81622|15769|MEG3|lincRNA	-0.691176	0.00283768
hsa-miR-519e-3p	ENSG00000232352|3|50304073|50304803|-|731|338|SEMA3B-AS1|antisense	-0.649908	0.00474181
hsa-miR-519e-3p	ENSG00000245910|8|67833919|67838633|-|4715|1247|SNHG6|processed_transcript	-0.742647	0.000948785
hsa-miR-519e-3p	ENSG00000166770|19|56988619|57012035|+|23417|3623|ZNF667-AS1|lincRNA	-0.686275	0.00311153
hsa-miR-519c-3p	ENSG00000234741|1|173833038|173838020|-|4983|3631|GAS5|processed_transcript	-0.695334	0.00194231
hsa-miR-519c-3p	ENSG00000214548|14|101245747|101327368|+|81622|15769|MEG3|lincRNA	-0.609338	0.00941571
hsa-miR-519c-3p	ENSG00000245910|8|67833919|67838633|-|4715|1247|SNHG6|processed_transcript	-0.643737	0.00529569
hsa-miR-519c-3p	ENSG00000261713|16|1114093|1128707|-|14615|3262|SSTR5-AS1|processed_transcript	-0.669694	0.00327306
hsa-miR-519c-3p	ENSG00000237036|10|31495207|31609376|-|114170|3831|ZEB1-AS1|processed_transcript	-0.606881	0.00978706
hsa-miR-519c-3p	ENSG00000166770|19|56988619|57012035|+|23417|3623|ZNF667-AS1|lincRNA	-0.631452	0.00655355
hsa-miR-520a-5p	ENSG00000234741|1|173833038|173838020|-|4983|3631|GAS5|processed_transcript	-0.693627	0.00270814
hsa-miR-520a-5p	ENSG00000237125|4|174448421|174512475|+|64055|9829|HAND2-AS1|antisense	-0.732843	0.00119441
hsa-miR-520a-5p	ENSG00000234456|7|79082198|79100524|+|18327|9849|MAGI2-AS3|processed_transcript	-0.622549	0.00901438
hsa-miR-520a-5p	ENSG00000214548|14|101245747|101327368|+|81622|15769|MEG3|lincRNA	-0.693627	0.00270814
hsa-miR-520a-3p	ENSG00000244558|20|43323533|43374662|-|51130|1226|RP11-445H22.4|antisense	-0.630288	0.00668411
hsa-miR-520a-3p	ENSG00000232352|3|50304073|50304803|-|731|338|SEMA3B-AS1|antisense	-0.607975	0.0096203
hsa-miR-520a-3p	ENSG00000245910|8|67833919|67838633|-|4715|1247|SNHG6|processed_transcript	-0.6916	0.00210229
hsa-miR-520a-3p	ENSG00000237036|10|31495207|31609376|-|114170|3831|ZEB1-AS1|processed_transcript	-0.60699	0.00977046
hsa-miR-520a-3p	ENSG00000166770|19|56988619|57012035|+|23417|3623|ZNF667-AS1|lincRNA	-0.839976	2.45326e-05
hsa-miR-526b-5p	ENSG00000237125|4|174448421|174512475|+|64055|9829|HAND2-AS1|antisense	-0.6916	0.00210229
hsa-miR-526b-5p	ENSG00000244558|20|43323533|43374662|-|51130|1226|RP11-445H22.4|antisense	-0.62661	0.00711082
hsa-miR-526b-5p	ENSG00000214548|14|101245747|101327368|+|81622|15769|MEG3|lincRNA	-0.645003	0.00517796
hsa-miR-526b-5p	ENSG00000261713|16|1114093|1128707|-|14615|3262|SSTR5-AS1|processed_transcript	-0.685858	0.00236928
hsa-miR-526b-5p	ENSG00000166770|19|56988619|57012035|+|23417|3623|ZNF667-AS1|lincRNA	-0.658492	0.00405025
hsa-miR-526b-3p	ENSG00000232352|3|50304073|50304803|-|731|338|SEMA3B-AS1|antisense	-0.678112	0.00277278
hsa-miR-519b-3p	ENSG00000234741|1|173833038|173838020|-|4983|3631|GAS5|processed_transcript	-0.666667	0.00442481
hsa-miR-519b-3p	ENSG00000244558|20|43323533|43374662|-|51130|1226|RP11-445H22.4|antisense	-0.821078	6.00438e-05
hsa-miR-519b-3p	ENSG00000234456|7|79082198|79100524|+|18327|9849|MAGI2-AS3|processed_transcript	-0.764706	0.000536374
hsa-miR-519b-3p	ENSG00000214548|14|101245747|101327368|+|81622|15769|MEG3|lincRNA	-0.609442	0.00940028
hsa-miR-519b-3p	ENSG00000261713|16|1114093|1128707|-|14615|3262|SSTR5-AS1|processed_transcript	-0.703826	0.00161532
hsa-miR-519b-3p	ENSG00000237036|10|31495207|31609376|-|114170|3831|ZEB1-AS1|processed_transcript	-0.735294	0.00112889
hsa-miR-519b-3p	ENSG00000166770|19|56988619|57012035|+|23417|3623|ZNF667-AS1|lincRNA	-0.752451	0.00074371
hsa-miR-525-5p	ENSG00000237125|4|174448421|174512475|+|64055|9829|HAND2-AS1|antisense	-0.639264	0.00572878
hsa-miR-525-5p	ENSG00000234456|7|79082198|79100524|+|18327|9849|MAGI2-AS3|processed_transcript	-0.627451	0.00836923
hsa-miR-525-5p	ENSG00000232352|3|50304073|50304803|-|731|338|SEMA3B-AS1|antisense	-0.655215	0.00430387
hsa-miR-525-5p	ENSG00000166770|19|56988619|57012035|+|23417|3623|ZNF667-AS1|lincRNA	-0.647059	0.00614735
hsa-miR-525-3p	ENSG00000244558|20|43323533|43374662|-|51130|1226|RP11-445H22.4|antisense	-0.72549	0.00140874
hsa-miR-525-3p	ENSG00000237036|10|31495207|31609376|-|114170|3831|ZEB1-AS1|processed_transcript	-0.637255	0.00718979
hsa-miR-523-3p	ENSG00000237125|4|174448421|174512475|+|64055|9829|HAND2-AS1|antisense	-0.722361	0.00105641
hsa-miR-523-3p	ENSG00000244558|20|43323533|43374662|-|51130|1226|RP11-445H22.4|antisense	-0.734646	0.000782679
hsa-miR-523-3p	ENSG00000214548|14|101245747|101327368|+|81622|15769|MEG3|lincRNA	-0.742017	0.000648752
hsa-miR-523-3p	ENSG00000232352|3|50304073|50304803|-|731|338|SEMA3B-AS1|antisense	-0.712533	0.00132843
hsa-miR-523-3p	ENSG00000261713|16|1114093|1128707|-|14615|3262|SSTR5-AS1|processed_transcript	-0.778619	0.000231277
hsa-miR-518f-5p	ENSG00000234741|1|173833038|173838020|-|4983|3631|GAS5|processed_transcript	-0.637255	0.00718979
hsa-miR-518f-5p	ENSG00000237125|4|174448421|174512475|+|64055|9829|HAND2-AS1|antisense	-0.767157	0.000500689
hsa-miR-518f-5p	ENSG00000234456|7|79082198|79100524|+|18327|9849|MAGI2-AS3|processed_transcript	-0.634804	0.00747131
hsa-miR-518f-5p	ENSG00000261713|16|1114093|1128707|-|14615|3262|SSTR5-AS1|processed_transcript	-0.608265	0.0095765
hsa-miR-518f-5p	ENSG00000237036|10|31495207|31609376|-|114170|3831|ZEB1-AS1|processed_transcript	-0.669118	0.00423999
hsa-miR-518f-3p	ENSG00000232352|3|50304073|50304803|-|731|338|SEMA3B-AS1|antisense	-0.702454	0.00166484
hsa-miR-518f-3p	ENSG00000245910|8|67833919|67838633|-|4715|1247|SNHG6|processed_transcript	-0.662171	0.00378009
hsa-miR-520b	ENSG00000234741|1|173833038|173838020|-|4983|3631|GAS5|processed_transcript	-0.767627	0.000321295
hsa-miR-520b	ENSG00000237125|4|174448421|174512475|+|64055|9829|HAND2-AS1|antisense	-0.609442	0.00940028
hsa-miR-520b	ENSG00000244558|20|43323533|43374662|-|51130|1226|RP11-445H22.4|antisense	-0.673207	0.00305604
hsa-miR-520b	ENSG00000234456|7|79082198|79100524|+|18327|9849|MAGI2-AS3|processed_transcript	-0.646229	0.00506601
hsa-miR-520b	ENSG00000237036|10|31495207|31609376|-|114170|3831|ZEB1-AS1|processed_transcript	-0.702637	0.00165818
hsa-miR-518b	ENSG00000232352|3|50304073|50304803|-|731|338|SEMA3B-AS1|antisense	-0.670764	0.00320568
hsa-miR-518b	ENSG00000245910|8|67833919|67838633|-|4715|1247|SNHG6|processed_transcript	-0.648651	0.00485069
hsa-miR-518b	ENSG00000261713|16|1114093|1128707|-|14615|3262|SSTR5-AS1|processed_transcript	-0.633495	0.00632919
hsa-miR-520c-3p	ENSG00000234741|1|173833038|173838020|-|4983|3631|GAS5|processed_transcript	-0.713673	0.0012942
hsa-miR-520c-3p	ENSG00000237125|4|174448421|174512475|+|64055|9829|HAND2-AS1|antisense	-0.62661	0.00711082
hsa-miR-520c-3p	ENSG00000244558|20|43323533|43374662|-|51130|1226|RP11-445H22.4|antisense	-0.659718	0.00395851
hsa-miR-520c-3p	ENSG00000234456|7|79082198|79100524|+|18327|9849|MAGI2-AS3|processed_transcript	-0.671981	0.00313042
hsa-miR-520c-3p	ENSG00000214548|14|101245747|101327368|+|81622|15769|MEG3|lincRNA	-0.618026	0.00819176
hsa-miR-520c-3p	ENSG00000232352|3|50304073|50304803|-|731|338|SEMA3B-AS1|antisense	-0.62124	0.0077726
hsa-miR-520c-3p	ENSG00000261713|16|1114093|1128707|-|14615|3262|SSTR5-AS1|processed_transcript	-0.770626	0.000294245
hsa-miR-520c-3p	ENSG00000237036|10|31495207|31609376|-|114170|3831|ZEB1-AS1|processed_transcript	-0.702637	0.00165818
hsa-miR-518c-5p	ENSG00000237125|4|174448421|174512475|+|64055|9829|HAND2-AS1|antisense	-0.635527	0.00611223
hsa-miR-518c-5p	ENSG00000244558|20|43323533|43374662|-|51130|1226|RP11-445H22.4|antisense	-0.658882	0.00402084
hsa-miR-518c-5p	ENSG00000214548|14|101245747|101327368|+|81622|15769|MEG3|lincRNA	-0.616709	0.00836856
hsa-miR-518c-5p	ENSG00000232352|3|50304073|50304803|-|731|338|SEMA3B-AS1|antisense	-0.744474	0.000608582
hsa-miR-518c-5p	ENSG00000245910|8|67833919|67838633|-|4715|1247|SNHG6|processed_transcript	-0.633909	0.0062845
hsa-miR-518c-5p	ENSG00000261713|16|1114093|1128707|-|14615|3262|SSTR5-AS1|processed_transcript	-0.619409	0.00800917
hsa-miR-518c-5p	ENSG00000166770|19|56988619|57012035|+|23417|3623|ZNF667-AS1|lincRNA	-0.616709	0.00836856
hsa-miR-518c-3p	ENSG00000237125|4|174448421|174512475|+|64055|9829|HAND2-AS1|antisense	-0.751538	0.000504418
hsa-miR-518c-3p	ENSG00000214548|14|101245747|101327368|+|81622|15769|MEG3|lincRNA	-0.609338	0.00941571
hsa-miR-518c-3p	ENSG00000261713|16|1114093|1128707|-|14615|3262|SSTR5-AS1|processed_transcript	-0.620786	0.00783077
hsa-miR-518c-3p	ENSG00000166770|19|56988619|57012035|+|23417|3623|ZNF667-AS1|lincRNA	-0.648651	0.00485069
hsa-miR-524-3p	ENSG00000244558|20|43323533|43374662|-|51130|1226|RP11-445H22.4|antisense	-0.734519	0.000785175
hsa-miR-524-3p	ENSG00000214548|14|101245747|101327368|+|81622|15769|MEG3|lincRNA	-0.617647	0.00969874
hsa-miR-524-3p	ENSG00000245910|8|67833919|67838633|-|4715|1247|SNHG6|processed_transcript	-0.629902	0.00806083
hsa-miR-524-3p	ENSG00000261713|16|1114093|1128707|-|14615|3262|SSTR5-AS1|processed_transcript	-0.61377	0.00877434
hsa-miR-517-5p	ENSG00000234741|1|173833038|173838020|-|4983|3631|GAS5|processed_transcript	-0.617647	0.00969874
hsa-miR-517-5p	ENSG00000237125|4|174448421|174512475|+|64055|9829|HAND2-AS1|antisense	-0.628221	0.00692125
hsa-miR-517-5p	ENSG00000244558|20|43323533|43374662|-|51130|1226|RP11-445H22.4|antisense	-0.730392	0.00126283
hsa-miR-517-5p	ENSG00000232352|3|50304073|50304803|-|731|338|SEMA3B-AS1|antisense	-0.776961	0.000374945
hsa-miR-517-5p	ENSG00000166770|19|56988619|57012035|+|23417|3623|ZNF667-AS1|lincRNA	-0.629902	0.00806083
hsa-miR-517a-3p	ENSG00000234456|7|79082198|79100524|+|18327|9849|MAGI2-AS3|processed_transcript	-0.781863	0.000321387
hsa-miR-517a-3p	ENSG00000214548|14|101245747|101327368|+|81622|15769|MEG3|lincRNA	-0.754902	0.000698146
hsa-miR-517a-3p	ENSG00000232352|3|50304073|50304803|-|731|338|SEMA3B-AS1|antisense	-0.709994	0.00140736
hsa-miR-517a-3p	ENSG00000245910|8|67833919|67838633|-|4715|1247|SNHG6|processed_transcript	-0.688725	0.0029721
hsa-miR-517a-3p	ENSG00000261713|16|1114093|1128707|-|14615|3262|SSTR5-AS1|processed_transcript	-0.647184	0.0049802
hsa-miR-521	ENSG00000234741|1|173833038|173838020|-|4983|3631|GAS5|processed_transcript	-0.67402	0.00388884
hsa-miR-521	ENSG00000244558|20|43323533|43374662|-|51130|1226|RP11-445H22.4|antisense	-0.801471	0.000158696
hsa-miR-521	ENSG00000234456|7|79082198|79100524|+|18327|9849|MAGI2-AS3|processed_transcript	-0.661765	0.00481375
hsa-miR-521	ENSG00000261713|16|1114093|1128707|-|14615|3262|SSTR5-AS1|processed_transcript	-0.82574	4.44955e-05
hsa-miR-521	ENSG00000166770|19|56988619|57012035|+|23417|3623|ZNF667-AS1|lincRNA	-0.693627	0.00270814
hsa-miR-520d-3p	ENSG00000234741|1|173833038|173838020|-|4983|3631|GAS5|processed_transcript	-0.656022	0.00424029
hsa-miR-520d-3p	ENSG00000214548|14|101245747|101327368|+|81622|15769|MEG3|lincRNA	-0.722361	0.00105641
hsa-miR-520d-3p	ENSG00000245910|8|67833919|67838633|-|4715|1247|SNHG6|processed_transcript	-0.810813	7.86973e-05
hsa-miR-520d-3p	ENSG00000261713|16|1114093|1128707|-|14615|3262|SSTR5-AS1|processed_transcript	-0.626496	0.00712439
hsa-miR-520d-3p	ENSG00000166770|19|56988619|57012035|+|23417|3623|ZNF667-AS1|lincRNA	-0.636366	0.00602442
hsa-miR-516b-5p	ENSG00000234741|1|173833038|173838020|-|4983|3631|GAS5|processed_transcript	-0.670764	0.00320568
hsa-miR-516b-5p	ENSG00000244558|20|43323533|43374662|-|51130|1226|RP11-445H22.4|antisense	-0.689614	0.00219171
hsa-miR-516b-5p	ENSG00000234456|7|79082198|79100524|+|18327|9849|MAGI2-AS3|processed_transcript	-0.658479	0.00405125
hsa-miR-516b-5p	ENSG00000245910|8|67833919|67838633|-|4715|1247|SNHG6|processed_transcript	-0.692877	0.00204643
hsa-miR-516b-5p	ENSG00000237036|10|31495207|31609376|-|114170|3831|ZEB1-AS1|processed_transcript	-0.614252	0.0087067
hsa-miR-516b-5p	ENSG00000166770|19|56988619|57012035|+|23417|3623|ZNF667-AS1|lincRNA	-0.808356	8.60351e-05
hsa-miR-518e-5p	ENSG00000234741|1|173833038|173838020|-|4983|3631|GAS5|processed_transcript	-0.72549	0.00140874
hsa-miR-518e-5p	ENSG00000214548|14|101245747|101327368|+|81622|15769|MEG3|lincRNA	-0.678922	0.00356129
hsa-miR-518e-5p	ENSG00000245910|8|67833919|67838633|-|4715|1247|SNHG6|processed_transcript	-0.664216	0.00461601
hsa-miR-518e-5p	ENSG00000237036|10|31495207|31609376|-|114170|3831|ZEB1-AS1|processed_transcript	-0.644608	0.0063958
hsa-miR-518e-5p	ENSG00000166770|19|56988619|57012035|+|23417|3623|ZNF667-AS1|lincRNA	-0.627451	0.00836923
hsa-miR-518e-3p	ENSG00000245910|8|67833919|67838633|-|4715|1247|SNHG6|processed_transcript	-0.759044	0.000410434
hsa-miR-518e-3p	ENSG00000237036|10|31495207|31609376|-|114170|3831|ZEB1-AS1|processed_transcript	-0.613121	0.00886606
hsa-miR-518a-5p	ENSG00000237125|4|174448421|174512475|+|64055|9829|HAND2-AS1|antisense	-0.795333	0.000135272
hsa-miR-518a-5p	ENSG00000234456|7|79082198|79100524|+|18327|9849|MAGI2-AS3|processed_transcript	-0.708055	0.00147021
hsa-miR-518a-5p	ENSG00000214548|14|101245747|101327368|+|81622|15769|MEG3|lincRNA	-0.667489	0.00341552
hsa-miR-518a-5p	ENSG00000232352|3|50304073|50304803|-|731|338|SEMA3B-AS1|antisense	-0.669948	0.00325695
hsa-miR-518a-5p	ENSG00000237036|10|31495207|31609376|-|114170|3831|ZEB1-AS1|processed_transcript	-0.624465	0.00736947
hsa-miR-518a-5p	ENSG00000166770|19|56988619|57012035|+|23417|3623|ZNF667-AS1|lincRNA	-0.689616	0.00219162
hsa-miR-518a-3p	ENSG00000234741|1|173833038|173838020|-|4983|3631|GAS5|processed_transcript	-0.703863	0.001614
hsa-miR-518a-3p	ENSG00000244558|20|43323533|43374662|-|51130|1226|RP11-445H22.4|antisense	-0.610668	0.00921943
hsa-miR-518a-3p	ENSG00000234456|7|79082198|79100524|+|18327|9849|MAGI2-AS3|processed_transcript	-0.687922	0.00227033
hsa-miR-518a-3p	ENSG00000232352|3|50304073|50304803|-|731|338|SEMA3B-AS1|antisense	-0.660123	0.00392862
hsa-miR-518a-3p	ENSG00000245910|8|67833919|67838633|-|4715|1247|SNHG6|processed_transcript	-0.613121	0.00886606
hsa-miR-518a-3p	ENSG00000261713|16|1114093|1128707|-|14615|3262|SSTR5-AS1|processed_transcript	-0.740187	0.000680072
hsa-miR-518d-3p	ENSG00000237125|4|174448421|174512475|+|64055|9829|HAND2-AS1|antisense	-0.631515	0.00654653
hsa-miR-518d-3p	ENSG00000244558|20|43323533|43374662|-|51130|1226|RP11-445H22.4|antisense	-0.627451	0.00836923
hsa-miR-518d-3p	ENSG00000234456|7|79082198|79100524|+|18327|9849|MAGI2-AS3|processed_transcript	-0.683824	0.0032561
hsa-miR-518d-3p	ENSG00000237036|10|31495207|31609376|-|114170|3831|ZEB1-AS1|processed_transcript	-0.644608	0.0063958
hsa-miR-517c-3p	ENSG00000234741|1|173833038|173838020|-|4983|3631|GAS5|processed_transcript	-0.640098	0.00564593
hsa-miR-517c-3p	ENSG00000244558|20|43323533|43374662|-|51130|1226|RP11-445H22.4|antisense	-0.6168	0.00835636
hsa-miR-517c-3p	ENSG00000232352|3|50304073|50304803|-|731|338|SEMA3B-AS1|antisense	-0.631902	0.00650356
hsa-miR-520h	ENSG00000214548|14|101245747|101327368|+|81622|15769|MEG3|lincRNA	-0.616917	0.00834044
hsa-miR-520h	ENSG00000261713|16|1114093|1128707|-|14615|3262|SSTR5-AS1|processed_transcript	-0.709565	0.00142107
hsa-miR-522-3p	ENSG00000234741|1|173833038|173838020|-|4983|3631|GAS5|processed_transcript	-0.66585	0.00352472
hsa-miR-522-3p	ENSG00000244558|20|43323533|43374662|-|51130|1226|RP11-445H22.4|antisense	-0.63061	0.00664784
hsa-miR-522-3p	ENSG00000234456|7|79082198|79100524|+|18327|9849|MAGI2-AS3|processed_transcript	-0.628995	0.00683177
hsa-miR-522-3p	ENSG00000214548|14|101245747|101327368|+|81622|15769|MEG3|lincRNA	-0.756759	0.000437351
hsa-miR-516a-5p	ENSG00000234741|1|173833038|173838020|-|4983|3631|GAS5|processed_transcript	-0.633967	0.00627821
hsa-miR-516a-5p	ENSG00000237125|4|174448421|174512475|+|64055|9829|HAND2-AS1|antisense	-0.667076	0.00344282
hsa-miR-516a-5p	ENSG00000244558|20|43323533|43374662|-|51130|1226|RP11-445H22.4|antisense	-0.676687	0.00285275
hsa-miR-516a-5p	ENSG00000234456|7|79082198|79100524|+|18327|9849|MAGI2-AS3|processed_transcript	-0.724709	0.000998747
hsa-miR-516a-5p	ENSG00000214548|14|101245747|101327368|+|81622|15769|MEG3|lincRNA	-0.669528	0.0032836
hsa-miR-516a-5p	ENSG00000245910|8|67833919|67838633|-|4715|1247|SNHG6|processed_transcript	-0.649908	0.00474181
hsa-miR-516a-3p	ENSG00000237125|4|174448421|174512475|+|64055|9829|HAND2-AS1|antisense	-0.764706	0.000536374
hsa-miR-516a-3p	ENSG00000244558|20|43323533|43374662|-|51130|1226|RP11-445H22.4|antisense	-0.624157	0.00740724
hsa-miR-516a-3p	ENSG00000234456|7|79082198|79100524|+|18327|9849|MAGI2-AS3|processed_transcript	-0.713235	0.00183128
hsa-miR-516a-3p	ENSG00000261713|16|1114093|1128707|-|14615|3262|SSTR5-AS1|processed_transcript	-0.637742	0.00588259
hsa-miR-516a-3p	ENSG00000166770|19|56988619|57012035|+|23417|3623|ZNF667-AS1|lincRNA	-0.656863	0.00522956
hsa-miR-499a-5p	ENSG00000234741|1|173833038|173838020|-|4983|3631|GAS5|processed_transcript	-0.659718	0.00395851
hsa-miR-499a-5p	ENSG00000244558|20|43323533|43374662|-|51130|1226|RP11-445H22.4|antisense	-0.626994	0.00706525
hsa-miR-499a-5p	ENSG00000234456|7|79082198|79100524|+|18327|9849|MAGI2-AS3|processed_transcript	-0.640098	0.00564593
hsa-miR-499a-5p	ENSG00000214548|14|101245747|101327368|+|81622|15769|MEG3|lincRNA	-0.733293	0.000809595
hsa-miR-499a-5p	ENSG00000245910|8|67833919|67838633|-|4715|1247|SNHG6|processed_transcript	-0.847333	1.76284e-05
hsa-miR-499a-5p	ENSG00000261713|16|1114093|1128707|-|14615|3262|SSTR5-AS1|processed_transcript	-0.644776	0.0051989
hsa-miR-499a-3p	ENSG00000234741|1|173833038|173838020|-|4983|3631|GAS5|processed_transcript	-0.739878	0.000685492
hsa-miR-499a-3p	ENSG00000237125|4|174448421|174512475|+|64055|9829|HAND2-AS1|antisense	-0.774095	0.00026536
hsa-miR-499a-3p	ENSG00000234456|7|79082198|79100524|+|18327|9849|MAGI2-AS3|processed_transcript	-0.760737	0.000391389
hsa-miR-499a-3p	ENSG00000214548|14|101245747|101327368|+|81622|15769|MEG3|lincRNA	-0.696933	0.00187691
hsa-miR-499a-3p	ENSG00000232352|3|50304073|50304803|-|731|338|SEMA3B-AS1|antisense	-0.675261	0.00293467
hsa-miR-499a-3p	ENSG00000237036|10|31495207|31609376|-|114170|3831|ZEB1-AS1|processed_transcript	-0.795093	0.000136363
hsa-miR-499a-3p	ENSG00000166770|19|56988619|57012035|+|23417|3623|ZNF667-AS1|lincRNA	-0.71043	0.00139354
hsa-miR-500a-5p	ENSG00000234741|1|173833038|173838020|-|4983|3631|GAS5|processed_transcript	-0.627451	0.00836923
hsa-miR-500a-5p	ENSG00000234456|7|79082198|79100524|+|18327|9849|MAGI2-AS3|processed_transcript	-0.620098	0.00935155
hsa-miR-500a-5p	ENSG00000261713|16|1114093|1128707|-|14615|3262|SSTR5-AS1|processed_transcript	-0.634849	0.00618388
hsa-miR-500a-5p	ENSG00000237036|10|31495207|31609376|-|114170|3831|ZEB1-AS1|processed_transcript	-0.720588	0.00156743
hsa-miR-500a-5p	ENSG00000166770|19|56988619|57012035|+|23417|3623|ZNF667-AS1|lincRNA	-0.666667	0.00442481
hsa-miR-500a-3p	ENSG00000244558|20|43323533|43374662|-|51130|1226|RP11-445H22.4|antisense	-0.651134	0.00463756
hsa-miR-500a-3p	ENSG00000234456|7|79082198|79100524|+|18327|9849|MAGI2-AS3|processed_transcript	-0.632353	0.00776159
hsa-miR-500a-3p	ENSG00000214548|14|101245747|101327368|+|81622|15769|MEG3|lincRNA	-0.656863	0.00522956
hsa-miR-500a-3p	ENSG00000245910|8|67833919|67838633|-|4715|1247|SNHG6|processed_transcript	-0.632353	0.00776159
hsa-miR-500a-3p	ENSG00000261713|16|1114093|1128707|-|14615|3262|SSTR5-AS1|processed_transcript	-0.607892	0.00963297
hsa-miR-500a-3p	ENSG00000237036|10|31495207|31609376|-|114170|3831|ZEB1-AS1|processed_transcript	-0.720588	0.00156743
hsa-miR-500a-3p	ENSG00000166770|19|56988619|57012035|+|23417|3623|ZNF667-AS1|lincRNA	-0.661765	0.00481375
hsa-miR-501-5p	ENSG00000234741|1|173833038|173838020|-|4983|3631|GAS5|processed_transcript	-0.696078	0.00258332
hsa-miR-501-5p	ENSG00000237036|10|31495207|31609376|-|114170|3831|ZEB1-AS1|processed_transcript	-0.67402	0.00388884
hsa-miR-501-5p	ENSG00000166770|19|56988619|57012035|+|23417|3623|ZNF667-AS1|lincRNA	-0.669118	0.00423999
hsa-miR-501-3p	ENSG00000244558|20|43323533|43374662|-|51130|1226|RP11-445H22.4|antisense	-0.648682	0.00484796
hsa-miR-501-3p	ENSG00000232352|3|50304073|50304803|-|731|338|SEMA3B-AS1|antisense	-0.617178	0.00830524
hsa-miR-501-3p	ENSG00000245910|8|67833919|67838633|-|4715|1247|SNHG6|processed_transcript	-0.64951	0.00590668
hsa-miR-501-3p	ENSG00000261713|16|1114093|1128707|-|14615|3262|SSTR5-AS1|processed_transcript	-0.620918	0.00781381
hsa-miR-501-3p	ENSG00000237036|10|31495207|31609376|-|114170|3831|ZEB1-AS1|processed_transcript	-0.727941	0.00133424
hsa-miR-501-3p	ENSG00000166770|19|56988619|57012035|+|23417|3623|ZNF667-AS1|lincRNA	-0.75	0.000791476
hsa-miR-502-5p	ENSG00000244558|20|43323533|43374662|-|51130|1226|RP11-445H22.4|antisense	-0.755365	0.000454486
hsa-miR-502-5p	ENSG00000245910|8|67833919|67838633|-|4715|1247|SNHG6|processed_transcript	-0.703431	0.00223596
hsa-miR-502-5p	ENSG00000166770|19|56988619|57012035|+|23417|3623|ZNF667-AS1|lincRNA	-0.698529	0.00246311
hsa-miR-502-3p	ENSG00000244558|20|43323533|43374662|-|51130|1226|RP11-445H22.4|antisense	-0.739424	0.000693509
hsa-miR-502-3p	ENSG00000214548|14|101245747|101327368|+|81622|15769|MEG3|lincRNA	-0.664216	0.00461601
hsa-miR-502-3p	ENSG00000245910|8|67833919|67838633|-|4715|1247|SNHG6|processed_transcript	-0.757353	0.000654704
hsa-miR-502-3p	ENSG00000261713|16|1114093|1128707|-|14615|3262|SSTR5-AS1|processed_transcript	-0.624749	0.00733475
hsa-miR-502-3p	ENSG00000237036|10|31495207|31609376|-|114170|3831|ZEB1-AS1|processed_transcript	-0.79902	0.000175061
hsa-miR-502-3p	ENSG00000166770|19|56988619|57012035|+|23417|3623|ZNF667-AS1|lincRNA	-0.752451	0.00074371
hsa-miR-505-5p	ENSG00000214548|14|101245747|101327368|+|81622|15769|MEG3|lincRNA	-0.698529	0.00246311
hsa-miR-505-5p	ENSG00000237036|10|31495207|31609376|-|114170|3831|ZEB1-AS1|processed_transcript	-0.634804	0.00747131
hsa-miR-505-5p	ENSG00000166770|19|56988619|57012035|+|23417|3623|ZNF667-AS1|lincRNA	-0.620098	0.00935155
hsa-miR-505-3p	ENSG00000234741|1|173833038|173838020|-|4983|3631|GAS5|processed_transcript	-0.688725	0.0029721
hsa-miR-505-3p	ENSG00000237125|4|174448421|174512475|+|64055|9829|HAND2-AS1|antisense	-0.679338	0.00270542
hsa-miR-505-3p	ENSG00000214548|14|101245747|101327368|+|81622|15769|MEG3|lincRNA	-0.813725	9.09158e-05
hsa-miR-505-3p	ENSG00000237036|10|31495207|31609376|-|114170|3831|ZEB1-AS1|processed_transcript	-0.769608	0.000466769
hsa-miR-505-3p	ENSG00000166770|19|56988619|57012035|+|23417|3623|ZNF667-AS1|lincRNA	-0.642157	0.00665223
hsa-miR-513a-5p	ENSG00000244558|20|43323533|43374662|-|51130|1226|RP11-445H22.4|antisense	-0.692827	0.0020486
hsa-miR-513a-5p	ENSG00000261713|16|1114093|1128707|-|14615|3262|SSTR5-AS1|processed_transcript	-0.720786	0.0010966
hsa-miR-513a-5p	ENSG00000166770|19|56988619|57012035|+|23417|3623|ZNF667-AS1|lincRNA	-0.666667	0.00442481
hsa-miR-513a-3p	ENSG00000237125|4|174448421|174512475|+|64055|9829|HAND2-AS1|antisense	-0.72549	0.00140874
hsa-miR-513a-3p	ENSG00000244558|20|43323533|43374662|-|51130|1226|RP11-445H22.4|antisense	-0.624157	0.00740724
hsa-miR-513a-3p	ENSG00000232352|3|50304073|50304803|-|731|338|SEMA3B-AS1|antisense	-0.684663	0.00242819
hsa-miR-513a-3p	ENSG00000245910|8|67833919|67838633|-|4715|1247|SNHG6|processed_transcript	-0.651961	0.00567361
hsa-miR-513a-3p	ENSG00000261713|16|1114093|1128707|-|14615|3262|SSTR5-AS1|processed_transcript	-0.606788	0.00980141
hsa-miR-513a-3p	ENSG00000237036|10|31495207|31609376|-|114170|3831|ZEB1-AS1|processed_transcript	-0.767157	0.000500689
hsa-miR-506-3p	ENSG00000244558|20|43323533|43374662|-|51130|1226|RP11-445H22.4|antisense	-0.651134	0.00463756
hsa-miR-506-3p	ENSG00000232352|3|50304073|50304803|-|731|338|SEMA3B-AS1|antisense	-0.648682	0.00484796
hsa-miR-506-3p	ENSG00000245910|8|67833919|67838633|-|4715|1247|SNHG6|processed_transcript	-0.637255	0.00718979
hsa-miR-506-3p	ENSG00000261713|16|1114093|1128707|-|14615|3262|SSTR5-AS1|processed_transcript	-0.694733	0.00196734
hsa-miR-506-3p	ENSG00000237036|10|31495207|31609376|-|114170|3831|ZEB1-AS1|processed_transcript	-0.708333	0.00202568
hsa-miR-506-3p	ENSG00000166770|19|56988619|57012035|+|23417|3623|ZNF667-AS1|lincRNA	-0.666667	0.00442481
hsa-miR-507	ENSG00000234741|1|173833038|173838020|-|4983|3631|GAS5|processed_transcript	-0.631515	0.00654653
hsa-miR-507	ENSG00000244558|20|43323533|43374662|-|51130|1226|RP11-445H22.4|antisense	-0.647239	0.00497528
hsa-miR-507	ENSG00000261713|16|1114093|1128707|-|14615|3262|SSTR5-AS1|processed_transcript	-0.652603	0.00451516
hsa-miR-508-5p	ENSG00000234741|1|173833038|173838020|-|4983|3631|GAS5|processed_transcript	-0.617647	0.00969874
hsa-miR-508-5p	ENSG00000244558|20|43323533|43374662|-|51130|1226|RP11-445H22.4|antisense	-0.615573	0.00852358
hsa-miR-508-5p	ENSG00000245910|8|67833919|67838633|-|4715|1247|SNHG6|processed_transcript	-0.698529	0.00246311
hsa-miR-508-5p	ENSG00000237036|10|31495207|31609376|-|114170|3831|ZEB1-AS1|processed_transcript	-0.691176	0.00283768
hsa-miR-508-5p	ENSG00000166770|19|56988619|57012035|+|23417|3623|ZNF667-AS1|lincRNA	-0.64951	0.00590668
hsa-miR-508-3p	ENSG00000234741|1|173833038|173838020|-|4983|3631|GAS5|processed_transcript	-0.622549	0.00901438
hsa-miR-508-3p	ENSG00000244558|20|43323533|43374662|-|51130|1226|RP11-445H22.4|antisense	-0.625	0.00868702
hsa-miR-508-3p	ENSG00000261713|16|1114093|1128707|-|14615|3262|SSTR5-AS1|processed_transcript	-0.677365	0.00281446
hsa-miR-508-3p	ENSG00000237036|10|31495207|31609376|-|114170|3831|ZEB1-AS1|processed_transcript	-0.678922	0.00356129
hsa-miR-508-3p	ENSG00000166770|19|56988619|57012035|+|23417|3623|ZNF667-AS1|lincRNA	-0.740196	0.00100617
hsa-miR-509-5p	ENSG00000244558|20|43323533|43374662|-|51130|1226|RP11-445H22.4|antisense	-0.771306	0.000288387
hsa-miR-509-5p	ENSG00000232352|3|50304073|50304803|-|731|338|SEMA3B-AS1|antisense	-0.620098	0.00935155
hsa-miR-509-5p	ENSG00000237036|10|31495207|31609376|-|114170|3831|ZEB1-AS1|processed_transcript	-0.617647	0.00969874
hsa-miR-509-3p	ENSG00000234741|1|173833038|173838020|-|4983|3631|GAS5|processed_transcript	-0.627451	0.00836923
hsa-miR-509-3p	ENSG00000245910|8|67833919|67838633|-|4715|1247|SNHG6|processed_transcript	-0.642157	0.00665223
hsa-miR-509-3p	ENSG00000261713|16|1114093|1128707|-|14615|3262|SSTR5-AS1|processed_transcript	-0.629602	0.00676209
hsa-miR-509-3p	ENSG00000237036|10|31495207|31609376|-|114170|3831|ZEB1-AS1|processed_transcript	-0.698529	0.00246311
hsa-miR-514a-3p	ENSG00000237125|4|174448421|174512475|+|64055|9829|HAND2-AS1|antisense	-0.6168	0.00835636
hsa-miR-514a-3p	ENSG00000244558|20|43323533|43374662|-|51130|1226|RP11-445H22.4|antisense	-0.629062	0.006824
hsa-miR-514a-3p	ENSG00000214548|14|101245747|101327368|+|81622|15769|MEG3|lincRNA	-0.678922	0.00356129
hsa-miR-514a-3p	ENSG00000232352|3|50304073|50304803|-|731|338|SEMA3B-AS1|antisense	-0.657655	0.00411382
hsa-miR-514a-3p	ENSG00000261713|16|1114093|1128707|-|14615|3262|SSTR5-AS1|processed_transcript	-0.626659	0.00710493
hsa-miR-532-5p	ENSG00000234741|1|173833038|173838020|-|4983|3631|GAS5|processed_transcript	-0.691176	0.00283768
hsa-miR-532-5p	ENSG00000244558|20|43323533|43374662|-|51130|1226|RP11-445H22.4|antisense	-0.749234	0.000536625
hsa-miR-532-5p	ENSG00000245910|8|67833919|67838633|-|4715|1247|SNHG6|processed_transcript	-0.806373	0.0001289
hsa-miR-532-5p	ENSG00000261713|16|1114093|1128707|-|14615|3262|SSTR5-AS1|processed_transcript	-0.619804	0.00795768
hsa-miR-532-5p	ENSG00000166770|19|56988619|57012035|+|23417|3623|ZNF667-AS1|lincRNA	-0.644608	0.0063958
hsa-miR-532-3p	ENSG00000245910|8|67833919|67838633|-|4715|1247|SNHG6|processed_transcript	-0.651961	0.00567361
hsa-miR-532-3p	ENSG00000261713|16|1114093|1128707|-|14615|3262|SSTR5-AS1|processed_transcript	-0.66596	0.0035173
hsa-miR-532-3p	ENSG00000237036|10|31495207|31609376|-|114170|3831|ZEB1-AS1|processed_transcript	-0.727941	0.00133424
hsa-miR-532-3p	ENSG00000166770|19|56988619|57012035|+|23417|3623|ZNF667-AS1|lincRNA	-0.622549	0.00901438
hsa-miR-455-5p	ENSG00000234741|1|173833038|173838020|-|4983|3631|GAS5|processed_transcript	-0.72549	0.00140874
hsa-miR-455-5p	ENSG00000245910|8|67833919|67838633|-|4715|1247|SNHG6|processed_transcript	-0.671569	0.00406139
hsa-miR-455-5p	ENSG00000237036|10|31495207|31609376|-|114170|3831|ZEB1-AS1|processed_transcript	-0.767157	0.000500689
hsa-miR-455-3p	ENSG00000234741|1|173833038|173838020|-|4983|3631|GAS5|processed_transcript	-0.654412	0.00544797
hsa-miR-455-3p	ENSG00000214548|14|101245747|101327368|+|81622|15769|MEG3|lincRNA	-0.648682	0.00484796
hsa-miR-455-3p	ENSG00000232352|3|50304073|50304803|-|731|338|SEMA3B-AS1|antisense	-0.651961	0.00567361
hsa-miR-455-3p	ENSG00000245910|8|67833919|67838633|-|4715|1247|SNHG6|processed_transcript	-0.620098	0.00935155
hsa-miR-455-3p	ENSG00000237036|10|31495207|31609376|-|114170|3831|ZEB1-AS1|processed_transcript	-0.622549	0.00901438
hsa-miR-455-3p	ENSG00000166770|19|56988619|57012035|+|23417|3623|ZNF667-AS1|lincRNA	-0.620098	0.00935155
hsa-miR-539-5p	ENSG00000234741|1|173833038|173838020|-|4983|3631|GAS5|processed_transcript	-0.634804	0.00747131
hsa-miR-539-5p	ENSG00000244558|20|43323533|43374662|-|51130|1226|RP11-445H22.4|antisense	-0.710784	0.00192655
hsa-miR-539-5p	ENSG00000245910|8|67833919|67838633|-|4715|1247|SNHG6|processed_transcript	-0.718137	0.00165183
hsa-miR-544a	ENSG00000244558|20|43323533|43374662|-|51130|1226|RP11-445H22.4|antisense	-0.645003	0.00517796
hsa-miR-544a	ENSG00000234456|7|79082198|79100524|+|18327|9849|MAGI2-AS3|processed_transcript	-0.697732	0.00184493
hsa-miR-544a	ENSG00000232352|3|50304073|50304803|-|731|338|SEMA3B-AS1|antisense	-0.622931	0.00755911
hsa-miR-544a	ENSG00000245910|8|67833919|67838633|-|4715|1247|SNHG6|processed_transcript	-0.610668	0.00921943
hsa-miR-544a	ENSG00000237036|10|31495207|31609376|-|114170|3831|ZEB1-AS1|processed_transcript	-0.653587	0.0044346
hsa-miR-544a	ENSG00000166770|19|56988619|57012035|+|23417|3623|ZNF667-AS1|lincRNA	-0.648682	0.00484796
hsa-miR-545-5p	ENSG00000237125|4|174448421|174512475|+|64055|9829|HAND2-AS1|antisense	-0.734909	0.000777532
hsa-miR-545-5p	ENSG00000234456|7|79082198|79100524|+|18327|9849|MAGI2-AS3|processed_transcript	-0.643662	0.00530269
hsa-miR-545-5p	ENSG00000214548|14|101245747|101327368|+|81622|15769|MEG3|lincRNA	-0.71518	0.00125005
hsa-miR-545-5p	ENSG00000245910|8|67833919|67838633|-|4715|1247|SNHG6|processed_transcript	-0.655993	0.00424255
hsa-miR-545-5p	ENSG00000261713|16|1114093|1128707|-|14615|3262|SSTR5-AS1|processed_transcript	-0.619089	0.00805119
hsa-miR-545-3p	ENSG00000237125|4|174448421|174512475|+|64055|9829|HAND2-AS1|antisense	-0.702637	0.00165818
hsa-miR-545-3p	ENSG00000234456|7|79082198|79100524|+|18327|9849|MAGI2-AS3|processed_transcript	-0.671981	0.00313042
hsa-miR-545-3p	ENSG00000214548|14|101245747|101327368|+|81622|15769|MEG3|lincRNA	-0.687922	0.00227033
hsa-miR-545-3p	ENSG00000237036|10|31495207|31609376|-|114170|3831|ZEB1-AS1|processed_transcript	-0.725935	0.000969684
hsa-miR-551a	ENSG00000234741|1|173833038|173838020|-|4983|3631|GAS5|processed_transcript	-0.710784	0.00192655
hsa-miR-551a	ENSG00000244558|20|43323533|43374662|-|51130|1226|RP11-445H22.4|antisense	-0.744786	0.000603635
hsa-miR-551a	ENSG00000234456|7|79082198|79100524|+|18327|9849|MAGI2-AS3|processed_transcript	-0.620098	0.00935155
hsa-miR-551a	ENSG00000232352|3|50304073|50304803|-|731|338|SEMA3B-AS1|antisense	-0.660944	0.00386847
hsa-miR-551a	ENSG00000261713|16|1114093|1128707|-|14615|3262|SSTR5-AS1|processed_transcript	-0.740138	0.000680926
hsa-miR-551a	ENSG00000166770|19|56988619|57012035|+|23417|3623|ZNF667-AS1|lincRNA	-0.639706	0.00691683
hsa-miR-553	ENSG00000234741|1|173833038|173838020|-|4983|3631|GAS5|processed_transcript	-0.652361	0.00453516
hsa-miR-553	ENSG00000166770|19|56988619|57012035|+|23417|3623|ZNF667-AS1|lincRNA	-0.649908	0.00474181
hsa-miR-554	ENSG00000234741|1|173833038|173838020|-|4983|3631|GAS5|processed_transcript	-0.620478	0.00787035
hsa-miR-554	ENSG00000244558|20|43323533|43374662|-|51130|1226|RP11-445H22.4|antisense	-0.618405	0.00814141
hsa-miR-554	ENSG00000234456|7|79082198|79100524|+|18327|9849|MAGI2-AS3|processed_transcript	-0.783569	0.000198262
hsa-miR-554	ENSG00000214548|14|101245747|101327368|+|81622|15769|MEG3|lincRNA	-0.673207	0.00305604
hsa-miR-554	ENSG00000245910|8|67833919|67838633|-|4715|1247|SNHG6|processed_transcript	-0.767627	0.000321295
hsa-miR-554	ENSG00000261713|16|1114093|1128707|-|14615|3262|SSTR5-AS1|processed_transcript	-0.72242	0.00105494
hsa-miR-554	ENSG00000166770|19|56988619|57012035|+|23417|3623|ZNF667-AS1|lincRNA	-0.632741	0.00641124
hsa-miR-92b-5p	ENSG00000237125|4|174448421|174512475|+|64055|9829|HAND2-AS1|antisense	-0.632353	0.00776159
hsa-miR-92b-5p	ENSG00000244558|20|43323533|43374662|-|51130|1226|RP11-445H22.4|antisense	-0.62661	0.00711082
hsa-miR-92b-5p	ENSG00000214548|14|101245747|101327368|+|81622|15769|MEG3|lincRNA	-0.683824	0.0032561
hsa-miR-92b-5p	ENSG00000237036|10|31495207|31609376|-|114170|3831|ZEB1-AS1|processed_transcript	-0.720588	0.00156743
hsa-miR-92b-3p	ENSG00000244558|20|43323533|43374662|-|51130|1226|RP11-445H22.4|antisense	-0.667485	0.00341579
hsa-miR-92b-3p	ENSG00000232352|3|50304073|50304803|-|731|338|SEMA3B-AS1|antisense	-0.806867	9.07565e-05
hsa-miR-92b-3p	ENSG00000237036|10|31495207|31609376|-|114170|3831|ZEB1-AS1|processed_transcript	-0.676471	0.00372219
hsa-miR-555	ENSG00000237125|4|174448421|174512475|+|64055|9829|HAND2-AS1|antisense	-0.6638	0.00366523
hsa-miR-555	ENSG00000214548|14|101245747|101327368|+|81622|15769|MEG3|lincRNA	-0.619166	0.008041
hsa-miR-555	ENSG00000237036|10|31495207|31609376|-|114170|3831|ZEB1-AS1|processed_transcript	-0.731409	0.000848332
hsa-miR-555	ENSG00000166770|19|56988619|57012035|+|23417|3623|ZNF667-AS1|lincRNA	-0.64128	0.00553022
hsa-miR-556-5p	ENSG00000244558|20|43323533|43374662|-|51130|1226|RP11-445H22.4|antisense	-0.710784	0.00192655
hsa-miR-556-5p	ENSG00000234456|7|79082198|79100524|+|18327|9849|MAGI2-AS3|processed_transcript	-0.696078	0.00258332
hsa-miR-556-5p	ENSG00000214548|14|101245747|101327368|+|81622|15769|MEG3|lincRNA	-0.669118	0.00423999
hsa-miR-556-5p	ENSG00000232352|3|50304073|50304803|-|731|338|SEMA3B-AS1|antisense	-0.632741	0.00641124
hsa-miR-556-5p	ENSG00000245910|8|67833919|67838633|-|4715|1247|SNHG6|processed_transcript	-0.683824	0.0032561
hsa-miR-556-5p	ENSG00000261713|16|1114093|1128707|-|14615|3262|SSTR5-AS1|processed_transcript	-0.666222	0.00349966
hsa-miR-556-5p	ENSG00000237036|10|31495207|31609376|-|114170|3831|ZEB1-AS1|processed_transcript	-0.637255	0.00718979
hsa-miR-556-3p	ENSG00000237125|4|174448421|174512475|+|64055|9829|HAND2-AS1|antisense	-0.667487	0.00341565
hsa-miR-556-3p	ENSG00000244558|20|43323533|43374662|-|51130|1226|RP11-445H22.4|antisense	-0.712533	0.00132843
hsa-miR-556-3p	ENSG00000234456|7|79082198|79100524|+|18327|9849|MAGI2-AS3|processed_transcript	-0.606881	0.00978706
hsa-miR-556-3p	ENSG00000214548|14|101245747|101327368|+|81622|15769|MEG3|lincRNA	-0.658479	0.00405125
hsa-miR-556-3p	ENSG00000245910|8|67833919|67838633|-|4715|1247|SNHG6|processed_transcript	-0.668307	0.00336212
hsa-miR-556-3p	ENSG00000261713|16|1114093|1128707|-|14615|3262|SSTR5-AS1|processed_transcript	-0.61206	0.00901755
hsa-miR-556-3p	ENSG00000237036|10|31495207|31609376|-|114170|3831|ZEB1-AS1|processed_transcript	-0.648651	0.00485069
hsa-miR-556-3p	ENSG00000166770|19|56988619|57012035|+|23417|3623|ZNF667-AS1|lincRNA	-0.712533	0.00132843
hsa-miR-557	ENSG00000237125|4|174448421|174512475|+|64055|9829|HAND2-AS1|antisense	-0.641324	0.00552587
hsa-miR-557	ENSG00000234456|7|79082198|79100524|+|18327|9849|MAGI2-AS3|processed_transcript	-0.651961	0.00567361
hsa-miR-557	ENSG00000232352|3|50304073|50304803|-|731|338|SEMA3B-AS1|antisense	-0.677323	0.0028168
hsa-miR-557	ENSG00000237036|10|31495207|31609376|-|114170|3831|ZEB1-AS1|processed_transcript	-0.696078	0.00258332
hsa-miR-558	ENSG00000234741|1|173833038|173838020|-|4983|3631|GAS5|processed_transcript	-0.674847	0.0029588
hsa-miR-558	ENSG00000244558|20|43323533|43374662|-|51130|1226|RP11-445H22.4|antisense	-0.684663	0.00242819
hsa-miR-558	ENSG00000214548|14|101245747|101327368|+|81622|15769|MEG3|lincRNA	-0.608589	0.00952771
hsa-miR-558	ENSG00000232352|3|50304073|50304803|-|731|338|SEMA3B-AS1|antisense	-0.681818	0.00257325
hsa-miR-558	ENSG00000245910|8|67833919|67838633|-|4715|1247|SNHG6|processed_transcript	-0.803682	0.000101592
hsa-miR-558	ENSG00000261713|16|1114093|1128707|-|14615|3262|SSTR5-AS1|processed_transcript	-0.673973	0.00301028
hsa-miR-558	ENSG00000237036|10|31495207|31609376|-|114170|3831|ZEB1-AS1|processed_transcript	-0.608589	0.00952771
hsa-miR-558	ENSG00000166770|19|56988619|57012035|+|23417|3623|ZNF667-AS1|lincRNA	-0.623313	0.00751147
hsa-miR-559	ENSG00000237125|4|174448421|174512475|+|64055|9829|HAND2-AS1|antisense	-0.625554	0.00723719
hsa-miR-559	ENSG00000244558|20|43323533|43374662|-|51130|1226|RP11-445H22.4|antisense	-0.684778	0.00242247
hsa-miR-559	ENSG00000234456|7|79082198|79100524|+|18327|9849|MAGI2-AS3|processed_transcript	-0.677375	0.00281389
hsa-miR-559	ENSG00000232352|3|50304073|50304803|-|731|338|SEMA3B-AS1|antisense	-0.650995	0.00464935
hsa-miR-559	ENSG00000245910|8|67833919|67838633|-|4715|1247|SNHG6|processed_transcript	-0.662569	0.00375172
hsa-miR-559	ENSG00000237036|10|31495207|31609376|-|114170|3831|ZEB1-AS1|processed_transcript	-0.74647	0.000577489
hsa-miR-561-3p	ENSG00000234741|1|173833038|173838020|-|4983|3631|GAS5|processed_transcript	-0.719904	0.00111966
hsa-miR-561-3p	ENSG00000237125|4|174448421|174512475|+|64055|9829|HAND2-AS1|antisense	-0.628995	0.00683177
hsa-miR-561-3p	ENSG00000244558|20|43323533|43374662|-|51130|1226|RP11-445H22.4|antisense	-0.796071	0.000131957
hsa-miR-561-3p	ENSG00000245910|8|67833919|67838633|-|4715|1247|SNHG6|processed_transcript	-0.692877	0.00204643
hsa-miR-561-3p	ENSG00000261713|16|1114093|1128707|-|14615|3262|SSTR5-AS1|processed_transcript	-0.639287	0.00572651
hsa-miR-561-3p	ENSG00000166770|19|56988619|57012035|+|23417|3623|ZNF667-AS1|lincRNA	-0.742017	0.000648752
hsa-miR-562	ENSG00000232352|3|50304073|50304803|-|731|338|SEMA3B-AS1|antisense	-0.723313	0.00103271
hsa-miR-562	ENSG00000245910|8|67833919|67838633|-|4715|1247|SNHG6|processed_transcript	-0.605763	0.00995986
hsa-miR-562	ENSG00000261713|16|1114093|1128707|-|14615|3262|SSTR5-AS1|processed_transcript	-0.641383	0.00552015
hsa-miR-563	ENSG00000234456|7|79082198|79100524|+|18327|9849|MAGI2-AS3|processed_transcript	-0.671569	0.00406139
hsa-miR-563	ENSG00000237036|10|31495207|31609376|-|114170|3831|ZEB1-AS1|processed_transcript	-0.620098	0.00935155
hsa-miR-563	ENSG00000166770|19|56988619|57012035|+|23417|3623|ZNF667-AS1|lincRNA	-0.669118	0.00423999
hsa-miR-564	ENSG00000234741|1|173833038|173838020|-|4983|3631|GAS5|processed_transcript	-0.71499	0.00125555
hsa-miR-564	ENSG00000237125|4|174448421|174512475|+|64055|9829|HAND2-AS1|antisense	-0.648651	0.00485069
hsa-miR-564	ENSG00000232352|3|50304073|50304803|-|731|338|SEMA3B-AS1|antisense	-0.630997	0.00660434
hsa-miR-564	ENSG00000245910|8|67833919|67838633|-|4715|1247|SNHG6|processed_transcript	-0.692877	0.00204643
hsa-miR-564	ENSG00000237036|10|31495207|31609376|-|114170|3831|ZEB1-AS1|processed_transcript	-0.651108	0.00463981
hsa-miR-564	ENSG00000166770|19|56988619|57012035|+|23417|3623|ZNF667-AS1|lincRNA	-0.66585	0.00352472
hsa-miR-566	ENSG00000244558|20|43323533|43374662|-|51130|1226|RP11-445H22.4|antisense	-0.773958	0.000266451
hsa-miR-566	ENSG00000245910|8|67833919|67838633|-|4715|1247|SNHG6|processed_transcript	-0.611795	0.00905567
hsa-miR-567	ENSG00000244558|20|43323533|43374662|-|51130|1226|RP11-445H22.4|antisense	-0.625383	0.00725782
hsa-miR-567	ENSG00000234456|7|79082198|79100524|+|18327|9849|MAGI2-AS3|processed_transcript	-0.67402	0.00388884
hsa-miR-567	ENSG00000214548|14|101245747|101327368|+|81622|15769|MEG3|lincRNA	-0.685469	0.00238833
hsa-miR-567	ENSG00000232352|3|50304073|50304803|-|731|338|SEMA3B-AS1|antisense	-0.663804	0.00366491
hsa-miR-567	ENSG00000245910|8|67833919|67838633|-|4715|1247|SNHG6|processed_transcript	-0.67402	0.00388884
hsa-miR-567	ENSG00000166770|19|56988619|57012035|+|23417|3623|ZNF667-AS1|lincRNA	-0.703431	0.00223596
hsa-miR-568	ENSG00000234741|1|173833038|173838020|-|4983|3631|GAS5|processed_transcript	-0.632564	0.00643056
hsa-miR-568	ENSG00000237125|4|174448421|174512475|+|64055|9829|HAND2-AS1|antisense	-0.631331	0.00656694
hsa-miR-568	ENSG00000244558|20|43323533|43374662|-|51130|1226|RP11-445H22.4|antisense	-0.678188	0.00276855
hsa-miR-568	ENSG00000234456|7|79082198|79100524|+|18327|9849|MAGI2-AS3|processed_transcript	-0.701616	0.00169568
hsa-miR-568	ENSG00000261713|16|1114093|1128707|-|14615|3262|SSTR5-AS1|processed_transcript	-0.614944	0.00861051
hsa-miR-568	ENSG00000166770|19|56988619|57012035|+|23417|3623|ZNF667-AS1|lincRNA	-0.733676	0.000801891
hsa-miR-551b-5p	ENSG00000237125|4|174448421|174512475|+|64055|9829|HAND2-AS1|antisense	-0.729732	0.000884091
hsa-miR-551b-5p	ENSG00000234456|7|79082198|79100524|+|18327|9849|MAGI2-AS3|processed_transcript	-0.621623	0.00772377
hsa-miR-551b-5p	ENSG00000214548|14|101245747|101327368|+|81622|15769|MEG3|lincRNA	-0.778872	0.000229483
hsa-miR-551b-3p	ENSG00000234456|7|79082198|79100524|+|18327|9849|MAGI2-AS3|processed_transcript	-0.622549	0.00901438
hsa-miR-551b-3p	ENSG00000245910|8|67833919|67838633|-|4715|1247|SNHG6|processed_transcript	-0.720588	0.00156743
hsa-miR-551b-3p	ENSG00000261713|16|1114093|1128707|-|14615|3262|SSTR5-AS1|processed_transcript	-0.665908	0.00352077
hsa-miR-551b-3p	ENSG00000237036|10|31495207|31609376|-|114170|3831|ZEB1-AS1|processed_transcript	-0.617647	0.00969874
hsa-miR-569	ENSG00000234741|1|173833038|173838020|-|4983|3631|GAS5|processed_transcript	-0.640098	0.00564593
hsa-miR-569	ENSG00000244558|20|43323533|43374662|-|51130|1226|RP11-445H22.4|antisense	-0.623696	0.0074641
hsa-miR-569	ENSG00000234456|7|79082198|79100524|+|18327|9849|MAGI2-AS3|processed_transcript	-0.749234	0.000536625
hsa-miR-569	ENSG00000245910|8|67833919|67838633|-|4715|1247|SNHG6|processed_transcript	-0.683017	0.0025113
hsa-miR-569	ENSG00000261713|16|1114093|1128707|-|14615|3262|SSTR5-AS1|processed_transcript	-0.668587	0.00334397
hsa-miR-569	ENSG00000237036|10|31495207|31609376|-|114170|3831|ZEB1-AS1|processed_transcript	-0.6168	0.00835636
hsa-miR-570-3p	ENSG00000234741|1|173833038|173838020|-|4983|3631|GAS5|processed_transcript	-0.644608	0.0063958
hsa-miR-570-3p	ENSG00000237125|4|174448421|174512475|+|64055|9829|HAND2-AS1|antisense	-0.693627	0.00270814
hsa-miR-570-3p	ENSG00000234456|7|79082198|79100524|+|18327|9849|MAGI2-AS3|processed_transcript	-0.754902	0.000698146
hsa-miR-570-3p	ENSG00000214548|14|101245747|101327368|+|81622|15769|MEG3|lincRNA	-0.620098	0.00935155
hsa-miR-570-3p	ENSG00000261713|16|1114093|1128707|-|14615|3262|SSTR5-AS1|processed_transcript	-0.650322	0.00470638
hsa-miR-570-3p	ENSG00000237036|10|31495207|31609376|-|114170|3831|ZEB1-AS1|processed_transcript	-0.644608	0.0063958
hsa-miR-571	ENSG00000237125|4|174448421|174512475|+|64055|9829|HAND2-AS1|antisense	-0.653565	0.00443641
hsa-miR-571	ENSG00000244558|20|43323533|43374662|-|51130|1226|RP11-445H22.4|antisense	-0.656022	0.00424029
hsa-miR-571	ENSG00000234456|7|79082198|79100524|+|18327|9849|MAGI2-AS3|processed_transcript	-0.695334	0.00194231
hsa-miR-571	ENSG00000245910|8|67833919|67838633|-|4715|1247|SNHG6|processed_transcript	-0.606881	0.00978706
hsa-miR-571	ENSG00000166770|19|56988619|57012035|+|23417|3623|ZNF667-AS1|lincRNA	-0.734646	0.000782679
hsa-miR-572	ENSG00000237125|4|174448421|174512475|+|64055|9829|HAND2-AS1|antisense	-0.641104	0.00554727
[truncated: 803 more rows]
