# Supplementary material for: Ten Hypermethylated lncRNA Genes Are Specifically Involved in the Initiation, Progression, and Lymphatic and Peritoneal Metastasis of Epithelial Ovarian Cancer
Source: Int J Mol Sci. 2024 Nov 4;25(21):11843. doi: 10.3390/ijms252111843 (PMC11547154; doi:10.3390/ijms252111843)
Supplement: Supplementary file 1 [file ijms-25-11843-s001.zip › Table S23_lncRNA-miRNA_-0.6_2024.10.10.xlsx]

## Sheet: compressed_10lnc_intersect.miRN
Supplementary Table S23: Screening of miRNAs potentially interacting with 10 lncRNAs using the GSE119055 dataset, correlation analysis (rs < -0.6) and local sequence alignment.
miRNA	lncRNA	levels
hsa-let-7a-3p	MAGI2-AS3	8mer,7mer-m8,7mer-a1,6mer
hsa-let-7b-3p	MAGI2-AS3	8mer,7mer-m8,7mer-a1,6mer
hsa-let-7b-3p	ZNF667-AS1	8mer
hsa-let-7b-5p	MAGI2-AS3	7mer-m8,7mer-a1
hsa-let-7b-5p	ZEB1-AS1	6mer
hsa-let-7e-3p	MAGI2-AS3	7mer-m8
hsa-let-7e-5p	HAND2-AS1	7mer-m8,g-bulged 6mer
hsa-let-7f-2-3p	HAND2-AS1	7mer-a1,6mer
hsa-let-7f-2-3p	ZNF667-AS1	7mer-a1
hsa-let-7f-5p	MEG3	8mer
hsa-let-7f-5p	ZEB1-AS1	6mer
hsa-let-7g-3p	HAND2-AS1	7mer-a1
hsa-let-7g-3p	MAGI2-AS3	7mer-a1,6mer
hsa-let-7g-3p	ZEB1-AS1	7mer-a1,g-bulged 7mer
hsa-let-7g-3p	ZNF667-AS1	7mer-a1
hsa-let-7g-5p	ZEB1-AS1	6mer
hsa-let-7i-5p	ZEB1-AS1	6mer
hsa-let-7i-5p	ZNF667-AS1	7mer-a1
hsa-miR-1	GAS5	g-bulged 6mer,wobbled 7mer
hsa-miR-1	MAGI2-AS3	6mer,g-bulged 6mer,7mer-m8,wobbled 8mer
hsa-miR-100-5p	SSTR5-AS1	g-bulged 6mer
hsa-miR-101-3p	HAND2-AS1	6mer
hsa-miR-101-3p	SNHG6	g-bulged 6mer
hsa-miR-103a-2-5p	RP11-445H22.4	6mer
hsa-miR-103a-2-5p	SSTR5-AS1	wobbled 7mer
hsa-miR-103a-2-5p	ZEB1-AS1	8mer
hsa-miR-103a-3p	HAND2-AS1	7mer-a1,g-bulged 6mer
hsa-miR-103a-3p	MEG3	6mer
hsa-miR-105-3p	SSTR5-AS1	6mer
hsa-miR-106a-3p	ZNF667-AS1	g-bulged 6mer
hsa-miR-106b-5p	MAGI2-AS3	6mer
hsa-miR-107	MEG3	6mer
hsa-miR-10b-3p	ZEB1-AS1	g-bulged 7mer,6mer
hsa-miR-1185-5p	GAS5	7mer-a1
hsa-miR-1185-5p	MAGI2-AS3	7mer-m8,6mer
hsa-miR-1185-5p	MEG3	6mer
hsa-miR-1185-5p	SSTR5-AS1	6mer
hsa-miR-122-3p	SSTR5-AS1	7mer-m8
hsa-miR-122-5p	HAND2-AS1	g-bulged 6mer
hsa-miR-122-5p	MEG3	7mer-a1
hsa-miR-1224-3p	ZEB1-AS1	6mer
hsa-miR-1224-5p	MAGI2-AS3	6mer
hsa-miR-1224-5p	MEG3	6mer
hsa-miR-124-3p	SSTR5-AS1	g-bulged 6mer
hsa-miR-124-3p	ZEB1-AS1	6mer
hsa-miR-124-5p	MAGI2-AS3	6mer
hsa-miR-124-5p	SSTR5-AS1	6mer
hsa-miR-124-5p	ZNF667-AS1	7mer-m8,g-bulged 7mer
hsa-miR-125a-3p	MEG3	7mer-m8
hsa-miR-125a-3p	RP11-445H22.4	6mer,g-bulged 6mer
hsa-miR-125a-3p	SEMA3B-AS1	7mer-a1
hsa-miR-125b-1-3p	SSTR5-AS1	6mer
hsa-miR-125b-2-3p	HAND2-AS1	7mer-m8,6mer
hsa-miR-125b-2-3p	MAGI2-AS3	7mer-m8,6mer,g-bulged 6mer
hsa-miR-125b-2-3p	ZEB1-AS1	7mer-m8
hsa-miR-125b-2-3p	ZNF667-AS1	7mer-m8,6mer
hsa-miR-125b-5p	MEG3	8mer,7mer-m8,6mer
hsa-miR-126-5p	SNHG6	6mer
hsa-miR-126-5p	ZEB1-AS1	7mer-m8,g-bulged 7mer
hsa-miR-1264	HAND2-AS1	wobbled 7mer,6mer
hsa-miR-1264	MAGI2-AS3	7mer-m8,wobbled 7mer,6mer
hsa-miR-127-5p	MAGI2-AS3	7mer-a1
hsa-miR-1283	HAND2-AS1	7mer-m8
hsa-miR-1283	MAGI2-AS3	8mer,7mer-a1,6mer,g-bulged 6mer
hsa-miR-1283	SNHG6	7mer-a1
hsa-miR-1283	ZNF667-AS1	6mer
hsa-miR-129-1-3p	MAGI2-AS3	wobbled 7mer,6mer
hsa-miR-129-1-3p	SEMA3B-AS1	wobbled 7mer,6mer
hsa-miR-129-2-3p	MAGI2-AS3	wobbled 7mer,6mer
hsa-miR-129-2-3p	MEG3	7mer-m8,7mer-a1,6mer
hsa-miR-129-2-3p	ZEB1-AS1	7mer-a1
hsa-miR-129-5p	HAND2-AS1	6mer
hsa-miR-129-5p	MAGI2-AS3	7mer-m8,7mer-a1,6mer,g-bulged 6mer
hsa-miR-129-5p	MEG3	7mer-a1
hsa-miR-130a-3p	MAGI2-AS3	8mer,g-bulged 7mer,6mer
hsa-miR-130a-3p	SSTR5-AS1	7mer-m8,7mer-a1,6mer
hsa-miR-130a-5p	GAS5	6mer
hsa-miR-130a-5p	MAGI2-AS3	7mer-m8,7mer-a1,wobbled 7mer,6mer
hsa-miR-130a-5p	RP11-445H22.4	wobbled 7mer
hsa-miR-130a-5p	ZEB1-AS1	7mer-a1
hsa-miR-130a-5p	ZNF667-AS1	wobbled 7mer
hsa-miR-130b-3p	MAGI2-AS3	8mer,g-bulged 7mer,6mer
hsa-miR-130b-5p	GAS5	6mer
hsa-miR-130b-5p	RP11-445H22.4	g-bulged 6mer
hsa-miR-130b-5p	ZEB1-AS1	8mer
hsa-miR-132-3p	ZNF667-AS1	6mer
hsa-miR-132-5p	MEG3	7mer-m8,6mer
hsa-miR-1323	ZNF667-AS1	6mer
hsa-miR-133b	HAND2-AS1	6mer
hsa-miR-133b	ZEB1-AS1	7mer-m8
hsa-miR-135a-3p	SSTR5-AS1	7mer-m8
hsa-miR-135a-5p	MAGI2-AS3	wobbled 8mer,6mer
hsa-miR-135a-5p	MEG3	7mer-m8
hsa-miR-135a-5p	SSTR5-AS1	6mer
hsa-miR-135b-3p	GAS5	6mer
hsa-miR-135b-3p	HAND2-AS1	6mer
hsa-miR-135b-3p	ZNF667-AS1	6mer
hsa-miR-135b-5p	GAS5	7mer-m8
hsa-miR-135b-5p	SSTR5-AS1	6mer
hsa-miR-136-3p	MAGI2-AS3	7mer-a1,6mer
hsa-miR-136-3p	ZEB1-AS1	6mer
hsa-miR-136-3p	ZNF667-AS1	6mer
hsa-miR-136-5p	SNHG6	7mer-a1
hsa-miR-138-2-3p	HAND2-AS1	7mer-m8,7mer-a1,g-bulged 6mer
hsa-miR-138-2-3p	MAGI2-AS3	8mer,7mer-m8,7mer-a1,6mer
hsa-miR-138-2-3p	SSTR5-AS1	7mer-m8
hsa-miR-138-2-3p	ZEB1-AS1	6mer
hsa-miR-138-5p	HAND2-AS1	6mer
hsa-miR-138-5p	MAGI2-AS3	8mer,7mer-a1
hsa-miR-138-5p	SSTR5-AS1	6mer,g-bulged 6mer
hsa-miR-139-5p	MAGI2-AS3	6mer
hsa-miR-139-5p	SSTR5-AS1	6mer,g-bulged 6mer
hsa-miR-139-5p	ZEB1-AS1	g-bulged 6mer
hsa-miR-140-3p	RP11-445H22.4	6mer
hsa-miR-140-3p	ZEB1-AS1	6mer
hsa-miR-140-3p	ZNF667-AS1	6mer
hsa-miR-140-5p	MAGI2-AS3	6mer
hsa-miR-141-3p	HAND2-AS1	6mer
hsa-miR-141-3p	MEG3	6mer
hsa-miR-141-5p	GAS5	6mer
hsa-miR-141-5p	MAGI2-AS3	6mer,g-bulged 6mer
hsa-miR-142-3p	MAGI2-AS3	7mer-m8,7mer-a1,6mer
hsa-miR-142-3p	SSTR5-AS1	7mer-a1
hsa-miR-142-5p	GAS5	g-bulged 6mer
hsa-miR-143-3p	MAGI2-AS3	8mer,7mer-m8,6mer,g-bulged 6mer
hsa-miR-143-3p	MEG3	6mer
hsa-miR-143-5p	MAGI2-AS3	8mer
hsa-miR-143-5p	SEMA3B-AS1	6mer
hsa-miR-143-5p	SSTR5-AS1	6mer
hsa-miR-144-3p	HAND2-AS1	7mer-m8,6mer
hsa-miR-145-3p	RP11-445H22.4	6mer
hsa-miR-145-3p	SSTR5-AS1	7mer-a1,6mer
hsa-miR-145-5p	GAS5	6mer
hsa-miR-145-5p	MEG3	7mer-m8
hsa-miR-145-5p	SSTR5-AS1	6mer
hsa-miR-145-5p	ZEB1-AS1	7mer-a1
hsa-miR-146a-3p	HAND2-AS1	7mer-a1,6mer
hsa-miR-146a-3p	SSTR5-AS1	7mer-a1,6mer
hsa-miR-146a-5p	GAS5	g-bulged 6mer
hsa-miR-146a-5p	HAND2-AS1	7mer-a1,6mer
hsa-miR-146b-3p	MAGI2-AS3	8mer,6mer
hsa-miR-146b-3p	MEG3	7mer-m8,g-bulged 6mer
hsa-miR-146b-3p	SSTR5-AS1	7mer-m8
hsa-miR-146b-5p	GAS5	g-bulged 6mer
hsa-miR-146b-5p	HAND2-AS1	7mer-a1,6mer
hsa-miR-146b-5p	MEG3	g-bulged 6mer
hsa-miR-147a	ZEB1-AS1	6mer
hsa-miR-147b	HAND2-AS1	7mer-a1,g-bulged 6mer
hsa-miR-147b	MEG3	7mer-m8,6mer
hsa-miR-148a-3p	GAS5	6mer
hsa-miR-148a-3p	SSTR5-AS1	7mer-a1,6mer
hsa-miR-148a-5p	GAS5	6mer
hsa-miR-148a-5p	ZNF667-AS1	7mer-m8
hsa-miR-148b-3p	MAGI2-AS3	7mer-m8,6mer
hsa-miR-148b-3p	SSTR5-AS1	7mer-a1,6mer
hsa-miR-148b-3p	ZEB1-AS1	6mer
hsa-miR-148b-5p	GAS5	g-bulged 6mer
hsa-miR-148b-5p	MAGI2-AS3	7mer-m8,6mer,g-bulged 6mer
hsa-miR-148b-5p	MEG3	6mer
hsa-miR-149-3p	MAGI2-AS3	7mer-m8,7mer-a1,6mer,g-bulged 6mer
hsa-miR-149-3p	SSTR5-AS1	7mer-m8,7mer-a1,6mer
hsa-miR-149-5p	MAGI2-AS3	7mer-m8,6mer,g-bulged 6mer
hsa-miR-149-5p	RP11-445H22.4	6mer
hsa-miR-149-5p	SSTR5-AS1	6mer,g-bulged 6mer
hsa-miR-150-3p	HAND2-AS1	6mer
hsa-miR-150-5p	SEMA3B-AS1	6mer
hsa-miR-150-5p	SNHG6	g-bulged 7mer
hsa-miR-150-5p	SSTR5-AS1	7mer-a1,6mer
hsa-miR-150-5p	ZEB1-AS1	g-bulged 7mer
hsa-miR-150-5p	ZNF667-AS1	g-bulged 6mer
hsa-miR-151a-3p	HAND2-AS1	7mer-m8
hsa-miR-151a-3p	MAGI2-AS3	8mer
hsa-miR-154-5p	SSTR5-AS1	6mer
hsa-miR-155-3p	RP11-445H22.4	g-bulged 7mer
hsa-miR-155-3p	SSTR5-AS1	g-bulged 6mer
hsa-miR-15a-3p	GAS5	6mer
hsa-miR-15a-3p	MEG3	6mer
hsa-miR-15a-3p	ZEB1-AS1	6mer
hsa-miR-15a-5p	MAGI2-AS3	6mer
hsa-miR-15a-5p	MEG3	6mer
hsa-miR-15b-3p	HAND2-AS1	6mer,g-bulged 6mer
hsa-miR-15b-3p	MEG3	g-bulged 6mer
hsa-miR-15b-3p	SNHG6	6mer
hsa-miR-15b-3p	ZEB1-AS1	6mer
hsa-miR-15b-5p	HAND2-AS1	6mer
hsa-miR-16-1-3p	HAND2-AS1	6mer
hsa-miR-16-2-3p	HAND2-AS1	8mer,6mer
hsa-miR-16-2-3p	ZEB1-AS1	8mer,7mer-m8
hsa-miR-16-5p	MAGI2-AS3	6mer
hsa-miR-17-3p	HAND2-AS1	8mer,7mer-m8,7mer-a1,6mer
hsa-miR-17-3p	MEG3	7mer-a1
hsa-miR-17-3p	RP11-445H22.4	6mer
hsa-miR-17-3p	SSTR5-AS1	7mer-a1,6mer,g-bulged 6mer
hsa-miR-17-5p	MAGI2-AS3	6mer
hsa-miR-181a-2-3p	GAS5	6mer
hsa-miR-181a-2-3p	SNHG6	g-bulged 6mer
hsa-miR-181a-3p	HAND2-AS1	6mer
hsa-miR-181a-3p	MEG3	g-bulged 7mer
hsa-miR-181a-3p	RP11-445H22.4	6mer
hsa-miR-181a-5p	HAND2-AS1	6mer
hsa-miR-181a-5p	MEG3	6mer
hsa-miR-181a-5p	SNHG6	7mer-m8
hsa-miR-181b-5p	HAND2-AS1	6mer
hsa-miR-181b-5p	MAGI2-AS3	8mer,7mer-a1,g-bulged 7mer,6mer,g-bulged 6mer
hsa-miR-181b-5p	ZEB1-AS1	7mer-m8
hsa-miR-181c-3p	MAGI2-AS3	7mer-a1,6mer
hsa-miR-181c-3p	RP11-445H22.4	8mer
hsa-miR-181c-5p	MAGI2-AS3	8mer,7mer-a1,g-bulged 7mer,6mer,g-bulged 6mer
hsa-miR-181c-5p	ZEB1-AS1	7mer-m8
hsa-miR-182-3p	MEG3	g-bulged 6mer
hsa-miR-182-3p	RP11-445H22.4	6mer
hsa-miR-182-3p	ZEB1-AS1	7mer-m8
hsa-miR-182-5p	HAND2-AS1	g-bulged 6mer
hsa-miR-183-3p	HAND2-AS1	7mer-a1,6mer
hsa-miR-183-3p	MAGI2-AS3	7mer-m8,7mer-a1,6mer
hsa-miR-183-5p	MAGI2-AS3	g-bulged 7mer,6mer,g-bulged 6mer
hsa-miR-184	RP11-445H22.4	g-bulged 7mer
hsa-miR-185-3p	SSTR5-AS1	8mer,7mer-m8,g-bulged 7mer,6mer
hsa-miR-185-5p	HAND2-AS1	7mer-a1,6mer
hsa-miR-185-5p	MAGI2-AS3	7mer-a1,g-bulged 6mer
hsa-miR-185-5p	ZEB1-AS1	7mer-m8
hsa-miR-186-3p	MAGI2-AS3	6mer
hsa-miR-186-3p	MEG3	8mer,6mer
hsa-miR-186-3p	ZEB1-AS1	8mer,7mer-a1,6mer
hsa-miR-186-3p	ZNF667-AS1	7mer-m8
hsa-miR-186-5p	HAND2-AS1	7mer-m8,7mer-a1,6mer,g-bulged 6mer
hsa-miR-186-5p	MEG3	6mer
hsa-miR-186-5p	ZEB1-AS1	7mer-m8,g-bulged 6mer
hsa-miR-187-3p	ZEB1-AS1	6mer
hsa-miR-188-3p	MAGI2-AS3	8mer,7mer-a1,g-bulged 7mer,g-bulged 6mer
hsa-miR-188-3p	MEG3	8mer,7mer-m8,7mer-a1
hsa-miR-188-3p	SEMA3B-AS1	6mer
hsa-miR-188-3p	SSTR5-AS1	7mer-m8,7mer-a1,6mer
hsa-miR-188-5p	SSTR5-AS1	6mer
hsa-miR-188-5p	ZEB1-AS1	7mer-m8,6mer
hsa-miR-18a-3p	SSTR5-AS1	6mer
hsa-miR-18a-3p	ZEB1-AS1	7mer-m8,6mer
hsa-miR-18a-5p	GAS5	8mer
hsa-miR-18a-5p	HAND2-AS1	6mer,g-bulged 6mer
hsa-miR-18a-5p	MAGI2-AS3	g-bulged 7mer
hsa-miR-18a-5p	ZNF667-AS1	6mer
hsa-miR-18b-5p	HAND2-AS1	6mer,g-bulged 6mer
hsa-miR-18b-5p	MAGI2-AS3	g-bulged 7mer
hsa-miR-18b-5p	ZNF667-AS1	6mer
hsa-miR-190b	RP11-445H22.4	6mer
hsa-miR-190b	SSTR5-AS1	7mer-m8
hsa-miR-191-3p	HAND2-AS1	7mer-m8
hsa-miR-191-3p	SSTR5-AS1	6mer,g-bulged 6mer
hsa-miR-191-3p	ZEB1-AS1	6mer
hsa-miR-191-5p	HAND2-AS1	6mer
hsa-miR-192-3p	MAGI2-AS3	6mer
hsa-miR-192-3p	MEG3	g-bulged 6mer
hsa-miR-192-3p	ZNF667-AS1	7mer-a1
hsa-miR-192-5p	HAND2-AS1	6mer
hsa-miR-192-5p	MEG3	6mer
hsa-miR-192-5p	SSTR5-AS1	6mer
hsa-miR-192-5p	ZEB1-AS1	6mer
hsa-miR-193a-5p	MEG3	6mer
hsa-miR-193b-5p	MEG3	wobbled 7mer
hsa-miR-193b-5p	SEMA3B-AS1	7mer-a1,6mer
hsa-miR-194-3p	HAND2-AS1	6mer
hsa-miR-194-3p	MAGI2-AS3	7mer-m8,7mer-a1
hsa-miR-194-3p	MEG3	7mer-m8
hsa-miR-194-5p	HAND2-AS1	7mer-a1
hsa-miR-194-5p	MAGI2-AS3	7mer-m8
hsa-miR-195-3p	GAS5	g-bulged 7mer
hsa-miR-195-3p	HAND2-AS1	8mer,6mer
hsa-miR-195-3p	ZEB1-AS1	8mer,7mer-m8
hsa-miR-195-5p	MAGI2-AS3	6mer
hsa-miR-195-5p	SSTR5-AS1	7mer-m8,6mer,g-bulged 6mer
hsa-miR-196a-3p	SSTR5-AS1	6mer
hsa-miR-196a-3p	ZNF667-AS1	8mer
hsa-miR-196a-5p	HAND2-AS1	7mer-a1,6mer
hsa-miR-196a-5p	MAGI2-AS3	6mer,g-bulged 6mer
hsa-miR-196a-5p	MEG3	6mer,g-bulged 6mer
hsa-miR-196a-5p	ZEB1-AS1	6mer
hsa-miR-196a-5p	ZNF667-AS1	6mer
hsa-miR-196b-3p	SSTR5-AS1	8mer,6mer
hsa-miR-196b-3p	ZEB1-AS1	7mer-m8
hsa-miR-196b-5p	HAND2-AS1	7mer-a1,6mer
hsa-miR-196b-5p	MAGI2-AS3	6mer,g-bulged 6mer
hsa-miR-196b-5p	MEG3	6mer,g-bulged 6mer
hsa-miR-196b-5p	RP11-445H22.4	g-bulged 6mer
hsa-miR-196b-5p	ZEB1-AS1	6mer
hsa-miR-196b-5p	ZNF667-AS1	6mer
hsa-miR-197-3p	MAGI2-AS3	6mer
hsa-miR-197-3p	SNHG6	7mer-m8
hsa-miR-198	HAND2-AS1	7mer-m8,7mer-a1
hsa-miR-198	MAGI2-AS3	6mer,g-bulged 6mer
hsa-miR-198	RP11-445H22.4	7mer-m8,g-bulged 6mer
hsa-miR-198	ZNF667-AS1	6mer
hsa-miR-199a-3p	MEG3	7mer-a1,g-bulged 7mer
hsa-miR-199a-5p	GAS5	7mer-a1
hsa-miR-199a-5p	SNHG6	g-bulged 6mer
hsa-miR-199a-5p	SSTR5-AS1	7mer-a1,6mer
hsa-miR-199b-5p	HAND2-AS1	6mer,g-bulged 6mer
hsa-miR-199b-5p	MAGI2-AS3	6mer
hsa-miR-199b-5p	SNHG6	g-bulged 6mer
hsa-miR-199b-5p	SSTR5-AS1	7mer-a1,6mer
hsa-miR-199b-5p	ZEB1-AS1	g-bulged 7mer
hsa-miR-19a-3p	GAS5	g-bulged 7mer
hsa-miR-19a-5p	MAGI2-AS3	7mer-m8,6mer
hsa-miR-19b-1-5p	HAND2-AS1	g-bulged 7mer,6mer
hsa-miR-19b-1-5p	MAGI2-AS3	7mer-m8,6mer
hsa-miR-19b-1-5p	SSTR5-AS1	g-bulged 6mer
hsa-miR-19b-2-5p	MAGI2-AS3	7mer-m8,6mer
hsa-miR-19b-2-5p	SSTR5-AS1	g-bulged 6mer
hsa-miR-19b-2-5p	ZEB1-AS1	6mer
hsa-miR-19b-3p	GAS5	g-bulged 7mer
hsa-miR-19b-3p	HAND2-AS1	6mer
hsa-miR-200a-3p	HAND2-AS1	6mer
hsa-miR-200a-3p	MAGI2-AS3	6mer,g-bulged 6mer
hsa-miR-200a-3p	MEG3	6mer
hsa-miR-200a-5p	HAND2-AS1	7mer-a1,g-bulged 6mer
hsa-miR-200b-3p	HAND2-AS1	7mer-m8,7mer-a1,6mer,g-bulged 6mer
hsa-miR-200b-3p	MAGI2-AS3	7mer-a1,6mer
hsa-miR-200b-3p	MEG3	7mer-m8
hsa-miR-200b-5p	HAND2-AS1	7mer-a1,g-bulged 6mer
hsa-miR-200c-3p	HAND2-AS1	7mer-m8,7mer-a1,6mer,g-bulged 6mer
hsa-miR-200c-3p	MAGI2-AS3	7mer-a1,6mer
hsa-miR-200c-3p	MEG3	7mer-m8
hsa-miR-200c-5p	SSTR5-AS1	g-bulged 7mer
hsa-miR-202-3p	SNHG6	7mer-a1,6mer
hsa-miR-202-3p	ZEB1-AS1	6mer
hsa-miR-202-3p	ZNF667-AS1	7mer-a1
hsa-miR-204-5p	ZEB1-AS1	7mer-m8
hsa-miR-204-5p	ZNF667-AS1	6mer
hsa-miR-205-3p	HAND2-AS1	6mer
hsa-miR-205-3p	MAGI2-AS3	7mer-m8,7mer-a1,g-bulged 7mer,g-bulged 6mer
hsa-miR-205-3p	SSTR5-AS1	8mer,7mer-m8
hsa-miR-205-3p	ZEB1-AS1	8mer,g-bulged 7mer,6mer
hsa-miR-205-5p	HAND2-AS1	7mer-a1,6mer
hsa-miR-205-5p	MEG3	g-bulged 7mer
hsa-miR-205-5p	SSTR5-AS1	7mer-a1,g-bulged 6mer
hsa-miR-206	GAS5	g-bulged 6mer
hsa-miR-20a-3p	GAS5	7mer-m8,6mer
hsa-miR-20a-3p	SSTR5-AS1	7mer-m8,g-bulged 7mer,g-bulged 6mer
hsa-miR-20a-5p	MAGI2-AS3	6mer
hsa-miR-20b-3p	HAND2-AS1	7mer-m8,g-bulged 6mer
hsa-miR-20b-3p	SNHG6	g-bulged 6mer
hsa-miR-20b-3p	SSTR5-AS1	7mer-m8,g-bulged 6mer
hsa-miR-20b-5p	HAND2-AS1	7mer-m8,7mer-a1,6mer,g-bulged 6mer
hsa-miR-20b-5p	MAGI2-AS3	6mer
hsa-miR-21-3p	SSTR5-AS1	7mer-m8,6mer
hsa-miR-21-3p	ZNF667-AS1	6mer
hsa-miR-21-5p	HAND2-AS1	6mer,g-bulged 6mer
hsa-miR-21-5p	ZNF667-AS1	6mer
hsa-miR-211-5p	MAGI2-AS3	7mer-m8,7mer-a1,6mer
hsa-miR-211-5p	SSTR5-AS1	7mer-m8,wobbled 8mer
hsa-miR-2113	HAND2-AS1	7mer-m8,g-bulged 6mer
hsa-miR-212-3p	HAND2-AS1	6mer
hsa-miR-214-3p	SSTR5-AS1	6mer
hsa-miR-214-5p	GAS5	7mer-a1
hsa-miR-214-5p	SSTR5-AS1	7mer-m8
hsa-miR-217	MAGI2-AS3	7mer-m8,6mer,g-bulged 6mer
hsa-miR-217	ZNF667-AS1	6mer,g-bulged 6mer
hsa-miR-218-1-3p	MAGI2-AS3	6mer
hsa-miR-218-2-3p	GAS5	g-bulged 6mer
hsa-miR-218-2-3p	HAND2-AS1	7mer-a1,6mer
hsa-miR-218-2-3p	MAGI2-AS3	6mer
hsa-miR-218-2-3p	ZNF667-AS1	6mer,g-bulged 6mer
hsa-miR-218-5p	MAGI2-AS3	8mer,6mer
hsa-miR-218-5p	MEG3	7mer-m8
hsa-miR-218-5p	SSTR5-AS1	7mer-m8,wobbled 7mer
hsa-miR-218-5p	ZNF667-AS1	6mer
hsa-miR-22-3p	GAS5	6mer
hsa-miR-22-5p	MEG3	7mer-m8
hsa-miR-22-5p	RP11-445H22.4	g-bulged 7mer
hsa-miR-221-3p	MAGI2-AS3	8mer,6mer
hsa-miR-221-5p	RP11-445H22.4	7mer-a1,6mer
hsa-miR-221-5p	SSTR5-AS1	7mer-a1,6mer
hsa-miR-222-3p	ZNF667-AS1	7mer-a1
hsa-miR-222-5p	GAS5	8mer
hsa-miR-222-5p	HAND2-AS1	g-bulged 6mer
hsa-miR-223-3p	MAGI2-AS3	8mer,6mer
hsa-miR-223-3p	ZEB1-AS1	g-bulged 6mer
hsa-miR-223-3p	ZNF667-AS1	7mer-a1,6mer
hsa-miR-223-5p	ZEB1-AS1	g-bulged 7mer
hsa-miR-224-3p	SEMA3B-AS1	6mer
hsa-miR-224-3p	ZEB1-AS1	6mer
hsa-miR-224-5p	GAS5	7mer-m8
hsa-miR-23a-3p	HAND2-AS1	7mer-a1,g-bulged 6mer
hsa-miR-23a-5p	ZNF667-AS1	6mer
hsa-miR-23b-3p	HAND2-AS1	7mer-a1,g-bulged 6mer
hsa-miR-23b-5p	MEG3	7mer-m8,g-bulged 6mer
hsa-miR-23b-5p	RP11-445H22.4	7mer-a1
hsa-miR-23b-5p	SSTR5-AS1	7mer-a1
hsa-miR-24-1-5p	HAND2-AS1	6mer
hsa-miR-24-1-5p	MAGI2-AS3	7mer-a1
hsa-miR-24-1-5p	SSTR5-AS1	g-bulged 6mer
hsa-miR-24-2-5p	MAGI2-AS3	7mer-a1
hsa-miR-24-2-5p	SSTR5-AS1	g-bulged 6mer
hsa-miR-24-3p	HAND2-AS1	6mer
hsa-miR-24-3p	MAGI2-AS3	7mer-a1,6mer
hsa-miR-25-3p	HAND2-AS1	7mer-m8,7mer-a1,6mer
hsa-miR-25-3p	MAGI2-AS3	7mer-m8,7mer-a1,6mer
hsa-miR-25-3p	RP11-445H22.4	7mer-a1
hsa-miR-25-5p	HAND2-AS1	7mer-m8
hsa-miR-25-5p	RP11-445H22.4	6mer
hsa-miR-25-5p	ZEB1-AS1	6mer
hsa-miR-26a-1-3p	HAND2-AS1	7mer-m8
hsa-miR-26a-1-3p	SSTR5-AS1	8mer
hsa-miR-26a-2-3p	GAS5	7mer-m8
hsa-miR-26a-2-3p	HAND2-AS1	7mer-m8
hsa-miR-26a-5p	MAGI2-AS3	7mer-a1,6mer
hsa-miR-26b-3p	RP11-445H22.4	6mer
hsa-miR-26b-3p	SNHG6	7mer-a1
hsa-miR-26b-3p	SSTR5-AS1	g-bulged 7mer
hsa-miR-26b-3p	ZEB1-AS1	7mer-a1
hsa-miR-26b-5p	SNHG6	7mer-m8
hsa-miR-27a-3p	HAND2-AS1	7mer-m8,6mer
hsa-miR-27a-3p	ZNF667-AS1	6mer
hsa-miR-27a-5p	MAGI2-AS3	7mer-m8,7mer-a1,g-bulged 7mer,6mer
hsa-miR-27a-5p	MEG3	7mer-m8,6mer,g-bulged 6mer
hsa-miR-27b-3p	MAGI2-AS3	7mer-a1,6mer,g-bulged 6mer
hsa-miR-27b-3p	MEG3	6mer
hsa-miR-27b-3p	SSTR5-AS1	6mer
hsa-miR-27b-5p	SSTR5-AS1	6mer
hsa-miR-28-3p	ZNF667-AS1	6mer
hsa-miR-28-5p	MAGI2-AS3	6mer,g-bulged 6mer
hsa-miR-28-5p	ZEB1-AS1	g-bulged 6mer
hsa-miR-28-5p	ZNF667-AS1	8mer,7mer-a1,6mer
hsa-miR-296-3p	HAND2-AS1	6mer
hsa-miR-296-3p	RP11-445H22.4	g-bulged 6mer
hsa-miR-296-5p	SSTR5-AS1	6mer
hsa-miR-297	MEG3	8mer
hsa-miR-297	ZEB1-AS1	6mer
hsa-miR-298	GAS5	6mer
hsa-miR-298	SNHG6	7mer-m8
hsa-miR-299-5p	MAGI2-AS3	7mer-m8
hsa-miR-299-5p	MEG3	7mer-a1
hsa-miR-29a-3p	GAS5	7mer-m8
hsa-miR-29a-3p	ZEB1-AS1	6mer
hsa-miR-29a-5p	HAND2-AS1	7mer-m8,7mer-a1
hsa-miR-29a-5p	MAGI2-AS3	7mer-a1
hsa-miR-29a-5p	SSTR5-AS1	7mer-a1,wobbled 7mer
hsa-miR-29b-2-5p	MAGI2-AS3	7mer-m8,6mer,g-bulged 6mer
hsa-miR-29b-2-5p	ZEB1-AS1	g-bulged 6mer
hsa-miR-29b-3p	MAGI2-AS3	6mer
hsa-miR-29b-3p	ZEB1-AS1	6mer
hsa-miR-29c-3p	ZEB1-AS1	6mer
hsa-miR-29c-5p	ZNF667-AS1	6mer
hsa-miR-300	HAND2-AS1	8mer,6mer,g-bulged 6mer
hsa-miR-300	MAGI2-AS3	8mer,7mer-a1,6mer,g-bulged 6mer
hsa-miR-301a-3p	SSTR5-AS1	7mer-m8,7mer-a1,6mer
hsa-miR-301b	SNHG6	6mer
hsa-miR-302a-3p	SSTR5-AS1	6mer
hsa-miR-302a-3p	ZNF667-AS1	8mer
hsa-miR-302a-5p	RP11-445H22.4	6mer
hsa-miR-302b-3p	SSTR5-AS1	6mer
hsa-miR-302b-5p	ZEB1-AS1	g-bulged 7mer,6mer
hsa-miR-302b-5p	ZNF667-AS1	7mer-a1,6mer
hsa-miR-302c-3p	SSTR5-AS1	6mer
hsa-miR-302c-3p	ZNF667-AS1	8mer
hsa-miR-302c-5p	MAGI2-AS3	6mer
hsa-miR-302d-3p	SSTR5-AS1	6mer
hsa-miR-302d-5p	GAS5	7mer-a1,6mer,g-bulged 6mer
hsa-miR-302d-5p	HAND2-AS1	7mer-a1,6mer
hsa-miR-302d-5p	MAGI2-AS3	8mer,7mer-a1,6mer,g-bulged 6mer
hsa-miR-302d-5p	ZNF667-AS1	7mer-a1,6mer
hsa-miR-30a-3p	SSTR5-AS1	6mer
hsa-miR-30a-3p	ZEB1-AS1	7mer-m8,7mer-a1,g-bulged 6mer
hsa-miR-30b-3p	GAS5	7mer-m8
hsa-miR-30b-3p	MEG3	g-bulged 6mer
hsa-miR-30b-3p	ZEB1-AS1	7mer-m8,6mer
hsa-miR-30c-1-3p	GAS5	6mer
hsa-miR-30c-1-3p	HAND2-AS1	8mer,6mer
hsa-miR-30c-1-3p	SSTR5-AS1	7mer-a1,6mer,g-bulged 6mer
hsa-miR-30c-1-3p	ZEB1-AS1	7mer-m8,6mer
hsa-miR-30d-3p	RP11-445H22.4	6mer
hsa-miR-30d-3p	SSTR5-AS1	6mer
hsa-miR-30d-5p	MAGI2-AS3	7mer-a1
hsa-miR-30e-3p	HAND2-AS1	8mer
hsa-miR-30e-3p	SSTR5-AS1	6mer
hsa-miR-30e-3p	ZEB1-AS1	7mer-m8,7mer-a1,g-bulged 6mer
hsa-miR-30e-5p	MAGI2-AS3	7mer-a1
hsa-miR-31-3p	HAND2-AS1	7mer-a1,6mer,g-bulged 6mer
hsa-miR-31-5p	MAGI2-AS3	8mer,7mer-a1,6mer
hsa-miR-32-3p	GAS5	6mer
hsa-miR-32-3p	HAND2-AS1	6mer
hsa-miR-32-3p	SNHG6	7mer-a1
hsa-miR-32-3p	SSTR5-AS1	6mer
hsa-miR-32-3p	ZNF667-AS1	6mer
hsa-miR-32-5p	HAND2-AS1	7mer-m8,7mer-a1,6mer
hsa-miR-320a	HAND2-AS1	g-bulged 6mer,7mer-m8,6mer
hsa-miR-323a-3p	MAGI2-AS3	7mer-m8,7mer-a1,6mer
hsa-miR-323a-5p	HAND2-AS1	6mer
hsa-miR-323a-5p	MEG3	7mer-m8
hsa-miR-324-3p	SNHG6	g-bulged 6mer
hsa-miR-324-5p	MAGI2-AS3	7mer-a1
hsa-miR-325	HAND2-AS1	6mer
hsa-miR-325	MAGI2-AS3	7mer-a1,6mer
hsa-miR-326	MAGI2-AS3	7mer-a1
hsa-miR-326	SEMA3B-AS1	7mer-m8
hsa-miR-330-3p	HAND2-AS1	7mer-m8
hsa-miR-330-3p	SSTR5-AS1	6mer
hsa-miR-330-3p	ZEB1-AS1	7mer-m8
hsa-miR-330-5p	HAND2-AS1	6mer
hsa-miR-330-5p	MAGI2-AS3	7mer-a1
hsa-miR-330-5p	SEMA3B-AS1	7mer-m8
hsa-miR-330-5p	SSTR5-AS1	7mer-m8
hsa-miR-331-3p	SSTR5-AS1	6mer
hsa-miR-331-5p	MAGI2-AS3	6mer
hsa-miR-331-5p	ZEB1-AS1	6mer
hsa-miR-331-5p	ZNF667-AS1	7mer-a1
hsa-miR-335-3p	MEG3	6mer
hsa-miR-335-3p	SNHG6	7mer-m8,7mer-a1
hsa-miR-335-3p	SSTR5-AS1	7mer-m8,g-bulged 6mer
hsa-miR-335-5p	GAS5	g-bulged 7mer
hsa-miR-335-5p	HAND2-AS1	g-bulged 6mer
hsa-miR-335-5p	MEG3	6mer
hsa-miR-337-5p	SNHG6	8mer
hsa-miR-337-5p	SSTR5-AS1	6mer
hsa-miR-338-3p	MAGI2-AS3	6mer
hsa-miR-338-3p	MEG3	7mer-a1,6mer
hsa-miR-338-5p	RP11-445H22.4	g-bulged 6mer
hsa-miR-339-3p	RP11-445H22.4	7mer-m8,g-bulged 7mer
hsa-miR-339-3p	ZEB1-AS1	6mer
hsa-miR-339-5p	MAGI2-AS3	7mer-m8,7mer-a1
hsa-miR-339-5p	SSTR5-AS1	6mer
hsa-miR-33a-3p	HAND2-AS1	7mer-m8,wobbled 8mer,wobbled 7mer,6mer
hsa-miR-33a-3p	ZEB1-AS1	7mer-m8,6mer
hsa-miR-33a-3p	ZNF667-AS1	6mer
hsa-miR-33a-5p	GAS5	6mer
hsa-miR-33b-3p	ZEB1-AS1	6mer
hsa-miR-33b-5p	HAND2-AS1	8mer,7mer-a1,6mer
hsa-miR-33b-5p	MAGI2-AS3	7mer-m8,7mer-a1,6mer
hsa-miR-340-3p	MAGI2-AS3	8mer,7mer-m8
hsa-miR-340-3p	RP11-445H22.4	6mer
hsa-miR-340-5p	HAND2-AS1	7mer-a1,g-bulged 6mer
hsa-miR-340-5p	MAGI2-AS3	7mer-a1,g-bulged 7mer,6mer,g-bulged 6mer
hsa-miR-342-3p	ZEB1-AS1	7mer-m8
hsa-miR-342-5p	HAND2-AS1	8mer,7mer-a1,6mer
hsa-miR-342-5p	MEG3	8mer,6mer,g-bulged 6mer
hsa-miR-342-5p	ZEB1-AS1	7mer-m8,7mer-a1
hsa-miR-345-5p	HAND2-AS1	7mer-a1
hsa-miR-346	SSTR5-AS1	7mer-m8,6mer
hsa-miR-34a-3p	MAGI2-AS3	7mer-m8,6mer,g-bulged 6mer
hsa-miR-34a-3p	ZEB1-AS1	7mer-m8,6mer,g-bulged 6mer
hsa-miR-34a-3p	ZNF667-AS1	7mer-a1
hsa-miR-34a-5p	GAS5	6mer
hsa-miR-34a-5p	SEMA3B-AS1	g-bulged 6mer
hsa-miR-34a-5p	SSTR5-AS1	6mer
hsa-miR-34b-3p	HAND2-AS1	6mer
hsa-miR-34b-3p	SSTR5-AS1	6mer
hsa-miR-34b-5p	HAND2-AS1	8mer,7mer-m8,6mer
hsa-miR-34b-5p	ZNF667-AS1	6mer
hsa-miR-34c-3p	RP11-445H22.4	7mer-m8
hsa-miR-34c-5p	GAS5	6mer
hsa-miR-34c-5p	SSTR5-AS1	6mer
hsa-miR-361-3p	MEG3	8mer
hsa-miR-363-5p	SEMA3B-AS1	6mer
hsa-miR-363-5p	SSTR5-AS1	7mer-m8,g-bulged 7mer,6mer,g-bulged 6mer
hsa-miR-365a-3p	GAS5	7mer-a1
hsa-miR-365a-3p	HAND2-AS1	7mer-m8
hsa-miR-365a-3p	MAGI2-AS3	7mer-a1,6mer
hsa-miR-365a-3p	SSTR5-AS1	7mer-m8
hsa-miR-365a-3p	ZEB1-AS1	7mer-m8
hsa-miR-365b-5p	HAND2-AS1	6mer
hsa-miR-365b-5p	RP11-445H22.4	7mer-m8,6mer
hsa-miR-365b-5p	SSTR5-AS1	7mer-a1
hsa-miR-365b-5p	ZNF667-AS1	6mer
hsa-miR-367-3p	GAS5	6mer
hsa-miR-367-3p	HAND2-AS1	7mer-m8,7mer-a1,6mer
hsa-miR-367-3p	MAGI2-AS3	7mer-m8,7mer-a1,6mer
hsa-miR-367-3p	RP11-445H22.4	7mer-a1
hsa-miR-367-5p	MEG3	6mer
hsa-miR-367-5p	SSTR5-AS1	g-bulged 7mer,6mer
hsa-miR-371a-3p	MEG3	7mer-a1
hsa-miR-371a-3p	ZEB1-AS1	6mer
hsa-miR-371a-5p	SNHG6	6mer
hsa-miR-371a-5p	ZEB1-AS1	7mer-a1
hsa-miR-373-3p	MAGI2-AS3	7mer-a1
hsa-miR-373-3p	ZNF667-AS1	8mer
hsa-miR-373-5p	HAND2-AS1	7mer-m8
hsa-miR-373-5p	MAGI2-AS3	8mer,7mer-a1,6mer
hsa-miR-373-5p	MEG3	g-bulged 7mer,g-bulged 6mer
hsa-miR-373-5p	SSTR5-AS1	g-bulged 7mer
hsa-miR-373-5p	ZEB1-AS1	8mer
hsa-miR-373-5p	ZNF667-AS1	6mer
hsa-miR-374a-3p	HAND2-AS1	g-bulged 7mer
hsa-miR-374a-3p	ZNF667-AS1	g-bulged 6mer
hsa-miR-374a-5p	HAND2-AS1	7mer-a1,g-bulged 7mer
hsa-miR-374a-5p	SNHG6	7mer-a1
hsa-miR-374b-3p	GAS5	g-bulged 7mer
hsa-miR-374b-3p	ZNF667-AS1	6mer
hsa-miR-374b-5p	MAGI2-AS3	8mer,7mer-m8,7mer-a1,6mer,g-bulged 6mer
hsa-miR-374b-5p	SNHG6	7mer-a1
hsa-miR-375	HAND2-AS1	7mer-a1,6mer
hsa-miR-375	MAGI2-AS3	7mer-a1,g-bulged 7mer,6mer
hsa-miR-375	MEG3	6mer
hsa-miR-375	SEMA3B-AS1	6mer
hsa-miR-375	ZEB1-AS1	g-bulged 7mer
hsa-miR-376a-3p	MAGI2-AS3	g-bulged 7mer
hsa-miR-376a-3p	MEG3	7mer-m8
hsa-miR-376a-3p	ZEB1-AS1	g-bulged 6mer
hsa-miR-376a-3p	ZNF667-AS1	6mer,g-bulged 6mer
hsa-miR-377-3p	MAGI2-AS3	7mer-a1
hsa-miR-377-3p	SNHG6	g-bulged 6mer
hsa-miR-377-3p	ZEB1-AS1	6mer
hsa-miR-377-5p	MEG3	7mer-m8
hsa-miR-378a-5p	HAND2-AS1	7mer-a1
hsa-miR-378a-5p	SSTR5-AS1	7mer-a1
hsa-miR-379-3p	MAGI2-AS3	7mer-a1,g-bulged 7mer,6mer
hsa-miR-379-5p	MAGI2-AS3	6mer
hsa-miR-379-5p	SSTR5-AS1	8mer
hsa-miR-380-5p	SEMA3B-AS1	6mer
hsa-miR-380-5p	ZNF667-AS1	6mer
hsa-miR-382-5p	GAS5	6mer
hsa-miR-382-5p	SSTR5-AS1	6mer
hsa-miR-384	HAND2-AS1	7mer-a1,6mer
hsa-miR-409-3p	HAND2-AS1	7mer-m8,g-bulged 7mer,6mer,g-bulged 6mer
hsa-miR-409-3p	MAGI2-AS3	7mer-m8,6mer,g-bulged 6mer
hsa-miR-409-3p	ZNF667-AS1	7mer-m8
hsa-miR-421	HAND2-AS1	8mer,7mer-a1
hsa-miR-421	MAGI2-AS3	7mer-m8,6mer
hsa-miR-421	SNHG6	g-bulged 7mer,6mer
hsa-miR-421	SSTR5-AS1	6mer
hsa-miR-422a	MAGI2-AS3	7mer-m8
hsa-miR-422a	SSTR5-AS1	7mer-m8
hsa-miR-423-3p	ZEB1-AS1	6mer
hsa-miR-423-5p	HAND2-AS1	7mer-m8,g-bulged 6mer
hsa-miR-423-5p	RP11-445H22.4	g-bulged 6mer
hsa-miR-423-5p	SSTR5-AS1	8mer,6mer,g-bulged 6mer
hsa-miR-423-5p	ZEB1-AS1	7mer-m8
hsa-miR-424-5p	MAGI2-AS3	6mer
hsa-miR-424-5p	SSTR5-AS1	7mer-m8,6mer,g-bulged 6mer
hsa-miR-425-5p	GAS5	7mer-a1
hsa-miR-425-5p	HAND2-AS1	g-bulged 7mer
hsa-miR-425-5p	MAGI2-AS3	7mer-a1
hsa-miR-425-5p	MEG3	6mer
hsa-miR-425-5p	SNHG6	6mer
hsa-miR-429	MAGI2-AS3	7mer-a1,6mer
hsa-miR-431-5p	MAGI2-AS3	g-bulged 7mer,6mer
hsa-miR-431-5p	SSTR5-AS1	6mer
hsa-miR-432-3p	MAGI2-AS3	7mer-a1,g-bulged 6mer
hsa-miR-448	HAND2-AS1	7mer-a1
hsa-miR-449a	HAND2-AS1	6mer
hsa-miR-449a	SSTR5-AS1	6mer
hsa-miR-449b-5p	SSTR5-AS1	6mer
hsa-miR-449c-3p	ZEB1-AS1	6mer
hsa-miR-449c-5p	SSTR5-AS1	6mer,g-bulged 6mer
hsa-miR-450a-5p	HAND2-AS1	g-bulged 7mer,6mer
hsa-miR-450b-3p	HAND2-AS1	6mer
hsa-miR-450b-3p	MAGI2-AS3	7mer-m8,6mer,g-bulged 6mer
hsa-miR-450b-3p	MEG3	7mer-m8,6mer
hsa-miR-450b-3p	SSTR5-AS1	6mer
hsa-miR-450b-5p	HAND2-AS1	7mer-m8,7mer-a1,g-bulged 6mer
hsa-miR-450b-5p	MAGI2-AS3	8mer,7mer-m8,6mer
hsa-miR-450b-5p	ZNF667-AS1	g-bulged 6mer
hsa-miR-451a	MEG3	6mer
hsa-miR-452-3p	MEG3	g-bulged 7mer
hsa-miR-452-5p	GAS5	7mer-m8
hsa-miR-452-5p	HAND2-AS1	8mer,7mer-a1,wobbled 8mer
hsa-miR-452-5p	RP11-445H22.4	6mer
hsa-miR-454-5p	SEMA3B-AS1	g-bulged 6mer
hsa-miR-454-5p	ZEB1-AS1	g-bulged 6mer
hsa-miR-455-3p	SEMA3B-AS1	6mer
hsa-miR-455-3p	ZEB1-AS1	7mer-m8
hsa-miR-483-3p	HAND2-AS1	6mer
hsa-miR-483-5p	MAGI2-AS3	7mer-m8
hsa-miR-484	MAGI2-AS3	6mer
hsa-miR-484	SNHG6	7mer-m8
hsa-miR-485-3p	HAND2-AS1	7mer-a1
hsa-miR-485-5p	GAS5	8mer,7mer-m8
hsa-miR-485-5p	SEMA3B-AS1	7mer-a1
hsa-miR-485-5p	ZEB1-AS1	7mer-m8
hsa-miR-486-3p	MEG3	6mer
hsa-miR-486-3p	RP11-445H22.4	7mer-m8
hsa-miR-486-3p	ZEB1-AS1	7mer-m8
hsa-miR-488-5p	MAGI2-AS3	7mer-a1,6mer
hsa-miR-488-5p	MEG3	6mer
hsa-miR-488-5p	ZEB1-AS1	6mer
hsa-miR-490-3p	HAND2-AS1	g-bulged 7mer,6mer
hsa-miR-490-3p	MAGI2-AS3	7mer-m8,6mer,g-bulged 6mer
hsa-miR-490-3p	MEG3	6mer
hsa-miR-490-3p	SSTR5-AS1	6mer
hsa-miR-490-3p	ZEB1-AS1	6mer
hsa-miR-490-5p	GAS5	7mer-m8
hsa-miR-490-5p	HAND2-AS1	g-bulged 6mer
hsa-miR-490-5p	MAGI2-AS3	8mer,7mer-m8,7mer-a1,6mer
hsa-miR-490-5p	SSTR5-AS1	7mer-a1
hsa-miR-491-3p	MAGI2-AS3	g-bulged 6mer
hsa-miR-491-3p	MEG3	6mer
hsa-miR-491-5p	MAGI2-AS3	7mer-a1,g-bulged 6mer
hsa-miR-491-5p	SEMA3B-AS1	6mer
hsa-miR-491-5p	SSTR5-AS1	6mer,g-bulged 6mer
hsa-miR-491-5p	ZEB1-AS1	6mer
hsa-miR-492	ZEB1-AS1	6mer
hsa-miR-493-3p	HAND2-AS1	6mer
hsa-miR-493-3p	ZEB1-AS1	6mer
hsa-miR-493-5p	ZNF667-AS1	7mer-a1
hsa-miR-497-3p	MEG3	6mer
hsa-miR-497-3p	ZEB1-AS1	7mer-m8,6mer
hsa-miR-497-5p	MAGI2-AS3	6mer
hsa-miR-497-5p	SSTR5-AS1	7mer-m8,6mer,g-bulged 6mer
hsa-miR-498	HAND2-AS1	6mer
hsa-miR-498	MAGI2-AS3	7mer-m8,7mer-a1,g-bulged 7mer,6mer,g-bulged 6mer
hsa-miR-498	ZEB1-AS1	7mer-a1,6mer,7mer-m8
hsa-miR-499a-3p	HAND2-AS1	6mer,g-bulged 6mer
hsa-miR-499a-3p	MAGI2-AS3	6mer,g-bulged 6mer
hsa-miR-499a-3p	MEG3	6mer
hsa-miR-499a-3p	ZNF667-AS1	6mer
hsa-miR-499a-5p	MAGI2-AS3	8mer,7mer-m8,6mer
hsa-miR-499a-5p	MEG3	7mer-a1,6mer
hsa-miR-500a-3p	RP11-445H22.4	6mer
hsa-miR-500a-3p	SNHG6	8mer
hsa-miR-500a-3p	SSTR5-AS1	6mer
hsa-miR-500a-3p	ZNF667-AS1	7mer-a1
hsa-miR-500a-5p	MAGI2-AS3	6mer
hsa-miR-500a-5p	ZEB1-AS1	6mer
hsa-miR-501-3p	RP11-445H22.4	7mer-m8
hsa-miR-501-3p	SNHG6	g-bulged 6mer
hsa-miR-501-3p	SSTR5-AS1	6mer,g-bulged 6mer
hsa-miR-501-5p	GAS5	6mer
hsa-miR-501-5p	ZEB1-AS1	wobbled 7mer
hsa-miR-502-3p	RP11-445H22.4	7mer-m8
hsa-miR-502-3p	SNHG6	g-bulged 6mer
hsa-miR-502-3p	SSTR5-AS1	6mer,g-bulged 6mer
hsa-miR-505-3p	ZEB1-AS1	7mer-m8
hsa-miR-505-3p	ZNF667-AS1	7mer-m8
hsa-miR-505-5p	MEG3	6mer
hsa-miR-506-3p	RP11-445H22.4	6mer
hsa-miR-506-3p	SSTR5-AS1	g-bulged 6mer
hsa-miR-506-3p	ZEB1-AS1	6mer
hsa-miR-506-3p	ZNF667-AS1	6mer
hsa-miR-507	RP11-445H22.4	g-bulged 6mer
hsa-miR-507	SSTR5-AS1	7mer-a1
hsa-miR-508-5p	GAS5	6mer
hsa-miR-508-5p	ZEB1-AS1	7mer-a1
hsa-miR-508-5p	ZNF667-AS1	6mer
hsa-miR-509-3-5p	RP11-445H22.4	6mer
hsa-miR-509-3p	SSTR5-AS1	8mer,6mer
hsa-miR-509-3p	ZEB1-AS1	g-bulged 7mer
hsa-miR-509-5p	RP11-445H22.4	6mer
hsa-miR-512-3p	HAND2-AS1	6mer
hsa-miR-512-3p	MAGI2-AS3	7mer-m8,6mer
hsa-miR-512-3p	ZNF667-AS1	6mer
hsa-miR-512-5p	MEG3	g-bulged 6mer
hsa-miR-512-5p	SEMA3B-AS1	7mer-m8,6mer
hsa-miR-513a-3p	HAND2-AS1	g-bulged 6mer
hsa-miR-513a-3p	SSTR5-AS1	6mer
hsa-miR-513a-3p	ZEB1-AS1	7mer-a1,6mer
hsa-miR-513a-5p	SSTR5-AS1	7mer-m8
hsa-miR-513a-5p	ZNF667-AS1	7mer-m8
hsa-miR-514a-3p	HAND2-AS1	8mer,6mer
hsa-miR-514a-3p	RP11-445H22.4	g-bulged 6mer
hsa-miR-514a-3p	SSTR5-AS1	8mer
hsa-miR-515-3p	SSTR5-AS1	6mer
hsa-miR-515-5p	GAS5	6mer
hsa-miR-515-5p	MAGI2-AS3	g-bulged 7mer,6mer
hsa-miR-515-5p	SNHG6	7mer-a1
hsa-miR-516a-3p	HAND2-AS1	8mer,7mer-m8
hsa-miR-516a-3p	MAGI2-AS3	7mer-a1
hsa-miR-516a-3p	SSTR5-AS1	7mer-m8
hsa-miR-516a-5p	GAS5	g-bulged 7mer
hsa-miR-516a-5p	MAGI2-AS3	6mer
hsa-miR-517-5p	GAS5	6mer
hsa-miR-517-5p	HAND2-AS1	8mer,6mer
hsa-miR-518a-3p	RP11-445H22.4	6mer
hsa-miR-518a-5p	HAND2-AS1	8mer,g-bulged 7mer,6mer
hsa-miR-518a-5p	MAGI2-AS3	8mer,7mer-a1,6mer,g-bulged 6mer
hsa-miR-518c-3p	HAND2-AS1	7mer-a1,6mer
hsa-miR-518c-5p	HAND2-AS1	6mer
hsa-miR-518c-5p	MEG3	7mer-a1
hsa-miR-518c-5p	SEMA3B-AS1	6mer
hsa-miR-518c-5p	SSTR5-AS1	6mer
hsa-miR-518d-3p	HAND2-AS1	7mer-a1,6mer
hsa-miR-518d-3p	RP11-445H22.4	6mer
hsa-miR-518d-3p	ZEB1-AS1	6mer
hsa-miR-518e-5p	ZNF667-AS1	7mer-a1
hsa-miR-518f-5p	HAND2-AS1	6mer
hsa-miR-518f-5p	MAGI2-AS3	6mer
hsa-miR-518f-5p	SSTR5-AS1	6mer
hsa-miR-519b-3p	MAGI2-AS3	8mer
hsa-miR-519b-3p	SSTR5-AS1	7mer-m8
hsa-miR-519b-3p	ZNF667-AS1	7mer-a1
hsa-miR-519c-3p	SSTR5-AS1	7mer-m8
hsa-miR-519c-3p	ZNF667-AS1	7mer-a1
hsa-miR-519e-3p	MEG3	7mer-a1
hsa-miR-519e-5p	SNHG6	7mer-a1
hsa-miR-520a-3p	ZNF667-AS1	8mer
hsa-miR-520a-5p	GAS5	7mer-m8
hsa-miR-520a-5p	HAND2-AS1	7mer-m8,7mer-a1,6mer
hsa-miR-520a-5p	MAGI2-AS3	8mer,7mer-m8,6mer
hsa-miR-520a-5p	MEG3	7mer-m8,7mer-a1
hsa-miR-520b	HAND2-AS1	6mer,7mer-m8
hsa-miR-520b	MAGI2-AS3	8mer,7mer-a1
hsa-miR-520b	ZEB1-AS1	6mer
hsa-miR-520c-3p	HAND2-AS1	7mer-m8
hsa-miR-520c-3p	MAGI2-AS3	7mer-a1
hsa-miR-520c-3p	SSTR5-AS1	6mer
hsa-miR-520d-3p	SSTR5-AS1	6mer
hsa-miR-520d-3p	ZNF667-AS1	8mer
hsa-miR-520e	HAND2-AS1	7mer-m8
hsa-miR-520e	MAGI2-AS3	8mer,7mer-m8,7mer-a1,6mer
hsa-miR-520e	SSTR5-AS1	6mer
hsa-miR-520e	ZEB1-AS1	8mer,7mer-a1,6mer
hsa-miR-520h	MEG3	7mer-a1
hsa-miR-520h	SSTR5-AS1	6mer
hsa-miR-522-3p	MAGI2-AS3	7mer-m8,6mer
hsa-miR-523-3p	HAND2-AS1	6mer
hsa-miR-524-3p	MEG3	7mer-m8
hsa-miR-524-3p	SSTR5-AS1	6mer
hsa-miR-525-5p	HAND2-AS1	7mer-m8,7mer-a1,6mer
hsa-miR-525-5p	MAGI2-AS3	8mer,7mer-m8,6mer
hsa-miR-525-5p	SEMA3B-AS1	7mer-m8
hsa-miR-526b-5p	HAND2-AS1	7mer-a1
hsa-miR-526b-5p	RP11-445H22.4	g-bulged 6mer
hsa-miR-526b-5p	SSTR5-AS1	6mer
hsa-miR-526b-5p	ZNF667-AS1	7mer-m8
hsa-miR-532-3p	SNHG6	g-bulged 7mer
hsa-miR-532-3p	SSTR5-AS1	7mer-m8,7mer-a1
hsa-miR-532-3p	ZEB1-AS1	g-bulged 7mer
hsa-miR-532-3p	ZNF667-AS1	g-bulged 6mer
hsa-miR-532-5p	GAS5	6mer
hsa-miR-541-3p	MAGI2-AS3	7mer-a1
hsa-miR-541-3p	MEG3	8mer,7mer-m8,7mer-a1,6mer
hsa-miR-541-3p	ZEB1-AS1	7mer-a1,6mer,g-bulged 6mer
hsa-miR-541-5p	ZNF667-AS1	7mer-m8,6mer
hsa-miR-542-3p	MAGI2-AS3	7mer-m8
hsa-miR-542-3p	ZNF667-AS1	6mer
hsa-miR-542-5p	SSTR5-AS1	6mer
hsa-miR-543	MAGI2-AS3	7mer-m8,6mer,g-bulged 6mer
hsa-miR-543	SSTR5-AS1	g-bulged 7mer,6mer
hsa-miR-544a	MAGI2-AS3	7mer-a1
hsa-miR-545-3p	HAND2-AS1	7mer-m8,7mer-a1,g-bulged 6mer
hsa-miR-545-3p	MAGI2-AS3	7mer-m8
hsa-miR-545-3p	ZEB1-AS1	7mer-a1
hsa-miR-545-5p	HAND2-AS1	7mer-m8,6mer
hsa-miR-545-5p	MAGI2-AS3	7mer-a1,6mer
hsa-miR-548a-3p	HAND2-AS1	7mer-m8,6mer
hsa-miR-548a-3p	MAGI2-AS3	7mer-a1,6mer
hsa-miR-548a-3p	RP11-445H22.4	8mer
hsa-miR-548a-3p	SEMA3B-AS1	7mer-a1
hsa-miR-548a-3p	ZEB1-AS1	6mer
hsa-miR-548a-5p	HAND2-AS1	7mer-m8,6mer
hsa-miR-548a-5p	MAGI2-AS3	7mer-a1,6mer
hsa-miR-548a-5p	MEG3	6mer
hsa-miR-548a-5p	ZEB1-AS1	8mer,7mer-a1
hsa-miR-548a-5p	ZNF667-AS1	7mer-a1,6mer
hsa-miR-548b-5p	ZEB1-AS1	8mer,7mer-a1
hsa-miR-548b-5p	ZNF667-AS1	7mer-a1,6mer
hsa-miR-548c-3p	GAS5	6mer
hsa-miR-548c-3p	SNHG6	g-bulged 6mer
hsa-miR-548c-3p	ZEB1-AS1	7mer-m8,7mer-a1,6mer,g-bulged 6mer
hsa-miR-548d-3p	GAS5	8mer,7mer-a1
hsa-miR-548d-5p	HAND2-AS1	7mer-m8,6mer
hsa-miR-548d-5p	ZNF667-AS1	7mer-a1,6mer
hsa-miR-550a-3p	MAGI2-AS3	g-bulged 7mer,g-bulged 6mer
hsa-miR-550a-3p	MEG3	g-bulged 6mer
hsa-miR-550a-3p	SSTR5-AS1	g-bulged 7mer
hsa-miR-550a-5p	GAS5	7mer-m8
hsa-miR-550a-5p	HAND2-AS1	7mer-a1,6mer
hsa-miR-551b-5p	HAND2-AS1	7mer-a1,6mer,g-bulged 6mer
hsa-miR-551b-5p	MAGI2-AS3	8mer,7mer-m8,7mer-a1,6mer,g-bulged 6mer
hsa-miR-555	ZEB1-AS1	g-bulged 6mer
hsa-miR-556-3p	HAND2-AS1	7mer-a1,6mer
hsa-miR-556-3p	MAGI2-AS3	7mer-a1,g-bulged 7mer
hsa-miR-556-3p	ZEB1-AS1	6mer,g-bulged 6mer
hsa-miR-556-5p	MAGI2-AS3	8mer,7mer-m8,6mer
hsa-miR-556-5p	MEG3	7mer-a1
hsa-miR-556-5p	SSTR5-AS1	6mer
hsa-miR-557	HAND2-AS1	7mer-a1,6mer,g-bulged 6mer
hsa-miR-557	MAGI2-AS3	7mer-a1,6mer
hsa-miR-558	MEG3	6mer
hsa-miR-558	RP11-445H22.4	6mer
hsa-miR-558	SEMA3B-AS1	6mer
hsa-miR-558	SSTR5-AS1	8mer,7mer-m8,g-bulged 6mer
hsa-miR-558	ZEB1-AS1	6mer
hsa-miR-558	ZNF667-AS1	6mer
hsa-miR-559	HAND2-AS1	7mer-m8,6mer
hsa-miR-559	MAGI2-AS3	7mer-a1,6mer
hsa-miR-559	ZEB1-AS1	8mer,7mer-a1
hsa-miR-561-3p	HAND2-AS1	7mer-m8,wobbled 7mer,6mer
hsa-miR-561-3p	SNHG6	6mer
hsa-miR-561-3p	SSTR5-AS1	6mer
hsa-miR-561-3p	ZNF667-AS1	7mer-m8,6mer
hsa-miR-563	ZNF667-AS1	6mer
hsa-miR-564	HAND2-AS1	g-bulged 7mer,g-bulged 6mer
hsa-miR-564	SEMA3B-AS1	6mer
hsa-miR-567	MAGI2-AS3	7mer-a1,6mer
hsa-miR-567	MEG3	8mer
hsa-miR-568	HAND2-AS1	7mer-m8,6mer
hsa-miR-568	MAGI2-AS3	7mer-m8,6mer,g-bulged 6mer
hsa-miR-569	MAGI2-AS3	8mer,g-bulged 6mer
hsa-miR-569	ZEB1-AS1	7mer-a1
hsa-miR-570-3p	HAND2-AS1	8mer,7mer-m8,7mer-a1,6mer
hsa-miR-570-3p	MAGI2-AS3	8mer,7mer-m8,6mer
hsa-miR-570-3p	MEG3	g-bulged 6mer
hsa-miR-570-3p	SSTR5-AS1	g-bulged 6mer
hsa-miR-570-3p	ZEB1-AS1	6mer
hsa-miR-571	HAND2-AS1	7mer-m8
hsa-miR-571	SNHG6	6mer
hsa-miR-571	ZNF667-AS1	8mer
hsa-miR-572	ZEB1-AS1	8mer,g-bulged 6mer
hsa-miR-573	MAGI2-AS3	8mer,7mer-m8,6mer
hsa-miR-573	SSTR5-AS1	7mer-m8
hsa-miR-573	ZNF667-AS1	7mer-m8,6mer
hsa-miR-574-3p	MAGI2-AS3	6mer
hsa-miR-575	MAGI2-AS3	7mer-a1,6mer,g-bulged 6mer
hsa-miR-576-5p	HAND2-AS1	7mer-a1
hsa-miR-577	MAGI2-AS3	7mer-m8,7mer-a1,6mer
hsa-miR-577	ZEB1-AS1	7mer-m8,6mer
hsa-miR-578	GAS5	7mer-m8
hsa-miR-578	SNHG6	7mer-a1
hsa-miR-578	SSTR5-AS1	g-bulged 6mer
hsa-miR-581	HAND2-AS1	8mer
hsa-miR-582-5p	HAND2-AS1	8mer
hsa-miR-582-5p	SEMA3B-AS1	6mer
hsa-miR-582-5p	ZNF667-AS1	6mer
hsa-miR-583	HAND2-AS1	7mer-m8,g-bulged 7mer,6mer,g-bulged 6mer
hsa-miR-583	MAGI2-AS3	7mer-m8,7mer-a1,6mer,g-bulged 6mer
hsa-miR-583	ZNF667-AS1	6mer
hsa-miR-584-5p	HAND2-AS1	8mer,7mer-m8
hsa-miR-584-5p	MAGI2-AS3	6mer
hsa-miR-586	HAND2-AS1	8mer,7mer-a1
hsa-miR-586	MAGI2-AS3	8mer,7mer-a1,6mer,g-bulged 6mer
hsa-miR-586	ZNF667-AS1	6mer
hsa-miR-587	MEG3	6mer
hsa-miR-587	RP11-445H22.4	6mer
hsa-miR-588	HAND2-AS1	8mer,7mer-a1,6mer
hsa-miR-588	MAGI2-AS3	6mer
hsa-miR-588	MEG3	g-bulged 7mer
hsa-miR-589-3p	MEG3	g-bulged 6mer
hsa-miR-589-3p	RP11-445H22.4	g-bulged 6mer
hsa-miR-589-5p	GAS5	g-bulged 6mer
hsa-miR-589-5p	RP11-445H22.4	6mer
hsa-miR-589-5p	SSTR5-AS1	7mer-m8,g-bulged 7mer
hsa-miR-590-3p	SNHG6	6mer
hsa-miR-590-3p	SSTR5-AS1	6mer
hsa-miR-590-5p	HAND2-AS1	6mer,g-bulged 6mer
hsa-miR-590-5p	ZEB1-AS1	7mer-m8,6mer
hsa-miR-592	ZNF667-AS1	6mer,g-bulged 6mer
hsa-miR-593-3p	MEG3	7mer-m8,6mer
hsa-miR-593-3p	ZEB1-AS1	7mer-a1
hsa-miR-593-5p	HAND2-AS1	7mer-m8,7mer-a1,6mer
hsa-miR-593-5p	MAGI2-AS3	8mer,7mer-m8,6mer
hsa-miR-595	HAND2-AS1	6mer
hsa-miR-595	MAGI2-AS3	6mer
hsa-miR-596	MAGI2-AS3	7mer-m8,7mer-a1,6mer,g-bulged 6mer
hsa-miR-596	SEMA3B-AS1	g-bulged 6mer
hsa-miR-599	HAND2-AS1	6mer
hsa-miR-599	MAGI2-AS3	6mer
hsa-miR-600	HAND2-AS1	6mer
hsa-miR-600	SSTR5-AS1	6mer
hsa-miR-602	SNHG6	g-bulged 6mer
hsa-miR-603	SSTR5-AS1	g-bulged 6mer
hsa-miR-604	HAND2-AS1	7mer-m8,6mer
hsa-miR-604	MAGI2-AS3	6mer
hsa-miR-604	SSTR5-AS1	7mer-m8,6mer
hsa-miR-604	ZEB1-AS1	7mer-m8,6mer
hsa-miR-606	ZEB1-AS1	g-bulged 6mer
hsa-miR-607	ZNF667-AS1	7mer-a1
hsa-miR-608	SSTR5-AS1	g-bulged 7mer,g-bulged 6mer
hsa-miR-609	MEG3	6mer
hsa-miR-610	HAND2-AS1	6mer
hsa-miR-610	SNHG6	6mer
hsa-miR-610	SSTR5-AS1	7mer-a1
hsa-miR-611	SSTR5-AS1	7mer-m8
hsa-miR-612	GAS5	6mer
hsa-miR-613	GAS5	g-bulged 6mer
hsa-miR-613	ZNF667-AS1	7mer-m8,6mer
hsa-miR-615-3p	ZNF667-AS1	g-bulged 6mer
hsa-miR-615-5p	HAND2-AS1	7mer-m8
hsa-miR-615-5p	MEG3	8mer,7mer-m8,6mer
hsa-miR-615-5p	SSTR5-AS1	8mer,7mer-m8,7mer-a1,6mer,g-bulged 6mer
hsa-miR-615-5p	ZEB1-AS1	7mer-a1
hsa-miR-616-3p	MAGI2-AS3	7mer-a1,6mer
hsa-miR-616-3p	SEMA3B-AS1	6mer
hsa-miR-616-3p	ZEB1-AS1	8mer,g-bulged 6mer
hsa-miR-616-5p	MAGI2-AS3	8mer,7mer-a1,6mer
hsa-miR-616-5p	MEG3	g-bulged 7mer,g-bulged 6mer
hsa-miR-616-5p	SNHG6	6mer
hsa-miR-616-5p	ZEB1-AS1	8mer
hsa-miR-617	HAND2-AS1	6mer
hsa-miR-617	RP11-445H22.4	8mer
hsa-miR-617	SEMA3B-AS1	6mer
hsa-miR-618	HAND2-AS1	7mer-m8
hsa-miR-620	HAND2-AS1	6mer
hsa-miR-620	RP11-445H22.4	7mer-a1
hsa-miR-621	HAND2-AS1	8mer
hsa-miR-621	ZNF667-AS1	g-bulged 6mer
hsa-miR-622	HAND2-AS1	7mer-m8,6mer
hsa-miR-623	MAGI2-AS3	7mer-m8,7mer-a1,6mer
hsa-miR-623	SEMA3B-AS1	7mer-a1
hsa-miR-623	SSTR5-AS1	g-bulged 7mer,6mer
hsa-miR-623	ZEB1-AS1	6mer
hsa-miR-623	ZNF667-AS1	6mer
hsa-miR-624-3p	ZNF667-AS1	7mer-m8
hsa-miR-625-5p	SNHG6	7mer-m8
hsa-miR-626	HAND2-AS1	6mer
hsa-miR-626	RP11-445H22.4	8mer
hsa-miR-626	SNHG6	6mer
hsa-miR-626	ZNF667-AS1	6mer
hsa-miR-628-3p	MAGI2-AS3	8mer,7mer-m8,6mer
hsa-miR-628-5p	HAND2-AS1	6mer
hsa-miR-628-5p	MEG3	7mer-a1
hsa-miR-629-3p	MAGI2-AS3	8mer,7mer-a1,6mer
hsa-miR-629-3p	SNHG6	7mer-a1
hsa-miR-629-3p	ZNF667-AS1	7mer-m8
hsa-miR-629-5p	HAND2-AS1	7mer-a1,g-bulged 7mer,6mer
hsa-miR-629-5p	MAGI2-AS3	8mer,7mer-a1
hsa-miR-629-5p	SEMA3B-AS1	7mer-a1
hsa-miR-631	ZEB1-AS1	7mer-a1
hsa-miR-632	HAND2-AS1	7mer-a1,6mer
hsa-miR-632	SEMA3B-AS1	6mer
hsa-miR-633	MEG3	g-bulged 6mer
hsa-miR-633	ZNF667-AS1	g-bulged 7mer
hsa-miR-635	GAS5	6mer
hsa-miR-636	MAGI2-AS3	7mer-a1
hsa-miR-637	MEG3	7mer-m8,6mer
hsa-miR-638	HAND2-AS1	6mer
hsa-miR-638	MAGI2-AS3	7mer-a1
hsa-miR-638	SSTR5-AS1	g-bulged 7mer
hsa-miR-639	HAND2-AS1	6mer
hsa-miR-639	SSTR5-AS1	g-bulged 6mer
hsa-miR-639	ZNF667-AS1	6mer
hsa-miR-640	SNHG6	6mer
hsa-miR-640	SSTR5-AS1	7mer-m8,6mer
hsa-miR-641	GAS5	6mer,g-bulged 6mer
hsa-miR-641	HAND2-AS1	7mer-a1,6mer
hsa-miR-641	MAGI2-AS3	8mer,7mer-m8,6mer,g-bulged 6mer
hsa-miR-641	MEG3	7mer-a1,6mer
hsa-miR-641	ZNF667-AS1	6mer
hsa-miR-642a-5p	GAS5	g-bulged 7mer
hsa-miR-642a-5p	MAGI2-AS3	7mer-a1,g-bulged 6mer
hsa-miR-642a-5p	SNHG6	6mer
hsa-miR-642a-5p	SSTR5-AS1	8mer,7mer-m8
hsa-miR-642a-5p	ZEB1-AS1	7mer-m8,7mer-a1,g-bulged 7mer,6mer
hsa-miR-644a	ZEB1-AS1	7mer-m8,6mer
hsa-miR-646	SSTR5-AS1	6mer,g-bulged 6mer
hsa-miR-647	MAGI2-AS3	6mer
hsa-miR-647	MEG3	7mer-m8,6mer
hsa-miR-647	SSTR5-AS1	g-bulged 7mer
hsa-miR-648	HAND2-AS1	7mer-a1
hsa-miR-649	HAND2-AS1	g-bulged 7mer,6mer
hsa-miR-649	MAGI2-AS3	6mer,g-bulged 6mer
hsa-miR-649	MEG3	6mer
hsa-miR-649	SEMA3B-AS1	7mer-m8
hsa-miR-649	SSTR5-AS1	6mer
hsa-miR-649	ZEB1-AS1	6mer
hsa-miR-650	MAGI2-AS3	6mer
hsa-miR-650	MEG3	7mer-m8,6mer
hsa-miR-650	SSTR5-AS1	7mer-m8,7mer-a1,6mer
hsa-miR-652-3p	ZNF667-AS1	7mer-a1
hsa-miR-654-3p	HAND2-AS1	g-bulged 7mer
hsa-miR-654-3p	SSTR5-AS1	6mer
hsa-miR-654-5p	HAND2-AS1	8mer,6mer
hsa-miR-654-5p	MEG3	8mer,7mer-m8,7mer-a1,6mer
hsa-miR-654-5p	SEMA3B-AS1	7mer-a1
hsa-miR-654-5p	SSTR5-AS1	6mer
hsa-miR-654-5p	ZEB1-AS1	7mer-a1,6mer,g-bulged 6mer
hsa-miR-658	HAND2-AS1	7mer-m8,6mer
hsa-miR-658	SSTR5-AS1	7mer-m8,7mer-a1
hsa-miR-659-3p	ZNF667-AS1	6mer,g-bulged 6mer
hsa-miR-661	GAS5	8mer
hsa-miR-661	MAGI2-AS3	7mer-m8,6mer
hsa-miR-661	RP11-445H22.4	6mer
hsa-miR-661	SSTR5-AS1	7mer-m8,7mer-a1,g-bulged 6mer
hsa-miR-661	ZNF667-AS1	7mer-m8
hsa-miR-662	MAGI2-AS3	6mer
hsa-miR-662	RP11-445H22.4	g-bulged 6mer
hsa-miR-662	SSTR5-AS1	6mer,g-bulged 6mer
hsa-miR-662	ZEB1-AS1	7mer-a1,6mer
hsa-miR-663a	HAND2-AS1	7mer-m8
hsa-miR-663a	MAGI2-AS3	7mer-a1
hsa-miR-665	GAS5	7mer-m8
hsa-miR-665	MAGI2-AS3	7mer-m8,7mer-a1,6mer
hsa-miR-665	MEG3	7mer-a1,6mer,g-bulged 6mer
hsa-miR-671-5p	HAND2-AS1	6mer
hsa-miR-671-5p	MAGI2-AS3	8mer,6mer
hsa-miR-671-5p	RP11-445H22.4	6mer
hsa-miR-671-5p	SNHG6	7mer-m8
hsa-miR-671-5p	SSTR5-AS1	7mer-a1,6mer
hsa-miR-671-5p	ZEB1-AS1	6mer
hsa-miR-675-5p	MEG3	6mer
hsa-miR-7-2-3p	HAND2-AS1	8mer,7mer-m8,6mer
hsa-miR-7-5p	HAND2-AS1	7mer-a1
hsa-miR-7-5p	MAGI2-AS3	7mer-m8,6mer
hsa-miR-7-5p	MEG3	6mer
hsa-miR-7-5p	ZNF667-AS1	6mer
hsa-miR-708-5p	GAS5	6mer
hsa-miR-708-5p	MAGI2-AS3	6mer,g-bulged 6mer
hsa-miR-708-5p	MEG3	6mer
hsa-miR-708-5p	SEMA3B-AS1	7mer-m8
hsa-miR-708-5p	SSTR5-AS1	6mer
hsa-miR-708-5p	ZEB1-AS1	g-bulged 6mer
hsa-miR-708-5p	ZNF667-AS1	8mer,7mer-a1,6mer
hsa-miR-744-5p	RP11-445H22.4	7mer-m8
hsa-miR-744-5p	ZEB1-AS1	7mer-a1,6mer,g-bulged 6mer
hsa-miR-760	RP11-445H22.4	g-bulged 6mer
hsa-miR-760	SSTR5-AS1	7mer-m8,6mer
hsa-miR-761	MEG3	7mer-m8,6mer
hsa-miR-761	SNHG6	7mer-m8
hsa-miR-762	MAGI2-AS3	g-bulged 7mer
hsa-miR-762	ZEB1-AS1	6mer
hsa-miR-764	MEG3	6mer
hsa-miR-765	MEG3	7mer-m8
hsa-miR-765	RP11-445H22.4	6mer
hsa-miR-765	ZNF667-AS1	6mer
hsa-miR-766-3p	GAS5	6mer
hsa-miR-766-3p	MEG3	6mer
hsa-miR-766-3p	SEMA3B-AS1	6mer
hsa-miR-766-3p	SSTR5-AS1	7mer-m8,7mer-a1,g-bulged 7mer,6mer
hsa-miR-767-3p	MAGI2-AS3	7mer-a1,6mer,g-bulged 6mer
hsa-miR-767-3p	ZEB1-AS1	g-bulged 6mer
hsa-miR-769-3p	MAGI2-AS3	7mer-m8,6mer,g-bulged 6mer
hsa-miR-769-3p	SSTR5-AS1	6mer
hsa-miR-769-5p	SSTR5-AS1	8mer,7mer-m8,7mer-a1
hsa-miR-770-5p	HAND2-AS1	7mer-a1
hsa-miR-770-5p	MAGI2-AS3	7mer-a1,g-bulged 7mer,g-bulged 6mer
hsa-miR-770-5p	SNHG6	g-bulged 6mer
hsa-miR-873-5p	GAS5	7mer-m8,g-bulged 6mer
hsa-miR-873-5p	RP11-445H22.4	8mer,6mer
hsa-miR-873-5p	SSTR5-AS1	7mer-m8,7mer-a1
hsa-miR-873-5p	ZEB1-AS1	6mer
hsa-miR-875-5p	GAS5	7mer-m8,6mer
hsa-miR-875-5p	MAGI2-AS3	7mer-m8
hsa-miR-876-3p	MAGI2-AS3	6mer
hsa-miR-876-3p	MEG3	6mer
hsa-miR-877-3p	MAGI2-AS3	8mer,7mer-a1,g-bulged 6mer
hsa-miR-877-3p	MEG3	8mer,7mer-m8,6mer
hsa-miR-877-3p	SSTR5-AS1	7mer-m8
hsa-miR-877-5p	SNHG6	6mer
hsa-miR-877-5p	SSTR5-AS1	7mer-a1
hsa-miR-885-3p	MAGI2-AS3	7mer-a1
hsa-miR-885-5p	GAS5	6mer
hsa-miR-885-5p	HAND2-AS1	7mer-m8
hsa-miR-888-3p	HAND2-AS1	8mer
hsa-miR-888-3p	MEG3	7mer-m8,6mer
hsa-miR-888-3p	ZNF667-AS1	g-bulged 6mer
hsa-miR-888-5p	MAGI2-AS3	7mer-a1,g-bulged 7mer,6mer
hsa-miR-888-5p	MEG3	7mer-a1
hsa-miR-888-5p	ZNF667-AS1	7mer-m8,g-bulged 6mer
hsa-miR-890	HAND2-AS1	6mer
hsa-miR-890	SSTR5-AS1	7mer-m8,6mer
hsa-miR-892a	RP11-445H22.4	g-bulged 6mer
hsa-miR-892a	ZEB1-AS1	6mer
hsa-miR-9-5p	MAGI2-AS3	8mer,6mer
hsa-miR-9-5p	SSTR5-AS1	6mer
hsa-miR-920	SSTR5-AS1	6mer,g-bulged 6mer
hsa-miR-921	HAND2-AS1	8mer,6mer
hsa-miR-921	MAGI2-AS3	6mer
hsa-miR-921	ZNF667-AS1	6mer
hsa-miR-922	HAND2-AS1	7mer-m8,6mer
hsa-miR-922	MAGI2-AS3	7mer-a1
hsa-miR-922	MEG3	6mer
hsa-miR-922	ZEB1-AS1	7mer-a1,g-bulged 7mer,6mer
hsa-miR-924	HAND2-AS1	6mer
hsa-miR-92a-1-5p	RP11-445H22.4	7mer-a1
hsa-miR-92a-2-5p	MAGI2-AS3	7mer-a1
hsa-miR-92a-2-5p	MEG3	7mer-a1,6mer
hsa-miR-92a-2-5p	RP11-445H22.4	7mer-a1
hsa-miR-92a-2-5p	SEMA3B-AS1	8mer
hsa-miR-92a-2-5p	ZEB1-AS1	8mer,6mer,g-bulged 6mer
hsa-miR-92a-3p	HAND2-AS1	7mer-m8,7mer-a1,6mer
hsa-miR-92a-3p	MAGI2-AS3	7mer-m8,7mer-a1,6mer
hsa-miR-92a-3p	RP11-445H22.4	7mer-a1
hsa-miR-92b-3p	RP11-445H22.4	7mer-a1
hsa-miR-93-3p	GAS5	g-bulged 7mer
hsa-miR-93-3p	HAND2-AS1	8mer
hsa-miR-93-3p	SSTR5-AS1	g-bulged 7mer,6mer
hsa-miR-93-5p	HAND2-AS1	7mer-m8,7mer-a1,6mer,g-bulged 6mer
hsa-miR-934	GAS5	6mer
hsa-miR-936	ZNF667-AS1	8mer,g-bulged 6mer
hsa-miR-938	MAGI2-AS3	g-bulged 7mer,6mer
hsa-miR-938	MEG3	6mer,g-bulged 6mer
hsa-miR-938	SSTR5-AS1	6mer
hsa-miR-938	ZEB1-AS1	7mer-a1
hsa-miR-940	GAS5	6mer
hsa-miR-940	HAND2-AS1	7mer-m8,7mer-a1,6mer
hsa-miR-940	MEG3	g-bulged 6mer
hsa-miR-940	SSTR5-AS1	7mer-m8,g-bulged 6mer
hsa-miR-940	ZEB1-AS1	7mer-m8,6mer,g-bulged 6mer
hsa-miR-941	MEG3	6mer
hsa-miR-941	SSTR5-AS1	g-bulged 6mer
hsa-miR-943	HAND2-AS1	7mer-m8,6mer
hsa-miR-943	MEG3	g-bulged 6mer
hsa-miR-943	SSTR5-AS1	6mer
hsa-miR-943	ZEB1-AS1	g-bulged 6mer
hsa-miR-944	MAGI2-AS3	7mer-m8,7mer-a1,6mer,g-bulged 6mer
hsa-miR-944	ZEB1-AS1	6mer,g-bulged 6mer
hsa-miR-99a-5p	HAND2-AS1	7mer-m8
hsa-miR-99a-5p	SSTR5-AS1	g-bulged 6mer
hsa-miR-99b-3p	MAGI2-AS3	6mer,g-bulged 6mer
