# Supplementary material for: Ten Hypermethylated lncRNA Genes Are Specifically Involved in the Initiation, Progression, and Lymphatic and Peritoneal Metastasis of Epithelial Ovarian Cancer
Source: Int J Mol Sci. 2024 Nov 4;25(21):11843. doi: 10.3390/ijms252111843 (PMC11547154; doi:10.3390/ijms252111843)
Supplement: Supplementary file 1 [file ijms-25-11843-s001.zip › Table S1_HAND2-AS1_0.4_2024.10.10.xlsx]

## Sheet: HAND2-AS1_ENSG00000237125_4_174
Supplementary Table S1: Screening of mRNAs co-expressed with HAND2-AS1 using the GSE211669 dataset at rs > 0.4.
mRNA	lncRNA	rs	p-value
ENSG00000000971|1|196621008|196716634|+|95627|8144|CFH|protein_coding	ENSG00000237125|4|174448421|174512475|+|64055|9829|HAND2-AS1|antisense	0.496436	1.63722e-09
ENSG00000002933|7|150497491|150502208|+|4718|3479|TMEM176A|protein_coding	ENSG00000237125|4|174448421|174512475|+|64055|9829|HAND2-AS1|antisense	0.425547	4.0429e-07
ENSG00000003137|2|72356367|72375167|-|18801|5015|CYP26B1|protein_coding	ENSG00000237125|4|174448421|174512475|+|64055|9829|HAND2-AS1|antisense	0.466541	1.94845e-08
ENSG00000003436|2|188328957|188430487|-|101531|11714|TFPI|protein_coding	ENSG00000237125|4|174448421|174512475|+|64055|9829|HAND2-AS1|antisense	0.598317	4.46546e-14
ENSG00000004399|3|129274018|129325661|-|51644|9738|PLXND1|protein_coding	ENSG00000237125|4|174448421|174512475|+|64055|9829|HAND2-AS1|antisense	0.413155	9.3725e-07
ENSG00000004799|7|95212811|95225803|-|12993|4519|PDK4|protein_coding	ENSG00000237125|4|174448421|174512475|+|64055|9829|HAND2-AS1|antisense	0.402382	1.89507e-06
ENSG00000005238|9|35104109|35116338|-|12230|6409|FAM214B|protein_coding	ENSG00000237125|4|174448421|174512475|+|64055|9829|HAND2-AS1|antisense	0.498655	1.34922e-09
ENSG00000005243|17|46103533|46115392|-|11860|1847|COPZ2|protein_coding	ENSG00000237125|4|174448421|174512475|+|64055|9829|HAND2-AS1|antisense	0.683511	2.35169e-19
ENSG00000005471|7|87031013|87109751|-|78739|7494|ABCB4|protein_coding	ENSG00000237125|4|174448421|174512475|+|64055|9829|HAND2-AS1|antisense	0.440725	1.37764e-07
ENSG00000005513|16|1031808|1036979|+|5172|4432|SOX8|protein_coding	ENSG00000237125|4|174448421|174512475|+|64055|9829|HAND2-AS1|antisense	0.459064	3.49139e-08
ENSG00000006283|17|48638429|48704835|+|66407|9709|CACNA1G|protein_coding	ENSG00000237125|4|174448421|174512475|+|64055|9829|HAND2-AS1|antisense	0.593737	7.76722e-14
ENSG00000006468|7|13930853|14031050|-|100198|9686|ETV1|protein_coding	ENSG00000237125|4|174448421|174512475|+|64055|9829|HAND2-AS1|antisense	0.587221	1.68194e-13
ENSG00000006606|7|75398851|75419214|-|20364|706|CCL26|protein_coding	ENSG00000237125|4|174448421|174512475|+|64055|9829|HAND2-AS1|antisense	0.540727	2.61217e-11
ENSG00000006638|19|3594504|3606838|-|12335|2793|TBXA2R|protein_coding	ENSG00000237125|4|174448421|174512475|+|64055|9829|HAND2-AS1|antisense	0.408045	1.31282e-06
ENSG00000007237|17|9813926|10101868|-|287943|10100|GAS7|protein_coding	ENSG00000237125|4|174448421|174512475|+|64055|9829|HAND2-AS1|antisense	0.569877	1.21187e-12
ENSG00000007908|1|169691781|169733846|-|42066|4586|SELE|protein_coding	ENSG00000237125|4|174448421|174512475|+|64055|9829|HAND2-AS1|antisense	0.450019	6.94052e-08
ENSG00000008256|7|6201407|6312275|-|110869|5805|CYTH3|protein_coding	ENSG00000237125|4|174448421|174512475|+|64055|9829|HAND2-AS1|antisense	0.427046	3.64342e-07
ENSG00000008294|17|49039535|49198226|-|158692|11948|SPAG9|protein_coding	ENSG00000237125|4|174448421|174512475|+|64055|9829|HAND2-AS1|antisense	0.525365	1.17454e-10
ENSG00000008311|7|121715701|121784334|-|68634|4591|AASS|protein_coding	ENSG00000237125|4|174448421|174512475|+|64055|9829|HAND2-AS1|antisense	0.496036	1.69504e-09
ENSG00000010295|12|6647541|6665239|-|17699|5193|IFFO1|protein_coding	ENSG00000237125|4|174448421|174512475|+|64055|9829|HAND2-AS1|antisense	0.563877	2.3368e-12
ENSG00000010932|1|171217638|171255117|+|37480|3574|FMO1|protein_coding	ENSG00000237125|4|174448421|174512475|+|64055|9829|HAND2-AS1|antisense	0.548881	1.13994e-11
ENSG00000011028|17|60704762|60770958|+|66197|6860|MRC2|protein_coding	ENSG00000237125|4|174448421|174512475|+|64055|9829|HAND2-AS1|antisense	0.495448	1.78367e-09
ENSG00000011201|X|8496915|8700227|-|203313|7131|KAL1|protein_coding	ENSG00000237125|4|174448421|174512475|+|64055|9829|HAND2-AS1|antisense	0.424446	4.36239e-07
ENSG00000011465|12|91539025|91576900|-|37876|8083|DCN|protein_coding	ENSG00000237125|4|174448421|174512475|+|64055|9829|HAND2-AS1|antisense	0.647699	6.23092e-17
ENSG00000013297|3|170136653|170578169|+|441517|6032|CLDN11|protein_coding	ENSG00000237125|4|174448421|174512475|+|64055|9829|HAND2-AS1|antisense	0.551117	9.04534e-12
ENSG00000014914|1|149900543|149908791|-|8249|4591|MTMR11|protein_coding	ENSG00000237125|4|174448421|174512475|+|64055|9829|HAND2-AS1|antisense	0.420009	5.91125e-07
ENSG00000016082|5|50678921|50690564|+|11644|3216|ISL1|protein_coding	ENSG00000237125|4|174448421|174512475|+|64055|9829|HAND2-AS1|antisense	0.538336	3.31731e-11
ENSG00000017427|12|102789645|102874423|-|84779|8087|IGF1|protein_coding	ENSG00000237125|4|174448421|174512475|+|64055|9829|HAND2-AS1|antisense	0.589801	1.24117e-13
ENSG00000018236|12|41086244|41466220|+|379977|7492|CNTN1|protein_coding	ENSG00000237125|4|174448421|174512475|+|64055|9829|HAND2-AS1|antisense	0.446687	8.89508e-08
ENSG00000019144|11|118477155|118528741|+|51587|21988|PHLDB1|protein_coding	ENSG00000237125|4|174448421|174512475|+|64055|9829|HAND2-AS1|antisense	0.506998	6.4372e-10
ENSG00000019549|8|49830249|49834299|-|4051|2282|SNAI2|protein_coding	ENSG00000237125|4|174448421|174512475|+|64055|9829|HAND2-AS1|antisense	0.641737	1.46878e-16
ENSG00000019991|7|81328322|81399754|-|71433|8897|HGF|protein_coding	ENSG00000237125|4|174448421|174512475|+|64055|9829|HAND2-AS1|antisense	0.502971	9.22366e-10
ENSG00000020181|8|37641709|37702414|+|60706|7061|GPR124|protein_coding	ENSG00000237125|4|174448421|174512475|+|64055|9829|HAND2-AS1|antisense	0.714086	1.0262e-21
ENSG00000020577|14|55033815|55260033|+|226219|12170|SAMD4A|protein_coding	ENSG00000237125|4|174448421|174512475|+|64055|9829|HAND2-AS1|antisense	0.451152	6.37519e-08
ENSG00000024422|19|48216600|48246391|+|29792|3923|EHD2|protein_coding	ENSG00000237125|4|174448421|174512475|+|64055|9829|HAND2-AS1|antisense	0.507881	5.94503e-10
ENSG00000025423|12|57145945|57181574|+|35630|2272|HSD17B6|protein_coding	ENSG00000237125|4|174448421|174512475|+|64055|9829|HAND2-AS1|antisense	0.492927	2.21699e-09
ENSG00000026025|10|17270258|17279592|+|9335|4965|VIM|protein_coding	ENSG00000237125|4|174448421|174512475|+|64055|9829|HAND2-AS1|antisense	0.538644	3.21727e-11
ENSG00000026652|6|161551011|161695093|-|144083|9419|AGPAT4|protein_coding	ENSG00000237125|4|174448421|174512475|+|64055|9829|HAND2-AS1|antisense	0.412132	1.00309e-06
ENSG00000027644|1|156809855|156828810|-|18956|5101|INSRR|protein_coding	ENSG00000237125|4|174448421|174512475|+|64055|9829|HAND2-AS1|antisense	0.497023	1.55578e-09
ENSG00000031081|3|119013220|119139561|+|126342|9384|ARHGAP31|protein_coding	ENSG00000237125|4|174448421|174512475|+|64055|9829|HAND2-AS1|antisense	0.525152	1.19863e-10
ENSG00000035862|17|76849059|76921469|-|72411|5633|TIMP2|protein_coding	ENSG00000237125|4|174448421|174512475|+|64055|9829|HAND2-AS1|antisense	0.647528	6.3876e-17
ENSG00000038295|4|166794410|167025047|+|230638|7522|TLL1|protein_coding	ENSG00000237125|4|174448421|174512475|+|64055|9829|HAND2-AS1|antisense	0.543696	1.93651e-11
ENSG00000038382|5|14143811|14532235|+|388425|17500|TRIO|protein_coding	ENSG00000237125|4|174448421|174512475|+|64055|9829|HAND2-AS1|antisense	0.430017	2.9605e-07
ENSG00000038427|5|82767284|82878122|+|110839|14831|VCAN|protein_coding	ENSG00000237125|4|174448421|174512475|+|64055|9829|HAND2-AS1|antisense	0.598738	4.24208e-14
ENSG00000039523|16|67552321|67580691|+|28371|6730|FAM65A|protein_coding	ENSG00000237125|4|174448421|174512475|+|64055|9829|HAND2-AS1|antisense	0.405262	1.57369e-06
ENSG00000039560|5|34656342|34832732|+|176391|7702|RAI14|protein_coding	ENSG00000237125|4|174448421|174512475|+|64055|9829|HAND2-AS1|antisense	0.409556	1.18901e-06
ENSG00000044524|3|89156674|89531284|+|374611|6674|EPHA3|protein_coding	ENSG00000237125|4|174448421|174512475|+|64055|9829|HAND2-AS1|antisense	0.545393	1.6297e-11
ENSG00000048740|10|11047259|11378674|+|331416|9873|CELF2|protein_coding	ENSG00000237125|4|174448421|174512475|+|64055|9829|HAND2-AS1|antisense	0.54028	2.73199e-11
ENSG00000049192|5|64444563|64777747|-|333185|8567|ADAMTS6|protein_coding	ENSG00000237125|4|174448421|174512475|+|64055|9829|HAND2-AS1|antisense	0.420234	5.82152e-07
ENSG00000049540|7|73442119|73484237|+|42119|6542|ELN|protein_coding	ENSG00000237125|4|174448421|174512475|+|64055|9829|HAND2-AS1|antisense	0.484786	4.42147e-09
ENSG00000050405|12|50569571|50677329|-|107759|6317|LIMA1|protein_coding	ENSG00000237125|4|174448421|174512475|+|64055|9829|HAND2-AS1|antisense	0.56019	3.47564e-12
ENSG00000050628|1|71318036|71513491|-|195456|9882|PTGER3|protein_coding	ENSG00000237125|4|174448421|174512475|+|64055|9829|HAND2-AS1|antisense	0.614234	6.08e-15
ENSG00000052795|4|159690290|159829201|+|138912|10868|FNIP2|protein_coding	ENSG00000237125|4|174448421|174512475|+|64055|9829|HAND2-AS1|antisense	0.42103	5.51415e-07
ENSG00000053254|14|89591215|90085493|-|494279|11033|FOXN3|protein_coding	ENSG00000237125|4|174448421|174512475|+|64055|9829|HAND2-AS1|antisense	0.407195	1.38785e-06
ENSG00000054803|20|54572496|54580528|-|8033|3024|CBLN4|protein_coding	ENSG00000237125|4|174448421|174512475|+|64055|9829|HAND2-AS1|antisense	0.557398	4.67955e-12
ENSG00000057657|6|106534195|106557814|+|23620|6369|PRDM1|protein_coding	ENSG00000237125|4|174448421|174512475|+|64055|9829|HAND2-AS1|antisense	0.481347	5.88695e-09
ENSG00000059804|12|8071826|8088871|-|17046|6159|SLC2A3|protein_coding	ENSG00000237125|4|174448421|174512475|+|64055|9829|HAND2-AS1|antisense	0.405154	1.5847e-06
ENSG00000060718|1|103342023|103574052|-|232030|8265|COL11A1|protein_coding	ENSG00000237125|4|174448421|174512475|+|64055|9829|HAND2-AS1|antisense	0.525081	1.20674e-10
ENSG00000061337|8|20103676|20161474|-|57799|5706|LZTS1|protein_coding	ENSG00000237125|4|174448421|174512475|+|64055|9829|HAND2-AS1|antisense	0.611868	8.23569e-15
ENSG00000061455|5|122424816|122529960|+|105145|9350|PRDM6|protein_coding	ENSG00000237125|4|174448421|174512475|+|64055|9829|HAND2-AS1|antisense	0.500793	1.11827e-09
ENSG00000064666|19|1026298|1039068|+|12771|3928|CNN2|protein_coding	ENSG00000237125|4|174448421|174512475|+|64055|9829|HAND2-AS1|antisense	0.556052	5.39589e-12
ENSG00000064989|2|188207856|188313187|-|105332|6144|CALCRL|protein_coding	ENSG00000237125|4|174448421|174512475|+|64055|9829|HAND2-AS1|antisense	0.469065	1.59529e-08
ENSG00000065308|6|52362200|52441713|-|79514|6908|TRAM2|protein_coding	ENSG00000237125|4|174448421|174512475|+|64055|9829|HAND2-AS1|antisense	0.471643	1.29823e-08
ENSG00000065325|17|9725523|9795419|+|69897|6052|GLP2R|protein_coding	ENSG00000237125|4|174448421|174512475|+|64055|9829|HAND2-AS1|antisense	0.584415	2.33341e-13
ENSG00000065534|3|123328896|123603178|-|274283|22166|MYLK|protein_coding	ENSG00000237125|4|174448421|174512475|+|64055|9829|HAND2-AS1|antisense	0.447982	8.07985e-08
ENSG00000066735|14|104605060|104647231|+|42172|6756|KIF26A|protein_coding	ENSG00000237125|4|174448421|174512475|+|64055|9829|HAND2-AS1|antisense	0.475052	9.86107e-09
ENSG00000067113|5|54720682|54830878|-|110197|2016|PPAP2A|protein_coding	ENSG00000237125|4|174448421|174512475|+|64055|9829|HAND2-AS1|antisense	0.550575	9.56838e-12
ENSG00000067208|1|92974253|93257961|-|283709|8276|EVI5|protein_coding	ENSG00000237125|4|174448421|174512475|+|64055|9829|HAND2-AS1|antisense	0.424652	4.30092e-07
ENSG00000067798|12|78224685|78606790|+|382106|11179|NAV3|protein_coding	ENSG00000237125|4|174448421|174512475|+|64055|9829|HAND2-AS1|antisense	0.66155	7.8809e-18
ENSG00000068831|11|64494383|64512928|-|18546|6084|RASGRP2|protein_coding	ENSG00000237125|4|174448421|174512475|+|64055|9829|HAND2-AS1|antisense	0.448485	7.78292e-08
ENSG00000069122|6|46820249|46922680|-|102432|6717|GPR116|protein_coding	ENSG00000237125|4|174448421|174512475|+|64055|9829|HAND2-AS1|antisense	0.513279	3.63879e-10
ENSG00000069431|12|21950335|22094336|-|144002|11421|ABCC9|protein_coding	ENSG00000237125|4|174448421|174512475|+|64055|9829|HAND2-AS1|antisense	0.625162	1.44729e-15
ENSG00000069869|15|56119120|56285944|-|166825|9097|NEDD4|protein_coding	ENSG00000237125|4|174448421|174512475|+|64055|9829|HAND2-AS1|antisense	0.428721	3.24173e-07
ENSG00000070031|11|626431|627143|-|713|366|SCT|protein_coding	ENSG00000237125|4|174448421|174512475|+|64055|9829|HAND2-AS1|antisense	0.40042	2.14866e-06
ENSG00000070193|5|44303646|44389808|-|86163|3011|FGF10|protein_coding	ENSG00000237125|4|174448421|174512475|+|64055|9829|HAND2-AS1|antisense	0.644998	9.21008e-17
ENSG00000070404|19|676392|683385|+|6994|3144|FSTL3|protein_coding	ENSG00000237125|4|174448421|174512475|+|64055|9829|HAND2-AS1|antisense	0.559886	3.59062e-12
ENSG00000070540|17|66417089|66453654|-|36566|3402|WIPI1|protein_coding	ENSG00000237125|4|174448421|174512475|+|64055|9829|HAND2-AS1|antisense	0.423933	4.51945e-07
ENSG00000070778|14|88932122|89021077|-|88956|7396|PTPN21|protein_coding	ENSG00000237125|4|174448421|174512475|+|64055|9829|HAND2-AS1|antisense	0.498725	1.34097e-09
ENSG00000070808|5|149599054|149669854|-|70801|6150|CAMK2A|protein_coding	ENSG00000237125|4|174448421|174512475|+|64055|9829|HAND2-AS1|antisense	0.602132	2.79684e-14
ENSG00000071054|2|102313312|102511149|+|197838|11918|MAP4K4|protein_coding	ENSG00000237125|4|174448421|174512475|+|64055|9829|HAND2-AS1|antisense	0.529966	7.54646e-11
ENSG00000071246|14|77228532|77249354|+|20823|6498|VASH1|protein_coding	ENSG00000237125|4|174448421|174512475|+|64055|9829|HAND2-AS1|antisense	0.550113	1.00373e-11
ENSG00000072163|2|128395956|128439360|-|43405|8487|LIMS2|protein_coding	ENSG00000237125|4|174448421|174512475|+|64055|9829|HAND2-AS1|antisense	0.411319	1.05857e-06
ENSG00000072422|10|62629196|62761198|-|132003|4841|RHOBTB1|protein_coding	ENSG00000237125|4|174448421|174512475|+|64055|9829|HAND2-AS1|antisense	0.448052	8.03797e-08
ENSG00000072952|11|10594638|10715535|-|120898|7702|MRVI1|protein_coding	ENSG00000237125|4|174448421|174512475|+|64055|9829|HAND2-AS1|antisense	0.712872	1.29058e-21
ENSG00000073712|14|53323986|53419153|-|95168|8510|FERMT2|protein_coding	ENSG00000237125|4|174448421|174512475|+|64055|9829|HAND2-AS1|antisense	0.477453	8.10978e-09
ENSG00000073756|1|186640923|186649559|-|8637|5269|PTGS2|protein_coding	ENSG00000237125|4|174448421|174512475|+|64055|9829|HAND2-AS1|antisense	0.464079	2.36473e-08
ENSG00000074590|12|106457118|106533811|-|76694|7008|NUAK1|protein_coding	ENSG00000237125|4|174448421|174512475|+|64055|9829|HAND2-AS1|antisense	0.585958	1.9498e-13
ENSG00000074660|17|1537152|1549041|-|11890|4957|SCARF1|protein_coding	ENSG00000237125|4|174448421|174512475|+|64055|9829|HAND2-AS1|antisense	0.486778	3.74057e-09
ENSG00000075223|7|80371854|80551675|-|179822|6268|SEMA3C|protein_coding	ENSG00000237125|4|174448421|174512475|+|64055|9829|HAND2-AS1|antisense	0.488105	3.3441e-09
ENSG00000075618|7|5632439|5646286|+|13848|3707|FSCN1|protein_coding	ENSG00000237125|4|174448421|174512475|+|64055|9829|HAND2-AS1|antisense	0.417263	7.11895e-07
ENSG00000077157|1|202317827|202561834|+|244008|18537|PPP1R12B|protein_coding	ENSG00000237125|4|174448421|174512475|+|64055|9829|HAND2-AS1|antisense	0.514614	3.21859e-10
ENSG00000077264|X|110187513|110470589|+|283077|10312|PAK3|protein_coding	ENSG00000237125|4|174448421|174512475|+|64055|9829|HAND2-AS1|antisense	0.441527	1.29955e-07
ENSG00000077522|1|236849754|236927931|+|78178|5419|ACTN2|protein_coding	ENSG00000237125|4|174448421|174512475|+|64055|9829|HAND2-AS1|antisense	0.441674	1.28573e-07
ENSG00000077942|22|45898118|45997015|+|98898|7136|FBLN1|protein_coding	ENSG00000237125|4|174448421|174512475|+|64055|9829|HAND2-AS1|antisense	0.438064	1.67023e-07
ENSG00000077943|10|15555948|15762124|-|206177|7528|ITGA8|protein_coding	ENSG00000237125|4|174448421|174512475|+|64055|9829|HAND2-AS1|antisense	0.538326	3.32057e-11
ENSG00000078098|2|163027194|163101661|-|74468|7003|FAP|protein_coding	ENSG00000237125|4|174448421|174512475|+|64055|9829|HAND2-AS1|antisense	0.633252	4.81982e-16
ENSG00000078596|X|78615881|78623164|-|7284|2051|ITM2A|protein_coding	ENSG00000237125|4|174448421|174512475|+|64055|9829|HAND2-AS1|antisense	0.469907	1.49167e-08
ENSG00000079102|8|92967203|93115514|-|148312|13527|RUNX1T1|protein_coding	ENSG00000237125|4|174448421|174512475|+|64055|9829|HAND2-AS1|antisense	0.632977	5.00667e-16
ENSG00000079150|2|179328391|179343327|-|14937|3080|FKBP7|protein_coding	ENSG00000237125|4|174448421|174512475|+|64055|9829|HAND2-AS1|antisense	0.575648	6.36263e-13
ENSG00000079156|2|179059208|179264160|+|204953|8028|OSBPL6|protein_coding	ENSG00000237125|4|174448421|174512475|+|64055|9829|HAND2-AS1|antisense	0.426674	3.73896e-07
ENSG00000079257|3|158363611|158390482|-|26872|1504|LXN|protein_coding	ENSG00000237125|4|174448421|174512475|+|64055|9829|HAND2-AS1|antisense	0.480468	6.33044e-09
ENSG00000079931|6|132617194|132722684|-|105491|5293|MOXD1|protein_coding	ENSG00000237125|4|174448421|174512475|+|64055|9829|HAND2-AS1|antisense	0.544203	1.83947e-11
ENSG00000080573|19|10070237|10121147|-|50911|6750|COL5A3|protein_coding	ENSG00000237125|4|174448421|174512475|+|64055|9829|HAND2-AS1|antisense	0.491154	2.58076e-09
ENSG00000081189|5|88013975|88199922|-|185948|9053|MEF2C|protein_coding	ENSG00000237125|4|174448421|174512475|+|64055|9829|HAND2-AS1|antisense	0.523775	1.36635e-10
ENSG00000081818|5|140501581|140505201|+|3621|3621|PCDHB4|protein_coding	ENSG00000237125|4|174448421|174512475|+|64055|9829|HAND2-AS1|antisense	0.402373	1.89616e-06
ENSG00000082196|5|34019553|34043937|-|24385|3576|C1QTNF3|protein_coding	ENSG00000237125|4|174448421|174512475|+|64055|9829|HAND2-AS1|antisense	0.491243	2.56112e-09
ENSG00000082397|18|5392383|5630699|-|238317|10975|EPB41L3|protein_coding	ENSG00000237125|4|174448421|174512475|+|64055|9829|HAND2-AS1|antisense	0.447518	8.36327e-08
ENSG00000083067|9|73143979|74061820|-|917842|19912|TRPM3|protein_coding	ENSG00000237125|4|174448421|174512475|+|64055|9829|HAND2-AS1|antisense	0.515016	3.10139e-10
ENSG00000083097|6|83777385|83881069|+|103685|10613|DOPEY1|protein_coding	ENSG00000237125|4|174448421|174512475|+|64055|9829|HAND2-AS1|antisense	0.418372	6.60515e-07
ENSG00000083782|12|91357456|91398803|-|41348|1805|EPYC|protein_coding	ENSG00000237125|4|174448421|174512475|+|64055|9829|HAND2-AS1|antisense	0.566174	1.82028e-12
ENSG00000083857|4|187508937|187647876|-|138940|16168|FAT1|protein_coding	ENSG00000237125|4|174448421|174512475|+|64055|9829|HAND2-AS1|antisense	0.408639	1.26281e-06
ENSG00000084636|1|32117848|32169920|-|52073|9365|COL16A1|protein_coding	ENSG00000237125|4|174448421|174512475|+|64055|9829|HAND2-AS1|antisense	0.695973	2.78699e-20
ENSG00000084674|2|21224301|21266945|-|42645|14828|APOB|protein_coding	ENSG00000237125|4|174448421|174512475|+|64055|9829|HAND2-AS1|antisense	0.432458	2.49251e-07
ENSG00000084734|2|27719709|27746554|+|26846|3149|GCKR|protein_coding	ENSG00000237125|4|174448421|174512475|+|64055|9829|HAND2-AS1|antisense	0.433034	2.39275e-07
ENSG00000086717|X|18694029|18846039|+|152011|3515|PPEF1|protein_coding	ENSG00000237125|4|174448421|174512475|+|64055|9829|HAND2-AS1|antisense	0.482509	5.34632e-09
ENSG00000087116|5|178537852|178772431|-|234580|7687|ADAMTS2|protein_coding	ENSG00000237125|4|174448421|174512475|+|64055|9829|HAND2-AS1|antisense	0.666757	3.52053e-18
ENSG00000087245|16|55423612|55540603|+|116992|4933|MMP2|protein_coding	ENSG00000237125|4|174448421|174512475|+|64055|9829|HAND2-AS1|antisense	0.614801	5.65128e-15
ENSG00000087303|14|52471521|52535712|-|64192|6158|NID2|protein_coding	ENSG00000237125|4|174448421|174512475|+|64055|9829|HAND2-AS1|antisense	0.60999	1.04594e-14
ENSG00000088756|18|6729717|6915715|+|185999|11910|ARHGAP28|protein_coding	ENSG00000237125|4|174448421|174512475|+|64055|9829|HAND2-AS1|antisense	0.537207	3.7111e-11
ENSG00000089041|12|121570622|121623876|+|53255|3587|P2RX7|protein_coding	ENSG00000237125|4|174448421|174512475|+|64055|9829|HAND2-AS1|antisense	0.443097	1.15877e-07
ENSG00000089225|12|114791736|114846247|-|54512|4363|TBX5|protein_coding	ENSG00000237125|4|174448421|174512475|+|64055|9829|HAND2-AS1|antisense	0.442597	1.20192e-07
ENSG00000089472|X|65382391|65488709|+|106319|7113|HEPH|protein_coding	ENSG00000237125|4|174448421|174512475|+|64055|9829|HAND2-AS1|antisense	0.559516	3.73522e-12
ENSG00000090376|12|66582659|66648402|+|65744|10004|IRAK3|protein_coding	ENSG00000237125|4|174448421|174512475|+|64055|9829|HAND2-AS1|antisense	0.504943	7.73872e-10
ENSG00000090534|3|184089723|184095932|-|6210|1915|THPO|protein_coding	ENSG00000237125|4|174448421|174512475|+|64055|9829|HAND2-AS1|antisense	0.689424	8.66428e-20
ENSG00000090539|3|184097861|184108524|+|10664|6620|CHRD|protein_coding	ENSG00000237125|4|174448421|174512475|+|64055|9829|HAND2-AS1|antisense	0.663285	6.03635e-18
ENSG00000091136|7|107564244|107643700|-|79457|8140|LAMB1|protein_coding	ENSG00000237125|4|174448421|174512475|+|64055|9829|HAND2-AS1|antisense	0.668667	2.60908e-18
ENSG00000091428|2|173600002|173917621|+|317620|7161|RAPGEF4|protein_coding	ENSG00000237125|4|174448421|174512475|+|64055|9829|HAND2-AS1|antisense	0.521251	1.73464e-10
ENSG00000091592|17|5402747|5522744|-|119998|12811|NLRP1|protein_coding	ENSG00000237125|4|174448421|174512475|+|64055|9829|HAND2-AS1|antisense	0.443244	1.14636e-07
ENSG00000091656|8|77593454|77779521|+|186068|15696|ZFHX4|protein_coding	ENSG00000237125|4|174448421|174512475|+|64055|9829|HAND2-AS1|antisense	0.63817	2.43138e-16
ENSG00000091986|3|112323407|112368377|-|44971|5305|CCDC80|protein_coding	ENSG00000237125|4|174448421|174512475|+|64055|9829|HAND2-AS1|antisense	0.66648	3.67656e-18
ENSG00000094963|1|171154347|171181822|+|27476|6239|FMO2|protein_coding	ENSG00000237125|4|174448421|174512475|+|64055|9829|HAND2-AS1|antisense	0.487531	3.51051e-09
ENSG00000095370|9|130500596|130541020|-|40425|4599|SH2D3C|protein_coding	ENSG00000237125|4|174448421|174512475|+|64055|9829|HAND2-AS1|antisense	0.489608	2.94404e-09
ENSG00000095637|10|97071528|97321171|-|249644|10819|SORBS1|protein_coding	ENSG00000237125|4|174448421|174512475|+|64055|9829|HAND2-AS1|antisense	0.40333	1.78295e-06
ENSG00000095752|19|55875757|55881831|-|6075|2671|IL11|protein_coding	ENSG00000237125|4|174448421|174512475|+|64055|9829|HAND2-AS1|antisense	0.465151	2.17388e-08
ENSG00000099139|9|78505560|78977255|+|471696|12705|PCSK5|protein_coding	ENSG00000237125|4|174448421|174512475|+|64055|9829|HAND2-AS1|antisense	0.550048	1.01056e-11
ENSG00000099250|10|33466420|33625190|-|158771|11517|NRP1|protein_coding	ENSG00000237125|4|174448421|174512475|+|64055|9829|HAND2-AS1|antisense	0.436451	1.87541e-07
ENSG00000099860|19|2476120|2478257|+|2138|2138|GADD45B|protein_coding	ENSG00000237125|4|174448421|174512475|+|64055|9829|HAND2-AS1|antisense	0.495714	1.74309e-09
ENSG00000099953|22|24110413|24126503|+|16091|5176|MMP11|protein_coding	ENSG00000237125|4|174448421|174512475|+|64055|9829|HAND2-AS1|antisense	0.480416	6.35803e-09
ENSG00000099998|22|24615622|24641110|-|25489|2590|GGT5|protein_coding	ENSG00000237125|4|174448421|174512475|+|64055|9829|HAND2-AS1|antisense	0.534694	4.75709e-11
ENSG00000100097|22|38071615|38075813|+|4199|1099|LGALS1|protein_coding	ENSG00000237125|4|174448421|174512475|+|64055|9829|HAND2-AS1|antisense	0.420925	5.55392e-07
ENSG00000100196|22|38864067|38879452|+|15386|1929|KDELR3|protein_coding	ENSG00000237125|4|174448421|174512475|+|64055|9829|HAND2-AS1|antisense	0.41342	9.20835e-07
ENSG00000100234|22|33197687|33259030|+|61344|4603|TIMP3|protein_coding	ENSG00000237125|4|174448421|174512475|+|64055|9829|HAND2-AS1|antisense	0.500007	1.1983e-09
ENSG00000100311|22|39619364|39640756|-|21393|3761|PDGFB|protein_coding	ENSG00000237125|4|174448421|174512475|+|64055|9829|HAND2-AS1|antisense	0.424563	4.32719e-07
ENSG00000100503|14|51186481|51297839|-|111359|13683|NIN|protein_coding	ENSG00000237125|4|174448421|174512475|+|64055|9829|HAND2-AS1|antisense	0.431046	2.75382e-07
ENSG00000100934|14|39501123|39578850|-|77728|9017|SEC23A|protein_coding	ENSG00000237125|4|174448421|174512475|+|64055|9829|HAND2-AS1|antisense	0.448687	7.6668e-08
ENSG00000101000|20|33759876|33765165|+|5290|1348|PROCR|protein_coding	ENSG00000237125|4|174448421|174512475|+|64055|9829|HAND2-AS1|antisense	0.456998	4.0918e-08
ENSG00000101230|20|13202418|13281298|+|78881|2593|ISM1|protein_coding	ENSG00000237125|4|174448421|174512475|+|64055|9829|HAND2-AS1|antisense	0.613513	6.67038e-15
ENSG00000101265|20|4760669|4804291|-|43623|5759|RASSF2|protein_coding	ENSG00000237125|4|174448421|174512475|+|64055|9829|HAND2-AS1|antisense	0.560915	3.21597e-12
ENSG00000101335|20|35169887|35178228|+|8342|1199|MYL9|protein_coding	ENSG00000237125|4|174448421|174512475|+|64055|9829|HAND2-AS1|antisense	0.426946	3.66882e-07
ENSG00000101825|X|3226606|3264682|-|38077|9793|MXRA5|protein_coding	ENSG00000237125|4|174448421|174512475|+|64055|9829|HAND2-AS1|antisense	0.48731	3.57653e-09
ENSG00000101955|X|38008589|38080696|-|72108|2105|SRPX|protein_coding	ENSG00000237125|4|174448421|174512475|+|64055|9829|HAND2-AS1|antisense	0.611357	8.79069e-15
ENSG00000102024|X|114795501|114885181|+|89681|4138|PLS3|protein_coding	ENSG00000237125|4|174448421|174512475|+|64055|9829|HAND2-AS1|antisense	0.433289	2.34989e-07
ENSG00000102271|X|86772752|86925050|+|152299|5818|KLHL4|protein_coding	ENSG00000237125|4|174448421|174512475|+|64055|9829|HAND2-AS1|antisense	0.56083	3.24536e-12
ENSG00000102359|X|99899215|99926296|+|27082|2368|SRPX2|protein_coding	ENSG00000237125|4|174448421|174512475|+|64055|9829|HAND2-AS1|antisense	0.585592	2.03484e-13
ENSG00000102385|X|100474758|100519486|+|44729|8187|DRP2|protein_coding	ENSG00000237125|4|174448421|174512475|+|64055|9829|HAND2-AS1|antisense	0.443454	1.12879e-07
ENSG00000102445|13|46916139|47012325|-|96187|6101|KIAA0226L|protein_coding	ENSG00000237125|4|174448421|174512475|+|64055|9829|HAND2-AS1|antisense	0.448068	8.02833e-08
ENSG00000102452|13|101706130|102068843|-|362714|8949|NALCN|protein_coding	ENSG00000237125|4|174448421|174512475|+|64055|9829|HAND2-AS1|antisense	0.565836	1.8885e-12
ENSG00000102468|13|47405685|47471169|-|65485|5392|HTR2A|protein_coding	ENSG00000237125|4|174448421|174512475|+|64055|9829|HAND2-AS1|antisense	0.477093	8.35196e-09
ENSG00000102781|13|30776767|30881621|-|104855|8105|KATNAL1|protein_coding	ENSG00000237125|4|174448421|174512475|+|64055|9829|HAND2-AS1|antisense	0.488451	3.2477e-09
ENSG00000102802|13|31480328|31499709|+|19382|2374|MEDAG|protein_coding	ENSG00000237125|4|174448421|174512475|+|64055|9829|HAND2-AS1|antisense	0.655538	1.95934e-17
ENSG00000103064|16|68298433|68335722|+|37290|7570|SLC7A6|protein_coding	ENSG00000237125|4|174448421|174512475|+|64055|9829|HAND2-AS1|antisense	0.460729	3.06984e-08
ENSG00000103196|16|84853590|84954374|+|100785|7963|CRISPLD2|protein_coding	ENSG00000237125|4|174448421|174512475|+|64055|9829|HAND2-AS1|antisense	0.709341	2.49701e-21
ENSG00000103241|16|86544133|86548076|+|3944|2568|FOXF1|protein_coding	ENSG00000237125|4|174448421|174512475|+|64055|9829|HAND2-AS1|antisense	0.540956	2.55302e-11
ENSG00000103489|16|17195626|17564738|-|369113|11004|XYLT1|protein_coding	ENSG00000237125|4|174448421|174512475|+|64055|9829|HAND2-AS1|antisense	0.547198	1.35523e-11
ENSG00000103710|15|65345679|65369028|-|23350|2798|RASL12|protein_coding	ENSG00000237125|4|174448421|174512475|+|64055|9829|HAND2-AS1|antisense	0.619685	2.99235e-15
ENSG00000103742|15|65673802|65715410|-|41609|7764|IGDCC4|protein_coding	ENSG00000237125|4|174448421|174512475|+|64055|9829|HAND2-AS1|antisense	0.556324	5.24296e-12
ENSG00000104043|15|50150435|50475014|-|324580|10861|ATP8B4|protein_coding	ENSG00000237125|4|174448421|174512475|+|64055|9829|HAND2-AS1|antisense	0.41343	9.20209e-07
ENSG00000104213|8|17433942|17501580|+|67639|2409|PDGFRL|protein_coding	ENSG00000237125|4|174448421|174512475|+|64055|9829|HAND2-AS1|antisense	0.472139	1.24756e-08
ENSG00000104332|8|41119481|41167016|-|47536|4757|SFRP1|protein_coding	ENSG00000237125|4|174448421|174512475|+|64055|9829|HAND2-AS1|antisense	0.458459	3.65788e-08
ENSG00000104415|8|134203282|134242587|+|39306|3844|WISP1|protein_coding	ENSG00000237125|4|174448421|174512475|+|64055|9829|HAND2-AS1|antisense	0.656077	1.80717e-17
ENSG00000104643|8|11141925|11185646|+|43722|8795|MTMR9|protein_coding	ENSG00000237125|4|174448421|174512475|+|64055|9829|HAND2-AS1|antisense	0.461583	2.87304e-08
ENSG00000104728|8|1772142|1906807|+|134666|10792|ARHGEF10|protein_coding	ENSG00000237125|4|174448421|174512475|+|64055|9829|HAND2-AS1|antisense	0.402294	1.90575e-06
ENSG00000104967|19|46436992|46476804|-|39813|8684|NOVA2|protein_coding	ENSG00000237125|4|174448421|174512475|+|64055|9829|HAND2-AS1|antisense	0.491677	2.46778e-09
ENSG00000105329|19|41807492|41859816|-|52325|3238|TGFB1|protein_coding	ENSG00000237125|4|174448421|174512475|+|64055|9829|HAND2-AS1|antisense	0.405026	1.59791e-06
ENSG00000105419|19|47906381|47922780|-|16400|5122|MEIS3|protein_coding	ENSG00000237125|4|174448421|174512475|+|64055|9829|HAND2-AS1|antisense	0.735534	1.45466e-23
ENSG00000105483|19|48684027|48759203|-|75177|12894|CARD8|protein_coding	ENSG00000237125|4|174448421|174512475|+|64055|9829|HAND2-AS1|antisense	0.404531	1.65001e-06
ENSG00000105509|19|52216365|52227247|-|10883|2241|HAS1|protein_coding	ENSG00000237125|4|174448421|174512475|+|64055|9829|HAND2-AS1|antisense	0.505584	7.30727e-10
ENSG00000105664|19|18893583|18902123|-|8541|3100|COMP|protein_coding	ENSG00000237125|4|174448421|174512475|+|64055|9829|HAND2-AS1|antisense	0.469309	1.56456e-08
ENSG00000105928|7|24737972|24809244|-|71273|9537|DFNA5|protein_coding	ENSG00000237125|4|174448421|174512475|+|64055|9829|HAND2-AS1|antisense	0.44594	9.40079e-08
ENSG00000105991|7|27132612|27135615|-|3004|2539|HOXA1|protein_coding	ENSG00000237125|4|174448421|174512475|+|64055|9829|HAND2-AS1|antisense	0.420999	5.52577e-07
ENSG00000105996|7|27139721|27142430|-|2710|2066|HOXA2|protein_coding	ENSG00000237125|4|174448421|174512475|+|64055|9829|HAND2-AS1|antisense	0.476848	8.52021e-09
ENSG00000105997|7|27145803|27192200|-|46398|4306|HOXA3|protein_coding	ENSG00000237125|4|174448421|174512475|+|64055|9829|HAND2-AS1|antisense	0.471598	1.30292e-08
ENSG00000106004|7|27180671|27183287|-|2617|1707|HOXA5|protein_coding	ENSG00000237125|4|174448421|174512475|+|64055|9829|HAND2-AS1|antisense	0.407178	1.38936e-06
ENSG00000106034|7|120628731|120937498|+|308768|7705|CPED1|protein_coding	ENSG00000237125|4|174448421|174512475|+|64055|9829|HAND2-AS1|antisense	0.453881	5.18859e-08
ENSG00000106080|7|30050203|30066300|-|16098|5326|FKBP14|protein_coding	ENSG00000237125|4|174448421|174512475|+|64055|9829|HAND2-AS1|antisense	0.600069	3.60484e-14
ENSG00000106278|7|121513143|121702090|+|188948|9917|PTPRZ1|protein_coding	ENSG00000237125|4|174448421|174512475|+|64055|9829|HAND2-AS1|antisense	0.580026	3.87026e-13
ENSG00000106333|7|100199800|100205798|+|5999|3532|PCOLCE|protein_coding	ENSG00000237125|4|174448421|174512475|+|64055|9829|HAND2-AS1|antisense	0.556453	5.17174e-12
ENSG00000106366|7|100770370|100782547|+|12178|3190|SERPINE1|protein_coding	ENSG00000237125|4|174448421|174512475|+|64055|9829|HAND2-AS1|antisense	0.614447	5.91545e-15
ENSG00000106483|7|37945543|38065297|-|119755|3597|SFRP4|protein_coding	ENSG00000237125|4|174448421|174512475|+|64055|9829|HAND2-AS1|antisense	0.665958	3.98833e-18
ENSG00000106511|7|15650837|15726437|-|75601|2500|MEOX2|protein_coding	ENSG00000237125|4|174448421|174512475|+|64055|9829|HAND2-AS1|antisense	0.638923	2.18712e-16
ENSG00000106571|7|42000548|42277469|-|276922|9239|GLI3|protein_coding	ENSG00000237125|4|174448421|174512475|+|64055|9829|HAND2-AS1|antisense	0.489696	2.92205e-09
ENSG00000106624|7|44143960|44154161|+|10202|4955|AEBP1|protein_coding	ENSG00000237125|4|174448421|174512475|+|64055|9829|HAND2-AS1|antisense	0.682844	2.62858e-19
ENSG00000106809|9|95146249|95166978|-|20730|3321|OGN|protein_coding	ENSG00000237125|4|174448421|174512475|+|64055|9829|HAND2-AS1|antisense	0.654017	2.45884e-17
ENSG00000106819|9|95218487|95244788|-|26302|2487|ASPN|protein_coding	ENSG00000237125|4|174448421|174512475|+|64055|9829|HAND2-AS1|antisense	0.616213	4.70756e-15
ENSG00000106823|9|95256365|95298937|-|42573|4350|ECM2|protein_coding	ENSG00000237125|4|174448421|174512475|+|64055|9829|HAND2-AS1|antisense	0.694643	3.51709e-20
ENSG00000106829|9|82186688|82341658|+|154971|8075|TLE4|protein_coding	ENSG00000237125|4|174448421|174512475|+|64055|9829|HAND2-AS1|antisense	0.436494	1.86974e-07
ENSG00000107105|9|23690102|23826335|-|136234|5140|ELAVL2|protein_coding	ENSG00000237125|4|174448421|174512475|+|64055|9829|HAND2-AS1|antisense	0.425789	3.97581e-07
ENSG00000107186|9|13105703|13279589|-|173887|11273|MPDZ|protein_coding	ENSG00000237125|4|174448421|174512475|+|64055|9829|HAND2-AS1|antisense	0.413734	9.01788e-07
ENSG00000107551|10|45454855|45491339|+|36485|9481|RASSF4|protein_coding	ENSG00000237125|4|174448421|174512475|+|64055|9829|HAND2-AS1|antisense	0.403455	1.76869e-06
ENSG00000107562|10|44793038|44881941|-|88904|6380|CXCL12|protein_coding	ENSG00000237125|4|174448421|174512475|+|64055|9829|HAND2-AS1|antisense	0.679744	4.38944e-19
ENSG00000107611|10|16865963|17171830|-|305868|13168|CUBN|protein_coding	ENSG00000237125|4|174448421|174512475|+|64055|9829|HAND2-AS1|antisense	0.403118	1.80751e-06
ENSG00000107736|10|73156691|73575702|+|419012|17359|CDH23|protein_coding	ENSG00000237125|4|174448421|174512475|+|64055|9829|HAND2-AS1|antisense	0.447076	8.64258e-08
ENSG00000107796|10|90694831|90751147|-|56317|3027|ACTA2|protein_coding	ENSG00000237125|4|174448421|174512475|+|64055|9829|HAND2-AS1|antisense	0.648643	5.42962e-17
ENSG00000107819|10|102790991|102800998|+|10008|4628|SFXN3|protein_coding	ENSG00000237125|4|174448421|174512475|+|64055|9829|HAND2-AS1|antisense	0.570748	1.10048e-12
ENSG00000107862|10|104005289|104142656|+|137368|6641|GBF1|protein_coding	ENSG00000237125|4|174448421|174512475|+|64055|9829|HAND2-AS1|antisense	0.402233	1.91328e-06
ENSG00000107957|10|105348285|105615301|-|267017|12436|SH3PXD2A|protein_coding	ENSG00000237125|4|174448421|174512475|+|64055|9829|HAND2-AS1|antisense	0.513569	3.54313e-10
ENSG00000108381|17|3375668|3406713|+|31046|5854|ASPA|protein_coding	ENSG00000237125|4|174448421|174512475|+|64055|9829|HAND2-AS1|antisense	0.686735	1.36834e-19
ENSG00000108387|17|56597611|56618179|-|20569|8012|SEPT4|protein_coding	ENSG00000237125|4|174448421|174512475|+|64055|9829|HAND2-AS1|antisense	0.610382	9.95263e-15
ENSG00000108797|17|40834631|40851832|+|17202|6045|CNTNAP1|protein_coding	ENSG00000237125|4|174448421|174512475|+|64055|9829|HAND2-AS1|antisense	0.545499	1.61224e-11
ENSG00000108821|17|48260650|48278993|-|18344|9819|COL1A1|protein_coding	ENSG00000237125|4|174448421|174512475|+|64055|9829|HAND2-AS1|antisense	0.678955	4.997e-19
ENSG00000108828|17|41166622|41177140|-|10519|3501|VAT1|protein_coding	ENSG00000237125|4|174448421|174512475|+|64055|9829|HAND2-AS1|antisense	0.409404	1.20098e-06
ENSG00000109046|17|25621102|25640657|+|19556|6307|WSB1|protein_coding	ENSG00000237125|4|174448421|174512475|+|64055|9829|HAND2-AS1|antisense	0.515088	3.08083e-10
ENSG00000109047|17|9799637|9808938|-|9302|2921|RCVRN|protein_coding	ENSG00000237125|4|174448421|174512475|+|64055|9829|HAND2-AS1|antisense	0.575305	6.61362e-13
ENSG00000109072|17|26691290|26700110|-|8821|3092|VTN|protein_coding	ENSG00000237125|4|174448421|174512475|+|64055|9829|HAND2-AS1|antisense	0.405842	1.51555e-06
ENSG00000109099|17|15133095|15168643|-|35549|2920|PMP22|protein_coding	ENSG00000237125|4|174448421|174512475|+|64055|9829|HAND2-AS1|antisense	0.619779	2.95551e-15
ENSG00000109339|4|86936276|87515284|-|579009|9816|MAPK10|protein_coding	ENSG00000237125|4|174448421|174512475|+|64055|9829|HAND2-AS1|antisense	0.401596	1.99303e-06
ENSG00000109576|4|170981373|171012850|-|31478|2981|AADAT|protein_coding	ENSG00000237125|4|174448421|174512475|+|64055|9829|HAND2-AS1|antisense	0.426942	3.66999e-07
ENSG00000109625|4|8594387|8621488|+|27102|5562|CPZ|protein_coding	ENSG00000237125|4|174448421|174512475|+|64055|9829|HAND2-AS1|antisense	0.534353	4.91898e-11
ENSG00000109686|4|152023903|152246784|-|222882|7789|SH3D19|protein_coding	ENSG00000237125|4|174448421|174512475|+|64055|9829|HAND2-AS1|antisense	0.488549	3.22099e-09
ENSG00000109705|4|13542454|13546674|-|4221|2801|NKX3-2|protein_coding	ENSG00000237125|4|174448421|174512475|+|64055|9829|HAND2-AS1|antisense	0.558079	4.35309e-12
ENSG00000109756|4|160025330|160281321|+|255992|12005|RAPGEF2|protein_coding	ENSG00000237125|4|174448421|174512475|+|64055|9829|HAND2-AS1|antisense	0.438743	1.59031e-07
ENSG00000110324|11|117857063|117872196|+|15134|6546|IL10RA|protein_coding	ENSG00000237125|4|174448421|174512475|+|64055|9829|HAND2-AS1|antisense	0.421767	5.24363e-07
ENSG00000110852|12|10005583|10022735|-|17153|2638|CLEC2B|protein_coding	ENSG00000237125|4|174448421|174512475|+|64055|9829|HAND2-AS1|antisense	0.439408	1.51571e-07
ENSG00000110900|12|31079362|31149534|+|70173|7113|TSPAN11|protein_coding	ENSG00000237125|4|174448421|174512475|+|64055|9829|HAND2-AS1|antisense	0.471896	1.27215e-08
ENSG00000111052|12|81186299|81331704|-|145406|6795|LIN7A|protein_coding	ENSG00000237125|4|174448421|174512475|+|64055|9829|HAND2-AS1|antisense	0.596414	5.62576e-14
ENSG00000111145|12|96588160|96663613|+|75454|4648|ELK3|protein_coding	ENSG00000237125|4|174448421|174512475|+|64055|9829|HAND2-AS1|antisense	0.404814	1.62002e-06
ENSG00000111252|12|111843752|111889427|+|45676|5682|SH2B3|protein_coding	ENSG00000237125|4|174448421|174512475|+|64055|9829|HAND2-AS1|antisense	0.412794	9.60003e-07
ENSG00000111262|12|5019071|5040527|+|21457|8361|KCNA1|protein_coding	ENSG00000237125|4|174448421|174512475|+|64055|9829|HAND2-AS1|antisense	0.54179	2.34768e-11
ENSG00000111339|12|14978503|14996429|-|17927|5214|ART4|protein_coding	ENSG00000237125|4|174448421|174512475|+|64055|9829|HAND2-AS1|antisense	0.417774	6.87753e-07
ENSG00000111404|12|18233803|18473041|-|239239|1549|RERGL|protein_coding	ENSG00000237125|4|174448421|174512475|+|64055|9829|HAND2-AS1|antisense	0.502729	9.42373e-10
ENSG00000111450|12|131274145|131323811|-|49667|3723|STX2|protein_coding	ENSG00000237125|4|174448421|174512475|+|64055|9829|HAND2-AS1|antisense	0.504644	7.94758e-10
ENSG00000111452|12|131438452|131626014|+|187563|14720|GPR133|protein_coding	ENSG00000237125|4|174448421|174512475|+|64055|9829|HAND2-AS1|antisense	0.458073	3.76783e-08
ENSG00000111799|6|75794042|75915767|-|121726|12476|COL12A1|protein_coding	ENSG00000237125|4|174448421|174512475|+|64055|9829|HAND2-AS1|antisense	0.493836	2.05021e-09
ENSG00000111817|6|116575336|116762424|+|187089|11498|DSE|protein_coding	ENSG00000237125|4|174448421|174512475|+|64055|9829|HAND2-AS1|antisense	0.560897	3.22211e-12
ENSG00000111859|6|11183531|11382581|-|199051|10359|NEDD9|protein_coding	ENSG00000237125|4|174448421|174512475|+|64055|9829|HAND2-AS1|antisense	0.418229	6.66948e-07
ENSG00000111885|6|119498374|119670926|-|172553|5514|MAN1A1|protein_coding	ENSG00000237125|4|174448421|174512475|+|64055|9829|HAND2-AS1|antisense	0.48964	2.936e-09
ENSG00000112182|6|90636248|91006627|-|370380|9786|BACH2|protein_coding	ENSG00000237125|4|174448421|174512475|+|64055|9829|HAND2-AS1|antisense	0.609641	1.0934e-14
ENSG00000112214|6|97010424|97064512|+|54089|2135|FHL5|protein_coding	ENSG00000237125|4|174448421|174512475|+|64055|9829|HAND2-AS1|antisense	0.421994	5.16259e-07
ENSG00000112419|6|143857982|144152322|+|294341|11224|PHACTR2|protein_coding	ENSG00000237125|4|174448421|174512475|+|64055|9829|HAND2-AS1|antisense	0.429259	3.12215e-07
ENSG00000112541|6|165740776|166400091|-|659316|10384|PDE10A|protein_coding	ENSG00000237125|4|174448421|174512475|+|64055|9829|HAND2-AS1|antisense	0.59344	8.04822e-14
ENSG00000112562|6|168841831|169073984|+|232154|4032|SMOC2|protein_coding	ENSG00000237125|4|174448421|174512475|+|64055|9829|HAND2-AS1|antisense	0.573968	7.68564e-13
ENSG00000112619|6|42664340|42690312|-|25973|2974|PRPH2|protein_coding	ENSG00000237125|4|174448421|174512475|+|64055|9829|HAND2-AS1|antisense	0.448371	7.8494e-08
ENSG00000112769|6|112429963|112576141|-|146179|11575|LAMA4|protein_coding	ENSG00000237125|4|174448421|174512475|+|64055|9829|HAND2-AS1|antisense	0.565546	1.94916e-12
ENSG00000112837|6|85397069|85474237|-|77169|8469|TBX18|protein_coding	ENSG00000237125|4|174448421|174512475|+|64055|9829|HAND2-AS1|antisense	0.409839	1.1671e-06
ENSG00000112902|5|9035138|9546187|-|511050|12097|SEMA5A|protein_coding	ENSG00000237125|4|174448421|174512475|+|64055|9829|HAND2-AS1|antisense	0.495569	1.7651e-09
ENSG00000112964|5|42423879|42721979|+|298101|5871|GHR|protein_coding	ENSG00000237125|4|174448421|174512475|+|64055|9829|HAND2-AS1|antisense	0.571747	9.84824e-13
ENSG00000113083|5|121398890|121413980|-|15091|5468|LOX|protein_coding	ENSG00000237125|4|174448421|174512475|+|64055|9829|HAND2-AS1|antisense	0.541072	2.52332e-11
ENSG00000113140|5|151040657|151066726|-|26070|4831|SPARC|protein_coding	ENSG00000237125|4|174448421|174512475|+|64055|9829|HAND2-AS1|antisense	0.640038	1.86885e-16
ENSG00000113273|5|78073032|78281910|-|208879|7189|ARSB|protein_coding	ENSG00000237125|4|174448421|174512475|+|64055|9829|HAND2-AS1|antisense	0.452761	5.64751e-08
ENSG00000113319|5|80256491|80525975|+|269485|10702|RASGRF2|protein_coding	ENSG00000237125|4|174448421|174512475|+|64055|9829|HAND2-AS1|antisense	0.661119	8.41851e-18
ENSG00000113578|5|141971743|142077617|-|105875|5051|FGF1|protein_coding	ENSG00000237125|4|174448421|174512475|+|64055|9829|HAND2-AS1|antisense	0.561382	3.05871e-12
ENSG00000113721|5|149493400|149535435|-|42036|7137|PDGFRB|protein_coding	ENSG00000237125|4|174448421|174512475|+|64055|9829|HAND2-AS1|antisense	0.704625	5.9388e-21
ENSG00000113971|3|132276986|132441303|-|164318|13270|NPHP3|protein_coding	ENSG00000237125|4|174448421|174512475|+|64055|9829|HAND2-AS1|antisense	0.418764	6.43235e-07
ENSG00000114200|3|165490692|165555260|-|64569|3082|BCHE|protein_coding	ENSG00000237125|4|174448421|174512475|+|64055|9829|HAND2-AS1|antisense	0.626583	1.19577e-15
ENSG00000114770|3|183637722|183735803|-|98082|11441|ABCC5|protein_coding	ENSG00000237125|4|174448421|174512475|+|64055|9829|HAND2-AS1|antisense	0.457417	3.96248e-08
ENSG00000115226|2|27714750|27718112|-|3363|1982|FNDC4|protein_coding	ENSG00000237125|4|174448421|174512475|+|64055|9829|HAND2-AS1|antisense	0.487995	3.3754e-09
ENSG00000115232|2|182321929|182400914|+|78986|7901|ITGA4|protein_coding	ENSG00000237125|4|174448421|174512475|+|64055|9829|HAND2-AS1|antisense	0.400219	2.17647e-06
ENSG00000115310|2|55199325|55339757|-|140433|6642|RTN4|protein_coding	ENSG00000237125|4|174448421|174512475|+|64055|9829|HAND2-AS1|antisense	0.423305	4.71871e-07
ENSG00000115318|2|74759541|74782817|-|23277|4363|LOXL3|protein_coding	ENSG00000237125|4|174448421|174512475|+|64055|9829|HAND2-AS1|antisense	0.43761	1.72574e-07
ENSG00000115355|2|55514978|55647057|-|132080|14537|CCDC88A|protein_coding	ENSG00000237125|4|174448421|174512475|+|64055|9829|HAND2-AS1|antisense	0.530814	6.9509e-11
ENSG00000115380|2|56093102|56151274|-|58173|4244|EFEMP1|protein_coding	ENSG00000237125|4|174448421|174512475|+|64055|9829|HAND2-AS1|antisense	0.575678	6.34175e-13
ENSG00000115414|2|216225163|216300895|-|75733|17315|FN1|protein_coding	ENSG00000237125|4|174448421|174512475|+|64055|9829|HAND2-AS1|antisense	0.58868	1.41682e-13
ENSG00000115419|2|191745553|191830278|+|84726|9827|GLS|protein_coding	ENSG00000237125|4|174448421|174512475|+|64055|9829|HAND2-AS1|antisense	0.474728	1.01237e-08
ENSG00000115461|2|217536828|217560248|-|23421|6442|IGFBP5|protein_coding	ENSG00000237125|4|174448421|174512475|+|64055|9829|HAND2-AS1|antisense	0.448524	7.76041e-08
ENSG00000115594|2|102681004|102796334|+|115331|7083|IL1R1|protein_coding	ENSG00000237125|4|174448421|174512475|+|64055|9829|HAND2-AS1|antisense	0.479128	7.06909e-09
ENSG00000115602|2|102927962|102968497|+|40536|5746|IL1RL1|protein_coding	ENSG00000237125|4|174448421|174512475|+|64055|9829|HAND2-AS1|antisense	0.539087	3.0783e-11
ENSG00000115604|2|102927989|103015218|+|87230|4336|IL18R1|protein_coding	ENSG00000237125|4|174448421|174512475|+|64055|9829|HAND2-AS1|antisense	0.489367	3.00493e-09
ENSG00000115738|2|8818975|8824583|+|5609|2205|ID2|protein_coding	ENSG00000237125|4|174448421|174512475|+|64055|9829|HAND2-AS1|antisense	0.449269	7.34103e-08
ENSG00000115935|2|175424300|175547644|-|123345|9121|WIPF1|protein_coding	ENSG00000237125|4|174448421|174512475|+|64055|9829|HAND2-AS1|antisense	0.510647	4.62806e-10
ENSG00000116132|1|170631869|170708560|+|76692|8246|PRRX1|protein_coding	ENSG00000237125|4|174448421|174512475|+|64055|9829|HAND2-AS1|antisense	0.59708	5.18982e-14
ENSG00000116194|1|178818840|178840187|-|21348|3403|ANGPTL1|protein_coding	ENSG00000237125|4|174448421|174512475|+|64055|9829|HAND2-AS1|antisense	0.514573	3.23066e-10
ENSG00000116285|1|8064464|8086368|-|21905|4186|ERRFI1|protein_coding	ENSG00000237125|4|174448421|174512475|+|64055|9829|HAND2-AS1|antisense	0.444147	1.07288e-07
ENSG00000116690|1|186265405|186283694|+|18290|5050|PRG4|protein_coding	ENSG00000237125|4|174448421|174512475|+|64055|9829|HAND2-AS1|antisense	0.476617	8.68242e-09
ENSG00000116741|1|192778169|192781403|+|3235|2086|RGS2|protein_coding	ENSG00000237125|4|174448421|174512475|+|64055|9829|HAND2-AS1|antisense	0.493022	2.19898e-09
ENSG00000116774|1|114522063|114524876|+|2814|2265|OLFML3|protein_coding	ENSG00000237125|4|174448421|174512475|+|64055|9829|HAND2-AS1|antisense	0.641848	1.44577e-16
ENSG00000116852|1|200938520|200992828|-|54309|12148|KIF21B|protein_coding	ENSG00000237125|4|174448421|174512475|+|64055|9829|HAND2-AS1|antisense	0.464785	2.23745e-08
ENSG00000116962|1|236139130|236228462|-|89333|5864|NID1|protein_coding	ENSG00000237125|4|174448421|174512475|+|64055|9829|HAND2-AS1|antisense	0.500256	1.17243e-09
ENSG00000116991|1|232533711|232697304|-|163594|7641|SIPA1L2|protein_coding	ENSG00000237125|4|174448421|174512475|+|64055|9829|HAND2-AS1|antisense	0.519934	1.963e-10
ENSG00000117020|1|243651535|244014381|-|362847|7499|AKT3|protein_coding	ENSG00000237125|4|174448421|174512475|+|64055|9829|HAND2-AS1|antisense	0.560158	3.48745e-12
ENSG00000117122|1|17300997|17307330|-|6334|2915|MFAP2|protein_coding	ENSG00000237125|4|174448421|174512475|+|64055|9829|HAND2-AS1|antisense	0.407072	1.39901e-06
ENSG00000117152|1|163038565|163046592|+|8028|4836|RGS4|protein_coding	ENSG00000237125|4|174448421|174512475|+|64055|9829|HAND2-AS1|antisense	0.646178	7.76868e-17
ENSG00000117318|1|23884409|23886285|-|1877|1797|ID3|protein_coding	ENSG00000237125|4|174448421|174512475|+|64055|9829|HAND2-AS1|antisense	0.515569	2.94693e-10
ENSG00000117385|1|43212006|43232755|-|20750|6766|LEPRE1|protein_coding	ENSG00000237125|4|174448421|174512475|+|64055|9829|HAND2-AS1|antisense	0.510273	4.78797e-10
ENSG00000117586|1|173152873|173176452|-|23580|3942|TNFSF4|protein_coding	ENSG00000237125|4|174448421|174512475|+|64055|9829|HAND2-AS1|antisense	0.489135	3.06473e-09
ENSG00000117600|1|99729509|99775146|+|45638|5540|LPPR4|protein_coding	ENSG00000237125|4|174448421|174512475|+|64055|9829|HAND2-AS1|antisense	0.519338	2.07563e-10
ENSG00000117643|1|25943959|26112698|+|168740|9014|MAN1C1|protein_coding	ENSG00000237125|4|174448421|174512475|+|64055|9829|HAND2-AS1|antisense	0.471891	1.27264e-08
ENSG00000118473|1|66999066|67213982|+|214917|10493|SGIP1|protein_coding	ENSG00000237125|4|174448421|174512475|+|64055|9829|HAND2-AS1|antisense	0.450364	6.76371e-08
ENSG00000118495|6|144261437|144385735|-|124299|6178|PLAGL1|protein_coding	ENSG00000237125|4|174448421|174512475|+|64055|9829|HAND2-AS1|antisense	0.45299	5.55066e-08
ENSG00000118515|6|134490384|134639250|-|148867|9992|SGK1|protein_coding	ENSG00000237125|4|174448421|174512475|+|64055|9829|HAND2-AS1|antisense	0.415747	7.88278e-07
ENSG00000118523|6|132269316|132272513|-|3198|2339|CTGF|protein_coding	ENSG00000237125|4|174448421|174512475|+|64055|9829|HAND2-AS1|antisense	0.517635	2.43328e-10
ENSG00000118762|4|88928820|88998929|+|70110|5498|PKD2|protein_coding	ENSG00000237125|4|174448421|174512475|+|64055|9829|HAND2-AS1|antisense	0.594513	7.07572e-14
ENSG00000118971|12|4382938|4414516|+|31579|7157|CCND2|protein_coding	ENSG00000237125|4|174448421|174512475|+|64055|9829|HAND2-AS1|antisense	0.456708	4.1835e-08
ENSG00000118985|5|95220802|95297775|-|76974|7246|ELL2|protein_coding	ENSG00000237125|4|174448421|174512475|+|64055|9829|HAND2-AS1|antisense	0.454712	4.87135e-08
ENSG00000119042|2|200134223|200335989|-|201767|10958|SATB2|protein_coding	ENSG00000237125|4|174448421|174512475|+|64055|9829|HAND2-AS1|antisense	0.404621	1.64042e-06
ENSG00000119630|14|75408537|75422487|-|13951|5962|PGF|protein_coding	ENSG00000237125|4|174448421|174512475|+|64055|9829|HAND2-AS1|antisense	0.419389	6.16544e-07
ENSG00000119681|14|74964873|75079306|-|114434|9310|LTBP2|protein_coding	ENSG00000237125|4|174448421|174512475|+|64055|9829|HAND2-AS1|antisense	0.522639	1.52169e-10
ENSG00000119699|14|76424442|76449334|-|24893|4914|TGFB3|protein_coding	ENSG00000237125|4|174448421|174512475|+|64055|9829|HAND2-AS1|antisense	0.585147	2.14312e-13
ENSG00000119714|14|91698876|91720269|-|21394|3278|GPR68|protein_coding	ENSG00000237125|4|174448421|174512475|+|64055|9829|HAND2-AS1|antisense	0.440921	1.35818e-07
ENSG00000119865|2|68511303|68547183|-|35881|3548|CNRIP1|protein_coding	ENSG00000237125|4|174448421|174512475|+|64055|9829|HAND2-AS1|antisense	0.694474	3.6226e-20
ENSG00000119919|10|101292690|101296278|+|3589|2094|NKX2-3|protein_coding	ENSG00000237125|4|174448421|174512475|+|64055|9829|HAND2-AS1|antisense	0.450592	6.64905e-08
ENSG00000120129|5|172195093|172198198|-|3106|2019|DUSP1|protein_coding	ENSG00000237125|4|174448421|174512475|+|64055|9829|HAND2-AS1|antisense	0.402955	1.82653e-06
ENSG00000120156|9|27109139|27230173|+|121035|4768|TEK|protein_coding	ENSG00000237125|4|174448421|174512475|+|64055|9829|HAND2-AS1|antisense	0.461109	2.98073e-08
ENSG00000120279|6|153019030|153045702|+|26673|3030|MYCT1|protein_coding	ENSG00000237125|4|174448421|174512475|+|64055|9829|HAND2-AS1|antisense	0.557991	4.39408e-12
ENSG00000120332|1|175036994|175117202|+|80209|5008|TNN|protein_coding	ENSG00000237125|4|174448421|174512475|+|64055|9829|HAND2-AS1|antisense	0.422031	5.14952e-07
ENSG00000120594|10|20105168|20578785|+|473618|12567|PLXDC2|protein_coding	ENSG00000237125|4|174448421|174512475|+|64055|9829|HAND2-AS1|antisense	0.503024	9.18065e-10
ENSG00000120658|13|43787654|44361044|-|573391|3518|ENOX1|protein_coding	ENSG00000237125|4|174448421|174512475|+|64055|9829|HAND2-AS1|antisense	0.607491	1.4344e-14
ENSG00000120708|5|135364584|135399507|+|34924|7835|TGFBI|protein_coding	ENSG00000237125|4|174448421|174512475|+|64055|9829|HAND2-AS1|antisense	0.542202	2.25215e-11
ENSG00000120820|12|104382762|104457961|-|75200|3271|GLT8D2|protein_coding	ENSG00000237125|4|174448421|174512475|+|64055|9829|HAND2-AS1|antisense	0.620819	2.57744e-15
ENSG00000120833|12|93963590|93977263|+|13674|6776|SOCS2|protein_coding	ENSG00000237125|4|174448421|174512475|+|64055|9829|HAND2-AS1|antisense	0.460155	3.20922e-08
ENSG00000120907|8|26605667|26724790|-|119124|5848|ADRA1A|protein_coding	ENSG00000237125|4|174448421|174512475|+|64055|9829|HAND2-AS1|antisense	0.448451	7.80278e-08
ENSG00000120910|8|22298332|22398652|+|100321|2896|PPP3CC|protein_coding	ENSG00000237125|4|174448421|174512475|+|64055|9829|HAND2-AS1|antisense	0.440021	1.44986e-07
ENSG00000121210|4|154387498|154557863|+|170366|6393|KIAA0922|protein_coding	ENSG00000237125|4|174448421|174512475|+|64055|9829|HAND2-AS1|antisense	0.433266	2.35371e-07
ENSG00000121281|16|50280048|50352046|+|71999|8630|ADCY7|protein_coding	ENSG00000237125|4|174448421|174512475|+|64055|9829|HAND2-AS1|antisense	0.443444	1.12966e-07
ENSG00000121297|19|31765851|31840453|-|74603|5817|TSHZ3|protein_coding	ENSG00000237125|4|174448421|174512475|+|64055|9829|HAND2-AS1|antisense	0.591384	1.02871e-13
ENSG00000121361|12|21917889|21928515|-|10627|2484|KCNJ8|protein_coding	ENSG00000237125|4|174448421|174512475|+|64055|9829|HAND2-AS1|antisense	0.512897	3.76858e-10
ENSG00000121440|3|73431584|73674091|-|242508|6136|PDZRN3|protein_coding	ENSG00000237125|4|174448421|174512475|+|64055|9829|HAND2-AS1|antisense	0.540272	2.73418e-11
ENSG00000121690|11|33037410|33055128|+|17719|3326|DEPDC7|protein_coding	ENSG00000237125|4|174448421|174512475|+|64055|9829|HAND2-AS1|antisense	0.514575	3.2302e-10
ENSG00000121904|1|33979609|34631443|-|651835|18147|CSMD2|protein_coding	ENSG00000237125|4|174448421|174512475|+|64055|9829|HAND2-AS1|antisense	0.401294	2.032e-06
ENSG00000122121|X|128872950|128903514|+|30565|3500|XPNPEP2|protein_coding	ENSG00000237125|4|174448421|174512475|+|64055|9829|HAND2-AS1|antisense	0.556796	4.98743e-12
ENSG00000122420|1|78769568|79005434|+|235867|4714|PTGFR|protein_coding	ENSG00000237125|4|174448421|174512475|+|64055|9829|HAND2-AS1|antisense	0.681063	3.53176e-19
ENSG00000122591|7|22980878|23053749|-|72872|6913|FAM126A|protein_coding	ENSG00000237125|4|174448421|174512475|+|64055|9829|HAND2-AS1|antisense	0.533213	5.50105e-11
ENSG00000122641|7|41724712|41742706|-|17995|7532|INHBA|protein_coding	ENSG00000237125|4|174448421|174512475|+|64055|9829|HAND2-AS1|antisense	0.587051	1.71586e-13
ENSG00000122691|7|19060614|19157295|-|96682|2033|TWIST1|protein_coding	ENSG00000237125|4|174448421|174512475|+|64055|9829|HAND2-AS1|antisense	0.534257	4.96573e-11
ENSG00000122707|9|36036430|36124448|+|88019|6045|RECK|protein_coding	ENSG00000237125|4|174448421|174512475|+|64055|9829|HAND2-AS1|antisense	0.619454	3.08449e-15
ENSG00000122786|7|134429003|134655479|+|226477|9930|CALD1|protein_coding	ENSG00000237125|4|174448421|174512475|+|64055|9829|HAND2-AS1|antisense	0.601708	2.94703e-14
ENSG00000122824|X|51075083|51080377|+|5295|2054|NUDT10|protein_coding	ENSG00000237125|4|174448421|174512475|+|64055|9829|HAND2-AS1|antisense	0.620186	2.80148e-15
ENSG00000122861|10|75668935|75677255|+|8321|2950|PLAU|protein_coding	ENSG00000237125|4|174448421|174512475|+|64055|9829|HAND2-AS1|antisense	0.512916	3.76218e-10
ENSG00000122870|10|60272900|60591195|+|318296|6567|BICC1|protein_coding	ENSG00000237125|4|174448421|174512475|+|64055|9829|HAND2-AS1|antisense	0.697868	1.99581e-20
ENSG00000122877|10|64571756|64679660|-|107905|3689|EGR2|protein_coding	ENSG00000237125|4|174448421|174512475|+|64055|9829|HAND2-AS1|antisense	0.41669	7.39856e-07
ENSG00000123342|12|56229217|56236750|-|7534|4672|MMP19|protein_coding	ENSG00000237125|4|174448421|174512475|+|64055|9829|HAND2-AS1|antisense	0.723217	1.75987e-22
ENSG00000123358|12|52416616|52453291|+|36676|7290|NR4A1|protein_coding	ENSG00000237125|4|174448421|174512475|+|64055|9829|HAND2-AS1|antisense	0.404245	1.68078e-06
ENSG00000123360|12|54943134|54973023|+|29890|7457|PDE1B|protein_coding	ENSG00000237125|4|174448421|174512475|+|64055|9829|HAND2-AS1|antisense	0.579082	4.31096e-13
ENSG00000123384|12|57522276|57607134|+|84859|20839|LRP1|protein_coding	ENSG00000237125|4|174448421|174512475|+|64055|9829|HAND2-AS1|antisense	0.637593	2.63638e-16
ENSG00000123500|6|116440086|116479910|-|39825|3816|COL10A1|protein_coding	ENSG00000237125|4|174448421|174512475|+|64055|9829|HAND2-AS1|antisense	0.500277	1.17023e-09
ENSG00000123572|X|105066536|105202602|+|136067|8466|NRK|protein_coding	ENSG00000237125|4|174448421|174512475|+|64055|9829|HAND2-AS1|antisense	0.631164	6.42187e-16
ENSG00000123610|2|152214106|152236560|+|22455|1577|TNFAIP6|protein_coding	ENSG00000237125|4|174448421|174512475|+|64055|9829|HAND2-AS1|antisense	0.417597	6.96037e-07
ENSG00000123685|1|212859760|212873327|-|13568|2713|BATF3|protein_coding	ENSG00000237125|4|174448421|174512475|+|64055|9829|HAND2-AS1|antisense	0.411843	1.02245e-06
ENSG00000123989|2|220403669|220408509|-|4841|3354|CHPF|protein_coding	ENSG00000237125|4|174448421|174512475|+|64055|9829|HAND2-AS1|antisense	0.420421	5.74792e-07
ENSG00000124019|2|225243415|225266802|-|23388|3541|FAM124B|protein_coding	ENSG00000237125|4|174448421|174512475|+|64055|9829|HAND2-AS1|antisense	0.42604	3.90716e-07
ENSG00000124067|16|67977377|68003504|-|26128|8298|SLC12A4|protein_coding	ENSG00000237125|4|174448421|174512475|+|64055|9829|HAND2-AS1|antisense	0.405554	1.54417e-06
ENSG00000124181|20|39765600|39811629|+|46030|7164|PLCG1|protein_coding	ENSG00000237125|4|174448421|174512475|+|64055|9829|HAND2-AS1|antisense	0.408563	1.26908e-06
ENSG00000124203|20|57766075|57834168|+|68094|9404|ZNF831|protein_coding	ENSG00000237125|4|174448421|174512475|+|64055|9829|HAND2-AS1|antisense	0.414211	8.73576e-07
ENSG00000124212|20|48120411|48184683|-|64273|5579|PTGIS|protein_coding	ENSG00000237125|4|174448421|174512475|+|64055|9829|HAND2-AS1|antisense	0.776631	1.16e-27
ENSG00000124216|20|48599536|48605423|+|5888|1686|SNAI1|protein_coding	ENSG00000237125|4|174448421|174512475|+|64055|9829|HAND2-AS1|antisense	0.433969	2.23902e-07
ENSG00000124225|20|56223448|56286592|-|63145|5619|PMEPA1|protein_coding	ENSG00000237125|4|174448421|174512475|+|64055|9829|HAND2-AS1|antisense	0.502483	9.63138e-10
ENSG00000124491|6|6144318|6321246|-|176929|4690|F13A1|protein_coding	ENSG00000237125|4|174448421|174512475|+|64055|9829|HAND2-AS1|antisense	0.499074	1.30061e-09
ENSG00000124762|6|36644305|36655116|+|10812|2985|CDKN1A|protein_coding	ENSG00000237125|4|174448421|174512475|+|64055|9829|HAND2-AS1|antisense	0.431249	2.71462e-07
ENSG00000124788|6|16299343|16761722|-|462380|16487|ATXN1|protein_coding	ENSG00000237125|4|174448421|174512475|+|64055|9829|HAND2-AS1|antisense	0.427582	3.51019e-07
ENSG00000124813|6|45295894|45632086|+|336193|8191|RUNX2|protein_coding	ENSG00000237125|4|174448421|174512475|+|64055|9829|HAND2-AS1|antisense	0.416484	7.50203e-07
ENSG00000125378|14|54416454|54425479|-|9026|3082|BMP4|protein_coding	ENSG00000237125|4|174448421|174512475|+|64055|9829|HAND2-AS1|antisense	0.49417	1.99197e-09
ENSG00000125430|17|14204400|14252721|+|48322|5367|HS3ST3B1|protein_coding	ENSG00000237125|4|174448421|174512475|+|64055|9829|HAND2-AS1|antisense	0.465086	2.18506e-08
ENSG00000125675|X|122318006|122624766|+|306761|6883|GRIA3|protein_coding	ENSG00000237125|4|174448421|174512475|+|64055|9829|HAND2-AS1|antisense	0.415457	8.03718e-07
ENSG00000125810|20|23059986|23066977|-|6992|6708|CD93|protein_coding	ENSG00000237125|4|174448421|174512475|+|64055|9829|HAND2-AS1|antisense	0.440655	1.38463e-07
ENSG00000125845|20|6748311|6760927|+|12617|3601|BMP2|protein_coding	ENSG00000237125|4|174448421|174512475|+|64055|9829|HAND2-AS1|antisense	0.469587	1.53026e-08
ENSG00000125872|20|6021424|6034695|-|13272|2692|LRRN4|protein_coding	ENSG00000237125|4|174448421|174512475|+|64055|9829|HAND2-AS1|antisense	0.523309	1.42813e-10
ENSG00000125879|20|16729003|16750707|+|21705|2198|OTOR|protein_coding	ENSG00000237125|4|174448421|174512475|+|64055|9829|HAND2-AS1|antisense	0.410037	1.15196e-06
ENSG00000126562|17|40932696|40948954|+|16259|5089|WNK4|protein_coding	ENSG00000237125|4|174448421|174512475|+|64055|9829|HAND2-AS1|antisense	0.402935	1.82885e-06
ENSG00000126603|16|4364762|4389598|+|24837|4469|GLIS2|protein_coding	ENSG00000237125|4|174448421|174512475|+|64055|9829|HAND2-AS1|antisense	0.422572	4.96227e-07
ENSG00000126785|14|63670832|63759937|+|89106|3793|RHOJ|protein_coding	ENSG00000237125|4|174448421|174512475|+|64055|9829|HAND2-AS1|antisense	0.484597	4.49218e-09
ENSG00000126860|17|29644578|29648902|-|4325|2071|EVI2A|protein_coding	ENSG00000237125|4|174448421|174512475|+|64055|9829|HAND2-AS1|antisense	0.444563	1.04054e-07
ENSG00000127083|9|95176527|95186743|-|10217|2449|OMD|protein_coding	ENSG00000237125|4|174448421|174512475|+|64055|9829|HAND2-AS1|antisense	0.632989	4.99792e-16
ENSG00000127152|14|99635624|99737861|-|102238|7855|BCL11B|protein_coding	ENSG00000237125|4|174448421|174512475|+|64055|9829|HAND2-AS1|antisense	0.400371	2.15541e-06
ENSG00000127329|12|70910630|71031220|-|120591|13562|PTPRB|protein_coding	ENSG00000237125|4|174448421|174512475|+|64055|9829|HAND2-AS1|antisense	0.455715	4.51308e-08
ENSG00000127377|7|151125921|151137899|-|11979|2716|CRYGN|protein_coding	ENSG00000237125|4|174448421|174512475|+|64055|9829|HAND2-AS1|antisense	0.455195	4.69545e-08
ENSG00000127472|1|20354672|20417683|+|63012|2607|PLA2G5|protein_coding	ENSG00000237125|4|174448421|174512475|+|64055|9829|HAND2-AS1|antisense	0.467686	1.77982e-08
ENSG00000127507|19|14843205|14889353|-|46149|8622|EMR2|protein_coding	ENSG00000237125|4|174448421|174512475|+|64055|9829|HAND2-AS1|antisense	0.43055	2.85164e-07
ENSG00000127528|19|16435628|16438685|+|3058|2018|KLF2|protein_coding	ENSG00000237125|4|174448421|174512475|+|64055|9829|HAND2-AS1|antisense	0.622542	2.05224e-15
ENSG00000127920|7|93551011|93557922|+|6912|3055|GNG11|protein_coding	ENSG00000237125|4|174448421|174512475|+|64055|9829|HAND2-AS1|antisense	0.462673	2.63922e-08
ENSG00000128052|4|55944644|55991756|-|47113|6259|KDR|protein_coding	ENSG00000237125|4|174448421|174512475|+|64055|9829|HAND2-AS1|antisense	0.462314	2.71411e-08
ENSG00000128271|22|24813847|24838328|+|24482|4193|ADORA2A|protein_coding	ENSG00000237125|4|174448421|174512475|+|64055|9829|HAND2-AS1|antisense	0.477764	7.90608e-09
ENSG00000128285|22|41074754|41078818|+|4065|2961|MCHR1|protein_coding	ENSG00000237125|4|174448421|174512475|+|64055|9829|HAND2-AS1|antisense	0.412654	9.68946e-07
ENSG00000128512|7|111366166|111846466|-|480301|11351|DOCK4|protein_coding	ENSG00000237125|4|174448421|174512475|+|64055|9829|HAND2-AS1|antisense	0.421739	5.25369e-07
ENSG00000128573|7|113726382|114333827|+|607446|15782|FOXP2|protein_coding	ENSG00000237125|4|174448421|174512475|+|64055|9829|HAND2-AS1|antisense	0.499939	1.20549e-09
ENSG00000128591|7|128470431|128499328|+|28898|9280|FLNC|protein_coding	ENSG00000237125|4|174448421|174512475|+|64055|9829|HAND2-AS1|antisense	0.488843	3.14165e-09
ENSG00000128641|2|192109911|192290115|+|180205|9527|MYO1B|protein_coding	ENSG00000237125|4|174448421|174512475|+|64055|9829|HAND2-AS1|antisense	0.46623	1.99691e-08
ENSG00000128815|10|49892921|50191001|+|298081|13692|WDFY4|protein_coding	ENSG00000237125|4|174448421|174512475|+|64055|9829|HAND2-AS1|antisense	0.466848	1.90186e-08
ENSG00000128881|15|43030932|43213007|-|182076|11642|TTBK2|protein_coding	ENSG00000237125|4|174448421|174512475|+|64055|9829|HAND2-AS1|antisense	0.475681	9.3699e-09
ENSG00000129009|15|74466012|74469213|+|3202|2671|ISLR|protein_coding	ENSG00000237125|4|174448421|174512475|+|64055|9829|HAND2-AS1|antisense	0.521033	1.7705e-10
ENSG00000129038|15|74218330|74244478|+|26149|3637|LOXL1|protein_coding	ENSG00000237125|4|174448421|174512475|+|64055|9829|HAND2-AS1|antisense	0.636245	3.1829e-16
ENSG00000129048|3|132316081|132337811|+|21731|2273|ACKR4|protein_coding	ENSG00000237125|4|174448421|174512475|+|64055|9829|HAND2-AS1|antisense	0.459963	3.25725e-08
ENSG00000129116|4|169418217|169849608|+|431392|10114|PALLD|protein_coding	ENSG00000237125|4|174448421|174512475|+|64055|9829|HAND2-AS1|antisense	0.52438	1.29008e-10
ENSG00000129596|5|115140430|115152651|-|12222|2189|CDO1|protein_coding	ENSG00000237125|4|174448421|174512475|+|64055|9829|HAND2-AS1|antisense	0.415234	8.15833e-07
ENSG00000129675|X|135747706|135864247|-|116542|6564|ARHGEF6|protein_coding	ENSG00000237125|4|174448421|174512475|+|64055|9829|HAND2-AS1|antisense	0.48351	4.91892e-09
ENSG00000129993|16|88941266|89043612|-|102347|5972|CBFA2T3|protein_coding	ENSG00000237125|4|174448421|174512475|+|64055|9829|HAND2-AS1|antisense	0.426556	3.76959e-07
ENSG00000130032|X|150863596|150874396|+|10801|6364|PRRG3|protein_coding	ENSG00000237125|4|174448421|174512475|+|64055|9829|HAND2-AS1|antisense	0.547406	1.32666e-11
ENSG00000130052|X|67867508|67945684|+|78177|5558|STARD8|protein_coding	ENSG00000237125|4|174448421|174512475|+|64055|9829|HAND2-AS1|antisense	0.606023	1.7245e-14
ENSG00000130176|19|11649532|11661138|+|11607|2939|CNN1|protein_coding	ENSG00000237125|4|174448421|174512475|+|64055|9829|HAND2-AS1|antisense	0.552507	7.82699e-12
ENSG00000130201|19|45715879|45737469|-|21591|1725|EXOC3L2|protein_coding	ENSG00000237125|4|174448421|174512475|+|64055|9829|HAND2-AS1|antisense	0.400614	2.12229e-06
ENSG00000130224|X|114345185|114468635|-|123451|4923|LRCH2|protein_coding	ENSG00000237125|4|174448421|174512475|+|64055|9829|HAND2-AS1|antisense	0.559706	3.66048e-12
ENSG00000130270|19|1782074|1812275|-|30202|7011|ATP8B3|protein_coding	ENSG00000237125|4|174448421|174512475|+|64055|9829|HAND2-AS1|antisense	0.517938	2.36552e-10
ENSG00000130340|6|158244296|158366109|+|121814|4198|SNX9|protein_coding	ENSG00000237125|4|174448421|174512475|+|64055|9829|HAND2-AS1|antisense	0.403505	1.76292e-06
ENSG00000130635|9|137533620|137736686|+|203067|11186|COL5A1|protein_coding	ENSG00000237125|4|174448421|174512475|+|64055|9829|HAND2-AS1|antisense	0.662595	6.71271e-18
ENSG00000130700|20|61038553|61051026|-|12474|2595|GATA5|protein_coding	ENSG00000237125|4|174448421|174512475|+|64055|9829|HAND2-AS1|antisense	0.453781	5.22797e-08
ENSG00000131018|6|152442819|152958936|-|516118|45649|SYNE1|protein_coding	ENSG00000237125|4|174448421|174512475|+|64055|9829|HAND2-AS1|antisense	0.61992	2.90127e-15
ENSG00000131080|X|65815479|65859108|-|43630|3557|EDA2R|protein_coding	ENSG00000237125|4|174448421|174512475|+|64055|9829|HAND2-AS1|antisense	0.542831	2.11367e-11
ENSG00000131386|3|16216156|16273499|+|57344|5676|GALNT15|protein_coding	ENSG00000237125|4|174448421|174512475|+|64055|9829|HAND2-AS1|antisense	0.599553	3.83996e-14
ENSG00000131409|19|51020149|51071302|-|51154|3121|LRRC4B|protein_coding	ENSG00000237125|4|174448421|174512475|+|64055|9829|HAND2-AS1|antisense	0.437978	1.68059e-07
ENSG00000131459|5|179727690|179780387|-|52698|4780|GFPT2|protein_coding	ENSG00000237125|4|174448421|174512475|+|64055|9829|HAND2-AS1|antisense	0.552586	7.76307e-12
ENSG00000131471|17|41003201|41010147|+|6947|4490|AOC3|protein_coding	ENSG00000237125|4|174448421|174512475|+|64055|9829|HAND2-AS1|antisense	0.613179	6.96264e-15
ENSG00000131477|17|40910465|40915059|+|4595|1148|RAMP2|protein_coding	ENSG00000237125|4|174448421|174512475|+|64055|9829|HAND2-AS1|antisense	0.4235	4.6562e-07
ENSG00000131634|16|1578689|1605581|+|26893|2047|TMEM204|protein_coding	ENSG00000237125|4|174448421|174512475|+|64055|9829|HAND2-AS1|antisense	0.571985	9.59108e-13
ENSG00000131668|9|96713905|96717654|-|3750|1776|BARX1|protein_coding	ENSG00000237125|4|174448421|174512475|+|64055|9829|HAND2-AS1|antisense	0.478899	7.20348e-09
ENSG00000132000|19|14042000|14064204|-|22205|4168|PODNL1|protein_coding	ENSG00000237125|4|174448421|174512475|+|64055|9829|HAND2-AS1|antisense	0.440175	1.4338e-07
ENSG00000132031|2|20191872|20212455|-|20584|3118|MATN3|protein_coding	ENSG00000237125|4|174448421|174512475|+|64055|9829|HAND2-AS1|antisense	0.55059	9.55362e-12
ENSG00000132334|10|129705325|129884119|+|178795|11299|PTPRE|protein_coding	ENSG00000237125|4|174448421|174512475|+|64055|9829|HAND2-AS1|antisense	0.50788	5.94572e-10
ENSG00000132386|17|1665253|1680868|+|15616|3069|SERPINF1|protein_coding	ENSG00000237125|4|174448421|174512475|+|64055|9829|HAND2-AS1|antisense	0.646732	7.16917e-17
ENSG00000132535|17|7093209|7123021|-|29813|5746|DLG4|protein_coding	ENSG00000237125|4|174448421|174512475|+|64055|9829|HAND2-AS1|antisense	0.483588	4.88677e-09
ENSG00000132622|20|3713314|3733758|+|20445|3173|HSPA12B|protein_coding	ENSG00000237125|4|174448421|174512475|+|64055|9829|HAND2-AS1|antisense	0.51003	4.89473e-10
ENSG00000133030|17|16945859|17120993|+|175135|18105|MPRIP|protein_coding	ENSG00000237125|4|174448421|174512475|+|64055|9829|HAND2-AS1|antisense	0.411108	1.07345e-06
ENSG00000133083|13|36345478|36705443|-|359966|11609|DCLK1|protein_coding	ENSG00000237125|4|174448421|174512475|+|64055|9829|HAND2-AS1|antisense	0.564267	2.24004e-12
ENSG00000133107|13|38210773|38444562|-|233790|4205|TRPC4|protein_coding	ENSG00000237125|4|174448421|174512475|+|64055|9829|HAND2-AS1|antisense	0.466211	1.9999e-08
ENSG00000133110|13|38136720|38172981|-|36262|5464|POSTN|protein_coding	ENSG00000237125|4|174448421|174512475|+|64055|9829|HAND2-AS1|antisense	0.498404	1.37916e-09
ENSG00000133135|X|105937024|106040223|+|103200|3432|RNF128|protein_coding	ENSG00000237125|4|174448421|174512475|+|64055|9829|HAND2-AS1|antisense	0.436431	1.87819e-07
ENSG00000133138|X|106045910|106119375|+|73466|9503|TBC1D8B|protein_coding	ENSG00000237125|4|174448421|174512475|+|64055|9829|HAND2-AS1|antisense	0.467782	1.76641e-08
ENSG00000133466|22|37576207|37595425|-|19219|7143|C1QTNF6|protein_coding	ENSG00000237125|4|174448421|174512475|+|64055|9829|HAND2-AS1|antisense	0.608994	1.18661e-14
ENSG00000133816|11|12115543|12285334|+|169792|15819|MICAL2|protein_coding	ENSG00000237125|4|174448421|174512475|+|64055|9829|HAND2-AS1|antisense	0.490548	2.71771e-09
ENSG00000134013|8|23154702|23282841|-|128140|5707|LOXL2|protein_coding	ENSG00000237125|4|174448421|174512475|+|64055|9829|HAND2-AS1|antisense	0.479953	6.60522e-09
ENSG00000134030|18|46065417|46389588|+|324172|8100|CTIF|protein_coding	ENSG00000237125|4|174448421|174512475|+|64055|9829|HAND2-AS1|antisense	0.495701	1.74501e-09
ENSG00000134201|1|110254864|110318050|+|63187|6026|GSTM5|protein_coding	ENSG00000237125|4|174448421|174512475|+|64055|9829|HAND2-AS1|antisense	0.485525	4.15597e-09
ENSG00000134369|1|201592411|201796102|+|203692|22056|NAV1|protein_coding	ENSG00000237125|4|174448421|174512475|+|64055|9829|HAND2-AS1|antisense	0.520238	1.90777e-10
ENSG00000134668|1|32256023|32281652|-|25630|7085|SPOCD1|protein_coding	ENSG00000237125|4|174448421|174512475|+|64055|9829|HAND2-AS1|antisense	0.414161	8.76451e-07
ENSG00000134817|11|57001051|57004709|-|3659|3659|APLNR|protein_coding	ENSG00000237125|4|174448421|174512475|+|64055|9829|HAND2-AS1|antisense	0.485397	4.20077e-09
ENSG00000134853|4|55095264|55164414|+|69151|9732|PDGFRA|protein_coding	ENSG00000237125|4|174448421|174512475|+|64055|9829|HAND2-AS1|antisense	0.704168	6.45352e-21
ENSG00000134871|13|110958159|111165374|+|207216|7885|COL4A2|protein_coding	ENSG00000237125|4|174448421|174512475|+|64055|9829|HAND2-AS1|antisense	0.425425	4.07712e-07
ENSG00000134874|13|96230457|96296957|-|66501|8469|DZIP1|protein_coding	ENSG00000237125|4|174448421|174512475|+|64055|9829|HAND2-AS1|antisense	0.454922	4.79414e-08
ENSG00000134901|13|103436631|103451357|-|14727|2367|KDELC1|protein_coding	ENSG00000237125|4|174448421|174512475|+|64055|9829|HAND2-AS1|antisense	0.494268	1.9753e-09
ENSG00000134954|11|128328656|128457453|-|128798|7153|ETS1|protein_coding	ENSG00000237125|4|174448421|174512475|+|64055|9829|HAND2-AS1|antisense	0.445611	9.63228e-08
ENSG00000135048|9|74298282|74431606|-|133325|9625|TMEM2|protein_coding	ENSG00000237125|4|174448421|174512475|+|64055|9829|HAND2-AS1|antisense	0.491649	2.47365e-09
ENSG00000135074|5|156822542|157002783|-|180242|7710|ADAM19|protein_coding	ENSG00000237125|4|174448421|174512475|+|64055|9829|HAND2-AS1|antisense	0.564301	2.23169e-12
ENSG00000135218|7|79998891|80308593|+|309703|9988|CD36|protein_coding	ENSG00000237125|4|174448421|174512475|+|64055|9829|HAND2-AS1|antisense	0.641613	1.49483e-16
ENSG00000135272|7|114562209|114659256|+|97048|5252|MDFIC|protein_coding	ENSG00000237125|4|174448421|174512475|+|64055|9829|HAND2-AS1|antisense	0.426709	3.72995e-07
ENSG00000135298|6|69345259|70099403|+|754145|6579|BAI3|protein_coding	ENSG00000237125|4|174448421|174512475|+|64055|9829|HAND2-AS1|antisense	0.571343	1.03012e-12
ENSG00000135318|6|86159809|86205500|+|45692|4017|NT5E|protein_coding	ENSG00000237125|4|174448421|174512475|+|64055|9829|HAND2-AS1|antisense	0.433949	2.24229e-07
ENSG00000135502|12|58013310|58019934|+|6625|4276|SLC26A10|protein_coding	ENSG00000237125|4|174448421|174512475|+|64055|9829|HAND2-AS1|antisense	0.496328	1.65269e-09
ENSG00000135596|6|109765265|109787171|-|21907|7056|MICAL1|protein_coding	ENSG00000237125|4|174448421|174512475|+|64055|9829|HAND2-AS1|antisense	0.468981	1.60597e-08
ENSG00000135709|16|85061375|85127836|+|66462|8819|KIAA0513|protein_coding	ENSG00000237125|4|174448421|174512475|+|64055|9829|HAND2-AS1|antisense	0.48063	6.24668e-09
ENSG00000135828|1|182542769|182558391|-|15623|6128|RNASEL|protein_coding	ENSG00000237125|4|174448421|174512475|+|64055|9829|HAND2-AS1|antisense	0.457401	3.96735e-08
ENSG00000135835|1|180882290|180920750|+|38461|10195|KIAA1614|protein_coding	ENSG00000237125|4|174448421|174512475|+|64055|9829|HAND2-AS1|antisense	0.511991	4.09429e-10
ENSG00000135905|2|225629807|225907162|-|277356|11065|DOCK10|protein_coding	ENSG00000237125|4|174448421|174512475|+|64055|9829|HAND2-AS1|antisense	0.476519	8.75193e-09
ENSG00000136040|12|94542499|94701451|+|158953|9887|PLXNC1|protein_coding	ENSG00000237125|4|174448421|174512475|+|64055|9829|HAND2-AS1|antisense	0.520838	1.80336e-10
ENSG00000136111|13|75858808|76056250|-|197443|6651|TBC1D4|protein_coding	ENSG00000237125|4|174448421|174512475|+|64055|9829|HAND2-AS1|antisense	0.402843	1.83968e-06
ENSG00000136114|13|52951305|52980629|-|29325|3345|THSD1|protein_coding	ENSG00000237125|4|174448421|174512475|+|64055|9829|HAND2-AS1|antisense	0.46433	2.31873e-08
ENSG00000136244|7|22765503|22771621|+|6119|2711|IL6|protein_coding	ENSG00000237125|4|174448421|174512475|+|64055|9829|HAND2-AS1|antisense	0.405665	1.5331e-06
ENSG00000136295|7|2671585|2704436|+|32852|6129|TTYH3|protein_coding	ENSG00000237125|4|174448421|174512475|+|64055|9829|HAND2-AS1|antisense	0.410664	1.10531e-06
ENSG00000136305|14|24774302|24780636|-|6335|3198|CIDEB|protein_coding	ENSG00000237125|4|174448421|174512475|+|64055|9829|HAND2-AS1|antisense	0.414914	8.33465e-07
ENSG00000136378|15|79051545|79103773|-|52229|7730|ADAMTS7|protein_coding	ENSG00000237125|4|174448421|174512475|+|64055|9829|HAND2-AS1|antisense	0.558968	3.96031e-12
ENSG00000136531|2|166095912|166248818|+|152907|12338|SCN2A|protein_coding	ENSG00000237125|4|174448421|174512475|+|64055|9829|HAND2-AS1|antisense	0.466776	1.91265e-08
ENSG00000136542|2|158114110|158170723|+|56614|6818|GALNT5|protein_coding	ENSG00000237125|4|174448421|174512475|+|64055|9829|HAND2-AS1|antisense	0.557138	4.81046e-12
ENSG00000136546|2|167260083|167350757|-|90675|8191|SCN7A|protein_coding	ENSG00000237125|4|174448421|174512475|+|64055|9829|HAND2-AS1|antisense	0.484629	4.4799e-09
ENSG00000136630|1|221051699|221058401|+|6703|4144|HLX|protein_coding	ENSG00000237125|4|174448421|174512475|+|64055|9829|HAND2-AS1|antisense	0.488085	3.34998e-09
ENSG00000136859|9|129849611|129885162|-|35552|3889|ANGPTL2|protein_coding	ENSG00000237125|4|174448421|174512475|+|64055|9829|HAND2-AS1|antisense	0.513954	3.42018e-10
ENSG00000136869|9|120466610|120479149|+|12540|5256|TLR4|protein_coding	ENSG00000237125|4|174448421|174512475|+|64055|9829|HAND2-AS1|antisense	0.423377	4.69558e-07
ENSG00000137077|9|34709002|34710121|-|1120|924|CCL21|protein_coding	ENSG00000237125|4|174448421|174512475|+|64055|9829|HAND2-AS1|antisense	0.474095	1.0656e-08
ENSG00000137267|6|3153903|3157760|-|3858|1727|TUBB2A|protein_coding	ENSG00000237125|4|174448421|174512475|+|64055|9829|HAND2-AS1|antisense	0.446922	8.74198e-08
ENSG00000137273|6|1390069|1395832|+|5764|2187|FOXF2|protein_coding	ENSG00000237125|4|174448421|174512475|+|64055|9829|HAND2-AS1|antisense	0.423684	4.5974e-07
ENSG00000137501|11|85405267|85522184|-|116918|11248|SYTL2|protein_coding	ENSG00000237125|4|174448421|174512475|+|64055|9829|HAND2-AS1|antisense	0.540612	2.64248e-11
ENSG00000137502|11|82684175|82782965|-|98791|11701|RAB30|protein_coding	ENSG00000237125|4|174448421|174512475|+|64055|9829|HAND2-AS1|antisense	0.42701	3.65261e-07
ENSG00000137573|8|70378859|70573150|+|194292|9404|SULF1|protein_coding	ENSG00000237125|4|174448421|174512475|+|64055|9829|HAND2-AS1|antisense	0.413147	9.37735e-07
ENSG00000137672|11|101322295|101743293|-|420999|5537|TRPC6|protein_coding	ENSG00000237125|4|174448421|174512475|+|64055|9829|HAND2-AS1|antisense	0.54446	1.79206e-11
ENSG00000137745|11|102813724|102826463|-|12740|2834|MMP13|protein_coding	ENSG00000237125|4|174448421|174512475|+|64055|9829|HAND2-AS1|antisense	0.475745	9.32153e-09
ENSG00000137801|15|39873280|39891667|+|18388|10870|THBS1|protein_coding	ENSG00000237125|4|174448421|174512475|+|64055|9829|HAND2-AS1|antisense	0.633982	4.35765e-16
ENSG00000137809|15|68594050|68724501|-|130452|5685|ITGA11|protein_coding	ENSG00000237125|4|174448421|174512475|+|64055|9829|HAND2-AS1|antisense	0.581108	3.41877e-13
ENSG00000138061|2|38294116|38337044|-|42929|6011|CYP1B1|protein_coding	ENSG00000237125|4|174448421|174512475|+|64055|9829|HAND2-AS1|antisense	0.4447	1.03011e-07
ENSG00000138080|2|27301435|27309271|+|7837|3953|EMILIN1|protein_coding	ENSG00000237125|4|174448421|174512475|+|64055|9829|HAND2-AS1|antisense	0.601432	3.04907e-14
ENSG00000138134|10|90639491|90734910|+|95420|6323|STAMBPL1|protein_coding	ENSG00000237125|4|174448421|174512475|+|64055|9829|HAND2-AS1|antisense	0.418859	6.39105e-07
ENSG00000138135|10|90965694|90967071|-|1378|1378|CH25H|protein_coding	ENSG00000237125|4|174448421|174512475|+|64055|9829|HAND2-AS1|antisense	0.414607	8.50775e-07
ENSG00000138207|10|95351444|95361501|-|10058|1449|RBP4|protein_coding	ENSG00000237125|4|174448421|174512475|+|64055|9829|HAND2-AS1|antisense	0.430127	2.93767e-07
ENSG00000138311|10|64133951|64431771|+|297821|9073|ZNF365|protein_coding	ENSG00000237125|4|174448421|174512475|+|64055|9829|HAND2-AS1|antisense	0.437945	1.68458e-07
ENSG00000138316|10|72432559|72522197|+|89639|5269|ADAMTS14|protein_coding	ENSG00000237125|4|174448421|174512475|+|64055|9829|HAND2-AS1|antisense	0.483695	4.84346e-09
ENSG00000138356|2|201450591|201541787|+|91197|5552|AOX1|protein_coding	ENSG00000237125|4|174448421|174512475|+|64055|9829|HAND2-AS1|antisense	0.458146	3.74677e-08
ENSG00000138378|2|191894302|192016322|-|122021|4250|STAT4|protein_coding	ENSG00000237125|4|174448421|174512475|+|64055|9829|HAND2-AS1|antisense	0.413866	8.93918e-07
ENSG00000138395|2|202655184|202760273|+|105090|6141|CDK15|protein_coding	ENSG00000237125|4|174448421|174512475|+|64055|9829|HAND2-AS1|antisense	0.608272	1.29989e-14
ENSG00000138411|2|197059094|197458416|-|399323|12692|HECW2|protein_coding	ENSG00000237125|4|174448421|174512475|+|64055|9829|HAND2-AS1|antisense	0.402136	1.92528e-06
ENSG00000138615|15|65488337|65503826|-|15490|4454|CILP|protein_coding	ENSG00000237125|4|174448421|174512475|+|64055|9829|HAND2-AS1|antisense	0.537448	3.62354e-11
ENSG00000138623|15|74701630|74726808|-|25179|4309|SEMA7A|protein_coding	ENSG00000237125|4|174448421|174512475|+|64055|9829|HAND2-AS1|antisense	0.437158	1.78275e-07
ENSG00000138639|4|86396267|86923823|+|527557|7908|ARHGAP24|protein_coding	ENSG00000237125|4|174448421|174512475|+|64055|9829|HAND2-AS1|antisense	0.554956	6.05582e-12
ENSG00000138685|4|123747863|123819391|+|71529|6775|FGF2|protein_coding	ENSG00000237125|4|174448421|174512475|+|64055|9829|HAND2-AS1|antisense	0.481394	5.86399e-09
ENSG00000138741|4|122800182|122872909|-|72728|4358|TRPC3|protein_coding	ENSG00000237125|4|174448421|174512475|+|64055|9829|HAND2-AS1|antisense	0.483589	4.88656e-09
ENSG00000138758|4|77870856|77961537|+|90682|9787|SEPT11|protein_coding	ENSG00000237125|4|174448421|174512475|+|64055|9829|HAND2-AS1|antisense	0.506275	6.86876e-10
ENSG00000138792|4|111286889|111486441|+|199553|7802|ENPEP|protein_coding	ENSG00000237125|4|174448421|174512475|+|64055|9829|HAND2-AS1|antisense	0.417809	6.8613e-07
ENSG00000138944|22|44639547|44708731|-|69185|6751|KIAA1644|protein_coding	ENSG00000237125|4|174448421|174512475|+|64055|9829|HAND2-AS1|antisense	0.485471	4.17512e-09
ENSG00000139117|12|39040624|39301232|-|260609|5178|CPNE8|protein_coding	ENSG00000237125|4|174448421|174512475|+|64055|9829|HAND2-AS1|antisense	0.40336	1.77955e-06
ENSG00000139174|12|42852140|42984157|-|132018|5201|PRICKLE1|protein_coding	ENSG00000237125|4|174448421|174512475|+|64055|9829|HAND2-AS1|antisense	0.524587	1.26492e-10
ENSG00000139278|12|75874460|75897633|+|23174|6273|GLIPR1|protein_coding	ENSG00000237125|4|174448421|174512475|+|64055|9829|HAND2-AS1|antisense	0.630647	6.89151e-16
ENSG00000139329|12|91496406|91505608|-|9203|3008|LUM|protein_coding	ENSG00000237125|4|174448421|174512475|+|64055|9829|HAND2-AS1|antisense	0.546593	1.4418e-11
ENSG00000139330|12|91444268|91451760|-|7493|2162|KERA|protein_coding	ENSG00000237125|4|174448421|174512475|+|64055|9829|HAND2-AS1|antisense	0.46775	1.77089e-08
ENSG00000139436|12|110367607|110434194|-|66588|13547|GIT2|protein_coding	ENSG00000237125|4|174448421|174512475|+|64055|9829|HAND2-AS1|antisense	0.443349	1.13754e-07
ENSG00000139567|12|52300692|52317145|+|16454|5040|ACVRL1|protein_coding	ENSG00000237125|4|174448421|174512475|+|64055|9829|HAND2-AS1|antisense	0.418545	6.52842e-07
ENSG00000139926|14|51955818|52197445|+|241628|9416|FRMD6|protein_coding	ENSG00000237125|4|174448421|174512475|+|64055|9829|HAND2-AS1|antisense	0.588185	1.50197e-13
ENSG00000139971|14|58466453|58764857|-|298405|7565|C14orf37|protein_coding	ENSG00000237125|4|174448421|174512475|+|64055|9829|HAND2-AS1|antisense	0.512583	3.87865e-10
ENSG00000140090|14|92788925|92962596|+|173672|9181|SLC24A4|protein_coding	ENSG00000237125|4|174448421|174512475|+|64055|9829|HAND2-AS1|antisense	0.418234	6.66717e-07
ENSG00000140285|15|49715293|49780972|+|65680|6657|FGF7|protein_coding	ENSG00000237125|4|174448421|174512475|+|64055|9829|HAND2-AS1|antisense	0.645975	7.99895e-17
ENSG00000140416|15|63334831|63364114|+|29284|8468|TPM1|protein_coding	ENSG00000237125|4|174448421|174512475|+|64055|9829|HAND2-AS1|antisense	0.460172	3.20496e-08
ENSG00000140678|16|31366455|31394318|+|27864|6533|ITGAX|protein_coding	ENSG00000237125|4|174448421|174512475|+|64055|9829|HAND2-AS1|antisense	0.405358	1.56392e-06
ENSG00000140682|16|31482906|31489281|+|6376|5403|TGFB1I1|protein_coding	ENSG00000237125|4|174448421|174512475|+|64055|9829|HAND2-AS1|antisense	0.642584	1.3017e-16
ENSG00000140807|16|50582241|50670647|+|88407|4912|NKD1|protein_coding	ENSG00000237125|4|174448421|174512475|+|64055|9829|HAND2-AS1|antisense	0.44861	7.71098e-08
ENSG00000140931|16|66637777|66647795|+|10019|3163|CMTM3|protein_coding	ENSG00000237125|4|174448421|174512475|+|64055|9829|HAND2-AS1|antisense	0.514524	3.24522e-10
ENSG00000140937|16|64977656|65160015|-|182360|9920|CDH11|protein_coding	ENSG00000237125|4|174448421|174512475|+|64055|9829|HAND2-AS1|antisense	0.679542	4.53794e-19
ENSG00000141068|17|25783670|25953461|+|169792|11817|KSR1|protein_coding	ENSG00000237125|4|174448421|174512475|+|64055|9829|HAND2-AS1|antisense	0.466795	1.90989e-08
ENSG00000141338|17|66863433|66951533|-|88101|11288|ABCA8|protein_coding	ENSG00000237125|4|174448421|174512475|+|64055|9829|HAND2-AS1|antisense	0.617383	4.04317e-15
ENSG00000141449|18|18822203|19105378|+|283176|10572|GREB1L|protein_coding	ENSG00000237125|4|174448421|174512475|+|64055|9829|HAND2-AS1|antisense	0.510719	4.59781e-10
ENSG00000141506|17|8782233|8869029|-|86797|7501|PIK3R5|protein_coding	ENSG00000237125|4|174448421|174512475|+|64055|9829|HAND2-AS1|antisense	0.466558	1.94585e-08
ENSG00000141540|17|72209653|72258155|+|48503|5371|TTYH2|protein_coding	ENSG00000237125|4|174448421|174512475|+|64055|9829|HAND2-AS1|antisense	0.413766	8.99868e-07
ENSG00000141753|17|38599702|38613983|+|14282|2211|IGFBP4|protein_coding	ENSG00000237125|4|174448421|174512475|+|64055|9829|HAND2-AS1|antisense	0.613442	6.73161e-15
ENSG00000141756|17|39968932|39979465|+|10534|4269|FKBP10|protein_coding	ENSG00000237125|4|174448421|174512475|+|64055|9829|HAND2-AS1|antisense	0.403695	1.74148e-06
ENSG00000142156|21|47401651|47424964|+|23314|5340|COL6A1|protein_coding	ENSG00000237125|4|174448421|174512475|+|64055|9829|HAND2-AS1|antisense	0.550906	9.24564e-12
ENSG00000142173|21|47518011|47552763|+|34753|5386|COL6A2|protein_coding	ENSG00000237125|4|174448421|174512475|+|64055|9829|HAND2-AS1|antisense	0.613151	6.9878e-15
ENSG00000142227|19|48824766|48833810|+|9045|1667|EMP3|protein_coding	ENSG00000237125|4|174448421|174512475|+|64055|9829|HAND2-AS1|antisense	0.45959	3.35238e-08
ENSG00000142303|19|8645126|8675620|-|30495|5739|ADAMTS10|protein_coding	ENSG00000237125|4|174448421|174512475|+|64055|9829|HAND2-AS1|antisense	0.62923	8.35918e-16
ENSG00000142552|19|50030875|50050219|+|19345|2093|RCN3|protein_coding	ENSG00000237125|4|174448421|174512475|+|64055|9829|HAND2-AS1|antisense	0.570547	1.12524e-12
ENSG00000142798|1|22148738|22263790|-|115053|17694|HSPG2|protein_coding	ENSG00000237125|4|174448421|174512475|+|64055|9829|HAND2-AS1|antisense	0.48254	5.33226e-09
ENSG00000142871|1|86046444|86049645|+|3202|2455|CYR61|protein_coding	ENSG00000237125|4|174448421|174512475|+|64055|9829|HAND2-AS1|antisense	0.49204	2.39235e-09
ENSG00000143067|1|120162045|120190396|-|28352|5041|ZNF697|protein_coding	ENSG00000237125|4|174448421|174512475|+|64055|9829|HAND2-AS1|antisense	0.497201	1.53176e-09
ENSG00000143127|1|145524891|145543868|+|18978|6320|ITGA10|protein_coding	ENSG00000237125|4|174448421|174512475|+|64055|9829|HAND2-AS1|antisense	0.461026	3.00002e-08
ENSG00000143195|1|166882443|166944719|-|62277|8283|ILDR2|protein_coding	ENSG00000237125|4|174448421|174512475|+|64055|9829|HAND2-AS1|antisense	0.423391	4.69111e-07
ENSG00000143196|1|168664697|168698502|-|33806|1786|DPT|protein_coding	ENSG00000237125|4|174448421|174512475|+|64055|9829|HAND2-AS1|antisense	0.566825	1.69511e-12
ENSG00000143248|1|163080911|163291577|-|210667|6812|RGS5|protein_coding	ENSG00000237125|4|174448421|174512475|+|64055|9829|HAND2-AS1|antisense	0.589078	1.35191e-13
ENSG00000143322|1|179068462|179198819|-|130358|13257|ABL2|protein_coding	ENSG00000237125|4|174448421|174512475|+|64055|9829|HAND2-AS1|antisense	0.43659	1.85691e-07
ENSG00000143333|1|182567758|182573543|-|5786|2427|RGS16|protein_coding	ENSG00000237125|4|174448421|174512475|+|64055|9829|HAND2-AS1|antisense	0.494412	1.95088e-09
ENSG00000143341|1|185703683|186160085|+|456403|18583|HMCN1|protein_coding	ENSG00000237125|4|174448421|174512475|+|64055|9829|HAND2-AS1|antisense	0.512358	3.95906e-10
ENSG00000143369|1|150480538|150486265|+|5728|3360|ECM1|protein_coding	ENSG00000237125|4|174448421|174512475|+|64055|9829|HAND2-AS1|antisense	0.570668	1.11027e-12
ENSG00000143387|1|150768684|150780799|-|12116|1887|CTSK|protein_coding	ENSG00000237125|4|174448421|174512475|+|64055|9829|HAND2-AS1|antisense	0.56691	1.67942e-12
ENSG00000143437|1|150782181|150849244|-|67064|6516|ARNT|protein_coding	ENSG00000237125|4|174448421|174512475|+|64055|9829|HAND2-AS1|antisense	0.441507	1.30146e-07
ENSG00000143494|1|213123862|213165379|+|41518|6950|VASH2|protein_coding	ENSG00000237125|4|174448421|174512475|+|64055|9829|HAND2-AS1|antisense	0.446702	8.8856e-08
ENSG00000143515|1|154298029|154323783|+|25755|7572|ATP8B2|protein_coding	ENSG00000237125|4|174448421|174512475|+|64055|9829|HAND2-AS1|antisense	0.493196	2.16631e-09
ENSG00000143702|1|243287730|243418650|-|130921|10939|CEP170|protein_coding	ENSG00000237125|4|174448421|174512475|+|64055|9829|HAND2-AS1|antisense	0.460856	3.0398e-08
ENSG00000144057|2|107418056|107503564|-|85509|7708|ST6GAL2|protein_coding	ENSG00000237125|4|174448421|174512475|+|64055|9829|HAND2-AS1|antisense	0.427199	3.60492e-07
ENSG00000144152|2|112895962|112945791|+|49830|6576|FBLN7|protein_coding	ENSG00000237125|4|174448421|174512475|+|64055|9829|HAND2-AS1|antisense	0.434968	2.08523e-07
ENSG00000144619|3|2140497|3099645|+|959149|9130|CNTN4|protein_coding	ENSG00000237125|4|174448421|174512475|+|64055|9829|HAND2-AS1|antisense	0.465785	2.06814e-08
ENSG00000144642|3|29322473|30051886|+|729414|10352|RBMS3|protein_coding	ENSG00000237125|4|174448421|174512475|+|64055|9829|HAND2-AS1|antisense	0.407452	1.36469e-06
ENSG00000144644|3|30767692|30936257|-|168566|7330|GADL1|protein_coding	ENSG00000237125|4|174448421|174512475|+|64055|9829|HAND2-AS1|antisense	0.473594	1.10957e-08
ENSG00000144810|3|99357319|99518070|+|160752|9408|COL8A1|protein_coding	ENSG00000237125|4|174448421|174512475|+|64055|9829|HAND2-AS1|antisense	0.680716	3.73993e-19
ENSG00000144824|3|111451344|111695364|+|244021|12109|PHLDB2|protein_coding	ENSG00000237125|4|174448421|174512475|+|64055|9829|HAND2-AS1|antisense	0.533166	5.52631e-11
ENSG00000144891|3|148415571|148460795|+|45225|3478|AGTR1|protein_coding	ENSG00000237125|4|174448421|174512475|+|64055|9829|HAND2-AS1|antisense	0.735245	1.54455e-23
ENSG00000144935|3|142442916|142526730|+|83815|4768|TRPC1|protein_coding	ENSG00000237125|4|174448421|174512475|+|64055|9829|HAND2-AS1|antisense	0.505738	7.20746e-10
ENSG00000145012|3|187871072|188608460|+|737389|25536|LPP|protein_coding	ENSG00000237125|4|174448421|174512475|+|64055|9829|HAND2-AS1|antisense	0.400562	2.12928e-06
ENSG00000145147|4|20254883|20622184|+|367302|9700|SLIT2|protein_coding	ENSG00000237125|4|174448421|174512475|+|64055|9829|HAND2-AS1|antisense	0.455547	4.57151e-08
ENSG00000145244|4|47596015|47840123|-|244109|10087|CORIN|protein_coding	ENSG00000237125|4|174448421|174512475|+|64055|9829|HAND2-AS1|antisense	0.40068	2.11326e-06
ENSG00000145246|4|47487305|47595503|+|108199|7965|ATP10D|protein_coding	ENSG00000237125|4|174448421|174512475|+|64055|9829|HAND2-AS1|antisense	0.453626	5.28973e-08
ENSG00000145423|4|154701744|154710272|-|8529|2032|SFRP2|protein_coding	ENSG00000237125|4|174448421|174512475|+|64055|9829|HAND2-AS1|antisense	0.569056	1.32678e-12
ENSG00000145506|5|1008944|1039058|+|30115|3009|NKD2|protein_coding	ENSG00000237125|4|174448421|174512475|+|64055|9829|HAND2-AS1|antisense	0.577557	5.12715e-13
ENSG00000145536|5|5140443|5320417|+|179975|5863|ADAMTS16|protein_coding	ENSG00000237125|4|174448421|174512475|+|64055|9829|HAND2-AS1|antisense	0.639532	2.00743e-16
ENSG00000145757|5|94987885|95034415|-|46531|2811|SPATA9|protein_coding	ENSG00000237125|4|174448421|174512475|+|64055|9829|HAND2-AS1|antisense	0.526611	1.04256e-10
ENSG00000145794|5|126626523|126801429|+|174907|9007|MEGF10|protein_coding	ENSG00000237125|4|174448421|174512475|+|64055|9829|HAND2-AS1|antisense	0.427486	3.53359e-07
ENSG00000145824|5|134906373|134914969|-|8597|1971|CXCL14|protein_coding	ENSG00000237125|4|174448421|174512475|+|64055|9829|HAND2-AS1|antisense	0.507583	6.10735e-10
ENSG00000145861|5|159774758|159797648|-|22891|2414|C1QTNF2|protein_coding	ENSG00000237125|4|174448421|174512475|+|64055|9829|HAND2-AS1|antisense	0.474826	1.00432e-08
ENSG00000145864|5|160715436|160976050|-|260615|8553|GABRB2|protein_coding	ENSG00000237125|4|174448421|174512475|+|64055|9829|HAND2-AS1|antisense	0.439827	1.47046e-07
ENSG00000145936|5|169801675|169816681|-|15007|6079|KCNMB1|protein_coding	ENSG00000237125|4|174448421|174512475|+|64055|9829|HAND2-AS1|antisense	0.444317	1.05952e-07
ENSG00000146112|6|30644166|30655672|-|11507|4599|PPP1R18|protein_coding	ENSG00000237125|4|174448421|174512475|+|64055|9829|HAND2-AS1|antisense	0.50636	6.81675e-10
ENSG00000146376|6|129897277|130031370|-|134094|4640|ARHGAP18|protein_coding	ENSG00000237125|4|174448421|174512475|+|64055|9829|HAND2-AS1|antisense	0.47783	7.8636e-09
ENSG00000146477|6|160769300|160876014|+|106715|5752|SLC22A3|protein_coding	ENSG00000237125|4|174448421|174512475|+|64055|9829|HAND2-AS1|antisense	0.537294	3.67931e-11
ENSG00000146938|X|5758678|6146904|-|388227|7313|NLGN4X|protein_coding	ENSG00000237125|4|174448421|174512475|+|64055|9829|HAND2-AS1|antisense	0.427062	3.63942e-07
ENSG00000146966|7|140218220|140373793|-|155574|5148|DENND2A|protein_coding	ENSG00000237125|4|174448421|174512475|+|64055|9829|HAND2-AS1|antisense	0.463717	2.4326e-08
ENSG00000147113|X|45007619|45060146|-|52528|6720|CXorf36|protein_coding	ENSG00000237125|4|174448421|174512475|+|64055|9829|HAND2-AS1|antisense	0.569653	1.2422e-12
ENSG00000147145|X|78003206|78012591|+|9386|3113|LPAR4|protein_coding	ENSG00000237125|4|174448421|174512475|+|64055|9829|HAND2-AS1|antisense	0.65852	1.25048e-17
ENSG00000147231|X|105855160|105922672|+|67513|4853|CXorf57|protein_coding	ENSG00000237125|4|174448421|174512475|+|64055|9829|HAND2-AS1|antisense	0.50329	8.96591e-10
ENSG00000147251|X|117629861|117820126|+|190266|6664|DOCK11|protein_coding	ENSG00000237125|4|174448421|174512475|+|64055|9829|HAND2-AS1|antisense	0.551195	8.97224e-12
ENSG00000148053|9|87283466|87638505|+|355040|16968|NTRK2|protein_coding	ENSG00000237125|4|174448421|174512475|+|64055|9829|HAND2-AS1|antisense	0.529045	8.25008e-11
ENSG00000148516|10|31607424|31818742|+|211319|8561|ZEB1|protein_coding	ENSG00000237125|4|174448421|174512475|+|64055|9829|HAND2-AS1|antisense	0.663431	5.90195e-18
ENSG00000148541|10|61005890|61122939|-|117050|6750|FAM13C|protein_coding	ENSG00000237125|4|174448421|174512475|+|64055|9829|HAND2-AS1|antisense	0.406838	1.42046e-06
ENSG00000148680|10|92500578|92617671|-|117094|3447|HTR7|protein_coding	ENSG00000237125|4|174448421|174512475|+|64055|9829|HAND2-AS1|antisense	0.490766	2.66761e-09
ENSG00000148848|10|127700950|128077024|-|376075|9860|ADAM12|protein_coding	ENSG00000237125|4|174448421|174512475|+|64055|9829|HAND2-AS1|antisense	0.580437	3.69241e-13
ENSG00000149380|11|73946846|74022702|-|75857|4009|P4HA3|protein_coding	ENSG00000237125|4|174448421|174512475|+|64055|9829|HAND2-AS1|antisense	0.628815	8.84467e-16
ENSG00000149451|20|3648612|3662893|-|14282|5386|ADAM33|protein_coding	ENSG00000237125|4|174448421|174512475|+|64055|9829|HAND2-AS1|antisense	0.507536	6.13272e-10
ENSG00000149557|11|125315646|125366213|-|50568|5932|FEZ1|protein_coding	ENSG00000237125|4|174448421|174512475|+|64055|9829|HAND2-AS1|antisense	0.499233	1.28263e-09
ENSG00000149564|11|124622026|124632186|-|10161|3373|ESAM|protein_coding	ENSG00000237125|4|174448421|174512475|+|64055|9829|HAND2-AS1|antisense	0.415909	7.79739e-07
ENSG00000149591|11|117070037|117075498|+|5462|3917|TAGLN|protein_coding	ENSG00000237125|4|174448421|174512475|+|64055|9829|HAND2-AS1|antisense	0.559076	3.91476e-12
ENSG00000149633|20|36838890|36889174|-|50285|7947|KIAA1755|protein_coding	ENSG00000237125|4|174448421|174512475|+|64055|9829|HAND2-AS1|antisense	0.556038	5.40366e-12
ENSG00000150048|12|10222153|10264226|-|42074|3169|CLEC1A|protein_coding	ENSG00000237125|4|174448421|174512475|+|64055|9829|HAND2-AS1|antisense	0.501436	1.05658e-09
ENSG00000150457|13|21547171|21635686|-|88516|5739|LATS2|protein_coding	ENSG00000237125|4|174448421|174512475|+|64055|9829|HAND2-AS1|antisense	0.508936	5.40475e-10
ENSG00000150594|10|112836790|112840658|+|3869|3869|ADRA2A|protein_coding	ENSG00000237125|4|174448421|174512475|+|64055|9829|HAND2-AS1|antisense	0.481467	5.82872e-09
ENSG00000150630|4|177604689|177713881|-|109193|2423|VEGFC|protein_coding	ENSG00000237125|4|174448421|174512475|+|64055|9829|HAND2-AS1|antisense	0.401422	2.01533e-06
ENSG00000150636|18|66382446|66722426|+|339981|5844|CCDC102B|protein_coding	ENSG00000237125|4|174448421|174512475|+|64055|9829|HAND2-AS1|antisense	0.41589	7.80735e-07
ENSG00000150672|11|83166055|85338966|-|2172912|16089|DLG2|protein_coding	ENSG00000237125|4|174448421|174512475|+|64055|9829|HAND2-AS1|antisense	0.513934	3.42635e-10
ENSG00000150907|13|41129804|41240734|-|110931|5811|FOXO1|protein_coding	ENSG00000237125|4|174448421|174512475|+|64055|9829|HAND2-AS1|antisense	0.411554	1.0422e-06
ENSG00000151067|12|2079952|2802108|+|722157|14095|CACNA1C|protein_coding	ENSG00000237125|4|174448421|174512475|+|64055|9829|HAND2-AS1|antisense	0.669573	2.26172e-18
ENSG00000151079|12|4918342|4960277|+|41936|5977|KCNA6|protein_coding	ENSG00000237125|4|174448421|174512475|+|64055|9829|HAND2-AS1|antisense	0.403158	1.80285e-06
ENSG00000151240|10|320130|735683|-|415554|10003|DIP2C|protein_coding	ENSG00000237125|4|174448421|174512475|+|64055|9829|HAND2-AS1|antisense	0.473561	1.11254e-08
ENSG00000151388|5|33523640|33892297|-|368658|9778|ADAMTS12|protein_coding	ENSG00000237125|4|174448421|174512475|+|64055|9829|HAND2-AS1|antisense	0.572147	9.41974e-13
ENSG00000151422|5|108083523|108532542|+|449020|13593|FER|protein_coding	ENSG00000237125|4|174448421|174512475|+|64055|9829|HAND2-AS1|antisense	0.408658	1.26118e-06
ENSG00000151458|4|125585207|125633887|-|48681|8794|ANKRD50|protein_coding	ENSG00000237125|4|174448421|174512475|+|64055|9829|HAND2-AS1|antisense	0.433865	2.2557e-07
ENSG00000151572|12|101111304|101522419|+|411116|4997|ANO4|protein_coding	ENSG00000237125|4|174448421|174512475|+|64055|9829|HAND2-AS1|antisense	0.439136	1.54582e-07
ENSG00000151617|4|148402069|148466106|+|64038|4238|EDNRA|protein_coding	ENSG00000237125|4|174448421|174512475|+|64055|9829|HAND2-AS1|antisense	0.582047	3.06871e-13
ENSG00000151650|10|135050908|135055433|+|4526|2911|VENTX|protein_coding	ENSG00000237125|4|174448421|174512475|+|64055|9829|HAND2-AS1|antisense	0.463758	2.42491e-08
ENSG00000151702|11|128556430|128683162|+|126733|8479|FLI1|protein_coding	ENSG00000237125|4|174448421|174512475|+|64055|9829|HAND2-AS1|antisense	0.461832	2.81798e-08
ENSG00000151789|3|21459915|22414812|-|954898|7420|ZNF385D|protein_coding	ENSG00000237125|4|174448421|174512475|+|64055|9829|HAND2-AS1|antisense	0.606771	1.57021e-14
ENSG00000151790|4|156775890|156841558|+|65669|5264|TDO2|protein_coding	ENSG00000237125|4|174448421|174512475|+|64055|9829|HAND2-AS1|antisense	0.401966	1.94632e-06
ENSG00000151892|10|117816444|118032979|-|216536|9832|GFRA1|protein_coding	ENSG00000237125|4|174448421|174512475|+|64055|9829|HAND2-AS1|antisense	0.604862	1.99339e-14
ENSG00000151914|6|56322785|56819426|-|496642|41453|DST|protein_coding	ENSG00000237125|4|174448421|174512475|+|64055|9829|HAND2-AS1|antisense	0.434263	2.19269e-07
ENSG00000151917|6|56819773|56892140|+|72368|5739|BEND6|protein_coding	ENSG00000237125|4|174448421|174512475|+|64055|9829|HAND2-AS1|antisense	0.510775	4.57435e-10
ENSG00000152022|1|145477085|145501669|+|24585|3979|LIX1L|protein_coding	ENSG00000237125|4|174448421|174512475|+|64055|9829|HAND2-AS1|antisense	0.522641	1.52129e-10
ENSG00000152042|1|146032647|146082765|-|50119|6864|NBPF11|protein_coding	ENSG00000237125|4|174448421|174512475|+|64055|9829|HAND2-AS1|antisense	0.424539	4.33455e-07
ENSG00000152049|2|223916532|224063117|+|146586|4124|KCNE4|protein_coding	ENSG00000237125|4|174448421|174512475|+|64055|9829|HAND2-AS1|antisense	0.694885	3.37149e-20
ENSG00000152137|12|119616447|119658936|+|42490|2858|HSPB8|protein_coding	ENSG00000237125|4|174448421|174512475|+|64055|9829|HAND2-AS1|antisense	0.416877	7.30651e-07
ENSG00000152207|13|49280951|49283498|+|2548|2548|CYSLTR2|protein_coding	ENSG00000237125|4|174448421|174512475|+|64055|9829|HAND2-AS1|antisense	0.408504	1.27402e-06
ENSG00000152270|11|14665269|14892350|+|227082|10467|PDE3B|protein_coding	ENSG00000237125|4|174448421|174512475|+|64055|9829|HAND2-AS1|antisense	0.453142	5.48718e-08
ENSG00000152377|5|136310987|136934068|-|623082|6174|SPOCK1|protein_coding	ENSG00000237125|4|174448421|174512475|+|64055|9829|HAND2-AS1|antisense	0.529377	7.98909e-11
ENSG00000152495|5|110559351|110830584|+|271234|13910|CAMK4|protein_coding	ENSG00000237125|4|174448421|174512475|+|64055|9829|HAND2-AS1|antisense	0.468736	1.63758e-08
ENSG00000152527|2|43864412|43995126|+|130715|9835|PLEKHH2|protein_coding	ENSG00000237125|4|174448421|174512475|+|64055|9829|HAND2-AS1|antisense	0.404243	1.68092e-06
ENSG00000152583|4|88394487|88452213|-|57727|3477|SPARCL1|protein_coding	ENSG00000237125|4|174448421|174512475|+|64055|9829|HAND2-AS1|antisense	0.491663	2.47069e-09
ENSG00000152661|6|121756838|121770873|+|14036|3037|GJA1|protein_coding	ENSG00000237125|4|174448421|174512475|+|64055|9829|HAND2-AS1|antisense	0.413411	9.21393e-07
ENSG00000152784|4|81105033|81125483|+|20451|4588|PRDM8|protein_coding	ENSG00000237125|4|174448421|174512475|+|64055|9829|HAND2-AS1|antisense	0.654401	2.32227e-17
ENSG00000152932|5|57878048|58155213|+|277166|9648|RAB3C|protein_coding	ENSG00000237125|4|174448421|174512475|+|64055|9829|HAND2-AS1|antisense	0.495081	1.84123e-09
ENSG00000152969|4|6027926|6202318|-|174393|3673|JAKMIP1|protein_coding	ENSG00000237125|4|174448421|174512475|+|64055|9829|HAND2-AS1|antisense	0.475163	9.77246e-09
ENSG00000153071|5|39371780|39462402|-|90623|7714|DAB2|protein_coding	ENSG00000237125|4|174448421|174512475|+|64055|9829|HAND2-AS1|antisense	0.601541	3.00825e-14
ENSG00000153165|2|107021446|107084832|-|63387|5629|RGPD3|protein_coding	ENSG00000237125|4|174448421|174512475|+|64055|9829|HAND2-AS1|antisense	0.487543	3.50689e-09
ENSG00000153253|2|165944032|166060577|-|116546|9807|SCN3A|protein_coding	ENSG00000237125|4|174448421|174512475|+|64055|9829|HAND2-AS1|antisense	0.447302	8.49885e-08
ENSG00000153707|9|8314246|10612723|-|2298478|11081|PTPRD|protein_coding	ENSG00000237125|4|174448421|174512475|+|64055|9829|HAND2-AS1|antisense	0.608296	1.29608e-14
ENSG00000153823|2|229715242|230136001|-|420760|3364|PID1|protein_coding	ENSG00000237125|4|174448421|174512475|+|64055|9829|HAND2-AS1|antisense	0.406595	1.44317e-06
ENSG00000153956|7|81575760|82073114|-|497355|9010|CACNA2D1|protein_coding	ENSG00000237125|4|174448421|174512475|+|64055|9829|HAND2-AS1|antisense	0.405269	1.57301e-06
ENSG00000153993|7|84624869|84816171|-|191303|8062|SEMA3D|protein_coding	ENSG00000237125|4|174448421|174512475|+|64055|9829|HAND2-AS1|antisense	0.523318	1.42686e-10
ENSG00000154016|17|18923986|18950950|-|26965|3107|GRAP|protein_coding	ENSG00000237125|4|174448421|174512475|+|64055|9829|HAND2-AS1|antisense	0.426506	3.78289e-07
ENSG00000154027|1|77747736|78025651|+|277916|6916|AK5|protein_coding	ENSG00000237125|4|174448421|174512475|+|64055|9829|HAND2-AS1|antisense	0.527909	9.20468e-11
ENSG00000154096|11|119288090|119295695|-|7606|5923|THY1|protein_coding	ENSG00000237125|4|174448421|174512475|+|64055|9829|HAND2-AS1|antisense	0.422486	4.9916e-07
ENSG00000154133|11|124753587|124768396|-|14810|7033|ROBO4|protein_coding	ENSG00000237125|4|174448421|174512475|+|64055|9829|HAND2-AS1|antisense	0.518065	2.33763e-10
ENSG00000154188|8|108261721|108510283|-|248563|7117|ANGPT1|protein_coding	ENSG00000237125|4|174448421|174512475|+|64055|9829|HAND2-AS1|antisense	0.489062	3.08375e-09
ENSG00000154258|17|66970629|67057205|-|86577|9139|ABCA9|protein_coding	ENSG00000237125|4|174448421|174512475|+|64055|9829|HAND2-AS1|antisense	0.568585	1.39738e-12
ENSG00000154262|17|67074843|67138029|-|63187|14151|ABCA6|protein_coding	ENSG00000237125|4|174448421|174512475|+|64055|9829|HAND2-AS1|antisense	0.707368	3.59569e-21
ENSG00000154553|4|186422851|186456766|-|33916|8080|PDLIM3|protein_coding	ENSG00000237125|4|174448421|174512475|+|64055|9829|HAND2-AS1|antisense	0.67901	4.95195e-19
ENSG00000154654|21|22370633|22915650|+|545018|8732|NCAM2|protein_coding	ENSG00000237125|4|174448421|174512475|+|64055|9829|HAND2-AS1|antisense	0.509884	4.96026e-10
ENSG00000154678|7|31790793|32338941|-|548149|13821|PDE1C|protein_coding	ENSG00000237125|4|174448421|174512475|+|64055|9829|HAND2-AS1|antisense	0.602268	2.75023e-14
ENSG00000154721|21|27011584|27089874|+|78291|5937|JAM2|protein_coding	ENSG00000237125|4|174448421|174512475|+|64055|9829|HAND2-AS1|antisense	0.585153	2.14168e-13
ENSG00000154736|21|28290231|28338832|-|48602|9056|ADAMTS5|protein_coding	ENSG00000237125|4|174448421|174512475|+|64055|9829|HAND2-AS1|antisense	0.446639	8.92679e-08
ENSG00000154803|17|17115526|17140502|-|24977|9786|FLCN|protein_coding	ENSG00000237125|4|174448421|174512475|+|64055|9829|HAND2-AS1|antisense	0.4757	9.3551e-09
ENSG00000154864|18|10666480|11148587|-|482108|14620|PIEZO2|protein_coding	ENSG00000237125|4|174448421|174512475|+|64055|9829|HAND2-AS1|antisense	0.695856	2.8445e-20
ENSG00000155011|4|107842959|108204963|-|362005|4319|DKK2|protein_coding	ENSG00000237125|4|174448421|174512475|+|64055|9829|HAND2-AS1|antisense	0.432338	2.5137e-07
ENSG00000155130|6|114178541|114184648|+|6108|4273|MARCKS|protein_coding	ENSG00000237125|4|174448421|174512475|+|64055|9829|HAND2-AS1|antisense	0.479161	7.0501e-09
ENSG00000155254|10|99472930|99477907|+|4978|3377|MARVELD1|protein_coding	ENSG00000237125|4|174448421|174512475|+|64055|9829|HAND2-AS1|antisense	0.516261	2.76433e-10
ENSG00000155659|X|65241580|65259967|-|18388|2192|VSIG4|protein_coding	ENSG00000237125|4|174448421|174512475|+|64055|9829|HAND2-AS1|antisense	0.403941	1.71407e-06
ENSG00000155816|1|240177648|240638489|+|460842|9691|FMN2|protein_coding	ENSG00000237125|4|174448421|174512475|+|64055|9829|HAND2-AS1|antisense	0.51474	3.18149e-10
ENSG00000155970|8|16884747|16980153|+|95407|4606|MICU3|protein_coding	ENSG00000237125|4|174448421|174512475|+|64055|9829|HAND2-AS1|antisense	0.41485	8.37067e-07
ENSG00000156011|8|18384811|18942240|-|557430|15210|PSD3|protein_coding	ENSG00000237125|4|174448421|174512475|+|64055|9829|HAND2-AS1|antisense	0.493956	2.0291e-09
ENSG00000156049|9|80037995|80263223|-|225229|2721|GNA14|protein_coding	ENSG00000237125|4|174448421|174512475|+|64055|9829|HAND2-AS1|antisense	0.491464	2.51319e-09
ENSG00000156103|8|89044237|89340254|-|296018|12115|MMP16|protein_coding	ENSG00000237125|4|174448421|174512475|+|64055|9829|HAND2-AS1|antisense	0.518472	2.25061e-10
ENSG00000156466|8|97154562|97173020|-|18459|3697|GDF6|protein_coding	ENSG00000237125|4|174448421|174512475|+|64055|9829|HAND2-AS1|antisense	0.61379	6.43738e-15
ENSG00000156671|10|76859344|76941881|+|82538|7316|SAMD8|protein_coding	ENSG00000237125|4|174448421|174512475|+|64055|9829|HAND2-AS1|antisense	0.417028	7.2326e-07
ENSG00000157103|3|11034410|11080933|+|46524|4904|SLC6A1|protein_coding	ENSG00000237125|4|174448421|174512475|+|64055|9829|HAND2-AS1|antisense	0.504796	7.84058e-10
ENSG00000157227|14|23305766|23318236|+|12471|4464|MMP14|protein_coding	ENSG00000237125|4|174448421|174512475|+|64055|9829|HAND2-AS1|antisense	0.559605	3.70008e-12
ENSG00000157240|7|90893783|90898123|+|4341|4341|FZD1|protein_coding	ENSG00000237125|4|174448421|174512475|+|64055|9829|HAND2-AS1|antisense	0.497202	1.53167e-09
ENSG00000157399|X|2852699|2886286|-|33588|2618|ARSE|protein_coding	ENSG00000237125|4|174448421|174512475|+|64055|9829|HAND2-AS1|antisense	0.508087	5.83566e-10
ENSG00000157404|4|55524085|55606881|+|82797|5563|KIT|protein_coding	ENSG00000237125|4|174448421|174512475|+|64055|9829|HAND2-AS1|antisense	0.476597	8.6967e-09
ENSG00000157554|21|39751949|40033704|-|281756|8000|ERG|protein_coding	ENSG00000237125|4|174448421|174512475|+|64055|9829|HAND2-AS1|antisense	0.439053	1.55509e-07
ENSG00000157570|11|44748015|44953972|+|205958|5871|TSPAN18|protein_coding	ENSG00000237125|4|174448421|174512475|+|64055|9829|HAND2-AS1|antisense	0.470408	1.43322e-08
ENSG00000157613|11|46299212|46342972|+|43761|4038|CREB3L1|protein_coding	ENSG00000237125|4|174448421|174512475|+|64055|9829|HAND2-AS1|antisense	0.617081	4.20543e-15
ENSG00000157680|7|137065783|137531838|-|466056|15547|DGKI|protein_coding	ENSG00000237125|4|174448421|174512475|+|64055|9829|HAND2-AS1|antisense	0.502643	9.49611e-10
ENSG00000157766|15|89346674|89418585|+|71912|10908|ACAN|protein_coding	ENSG00000237125|4|174448421|174512475|+|64055|9829|HAND2-AS1|antisense	0.412832	9.57583e-07
ENSG00000157827|2|153191751|153506348|+|314598|6519|FMNL2|protein_coding	ENSG00000237125|4|174448421|174512475|+|64055|9829|HAND2-AS1|antisense	0.42029	5.79932e-07
ENSG00000157933|1|2160134|2241558|+|81425|6080|SKI|protein_coding	ENSG00000237125|4|174448421|174512475|+|64055|9829|HAND2-AS1|antisense	0.419256	6.22135e-07
ENSG00000158008|1|26346375|26362955|+|16581|4537|EXTL1|protein_coding	ENSG00000237125|4|174448421|174512475|+|64055|9829|HAND2-AS1|antisense	0.442406	1.21885e-07
ENSG00000158163|3|137780832|137834660|-|53829|5045|DZIP1L|protein_coding	ENSG00000237125|4|174448421|174512475|+|64055|9829|HAND2-AS1|antisense	0.426887	3.68393e-07
ENSG00000158186|3|138066539|138124375|+|57837|6315|MRAS|protein_coding	ENSG00000237125|4|174448421|174512475|+|64055|9829|HAND2-AS1|antisense	0.414096	8.80272e-07
ENSG00000158270|18|319361|500722|-|181362|4719|COLEC12|protein_coding	ENSG00000237125|4|174448421|174512475|+|64055|9829|HAND2-AS1|antisense	0.567111	1.64298e-12
ENSG00000158481|1|158259576|158263420|+|3845|1435|CD1C|protein_coding	ENSG00000237125|4|174448421|174512475|+|64055|9829|HAND2-AS1|antisense	0.424815	4.25268e-07
ENSG00000158859|1|161154098|161168846|-|14749|10334|ADAMTS4|protein_coding	ENSG00000237125|4|174448421|174512475|+|64055|9829|HAND2-AS1|antisense	0.56886	1.35581e-12
ENSG00000159216|21|36160098|37376965|-|1216868|15574|RUNX1|protein_coding	ENSG00000237125|4|174448421|174512475|+|64055|9829|HAND2-AS1|antisense	0.452367	5.81781e-08
ENSG00000159433|15|42867857|43013179|+|145323|20706|STARD9|protein_coding	ENSG00000237125|4|174448421|174512475|+|64055|9829|HAND2-AS1|antisense	0.531764	6.33736e-11
ENSG00000159556|15|76629065|76634817|+|5753|2221|ISL2|protein_coding	ENSG00000237125|4|174448421|174512475|+|64055|9829|HAND2-AS1|antisense	0.501363	1.06344e-09
ENSG00000159674|4|1160720|1202750|-|42031|6013|SPON2|protein_coding	ENSG00000237125|4|174448421|174512475|+|64055|9829|HAND2-AS1|antisense	0.513055	3.71439e-10
ENSG00000159842|17|906758|1132315|-|225558|11709|ABR|protein_coding	ENSG00000237125|4|174448421|174512475|+|64055|9829|HAND2-AS1|antisense	0.413383	9.23094e-07
ENSG00000160013|19|47123725|47128375|-|4651|3546|PTGIR|protein_coding	ENSG00000237125|4|174448421|174512475|+|64055|9829|HAND2-AS1|antisense	0.529081	8.22099e-11
ENSG00000160161|19|19649057|19657468|+|8412|4360|CILP2|protein_coding	ENSG00000237125|4|174448421|174512475|+|64055|9829|HAND2-AS1|antisense	0.533995	5.09515e-11
ENSG00000160219|X|153903529|153979858|-|76330|5269|GAB3|protein_coding	ENSG00000237125|4|174448421|174512475|+|64055|9829|HAND2-AS1|antisense	0.489828	2.88942e-09
ENSG00000160593|11|118064455|118095809|-|31355|8587|AMICA1|protein_coding	ENSG00000237125|4|174448421|174512475|+|64055|9829|HAND2-AS1|antisense	0.409784	1.17134e-06
ENSG00000160691|1|154934774|154946871|-|12098|4342|SHC1|protein_coding	ENSG00000237125|4|174448421|174512475|+|64055|9829|HAND2-AS1|antisense	0.48285	5.19648e-09
ENSG00000160801|3|46919236|46945287|+|26052|2756|PTH1R|protein_coding	ENSG00000237125|4|174448421|174512475|+|64055|9829|HAND2-AS1|antisense	0.562012	2.85841e-12
ENSG00000160808|3|46899362|46923659|-|24298|1360|MYL3|protein_coding	ENSG00000237125|4|174448421|174512475|+|64055|9829|HAND2-AS1|antisense	0.471415	1.32218e-08
ENSG00000161281|19|36641824|36643771|-|1948|1006|COX7A1|protein_coding	ENSG00000237125|4|174448421|174512475|+|64055|9829|HAND2-AS1|antisense	0.440152	1.43615e-07
ENSG00000161381|17|37219556|37310647|-|91092|9277|PLXDC1|protein_coding	ENSG00000237125|4|174448421|174512475|+|64055|9829|HAND2-AS1|antisense	0.672112	1.5113e-18
ENSG00000161544|17|74523438|74547257|-|23820|2949|CYGB|protein_coding	ENSG00000237125|4|174448421|174512475|+|64055|9829|HAND2-AS1|antisense	0.571255	1.04024e-12
ENSG00000161638|12|54789045|54813244|-|24200|7577|ITGA5|protein_coding	ENSG00000237125|4|174448421|174512475|+|64055|9829|HAND2-AS1|antisense	0.54418	1.84378e-11
ENSG00000161791|12|50031724|50101948|-|70225|11982|FMNL3|protein_coding	ENSG00000237125|4|174448421|174512475|+|64055|9829|HAND2-AS1|antisense	0.411279	1.06136e-06
ENSG00000161835|12|52400724|52409673|+|8950|2829|GRASP|protein_coding	ENSG00000237125|4|174448421|174512475|+|64055|9829|HAND2-AS1|antisense	0.495398	1.79152e-09
ENSG00000161940|17|6926339|6933609|+|7271|4373|BCL6B|protein_coding	ENSG00000237125|4|174448421|174512475|+|64055|9829|HAND2-AS1|antisense	0.519583	2.0287e-10
ENSG00000162367|1|47681962|47697892|-|15931|5706|TAL1|protein_coding	ENSG00000237125|4|174448421|174512475|+|64055|9829|HAND2-AS1|antisense	0.633803	4.46726e-16
ENSG00000162458|1|16083102|16113089|+|29988|4716|FBLIM1|protein_coding	ENSG00000237125|4|174448421|174512475|+|64055|9829|HAND2-AS1|antisense	0.474541	1.02781e-08
ENSG00000162493|1|13909960|13944452|+|34493|3707|PDPN|protein_coding	ENSG00000237125|4|174448421|174512475|+|64055|9829|HAND2-AS1|antisense	0.576482	5.79151e-13
ENSG00000162520|1|33145507|33169197|-|23691|3941|SYNC|protein_coding	ENSG00000237125|4|174448421|174512475|+|64055|9829|HAND2-AS1|antisense	0.429839	2.99766e-07
ENSG00000162576|1|1288069|1297157|-|9089|3371|MXRA8|protein_coding	ENSG00000237125|4|174448421|174512475|+|64055|9829|HAND2-AS1|antisense	0.530366	7.25966e-11
ENSG00000162614|1|78354198|78409580|+|55383|4624|NEXN|protein_coding	ENSG00000237125|4|174448421|174512475|+|64055|9829|HAND2-AS1|antisense	0.6889	9.47488e-20
ENSG00000162618|1|79355449|79472403|-|116955|3527|ELTD1|protein_coding	ENSG00000237125|4|174448421|174512475|+|64055|9829|HAND2-AS1|antisense	0.476346	8.87621e-09
ENSG00000162636|1|109102711|109187522|+|84812|9355|FAM102B|protein_coding	ENSG00000237125|4|174448421|174512475|+|64055|9829|HAND2-AS1|antisense	0.440461	1.40432e-07
ENSG00000162687|1|196194909|196578355|-|383447|7124|KCNT2|protein_coding	ENSG00000237125|4|174448421|174512475|+|64055|9829|HAND2-AS1|antisense	0.442103	1.2461e-07
ENSG00000162692|1|101185298|101204601|+|19304|6049|VCAM1|protein_coding	ENSG00000237125|4|174448421|174512475|+|64055|9829|HAND2-AS1|antisense	0.475624	9.41307e-09
ENSG00000162711|1|247579458|247612410|+|32953|4757|NLRP3|protein_coding	ENSG00000237125|4|174448421|174512475|+|64055|9829|HAND2-AS1|antisense	0.421207	5.44793e-07
ENSG00000162733|1|162601163|162757190|+|156028|10730|DDR2|protein_coding	ENSG00000237125|4|174448421|174512475|+|64055|9829|HAND2-AS1|antisense	0.540977	2.54745e-11
ENSG00000162745|1|161952982|161993644|-|40663|3415|OLFML2B|protein_coding	ENSG00000237125|4|174448421|174512475|+|64055|9829|HAND2-AS1|antisense	0.589176	1.33642e-13
ENSG00000162849|1|245318287|245872733|+|554447|14403|KIF26B|protein_coding	ENSG00000237125|4|174448421|174512475|+|64055|9829|HAND2-AS1|antisense	0.548525	1.18251e-11
ENSG00000163017|2|74119441|74146992|+|27552|3811|ACTG2|protein_coding	ENSG00000237125|4|174448421|174512475|+|64055|9829|HAND2-AS1|antisense	0.447911	8.123e-08
ENSG00000163064|2|119599747|119605254|-|5508|2886|EN1|protein_coding	ENSG00000237125|4|174448421|174512475|+|64055|9829|HAND2-AS1|antisense	0.415522	8.00248e-07
ENSG00000163110|4|95373037|95589377|+|216341|11115|PDLIM5|protein_coding	ENSG00000237125|4|174448421|174512475|+|64055|9829|HAND2-AS1|antisense	0.425465	4.06584e-07
ENSG00000163145|4|15341442|15447790|+|106349|5583|C1QTNF7|protein_coding	ENSG00000237125|4|174448421|174512475|+|64055|9829|HAND2-AS1|antisense	0.422625	4.9443e-07
ENSG00000163239|1|154474695|154520623|+|45929|2706|TDRD10|protein_coding	ENSG00000237125|4|174448421|174512475|+|64055|9829|HAND2-AS1|antisense	0.446031	9.33757e-08
ENSG00000163297|4|80822303|81046608|-|224306|10101|ANTXR2|protein_coding	ENSG00000237125|4|174448421|174512475|+|64055|9829|HAND2-AS1|antisense	0.611849	8.25608e-15
ENSG00000163328|2|175296966|175351822|-|54857|7102|GPR155|protein_coding	ENSG00000237125|4|174448421|174512475|+|64055|9829|HAND2-AS1|antisense	0.401202	2.04393e-06
ENSG00000163359|2|238232646|238323018|-|90373|19624|COL6A3|protein_coding	ENSG00000237125|4|174448421|174512475|+|64055|9829|HAND2-AS1|antisense	0.632246	5.53588e-16
ENSG00000163378|3|69024365|69063112|-|38748|5647|EOGT|protein_coding	ENSG00000237125|4|174448421|174512475|+|64055|9829|HAND2-AS1|antisense	0.512943	3.75268e-10
ENSG00000163430|3|120111140|120170100|-|58961|8727|FSTL1|protein_coding	ENSG00000237125|4|174448421|174512475|+|64055|9829|HAND2-AS1|antisense	0.586649	1.79849e-13
ENSG00000163431|1|201865580|201915715|-|50136|3970|LMOD1|protein_coding	ENSG00000237125|4|174448421|174512475|+|64055|9829|HAND2-AS1|antisense	0.636447	3.09474e-16
ENSG00000163453|4|57896939|57976551|-|79613|1932|IGFBP7|protein_coding	ENSG00000237125|4|174448421|174512475|+|64055|9829|HAND2-AS1|antisense	0.441302	1.32103e-07
ENSG00000163520|3|13573824|13679922|+|106099|4996|FBLN2|protein_coding	ENSG00000237125|4|174448421|174512475|+|64055|9829|HAND2-AS1|antisense	0.473318	1.13456e-08
ENSG00000163577|3|170606204|170626482|-|20279|5593|EIF5A2|protein_coding	ENSG00000237125|4|174448421|174512475|+|64055|9829|HAND2-AS1|antisense	0.455331	4.64734e-08
ENSG00000163637|3|64079543|64431152|-|351610|8726|PRICKLE2|protein_coding	ENSG00000237125|4|174448421|174512475|+|64055|9829|HAND2-AS1|antisense	0.54979	1.03782e-11
ENSG00000163638|3|64501333|64673676|-|172344|10693|ADAMTS9|protein_coding	ENSG00000237125|4|174448421|174512475|+|64055|9829|HAND2-AS1|antisense	0.51495	3.12052e-10
ENSG00000163673|3|36753913|36781352|-|27440|5406|DCLK3|protein_coding	ENSG00000237125|4|174448421|174512475|+|64055|9829|HAND2-AS1|antisense	0.456242	4.33541e-08
ENSG00000163697|4|40812044|41218731|-|406688|12956|APBB2|protein_coding	ENSG00000237125|4|174448421|174512475|+|64055|9829|HAND2-AS1|antisense	0.454969	4.77714e-08
ENSG00000163710|3|142534764|142608045|-|73282|3480|PCOLCE2|protein_coding	ENSG00000237125|4|174448421|174512475|+|64055|9829|HAND2-AS1|antisense	0.47342	1.12527e-08
ENSG00000163751|3|148583043|148614983|+|31941|1848|CPA3|protein_coding	ENSG00000237125|4|174448421|174512475|+|64055|9829|HAND2-AS1|antisense	0.450314	6.78894e-08
ENSG00000163762|3|149036285|149052201|-|15917|4482|TM4SF18|protein_coding	ENSG00000237125|4|174448421|174512475|+|64055|9829|HAND2-AS1|antisense	0.449611	7.15583e-08
ENSG00000164035|4|101316498|101801283|-|484786|5243|EMCN|protein_coding	ENSG00000237125|4|174448421|174512475|+|64055|9829|HAND2-AS1|antisense	0.503962	8.44555e-10
ENSG00000164106|4|174305852|174327531|-|21680|5396|SCRG1|protein_coding	ENSG00000237125|4|174448421|174512475|+|64055|9829|HAND2-AS1|antisense	0.522148	1.5939e-10
ENSG00000164107|4|174446120|174451380|-|5261|3601|HAND2|protein_coding	ENSG00000237125|4|174448421|174512475|+|64055|9829|HAND2-AS1|antisense	0.870599	1.471e-41
ENSG00000164116|4|156587863|156653501|+|65639|5766|GUCY1A3|protein_coding	ENSG00000237125|4|174448421|174512475|+|64055|9829|HAND2-AS1|antisense	0.477583	8.02398e-09
ENSG00000164125|4|159045626|159094470|-|48845|7880|FAM198B|protein_coding	ENSG00000237125|4|174448421|174512475|+|64055|9829|HAND2-AS1|antisense	0.602292	2.74231e-14
ENSG00000164128|4|164245113|164265984|-|20872|4180|NPY1R|protein_coding	ENSG00000237125|4|174448421|174512475|+|64055|9829|HAND2-AS1|antisense	0.413051	9.43734e-07
ENSG00000164129|4|164265091|164273086|+|7996|3291|NPY5R|protein_coding	ENSG00000237125|4|174448421|174512475|+|64055|9829|HAND2-AS1|antisense	0.490768	2.66724e-09
ENSG00000164161|4|145567173|145666423|+|99251|12074|HHIP|protein_coding	ENSG00000237125|4|174448421|174512475|+|64055|9829|HAND2-AS1|antisense	0.45087	6.51155e-08
ENSG00000164176|5|83236373|83680611|-|444239|5738|EDIL3|protein_coding	ENSG00000237125|4|174448421|174512475|+|64055|9829|HAND2-AS1|antisense	0.427568	3.5136e-07
ENSG00000164220|5|75911307|75919259|-|7953|3429|F2RL2|protein_coding	ENSG00000237125|4|174448421|174512475|+|64055|9829|HAND2-AS1|antisense	0.458469	3.65492e-08
ENSG00000164292|5|95049226|95160087|+|110862|8833|RHOBTB3|protein_coding	ENSG00000237125|4|174448421|174512475|+|64055|9829|HAND2-AS1|antisense	0.595359	6.39055e-14
ENSG00000164330|5|158122928|158526769|-|403842|6161|EBF1|protein_coding	ENSG00000237125|4|174448421|174512475|+|64055|9829|HAND2-AS1|antisense	0.5142	3.34375e-10
ENSG00000164402|5|132086509|132142933|-|56425|7707|SEPT8|protein_coding	ENSG00000237125|4|174448421|174512475|+|64055|9829|HAND2-AS1|antisense	0.429549	3.05913e-07
ENSG00000164418|6|101846664|102517958|+|671295|7492|GRIK2|protein_coding	ENSG00000237125|4|174448421|174512475|+|64055|9829|HAND2-AS1|antisense	0.447885	8.13851e-08
ENSG00000164465|6|117774980|117891021|+|116042|6819|DCBLD1|protein_coding	ENSG00000237125|4|174448421|174512475|+|64055|9829|HAND2-AS1|antisense	0.521404	1.70973e-10
ENSG00000164484|6|130686879|130764208|+|77330|6131|TMEM200A|protein_coding	ENSG00000237125|4|174448421|174512475|+|64055|9829|HAND2-AS1|antisense	0.633878	4.42119e-16
ENSG00000164530|6|36922209|36932613|+|10405|2190|PI16|protein_coding	ENSG00000237125|4|174448421|174512475|+|64055|9829|HAND2-AS1|antisense	0.403979	1.70986e-06
ENSG00000164574|5|153570290|153800544|+|230255|10497|GALNT10|protein_coding	ENSG00000237125|4|174448421|174512475|+|64055|9829|HAND2-AS1|antisense	0.534434	4.87984e-11
ENSG00000164604|7|112718386|112727833|-|9448|7396|GPR85|protein_coding	ENSG00000237125|4|174448421|174512475|+|64055|9829|HAND2-AS1|antisense	0.511353	4.3396e-10
ENSG00000164619|7|33944523|34195484|+|250962|5889|BMPER|protein_coding	ENSG00000237125|4|174448421|174512475|+|64055|9829|HAND2-AS1|antisense	0.465217	2.16266e-08
ENSG00000164692|7|94023873|94060544|+|36672|11151|COL1A2|protein_coding	ENSG00000237125|4|174448421|174512475|+|64055|9829|HAND2-AS1|antisense	0.636832	2.93245e-16
ENSG00000164694|6|159590429|159693141|+|102713|6854|FNDC1|protein_coding	ENSG00000237125|4|174448421|174512475|+|64055|9829|HAND2-AS1|antisense	0.590113	1.19621e-13
ENSG00000164741|8|12940870|13373167|-|432298|10988|DLC1|protein_coding	ENSG00000237125|4|174448421|174512475|+|64055|9829|HAND2-AS1|antisense	0.610547	9.74518e-15
ENSG00000164743|8|13424352|13425796|+|1445|1445|C8orf48|protein_coding	ENSG00000237125|4|174448421|174512475|+|64055|9829|HAND2-AS1|antisense	0.413594	9.10216e-07
ENSG00000164932|8|104383743|104395225|+|11483|1776|CTHRC1|protein_coding	ENSG00000237125|4|174448421|174512475|+|64055|9829|HAND2-AS1|antisense	0.553809	6.83065e-12
ENSG00000164949|8|95261481|95274578|-|13098|2648|GEM|protein_coding	ENSG00000237125|4|174448421|174512475|+|64055|9829|HAND2-AS1|antisense	0.588964	1.37029e-13
ENSG00000165072|9|72658497|72841886|+|183390|3854|MAMDC2|protein_coding	ENSG00000237125|4|174448421|174512475|+|64055|9829|HAND2-AS1|antisense	0.402119	1.92739e-06
ENSG00000165124|9|113127531|113342160|-|214630|14193|SVEP1|protein_coding	ENSG00000237125|4|174448421|174512475|+|64055|9829|HAND2-AS1|antisense	0.618803	3.35893e-15
ENSG00000165323|11|92085262|92629618|+|544357|19420|FAT3|protein_coding	ENSG00000237125|4|174448421|174512475|+|64055|9829|HAND2-AS1|antisense	0.469978	1.48325e-08
ENSG00000165338|10|93170096|93274586|+|104491|11354|HECTD2|protein_coding	ENSG00000237125|4|174448421|174512475|+|64055|9829|HAND2-AS1|antisense	0.41798	6.78266e-07
ENSG00000165379|14|42076773|42373752|+|296980|6140|LRFN5|protein_coding	ENSG00000237125|4|174448421|174512475|+|64055|9829|HAND2-AS1|antisense	0.555626	5.64354e-12
ENSG00000165424|10|81142081|81205383|-|63303|5051|ZCCHC24|protein_coding	ENSG00000237125|4|174448421|174512475|+|64055|9829|HAND2-AS1|antisense	0.700561	1.23625e-20
ENSG00000165474|13|20761609|20767037|-|5429|2427|GJB2|protein_coding	ENSG00000237125|4|174448421|174512475|+|64055|9829|HAND2-AS1|antisense	0.512795	3.80378e-10
ENSG00000165617|14|59100685|59115039|+|14355|4490|DACT1|protein_coding	ENSG00000237125|4|174448421|174512475|+|64055|9829|HAND2-AS1|antisense	0.62251	2.06089e-15
ENSG00000165633|10|50222290|50323554|-|101265|8633|VSTM4|protein_coding	ENSG00000237125|4|174448421|174512475|+|64055|9829|HAND2-AS1|antisense	0.406997	1.40584e-06
ENSG00000165757|10|30301729|30404423|-|102695|9515|KIAA1462|protein_coding	ENSG00000237125|4|174448421|174512475|+|64055|9829|HAND2-AS1|antisense	0.426736	3.72299e-07
ENSG00000165895|11|100558384|100862668|+|304285|6944|ARHGAP42|protein_coding	ENSG00000237125|4|174448421|174512475|+|64055|9829|HAND2-AS1|antisense	0.401493	2.00622e-06
ENSG00000165995|10|18429606|18830798|+|401193|6537|CACNB2|protein_coding	ENSG00000237125|4|174448421|174512475|+|64055|9829|HAND2-AS1|antisense	0.42512	4.16408e-07
ENSG00000166033|10|124221041|124274424|+|53384|2120|HTRA1|protein_coding	ENSG00000237125|4|174448421|174512475|+|64055|9829|HAND2-AS1|antisense	0.528954	8.3225e-11
ENSG00000166073|15|40091233|40213093|-|121861|5119|GPR176|protein_coding	ENSG00000237125|4|174448421|174512475|+|64055|9829|HAND2-AS1|antisense	0.503738	8.61578e-10
ENSG00000166086|11|133938820|134021896|+|83077|5451|JAM3|protein_coding	ENSG00000237125|4|174448421|174512475|+|64055|9829|HAND2-AS1|antisense	0.581338	3.3298e-13
ENSG00000166147|15|48700503|48938046|-|237544|16057|FBN1|protein_coding	ENSG00000237125|4|174448421|174512475|+|64055|9829|HAND2-AS1|antisense	0.641562	1.50571e-16
ENSG00000166250|11|122943035|123065989|-|122955|2635|CLMP|protein_coding	ENSG00000237125|4|174448421|174512475|+|64055|9829|HAND2-AS1|antisense	0.576367	5.86686e-13
ENSG00000166272|10|104503727|104576021|+|72295|4278|WBP1L|protein_coding	ENSG00000237125|4|174448421|174512475|+|64055|9829|HAND2-AS1|antisense	0.450544	6.67283e-08
ENSG00000166333|11|6624961|6632102|+|7142|3463|ILK|protein_coding	ENSG00000237125|4|174448421|174512475|+|64055|9829|HAND2-AS1|antisense	0.417292	7.10498e-07
ENSG00000166341|11|6642556|6677085|-|34530|10763|DCHS1|protein_coding	ENSG00000237125|4|174448421|174512475|+|64055|9829|HAND2-AS1|antisense	0.688751	9.71891e-20
ENSG00000166342|18|70409549|70535381|-|125833|5509|NETO1|protein_coding	ENSG00000237125|4|174448421|174512475|+|64055|9829|HAND2-AS1|antisense	0.414839	8.37651e-07
ENSG00000166396|18|61420169|61472604|+|52436|2596|SERPINB7|protein_coding	ENSG00000237125|4|174448421|174512475|+|64055|9829|HAND2-AS1|antisense	0.476921	8.46991e-09
ENSG00000166482|17|19286755|19290553|-|3799|2152|MFAP4|protein_coding	ENSG00000237125|4|174448421|174512475|+|64055|9829|HAND2-AS1|antisense	0.610165	1.02305e-14
ENSG00000166501|16|23847322|24231932|+|384611|10037|PRKCB|protein_coding	ENSG00000237125|4|174448421|174512475|+|64055|9829|HAND2-AS1|antisense	0.410641	1.10704e-06
ENSG00000166546|16|66461200|66527432|+|66233|7165|BEAN1|protein_coding	ENSG00000237125|4|174448421|174512475|+|64055|9829|HAND2-AS1|antisense	0.519845	1.97953e-10
ENSG00000166664|15|30653443|30686052|-|32610|3363|CHRFAM7A|protein_coding	ENSG00000237125|4|174448421|174512475|+|64055|9829|HAND2-AS1|antisense	0.461572	2.87534e-08
ENSG00000166707|X|103356822|103360533|+|3712|3385|ZCCHC18|protein_coding	ENSG00000237125|4|174448421|174512475|+|64055|9829|HAND2-AS1|antisense	0.462152	2.7487e-08
ENSG00000166780|16|15528152|15718885|+|190734|3688|C16orf45|protein_coding	ENSG00000237125|4|174448421|174512475|+|64055|9829|HAND2-AS1|antisense	0.474071	1.0676e-08
ENSG00000166819|15|90207596|90222658|-|15063|3797|PLIN1|protein_coding	ENSG00000237125|4|174448421|174512475|+|64055|9829|HAND2-AS1|antisense	0.455408	4.62005e-08
ENSG00000166897|22|37764000|37823505|-|59506|8782|ELFN2|protein_coding	ENSG00000237125|4|174448421|174512475|+|64055|9829|HAND2-AS1|antisense	0.466781	1.91188e-08
ENSG00000166923|15|33010175|33026870|+|16696|4168|GREM1|protein_coding	ENSG00000237125|4|174448421|174512475|+|64055|9829|HAND2-AS1|antisense	0.462081	2.76384e-08
ENSG00000166927|11|60145955|60163424|+|17470|4348|MS4A7|protein_coding	ENSG00000237125|4|174448421|174512475|+|64055|9829|HAND2-AS1|antisense	0.504129	8.32156e-10
ENSG00000166963|15|43803156|43823818|+|20663|10652|MAP1A|protein_coding	ENSG00000237125|4|174448421|174512475|+|64055|9829|HAND2-AS1|antisense	0.473859	1.08607e-08
ENSG00000166974|18|32556892|32723434|+|166543|6180|MAPRE2|protein_coding	ENSG00000237125|4|174448421|174512475|+|64055|9829|HAND2-AS1|antisense	0.529532	7.87044e-11
ENSG00000167100|17|48187404|48207246|-|19843|7016|SAMD14|protein_coding	ENSG00000237125|4|174448421|174512475|+|64055|9829|HAND2-AS1|antisense	0.400421	2.14852e-06
ENSG00000167123|9|131174030|131199626|+|25597|6054|CERCAM|protein_coding	ENSG00000237125|4|174448421|174512475|+|64055|9829|HAND2-AS1|antisense	0.471666	1.29586e-08
ENSG00000167210|18|44056935|44236996|-|180062|9020|LOXHD1|protein_coding	ENSG00000237125|4|174448421|174512475|+|64055|9829|HAND2-AS1|antisense	0.41452	8.55744e-07
ENSG00000167261|16|68021297|68034489|-|13193|3498|DPEP2|protein_coding	ENSG00000237125|4|174448421|174512475|+|64055|9829|HAND2-AS1|antisense	0.416439	7.52473e-07
ENSG00000167601|19|41725108|41767671|+|42564|5154|AXL|protein_coding	ENSG00000237125|4|174448421|174512475|+|64055|9829|HAND2-AS1|antisense	0.532283	6.0244e-11
ENSG00000167680|19|4542600|4559820|-|17221|4423|SEMA6B|protein_coding	ENSG00000237125|4|174448421|174512475|+|64055|9829|HAND2-AS1|antisense	0.424148	4.453e-07
ENSG00000167779|12|53491220|53496129|+|4910|1279|IGFBP6|protein_coding	ENSG00000237125|4|174448421|174512475|+|64055|9829|HAND2-AS1|antisense	0.48003	6.56324e-09
ENSG00000168172|8|42752075|42885682|+|133608|15250|HOOK3|protein_coding	ENSG00000237125|4|174448421|174512475|+|64055|9829|HAND2-AS1|antisense	0.531896	6.25611e-11
ENSG00000168229|14|52734431|52743442|+|9012|3033|PTGDR|protein_coding	ENSG00000237125|4|174448421|174512475|+|64055|9829|HAND2-AS1|antisense	0.457903	3.81761e-08
ENSG00000168334|3|39224701|39234087|-|9387|6467|XIRP1|protein_coding	ENSG00000237125|4|174448421|174512475|+|64055|9829|HAND2-AS1|antisense	0.424089	4.47104e-07
ENSG00000168386|3|99548985|99833357|-|284373|5897|FILIP1L|protein_coding	ENSG00000237125|4|174448421|174512475|+|64055|9829|HAND2-AS1|antisense	0.616251	4.68436e-15
ENSG00000168461|18|9708162|9862548|+|154387|5586|RAB31|protein_coding	ENSG00000237125|4|174448421|174512475|+|64055|9829|HAND2-AS1|antisense	0.527212	9.84231e-11
ENSG00000168487|8|22022249|22069839|+|47591|7471|BMP1|protein_coding	ENSG00000237125|4|174448421|174512475|+|64055|9829|HAND2-AS1|antisense	0.600409	3.45771e-14
ENSG00000168490|8|22077222|22089854|-|12633|4165|PHYHIP|protein_coding	ENSG00000237125|4|174448421|174512475|+|64055|9829|HAND2-AS1|antisense	0.478939	7.17975e-09
ENSG00000168497|2|192699028|192711981|-|12954|3229|SDPR|protein_coding	ENSG00000237125|4|174448421|174512475|+|64055|9829|HAND2-AS1|antisense	0.423364	4.69978e-07
ENSG00000168542|2|189839046|189877472|+|38427|6816|COL3A1|protein_coding	ENSG00000237125|4|174448421|174512475|+|64055|9829|HAND2-AS1|antisense	0.651134	3.76872e-17
ENSG00000168685|5|35852797|35879705|+|26909|6060|IL7R|protein_coding	ENSG00000237125|4|174448421|174512475|+|64055|9829|HAND2-AS1|antisense	0.523266	1.43395e-10
ENSG00000168779|3|157814948|157824292|-|9345|3838|SHOX2|protein_coding	ENSG00000237125|4|174448421|174512475|+|64055|9829|HAND2-AS1|antisense	0.403915	1.71694e-06
ENSG00000168785|4|99391518|99579780|-|188263|7430|TSPAN5|protein_coding	ENSG00000237125|4|174448421|174512475|+|64055|9829|HAND2-AS1|antisense	0.426879	3.68613e-07
ENSG00000169071|9|94325373|94712444|-|387072|5818|ROR2|protein_coding	ENSG00000237125|4|174448421|174512475|+|64055|9829|HAND2-AS1|antisense	0.581069	3.434e-13
ENSG00000169184|22|28144265|28197486|-|53222|7693|MN1|protein_coding	ENSG00000237125|4|174448421|174512475|+|64055|9829|HAND2-AS1|antisense	0.618111	3.67715e-15
ENSG00000169213|1|52373628|52456436|-|82809|12844|RAB3B|protein_coding	ENSG00000237125|4|174448421|174512475|+|64055|9829|HAND2-AS1|antisense	0.444441	1.04994e-07
ENSG00000169291|1|154442248|154474589|-|32342|8441|SHE|protein_coding	ENSG00000237125|4|174448421|174512475|+|64055|9829|HAND2-AS1|antisense	0.541575	2.39899e-11
ENSG00000169313|3|151055168|151102600|-|47433|1859|P2RY12|protein_coding	ENSG00000237125|4|174448421|174512475|+|64055|9829|HAND2-AS1|antisense	0.438606	1.60618e-07
ENSG00000169495|8|38831683|38846181|+|14499|2095|HTRA4|protein_coding	ENSG00000237125|4|174448421|174512475|+|64055|9829|HAND2-AS1|antisense	0.400145	2.18664e-06
ENSG00000169508|13|99946784|99959659|-|12876|1700|GPR183|protein_coding	ENSG00000237125|4|174448421|174512475|+|64055|9829|HAND2-AS1|antisense	0.418582	6.51202e-07
ENSG00000169554|2|145141648|145282147|-|140500|17907|ZEB2|protein_coding	ENSG00000237125|4|174448421|174512475|+|64055|9829|HAND2-AS1|antisense	0.589815	1.2391e-13
ENSG00000169604|2|69240310|69476459|+|236150|8185|ANTXR1|protein_coding	ENSG00000237125|4|174448421|174512475|+|64055|9829|HAND2-AS1|antisense	0.566048	1.84537e-12
ENSG00000169629|2|113127669|113192065|-|64397|6886|RGPD8|protein_coding	ENSG00000237125|4|174448421|174512475|+|64055|9829|HAND2-AS1|antisense	0.43892	1.57019e-07
ENSG00000169744|4|16503164|16900432|-|397269|5586|LDB2|protein_coding	ENSG00000237125|4|174448421|174512475|+|64055|9829|HAND2-AS1|antisense	0.664523	4.98477e-18
ENSG00000169826|10|43633934|43680756|+|46823|3752|CSGALNACT2|protein_coding	ENSG00000237125|4|174448421|174512475|+|64055|9829|HAND2-AS1|antisense	0.45517	4.70466e-08
ENSG00000169946|8|106330920|106816760|+|485841|6708|ZFPM2|protein_coding	ENSG00000237125|4|174448421|174512475|+|64055|9829|HAND2-AS1|antisense	0.471687	1.29367e-08
ENSG00000170323|8|82390654|82395498|-|4845|1396|FABP4|protein_coding	ENSG00000237125|4|174448421|174512475|+|64055|9829|HAND2-AS1|antisense	0.638984	2.16835e-16
ENSG00000170647|11|100862811|100864663|+|1853|1853|TMEM133|protein_coding	ENSG00000237125|4|174448421|174512475|+|64055|9829|HAND2-AS1|antisense	0.422897	4.85282e-07
ENSG00000170776|15|85923802|86292586|+|368785|20279|AKAP13|protein_coding	ENSG00000237125|4|174448421|174512475|+|64055|9829|HAND2-AS1|antisense	0.430155	2.9319e-07
ENSG00000170801|4|8271492|8308838|+|37347|3321|HTRA3|protein_coding	ENSG00000237125|4|174448421|174512475|+|64055|9829|HAND2-AS1|antisense	0.515922	2.85245e-10
ENSG00000170921|17|61086917|61505060|+|418144|22866|TANC2|protein_coding	ENSG00000237125|4|174448421|174512475|+|64055|9829|HAND2-AS1|antisense	0.516417	2.72446e-10
ENSG00000170955|11|6340176|6341877|-|1702|1672|PRKCDBP|protein_coding	ENSG00000237125|4|174448421|174512475|+|64055|9829|HAND2-AS1|antisense	0.436812	1.82753e-07
ENSG00000170961|8|122624356|122653630|-|29275|4190|HAS2|protein_coding	ENSG00000237125|4|174448421|174512475|+|64055|9829|HAND2-AS1|antisense	0.520894	1.79384e-10
ENSG00000170962|11|103777914|104035107|-|257194|4266|PDGFD|protein_coding	ENSG00000237125|4|174448421|174512475|+|64055|9829|HAND2-AS1|antisense	0.669396	2.3257e-18
ENSG00000170989|1|101702444|101707074|+|4631|3071|S1PR1|protein_coding	ENSG00000237125|4|174448421|174512475|+|64055|9829|HAND2-AS1|antisense	0.421291	5.4168e-07
ENSG00000171016|15|55831088|55881145|-|50058|8594|PYGO1|protein_coding	ENSG00000237125|4|174448421|174512475|+|64055|9829|HAND2-AS1|antisense	0.476145	9.02261e-09
ENSG00000171033|8|79428374|79517502|+|89129|4216|PKIA|protein_coding	ENSG00000237125|4|174448421|174512475|+|64055|9829|HAND2-AS1|antisense	0.403862	1.72286e-06
ENSG00000171115|7|150147718|150176480|+|28763|4184|GIMAP8|protein_coding	ENSG00000237125|4|174448421|174512475|+|64055|9829|HAND2-AS1|antisense	0.430637	2.83422e-07
ENSG00000171246|17|78440948|78451643|-|10696|6703|NPTX1|protein_coding	ENSG00000237125|4|174448421|174512475|+|64055|9829|HAND2-AS1|antisense	0.400518	2.1353e-06
ENSG00000171282|17|79373540|79433357|+|59818|11215|RP11-1055B8.7|protein_coding	ENSG00000237125|4|174448421|174512475|+|64055|9829|HAND2-AS1|antisense	0.512515	3.90286e-10
ENSG00000171310|12|104849073|105155792|+|306720|6492|CHST11|protein_coding	ENSG00000237125|4|174448421|174512475|+|64055|9829|HAND2-AS1|antisense	0.447451	8.40519e-08
ENSG00000171408|6|136172834|136516712|+|343879|5708|PDE7B|protein_coding	ENSG00000237125|4|174448421|174512475|+|64055|9829|HAND2-AS1|antisense	0.48139	5.86622e-09
ENSG00000171444|5|112357796|112824527|-|466732|31750|MCC|protein_coding	ENSG00000237125|4|174448421|174512475|+|64055|9829|HAND2-AS1|antisense	0.427513	3.52692e-07
ENSG00000171476|4|57514155|57548065|-|33911|7759|HOPX|protein_coding	ENSG00000237125|4|174448421|174512475|+|64055|9829|HAND2-AS1|antisense	0.536402	4.01944e-11
ENSG00000171502|1|86194916|86622626|-|427711|9568|COL24A1|protein_coding	ENSG00000237125|4|174448421|174512475|+|64055|9829|HAND2-AS1|antisense	0.423031	4.80863e-07
ENSG00000171608|1|9711790|9789172|+|77383|6593|PIK3CD|protein_coding	ENSG00000237125|4|174448421|174512475|+|64055|9829|HAND2-AS1|antisense	0.42986	2.99313e-07
ENSG00000171621|1|9352939|9429591|+|76653|3403|SPSB1|protein_coding	ENSG00000237125|4|174448421|174512475|+|64055|9829|HAND2-AS1|antisense	0.44853	7.75697e-08
ENSG00000171724|16|77822427|78014004|+|191578|4137|VAT1L|protein_coding	ENSG00000237125|4|174448421|174512475|+|64055|9829|HAND2-AS1|antisense	0.578187	4.77344e-13
ENSG00000171772|10|135367404|135382876|-|15473|2934|SYCE1|protein_coding	ENSG00000237125|4|174448421|174512475|+|64055|9829|HAND2-AS1|antisense	0.413703	9.03683e-07
ENSG00000171864|20|4702556|4709106|+|6551|3980|PRND|protein_coding	ENSG00000237125|4|174448421|174512475|+|64055|9829|HAND2-AS1|antisense	0.433706	2.2813e-07
ENSG00000171951|2|224461658|224467221|-|5564|2719|SCG2|protein_coding	ENSG00000237125|4|174448421|174512475|+|64055|9829|HAND2-AS1|antisense	0.598009	4.63626e-14
ENSG00000171992|5|149980642|150038782|+|58141|10258|SYNPO|protein_coding	ENSG00000237125|4|174448421|174512475|+|64055|9829|HAND2-AS1|antisense	0.421635	5.29113e-07
ENSG00000172020|3|115342171|115440337|+|98167|2087|GAP43|protein_coding	ENSG00000237125|4|174448421|174512475|+|64055|9829|HAND2-AS1|antisense	0.432344	2.51259e-07
ENSG00000172061|3|194075976|194090472|-|14497|5940|LRRC15|protein_coding	ENSG00000237125|4|174448421|174512475|+|64055|9829|HAND2-AS1|antisense	0.48941	2.99404e-09
ENSG00000172137|16|71392616|71424341|+|31726|1703|CALB2|protein_coding	ENSG00000237125|4|174448421|174512475|+|64055|9829|HAND2-AS1|antisense	0.475664	9.38274e-09
ENSG00000172156|17|32612687|32615353|+|2667|1079|CCL11|protein_coding	ENSG00000237125|4|174448421|174512475|+|64055|9829|HAND2-AS1|antisense	0.40143	2.01436e-06
ENSG00000172260|1|71861623|72748417|-|886795|13406|NEGR1|protein_coding	ENSG00000237125|4|174448421|174512475|+|64055|9829|HAND2-AS1|antisense	0.635789	3.3915e-16
ENSG00000172346|22|41956767|41973745|+|16979|3250|CSDC2|protein_coding	ENSG00000237125|4|174448421|174512475|+|64055|9829|HAND2-AS1|antisense	0.463107	2.55152e-08
ENSG00000172348|6|46188475|46459709|-|271235|3706|RCAN2|protein_coding	ENSG00000237125|4|174448421|174512475|+|64055|9829|HAND2-AS1|antisense	0.518245	2.29874e-10
ENSG00000172349|15|81451916|81605104|+|153189|10875|IL16|protein_coding	ENSG00000237125|4|174448421|174512475|+|64055|9829|HAND2-AS1|antisense	0.562779	2.63135e-12
ENSG00000172403|4|119809996|119982402|+|172407|11375|SYNPO2|protein_coding	ENSG00000237125|4|174448421|174512475|+|64055|9829|HAND2-AS1|antisense	0.46578	2.06897e-08
ENSG00000172667|3|178735011|178790067|-|55057|9646|ZMAT3|protein_coding	ENSG00000237125|4|174448421|174512475|+|64055|9829|HAND2-AS1|antisense	0.414617	8.50178e-07
ENSG00000172752|3|130064359|130203688|+|139330|9591|COL6A5|protein_coding	ENSG00000237125|4|174448421|174512475|+|64055|9829|HAND2-AS1|antisense	0.424749	4.27217e-07
ENSG00000172817|8|65500320|65711318|-|210999|2282|CYP7B1|protein_coding	ENSG00000237125|4|174448421|174512475|+|64055|9829|HAND2-AS1|antisense	0.500749	1.12255e-09
ENSG00000172901|5|115298151|115363316|+|65166|6636|AQPEP|protein_coding	ENSG00000237125|4|174448421|174512475|+|64055|9829|HAND2-AS1|antisense	0.486241	3.91349e-09
ENSG00000172915|13|35516424|36247159|+|730736|11941|NBEA|protein_coding	ENSG00000237125|4|174448421|174512475|+|64055|9829|HAND2-AS1|antisense	0.404726	1.62925e-06
ENSG00000172935|11|68771863|68780877|-|9015|2746|MRGPRF|protein_coding	ENSG00000237125|4|174448421|174512475|+|64055|9829|HAND2-AS1|antisense	0.468444	1.67598e-08
ENSG00000172985|2|109745804|110262207|+|516404|5801|SH3RF3|protein_coding	ENSG00000237125|4|174448421|174512475|+|64055|9829|HAND2-AS1|antisense	0.54002	2.80407e-11
ENSG00000172986|3|72937224|73047289|+|110066|3667|GXYLT2|protein_coding	ENSG00000237125|4|174448421|174512475|+|64055|9829|HAND2-AS1|antisense	0.436522	1.86597e-07
ENSG00000173068|9|16409501|16870841|-|461341|14812|BNC2|protein_coding	ENSG00000237125|4|174448421|174512475|+|64055|9829|HAND2-AS1|antisense	0.486578	3.80412e-09
ENSG00000173114|7|110731062|110765510|+|34449|3875|LRRN3|protein_coding	ENSG00000237125|4|174448421|174512475|+|64055|9829|HAND2-AS1|antisense	0.45314	5.48789e-08
ENSG00000173166|2|204259068|204400133|-|141066|11696|RAPH1|protein_coding	ENSG00000237125|4|174448421|174512475|+|64055|9829|HAND2-AS1|antisense	0.421198	5.45145e-07
ENSG00000173210|5|148521046|148640105|+|119060|7216|ABLIM3|protein_coding	ENSG00000237125|4|174448421|174512475|+|64055|9829|HAND2-AS1|antisense	0.528662	8.55999e-11
ENSG00000173376|4|121956768|121994176|-|37409|3556|NDNF|protein_coding	ENSG00000237125|4|174448421|174512475|+|64055|9829|HAND2-AS1|antisense	0.506754	6.57985e-10
ENSG00000173406|1|57460451|59012406|-|1551956|7846|DAB1|protein_coding	ENSG00000237125|4|174448421|174512475|+|64055|9829|HAND2-AS1|antisense	0.569722	1.23283e-12
ENSG00000173421|3|49235861|49295537|+|59677|4356|CCDC36|protein_coding	ENSG00000237125|4|174448421|174512475|+|64055|9829|HAND2-AS1|antisense	0.402058	1.9349e-06
ENSG00000173517|15|77400471|77712486|-|312016|16711|PEAK1|protein_coding	ENSG00000237125|4|174448421|174512475|+|64055|9829|HAND2-AS1|antisense	0.420832	5.5892e-07
ENSG00000173530|8|22993101|23021543|-|28443|3538|TNFRSF10D|protein_coding	ENSG00000237125|4|174448421|174512475|+|64055|9829|HAND2-AS1|antisense	0.406997	1.40581e-06
ENSG00000173546|15|75966663|76005189|-|38527|8290|CSPG4|protein_coding	ENSG00000237125|4|174448421|174512475|+|64055|9829|HAND2-AS1|antisense	0.44055	1.39531e-07
ENSG00000173641|1|16340523|16346089|-|5567|3910|HSPB7|protein_coding	ENSG00000237125|4|174448421|174512475|+|64055|9829|HAND2-AS1|antisense	0.654928	2.1466e-17
ENSG00000173705|3|33191537|33260707|-|69171|5005|SUSD5|protein_coding	ENSG00000237125|4|174448421|174512475|+|64055|9829|HAND2-AS1|antisense	0.563136	2.5319e-12
ENSG00000173706|3|124684554|124774802|-|90249|9925|HEG1|protein_coding	ENSG00000237125|4|174448421|174512475|+|64055|9829|HAND2-AS1|antisense	0.55534	5.81657e-12
ENSG00000173757|17|40351186|40428725|-|77540|6447|STAT5B|protein_coding	ENSG00000237125|4|174448421|174512475|+|64055|9829|HAND2-AS1|antisense	0.485622	4.12248e-09
ENSG00000173905|3|167726465|167813763|-|87299|4647|GOLIM4|protein_coding	ENSG00000237125|4|174448421|174512475|+|64055|9829|HAND2-AS1|antisense	0.441976	1.25772e-07
ENSG00000173918|17|77018896|77045870|+|26975|4854|C1QTNF1|protein_coding	ENSG00000237125|4|174448421|174512475|+|64055|9829|HAND2-AS1|antisense	0.597479	4.94427e-14
ENSG00000174083|17|8706041|8770994|-|64954|3563|PIK3R6|protein_coding	ENSG00000237125|4|174448421|174512475|+|64055|9829|HAND2-AS1|antisense	0.431006	2.76143e-07
ENSG00000174099|12|65672423|65882024|+|209602|5791|MSRB3|protein_coding	ENSG00000237125|4|174448421|174512475|+|64055|9829|HAND2-AS1|antisense	0.633208	4.84974e-16
ENSG00000174306|20|39807088|39946312|-|139225|11621|ZHX3|protein_coding	ENSG00000237125|4|174448421|174512475|+|64055|9829|HAND2-AS1|antisense	0.430825	2.79689e-07
ENSG00000174348|1|53527854|53551174|+|23321|4770|PODN|protein_coding	ENSG00000237125|4|174448421|174512475|+|64055|9829|HAND2-AS1|antisense	0.762759	3.46958e-26
ENSG00000174576|11|66188475|66194178|+|5704|3424|NPAS4|protein_coding	ENSG00000237125|4|174448421|174512475|+|64055|9829|HAND2-AS1|antisense	0.447153	8.5933e-08
ENSG00000174705|5|171752185|171881527|-|129343|7977|SH3PXD2B|protein_coding	ENSG00000237125|4|174448421|174512475|+|64055|9829|HAND2-AS1|antisense	0.60611	1.70571e-14
ENSG00000174740|X|90689594|90693583|+|3990|3450|PABPC5|protein_coding	ENSG00000237125|4|174448421|174512475|+|64055|9829|HAND2-AS1|antisense	0.525453	1.1647e-10
ENSG00000174749|4|113066553|113116412|+|49860|8901|C4orf32|protein_coding	ENSG00000237125|4|174448421|174512475|+|64055|9829|HAND2-AS1|antisense	0.489261	3.03213e-09
ENSG00000174807|11|66081958|66084515|-|2558|2558|CD248|protein_coding	ENSG00000237125|4|174448421|174512475|+|64055|9829|HAND2-AS1|antisense	0.54654	1.44968e-11
ENSG00000174944|3|150929905|150996255|-|66351|2815|P2RY14|protein_coding	ENSG00000237125|4|174448421|174512475|+|64055|9829|HAND2-AS1|antisense	0.400403	2.15108e-06
ENSG00000175395|10|38238500|38265561|-|27062|4244|ZNF25|protein_coding	ENSG00000237125|4|174448421|174512475|+|64055|9829|HAND2-AS1|antisense	0.407157	1.39124e-06
ENSG00000175414|5|175792471|175828866|+|36396|11459|ARL10|protein_coding	ENSG00000237125|4|174448421|174512475|+|64055|9829|HAND2-AS1|antisense	0.452579	5.7257e-08
ENSG00000175497|2|115199876|116603328|+|1403453|10005|DPP10|protein_coding	ENSG00000237125|4|174448421|174512475|+|64055|9829|HAND2-AS1|antisense	0.479474	6.87118e-09
ENSG00000175600|7|40174575|40900362|+|725788|3590|SUGCT|protein_coding	ENSG00000237125|4|174448421|174512475|+|64055|9829|HAND2-AS1|antisense	0.470106	1.46819e-08
ENSG00000175662|17|17746828|17875736|-|128909|7860|TOM1L2|protein_coding	ENSG00000237125|4|174448421|174512475|+|64055|9829|HAND2-AS1|antisense	0.438158	1.65892e-07
ENSG00000175745|5|92919043|92930321|+|11279|4201|NR2F1|protein_coding	ENSG00000237125|4|174448421|174512475|+|64055|9829|HAND2-AS1|antisense	0.587278	1.67066e-13
ENSG00000175928|3|3841121|3889387|+|48267|4264|LRRN1|protein_coding	ENSG00000237125|4|174448421|174512475|+|64055|9829|HAND2-AS1|antisense	0.415994	7.75323e-07
ENSG00000176014|18|12307668|12344319|+|36652|4117|TUBB6|protein_coding	ENSG00000237125|4|174448421|174512475|+|64055|9829|HAND2-AS1|antisense	0.455117	4.72355e-08
ENSG00000176148|11|33060963|33127489|+|66527|5370|TCP11L1|protein_coding	ENSG00000237125|4|174448421|174512475|+|64055|9829|HAND2-AS1|antisense	0.429534	3.06245e-07
ENSG00000176170|17|74372665|74383941|+|11277|4416|SPHK1|protein_coding	ENSG00000237125|4|174448421|174512475|+|64055|9829|HAND2-AS1|antisense	0.430016	2.96058e-07
ENSG00000176194|18|12254318|12277594|+|23277|1852|CIDEA|protein_coding	ENSG00000237125|4|174448421|174512475|+|64055|9829|HAND2-AS1|antisense	0.403459	1.7682e-06
ENSG00000176490|19|2714565|2721416|-|6852|3485|DIRAS1|protein_coding	ENSG00000237125|4|174448421|174512475|+|64055|9829|HAND2-AS1|antisense	0.513308	3.62908e-10
ENSG00000176749|17|30813637|30818274|+|4638|4325|CDK5R1|protein_coding	ENSG00000237125|4|174448421|174512475|+|64055|9829|HAND2-AS1|antisense	0.503531	8.77569e-10
ENSG00000176788|5|17065707|17276943|+|211237|2133|BASP1|protein_coding	ENSG00000237125|4|174448421|174512475|+|64055|9829|HAND2-AS1|antisense	0.567648	1.54904e-12
ENSG00000176971|11|27015628|27018630|+|3003|3003|FIBIN|protein_coding	ENSG00000237125|4|174448421|174512475|+|64055|9829|HAND2-AS1|antisense	0.49549	1.77718e-09
ENSG00000177363|11|62453874|62457371|-|3498|2585|LRRN4CL|protein_coding	ENSG00000237125|4|174448421|174512475|+|64055|9829|HAND2-AS1|antisense	0.608475	1.26707e-14
ENSG00000177374|17|1957448|1962981|+|5534|4554|HIC1|protein_coding	ENSG00000237125|4|174448421|174512475|+|64055|9829|HAND2-AS1|antisense	0.707735	3.36042e-21
ENSG00000177464|19|46093022|46105466|-|12445|3145|GPR4|protein_coding	ENSG00000237125|4|174448421|174512475|+|64055|9829|HAND2-AS1|antisense	0.437583	1.72902e-07
ENSG00000177469|17|40554470|40575535|-|21066|3828|PTRF|protein_coding	ENSG00000237125|4|174448421|174512475|+|64055|9829|HAND2-AS1|antisense	0.567761	1.52987e-12
ENSG00000177679|7|75831216|75916605|+|85390|6878|SRRM3|protein_coding	ENSG00000237125|4|174448421|174512475|+|64055|9829|HAND2-AS1|antisense	0.42871	3.24428e-07
ENSG00000178031|9|18473892|18910948|+|437057|13172|ADAMTSL1|protein_coding	ENSG00000237125|4|174448421|174512475|+|64055|9829|HAND2-AS1|antisense	0.538034	3.4187e-11
ENSG00000178033|6|116832809|116845955|+|13147|9784|FAM26E|protein_coding	ENSG00000237125|4|174448421|174512475|+|64055|9829|HAND2-AS1|antisense	0.570958	1.07507e-12
ENSG00000178199|6|149768794|149806197|-|37404|5163|ZC3H12D|protein_coding	ENSG00000237125|4|174448421|174512475|+|64055|9829|HAND2-AS1|antisense	0.466959	1.88527e-08
ENSG00000178573|16|79619740|79634611|-|14872|6976|MAF|protein_coding	ENSG00000237125|4|174448421|174512475|+|64055|9829|HAND2-AS1|antisense	0.54824	1.2177e-11
ENSG00000178726|20|23026270|23030378|-|4109|4109|THBD|protein_coding	ENSG00000237125|4|174448421|174512475|+|64055|9829|HAND2-AS1|antisense	0.441587	1.29386e-07
ENSG00000178732|3|194115550|194119995|-|4446|3563|GP5|protein_coding	ENSG00000237125|4|174448421|174512475|+|64055|9829|HAND2-AS1|antisense	0.498766	1.33619e-09
ENSG00000178789|17|72517313|72527613|-|10301|2720|CD300LB|protein_coding	ENSG00000237125|4|174448421|174512475|+|64055|9829|HAND2-AS1|antisense	0.425659	4.01153e-07
ENSG00000178860|8|72753784|72756703|-|2920|2113|MSC|protein_coding	ENSG00000237125|4|174448421|174512475|+|64055|9829|HAND2-AS1|antisense	0.616673	4.43493e-15
ENSG00000178882|12|124457788|124800570|+|342783|2969|FAM101A|protein_coding	ENSG00000237125|4|174448421|174512475|+|64055|9829|HAND2-AS1|antisense	0.545192	1.6634e-11
ENSG00000179253|20|60292562|60294804|-|2243|2000|RP11-429E11.3|protein_coding	ENSG00000237125|4|174448421|174512475|+|64055|9829|HAND2-AS1|antisense	0.440245	1.42649e-07
ENSG00000179300|X|77911566|77914825|-|3260|2648|ZCCHC5|protein_coding	ENSG00000237125|4|174448421|174512475|+|64055|9829|HAND2-AS1|antisense	0.554381	6.43348e-12
ENSG00000179388|8|22545172|22550815|-|5644|4855|EGR3|protein_coding	ENSG00000237125|4|174448421|174512475|+|64055|9829|HAND2-AS1|antisense	0.422457	5.00155e-07
ENSG00000179776|16|66400533|66438686|+|38154|5961|CDH5|protein_coding	ENSG00000237125|4|174448421|174512475|+|64055|9829|HAND2-AS1|antisense	0.451774	6.08384e-08
ENSG00000179909|19|58208735|58220579|-|11845|5822|ZNF154|protein_coding	ENSG00000237125|4|174448421|174512475|+|64055|9829|HAND2-AS1|antisense	0.608922	1.19747e-14
ENSG00000179954|19|55999771|56030465|+|30695|7314|SSC5D|protein_coding	ENSG00000237125|4|174448421|174512475|+|64055|9829|HAND2-AS1|antisense	0.704783	5.77103e-21
ENSG00000180044|3|159943423|159945999|+|2577|2577|C3orf80|protein_coding	ENSG00000237125|4|174448421|174512475|+|64055|9829|HAND2-AS1|antisense	0.482057	5.55036e-09
ENSG00000180263|12|95470525|95611258|-|140734|10044|FGD6|protein_coding	ENSG00000237125|4|174448421|174512475|+|64055|9829|HAND2-AS1|antisense	0.493286	2.14959e-09
ENSG00000180447|9|89559279|89562104|-|2826|2826|GAS1|protein_coding	ENSG00000237125|4|174448421|174512475|+|64055|9829|HAND2-AS1|antisense	0.47614	9.02681e-09
ENSG00000180539|9|139921916|139931234|+|9319|3815|C9orf139|protein_coding	ENSG00000237125|4|174448421|174512475|+|64055|9829|HAND2-AS1|antisense	0.509251	5.25326e-10
ENSG00000180730|13|26618735|26625169|-|6435|2860|SHISA2|protein_coding	ENSG00000237125|4|174448421|174512475|+|64055|9829|HAND2-AS1|antisense	0.514343	3.29977e-10
ENSG00000180828|8|65492814|65496181|+|3368|3368|BHLHE22|protein_coding	ENSG00000237125|4|174448421|174512475|+|64055|9829|HAND2-AS1|antisense	0.53072	7.0143e-11
ENSG00000180875|1|240652873|240775449|-|122577|4170|GREM2|protein_coding	ENSG00000237125|4|174448421|174512475|+|64055|9829|HAND2-AS1|antisense	0.621035	2.50488e-15
ENSG00000181092|3|186560463|186576252|+|15790|4686|ADIPOQ|protein_coding	ENSG00000237125|4|174448421|174512475|+|64055|9829|HAND2-AS1|antisense	0.496262	1.66209e-09
ENSG00000181104|5|76011868|76031606|+|19739|4066|F2R|protein_coding	ENSG00000237125|4|174448421|174512475|+|64055|9829|HAND2-AS1|antisense	0.436801	1.82898e-07
ENSG00000181195|8|57349233|57359293|-|10061|3455|PENK|protein_coding	ENSG00000237125|4|174448421|174512475|+|64055|9829|HAND2-AS1|antisense	0.588451	1.45566e-13
ENSG00000181291|17|32907768|32966337|+|58570|4583|TMEM132E|protein_coding	ENSG00000237125|4|174448421|174512475|+|64055|9829|HAND2-AS1|antisense	0.484464	4.54222e-09
ENSG00000181541|4|151503077|151505843|+|2767|2767|MAB21L2|protein_coding	ENSG00000237125|4|174448421|174512475|+|64055|9829|HAND2-AS1|antisense	0.461725	2.84142e-08
ENSG00000181804|3|142984064|143567373|-|583310|4087|SLC9A9|protein_coding	ENSG00000237125|4|174448421|174512475|+|64055|9829|HAND2-AS1|antisense	0.424891	4.23052e-07
ENSG00000182022|10|125767184|125853206|-|86023|5207|CHST15|protein_coding	ENSG00000237125|4|174448421|174512475|+|64055|9829|HAND2-AS1|antisense	0.411922	1.01717e-06
ENSG00000182162|X|1581465|1656000|-|74536|4459|P2RY8|protein_coding	ENSG00000237125|4|174448421|174512475|+|64055|9829|HAND2-AS1|antisense	0.409882	1.16381e-06
ENSG00000182326|12|7096351|7178336|+|81986|6389|C1S|protein_coding	ENSG00000237125|4|174448421|174512475|+|64055|9829|HAND2-AS1|antisense	0.45721	4.02599e-08
ENSG00000182372|8|1703944|1734738|+|30795|8111|CLN8|protein_coding	ENSG00000237125|4|174448421|174512475|+|64055|9829|HAND2-AS1|antisense	0.473221	1.14346e-08
ENSG00000182492|X|152760397|152775012|+|14616|2453|BGN|protein_coding	ENSG00000237125|4|174448421|174512475|+|64055|9829|HAND2-AS1|antisense	0.614256	6.06233e-15
ENSG00000182575|17|47653220|47661189|+|7970|5648|NXPH3|protein_coding	ENSG00000237125|4|174448421|174512475|+|64055|9829|HAND2-AS1|antisense	0.458518	3.64127e-08
ENSG00000182585|4|75174190|75181024|+|6835|1814|EPGN|protein_coding	ENSG00000237125|4|174448421|174512475|+|64055|9829|HAND2-AS1|antisense	0.515791	2.88704e-10
ENSG00000182636|15|23930565|23932450|-|1886|1886|NDN|protein_coding	ENSG00000237125|4|174448421|174512475|+|64055|9829|HAND2-AS1|antisense	0.445432	9.76035e-08
ENSG00000182667|11|131240373|132206716|+|966344|6949|NTM|protein_coding	ENSG00000237125|4|174448421|174512475|+|64055|9829|HAND2-AS1|antisense	0.530887	6.90172e-11
ENSG00000182747|6|137243402|137246777|+|3376|2359|SLC35D3|protein_coding	ENSG00000237125|4|174448421|174512475|+|64055|9829|HAND2-AS1|antisense	0.579672	4.0301e-13
ENSG00000182752|9|118916083|119164601|+|248519|11573|PAPPA|protein_coding	ENSG00000237125|4|174448421|174512475|+|64055|9829|HAND2-AS1|antisense	0.611993	8.10511e-15
ENSG00000182916|X|102585124|102587254|+|2131|1177|TCEAL7|protein_coding	ENSG00000237125|4|174448421|174512475|+|64055|9829|HAND2-AS1|antisense	0.625659	1.35401e-15
ENSG00000182963|17|42875816|42908184|-|32369|8660|GJC1|protein_coding	ENSG00000237125|4|174448421|174512475|+|64055|9829|HAND2-AS1|antisense	0.571765	9.82947e-13
ENSG00000183098|13|93879095|95059655|+|1180561|6467|GPC6|protein_coding	ENSG00000237125|4|174448421|174512475|+|64055|9829|HAND2-AS1|antisense	0.42684	3.69596e-07
ENSG00000183160|12|108983622|108992096|-|8475|3189|TMEM119|protein_coding	ENSG00000237125|4|174448421|174512475|+|64055|9829|HAND2-AS1|antisense	0.536409	4.01646e-11
ENSG00000183287|18|57098172|57364612|-|266441|6577|CCBE1|protein_coding	ENSG00000237125|4|174448421|174512475|+|64055|9829|HAND2-AS1|antisense	0.400144	2.18679e-06
ENSG00000183386|1|38462442|38471278|-|8837|2004|FHL3|protein_coding	ENSG00000237125|4|174448421|174512475|+|64055|9829|HAND2-AS1|antisense	0.437423	1.74909e-07
ENSG00000183496|15|82334119|82338482|-|4364|4364|MEX3B|protein_coding	ENSG00000237125|4|174448421|174512475|+|64055|9829|HAND2-AS1|antisense	0.474543	1.02758e-08
ENSG00000183549|16|20420856|20452658|+|31803|3963|ACSM5|protein_coding	ENSG00000237125|4|174448421|174512475|+|64055|9829|HAND2-AS1|antisense	0.439008	1.56021e-07
ENSG00000183570|21|47063608|47362368|+|298761|6796|PCBP3|protein_coding	ENSG00000237125|4|174448421|174512475|+|64055|9829|HAND2-AS1|antisense	0.524669	1.25509e-10
ENSG00000183580|5|15500305|15939900|+|439596|4849|FBXL7|protein_coding	ENSG00000237125|4|174448421|174512475|+|64055|9829|HAND2-AS1|antisense	0.548649	1.16748e-11
ENSG00000183671|2|207040040|207082771|-|42732|2834|GPR1|protein_coding	ENSG00000237125|4|174448421|174512475|+|64055|9829|HAND2-AS1|antisense	0.570359	1.14895e-12
ENSG00000183688|17|289769|295730|-|5962|3621|FAM101B|protein_coding	ENSG00000237125|4|174448421|174512475|+|64055|9829|HAND2-AS1|antisense	0.540802	2.59268e-11
ENSG00000183691|17|54671060|54672951|+|1892|1892|NOG|protein_coding	ENSG00000237125|4|174448421|174512475|+|64055|9829|HAND2-AS1|antisense	0.458262	3.71377e-08
ENSG00000183715|11|132284871|133402414|-|1117544|7578|OPCML|protein_coding	ENSG00000237125|4|174448421|174512475|+|64055|9829|HAND2-AS1|antisense	0.412651	9.69144e-07
ENSG00000183722|13|39917029|40177665|-|260637|2327|LHFP|protein_coding	ENSG00000237125|4|174448421|174512475|+|64055|9829|HAND2-AS1|antisense	0.657224	1.52088e-17
ENSG00000183801|11|7506619|7532608|+|25990|3436|OLFML1|protein_coding	ENSG00000237125|4|174448421|174512475|+|64055|9829|HAND2-AS1|antisense	0.652515	3.07349e-17
ENSG00000183813|3|32993066|32997841|+|4776|3095|CCR4|protein_coding	ENSG00000237125|4|174448421|174512475|+|64055|9829|HAND2-AS1|antisense	0.472472	1.21462e-08
ENSG00000183876|5|149675906|149718870|-|42965|3269|ARSI|protein_coding	ENSG00000237125|4|174448421|174512475|+|64055|9829|HAND2-AS1|antisense	0.544976	1.70039e-11
ENSG00000183963|22|31460091|31500743|+|40653|10094|SMTN|protein_coding	ENSG00000237125|4|174448421|174512475|+|64055|9829|HAND2-AS1|antisense	0.61856	3.46761e-15
ENSG00000184254|15|101417919|101456831|+|38913|5772|ALDH1A3|protein_coding	ENSG00000237125|4|174448421|174512475|+|64055|9829|HAND2-AS1|antisense	0.564428	2.20134e-12
ENSG00000184304|14|30045687|30661104|-|615418|5177|PRKD1|protein_coding	ENSG00000237125|4|174448421|174512475|+|64055|9829|HAND2-AS1|antisense	0.554654	6.25148e-12
ENSG00000184347|5|168088745|168728133|-|639389|14334|SLIT3|protein_coding	ENSG00000237125|4|174448421|174512475|+|64055|9829|HAND2-AS1|antisense	0.462244	2.72908e-08
ENSG00000184497|13|114462216|114514926|+|52711|2242|TMEM255B|protein_coding	ENSG00000237125|4|174448421|174512475|+|64055|9829|HAND2-AS1|antisense	0.512623	3.86435e-10
ENSG00000184601|14|105046021|105056852|+|10832|3036|C14orf180|protein_coding	ENSG00000237125|4|174448421|174512475|+|64055|9829|HAND2-AS1|antisense	0.424337	4.39517e-07
ENSG00000184811|17|1182957|1204281|+|21325|3596|TUSC5|protein_coding	ENSG00000237125|4|174448421|174512475|+|64055|9829|HAND2-AS1|antisense	0.494343	1.96254e-09
ENSG00000184845|5|174867042|174871211|-|4170|4054|DRD1|protein_coding	ENSG00000237125|4|174448421|174512475|+|64055|9829|HAND2-AS1|antisense	0.469798	1.50474e-08
ENSG00000184985|4|7194265|7744554|+|550290|6292|SORCS2|protein_coding	ENSG00000237125|4|174448421|174512475|+|64055|9829|HAND2-AS1|antisense	0.411148	1.07059e-06
ENSG00000184988|17|41363854|41372061|+|8208|3578|TMEM106A|protein_coding	ENSG00000237125|4|174448421|174512475|+|64055|9829|HAND2-AS1|antisense	0.447897	8.13123e-08
ENSG00000185070|14|85996488|86095034|+|98547|9163|FLRT2|protein_coding	ENSG00000237125|4|174448421|174512475|+|64055|9829|HAND2-AS1|antisense	0.664416	5.06827e-18
ENSG00000185477|4|90157537|90229161|-|71625|15205|GPRIN3|protein_coding	ENSG00000237125|4|174448421|174512475|+|64055|9829|HAND2-AS1|antisense	0.471217	1.34339e-08
ENSG00000185518|15|91643180|91844539|+|201360|12454|SV2B|protein_coding	ENSG00000237125|4|174448421|174512475|+|64055|9829|HAND2-AS1|antisense	0.510487	4.69585e-10
ENSG00000185532|10|52750945|54058110|+|1307166|7674|PRKG1|protein_coding	ENSG00000237125|4|174448421|174512475|+|64055|9829|HAND2-AS1|antisense	0.662979	6.32794e-18
ENSG00000185565|3|115521235|117716095|-|2194861|10367|LSAMP|protein_coding	ENSG00000237125|4|174448421|174512475|+|64055|9829|HAND2-AS1|antisense	0.558779	4.04089e-12
ENSG00000185989|13|114747194|114898086|-|150893|4352|RASA3|protein_coding	ENSG00000237125|4|174448421|174512475|+|64055|9829|HAND2-AS1|antisense	0.466777	1.91252e-08
ENSG00000186001|3|197518097|197615307|+|97211|12639|LRCH3|protein_coding	ENSG00000237125|4|174448421|174512475|+|64055|9829|HAND2-AS1|antisense	0.427453	3.54166e-07
ENSG00000186105|5|61874562|61877275|+|2714|2249|LRRC70|protein_coding	ENSG00000237125|4|174448421|174512475|+|64055|9829|HAND2-AS1|antisense	0.466861	1.89993e-08
ENSG00000186310|X|92925929|92928567|-|2639|2639|NAP1L3|protein_coding	ENSG00000237125|4|174448421|174512475|+|64055|9829|HAND2-AS1|antisense	0.421819	5.22482e-07
ENSG00000186340|6|169615875|169654139|-|38265|6397|THBS2|protein_coding	ENSG00000237125|4|174448421|174512475|+|64055|9829|HAND2-AS1|antisense	0.636552	3.04949e-16
ENSG00000186399|15|30695943|30706463|-|10521|2159|GOLGA8R|protein_coding	ENSG00000237125|4|174448421|174512475|+|64055|9829|HAND2-AS1|antisense	0.425076	4.1766e-07
ENSG00000186453|2|24397938|24423718|+|25781|2265|FAM228A|protein_coding	ENSG00000237125|4|174448421|174512475|+|64055|9829|HAND2-AS1|antisense	0.43405	2.22618e-07
ENSG00000186469|14|52292913|52446060|+|153148|6374|GNG2|protein_coding	ENSG00000237125|4|174448421|174512475|+|64055|9829|HAND2-AS1|antisense	0.603393	2.39274e-14
ENSG00000186642|11|72287185|72385635|-|98451|7182|PDE2A|protein_coding	ENSG00000237125|4|174448421|174512475|+|64055|9829|HAND2-AS1|antisense	0.513903	3.43607e-10
ENSG00000186907|11|57228022|57245007|+|16986|2387|RTN4RL2|protein_coding	ENSG00000237125|4|174448421|174512475|+|64055|9829|HAND2-AS1|antisense	0.494435	1.947e-09
ENSG00000187068|3|184795838|184870802|-|74965|5901|C3orf70|protein_coding	ENSG00000237125|4|174448421|174512475|+|64055|9829|HAND2-AS1|antisense	0.575545	6.4374e-13
ENSG00000187260|7|151072995|151107813|-|34819|4026|WDR86|protein_coding	ENSG00000237125|4|174448421|174512475|+|64055|9829|HAND2-AS1|antisense	0.427721	3.47618e-07
ENSG00000187479|11|43946892|43965888|+|18997|2373|C11orf96|protein_coding	ENSG00000237125|4|174448421|174512475|+|64055|9829|HAND2-AS1|antisense	0.439943	1.45806e-07
ENSG00000187498|13|110801318|110959496|-|158179|7877|COL4A1|protein_coding	ENSG00000237125|4|174448421|174512475|+|64055|9829|HAND2-AS1|antisense	0.453898	5.18187e-08
ENSG00000187800|1|156863490|156886226|+|22737|5530|PEAR1|protein_coding	ENSG00000237125|4|174448421|174512475|+|64055|9829|HAND2-AS1|antisense	0.585404	2.07996e-13
ENSG00000187838|17|7293046|7307416|-|14371|3227|TMEM256-PLSCR3|protein_coding	ENSG00000237125|4|174448421|174512475|+|64055|9829|HAND2-AS1|antisense	0.401823	1.96425e-06
ENSG00000187955|8|121072019|121384275|+|312257|8568|COL14A1|protein_coding	ENSG00000237125|4|174448421|174512475|+|64055|9829|HAND2-AS1|antisense	0.526112	1.0936e-10
ENSG00000188130|22|50683879|50700254|-|16376|9421|MAPK12|protein_coding	ENSG00000237125|4|174448421|174512475|+|64055|9829|HAND2-AS1|antisense	0.439981	1.45405e-07
ENSG00000188257|1|20301925|20306932|-|5008|1654|PLA2G2A|protein_coding	ENSG00000237125|4|174448421|174512475|+|64055|9829|HAND2-AS1|antisense	0.451833	6.05689e-08
ENSG00000188394|9|125796806|125797975|+|1170|1170|GPR21|protein_coding	ENSG00000237125|4|174448421|174512475|+|64055|9829|HAND2-AS1|antisense	0.482824	5.20781e-09
ENSG00000188626|15|28947100|28983530|-|36431|2901|GOLGA8M|protein_coding	ENSG00000237125|4|174448421|174512475|+|64055|9829|HAND2-AS1|antisense	0.460947	3.01838e-08
ENSG00000188707|7|150026938|150029808|+|2871|2871|ZBED6CL|protein_coding	ENSG00000237125|4|174448421|174512475|+|64055|9829|HAND2-AS1|antisense	0.420919	5.55602e-07
ENSG00000188778|8|37820516|37824483|-|3968|2943|ADRB3|protein_coding	ENSG00000237125|4|174448421|174512475|+|64055|9829|HAND2-AS1|antisense	0.405444	1.55519e-06
ENSG00000188906|12|40590546|40763087|+|172542|13465|LRRK2|protein_coding	ENSG00000237125|4|174448421|174512475|+|64055|9829|HAND2-AS1|antisense	0.40068	2.11326e-06
ENSG00000189058|3|195295573|195311076|-|15504|2197|APOD|protein_coding	ENSG00000237125|4|174448421|174512475|+|64055|9829|HAND2-AS1|antisense	0.489346	3.01036e-09
ENSG00000189134|6|28227098|28228736|+|1639|1639|NKAPL|protein_coding	ENSG00000237125|4|174448421|174512475|+|64055|9829|HAND2-AS1|antisense	0.447294	8.5036e-08
ENSG00000189184|4|138440072|138453648|-|13577|5925|PCDH18|protein_coding	ENSG00000237125|4|174448421|174512475|+|64055|9829|HAND2-AS1|antisense	0.4487	7.65926e-08
ENSG00000189320|7|135413096|135433594|-|20499|2526|FAM180A|protein_coding	ENSG00000237125|4|174448421|174512475|+|64055|9829|HAND2-AS1|antisense	0.622836	1.97372e-15
ENSG00000189367|6|127761488|127780536|-|19049|7229|KIAA0408|protein_coding	ENSG00000237125|4|174448421|174512475|+|64055|9829|HAND2-AS1|antisense	0.449606	7.15829e-08
ENSG00000189409|1|1567474|1570639|+|3166|2273|MMP23B|protein_coding	ENSG00000237125|4|174448421|174512475|+|64055|9829|HAND2-AS1|antisense	0.501995	1.00563e-09
ENSG00000196159|4|126237554|126414087|+|176534|16439|FAT4|protein_coding	ENSG00000237125|4|174448421|174512475|+|64055|9829|HAND2-AS1|antisense	0.587959	1.54234e-13
ENSG00000196368|X|51232863|51239448|-|6586|2385|NUDT11|protein_coding	ENSG00000237125|4|174448421|174512475|+|64055|9829|HAND2-AS1|antisense	0.516663	2.66323e-10
ENSG00000196376|6|118228689|118638839|+|410151|4852|SLC35F1|protein_coding	ENSG00000237125|4|174448421|174512475|+|64055|9829|HAND2-AS1|antisense	0.432481	2.48842e-07
ENSG00000196460|2|102013823|102091165|-|77343|2625|RFX8|protein_coding	ENSG00000237125|4|174448421|174512475|+|64055|9829|HAND2-AS1|antisense	0.587536	1.62089e-13
ENSG00000196562|20|46285092|46415360|-|130269|6657|SULF2|protein_coding	ENSG00000237125|4|174448421|174512475|+|64055|9829|HAND2-AS1|antisense	0.592866	8.62051e-14
ENSG00000196616|4|100226121|100242558|-|16438|6483|ADH1B|protein_coding	ENSG00000237125|4|174448421|174512475|+|64055|9829|HAND2-AS1|antisense	0.647815	6.12612e-17
ENSG00000196628|18|52889562|53332018|-|442457|22377|TCF4|protein_coding	ENSG00000237125|4|174448421|174512475|+|64055|9829|HAND2-AS1|antisense	0.524716	1.24945e-10
ENSG00000196923|5|176910395|176924607|-|14213|4407|PDLIM7|protein_coding	ENSG00000237125|4|174448421|174512475|+|64055|9829|HAND2-AS1|antisense	0.470948	1.37263e-08
ENSG00000196932|10|63166401|63213208|-|46808|6907|TMEM26|protein_coding	ENSG00000237125|4|174448421|174512475|+|64055|9829|HAND2-AS1|antisense	0.555882	5.49353e-12
ENSG00000197093|7|99756867|99766373|-|9507|3397|GAL3ST4|protein_coding	ENSG00000237125|4|174448421|174512475|+|64055|9829|HAND2-AS1|antisense	0.517037	2.57217e-10
ENSG00000197380|19|47150869|47164395|-|13527|5361|DACT3|protein_coding	ENSG00000237125|4|174448421|174512475|+|64055|9829|HAND2-AS1|antisense	0.69147	6.09818e-20
ENSG00000197381|21|46493768|46646478|+|152711|10015|ADARB1|protein_coding	ENSG00000237125|4|174448421|174512475|+|64055|9829|HAND2-AS1|antisense	0.501577	1.04353e-09
ENSG00000197471|16|29674300|29682187|+|7888|7372|SPN|protein_coding	ENSG00000237125|4|174448421|174512475|+|64055|9829|HAND2-AS1|antisense	0.408952	1.23713e-06
ENSG00000197566|17|16524051|16557170|-|33120|5090|ZNF624|protein_coding	ENSG00000237125|4|174448421|174512475|+|64055|9829|HAND2-AS1|antisense	0.48053	6.29835e-09
ENSG00000197576|7|27168126|27170418|-|2293|1747|HOXA4|protein_coding	ENSG00000237125|4|174448421|174512475|+|64055|9829|HAND2-AS1|antisense	0.420662	5.65418e-07
ENSG00000197594|6|132129156|132216295|+|87140|8294|ENPP1|protein_coding	ENSG00000237125|4|174448421|174512475|+|64055|9829|HAND2-AS1|antisense	0.55238	7.93167e-12
ENSG00000197622|1|151023447|151042801|-|19355|4184|CDC42SE1|protein_coding	ENSG00000237125|4|174448421|174512475|+|64055|9829|HAND2-AS1|antisense	0.493027	2.19797e-09
ENSG00000197702|11|12398732|12552348|+|153617|8307|PARVA|protein_coding	ENSG00000237125|4|174448421|174512475|+|64055|9829|HAND2-AS1|antisense	0.417385	7.06028e-07
ENSG00000197859|9|136397286|136440641|+|43356|4677|ADAMTSL2|protein_coding	ENSG00000237125|4|174448421|174512475|+|64055|9829|HAND2-AS1|antisense	0.413365	9.24198e-07
ENSG00000197937|19|53627325|53662328|-|35004|5364|ZNF347|protein_coding	ENSG00000237125|4|174448421|174512475|+|64055|9829|HAND2-AS1|antisense	0.423873	4.53806e-07
ENSG00000198108|5|129240165|129522327|+|282163|3938|CHSY3|protein_coding	ENSG00000237125|4|174448421|174512475|+|64055|9829|HAND2-AS1|antisense	0.531273	6.64732e-11
ENSG00000198440|19|56909335|56947404|+|38070|8060|ZNF583|protein_coding	ENSG00000237125|4|174448421|174512475|+|64055|9829|HAND2-AS1|antisense	0.435601	1.99307e-07
ENSG00000198517|7|1570350|1582679|+|12330|4458|MAFK|protein_coding	ENSG00000237125|4|174448421|174512475|+|64055|9829|HAND2-AS1|antisense	0.419968	5.92759e-07
ENSG00000198523|6|118869461|118881893|+|12433|2001|PLN|protein_coding	ENSG00000237125|4|174448421|174512475|+|64055|9829|HAND2-AS1|antisense	0.52438	1.29002e-10
ENSG00000198542|13|102104966|102375456|+|270491|3990|ITGBL1|protein_coding	ENSG00000237125|4|174448421|174512475|+|64055|9829|HAND2-AS1|antisense	0.518957	2.15107e-10
ENSG00000198598|12|132312938|132336328|+|23391|4003|MMP17|protein_coding	ENSG00000237125|4|174448421|174512475|+|64055|9829|HAND2-AS1|antisense	0.401813	1.9655e-06
ENSG00000198682|10|89419370|89507462|+|88093|4116|PAPSS2|protein_coding	ENSG00000237125|4|174448421|174512475|+|64055|9829|HAND2-AS1|antisense	0.508266	5.74208e-10
ENSG00000198719|6|170591294|170599561|-|8268|3174|DLL1|protein_coding	ENSG00000237125|4|174448421|174512475|+|64055|9829|HAND2-AS1|antisense	0.54788	1.26366e-11
ENSG00000198734|1|169483404|169555826|-|72423|7158|F5|protein_coding	ENSG00000237125|4|174448421|174512475|+|64055|9829|HAND2-AS1|antisense	0.40552	1.54762e-06
ENSG00000198768|20|57034157|57090187|-|56031|3942|APCDD1L|protein_coding	ENSG00000237125|4|174448421|174512475|+|64055|9829|HAND2-AS1|antisense	0.408965	1.23604e-06
ENSG00000198771|1|167599330|167675486|+|76157|5718|RCSD1|protein_coding	ENSG00000237125|4|174448421|174512475|+|64055|9829|HAND2-AS1|antisense	0.40875	1.2536e-06
ENSG00000198795|18|22641890|22932154|-|290265|6223|ZNF521|protein_coding	ENSG00000237125|4|174448421|174512475|+|64055|9829|HAND2-AS1|antisense	0.499522	1.25053e-09
ENSG00000198796|18|56148479|56296189|-|147711|9431|ALPK2|protein_coding	ENSG00000237125|4|174448421|174512475|+|64055|9829|HAND2-AS1|antisense	0.600072	3.60343e-14
ENSG00000198825|10|121485609|121588652|+|103044|6184|INPP5F|protein_coding	ENSG00000237125|4|174448421|174512475|+|64055|9829|HAND2-AS1|antisense	0.476903	8.48233e-09
ENSG00000198844|17|8213559|8225829|+|12271|5291|ARHGEF15|protein_coding	ENSG00000237125|4|174448421|174512475|+|64055|9829|HAND2-AS1|antisense	0.555693	5.60399e-12
ENSG00000198848|16|55836763|55867249|-|30487|2937|CES1|protein_coding	ENSG00000237125|4|174448421|174512475|+|64055|9829|HAND2-AS1|antisense	0.461856	2.81274e-08
ENSG00000198853|9|35490124|35561895|+|71772|5682|RUSC2|protein_coding	ENSG00000237125|4|174448421|174512475|+|64055|9829|HAND2-AS1|antisense	0.409445	1.19775e-06
ENSG00000198873|10|120967101|121215131|+|248031|2949|GRK5|protein_coding	ENSG00000237125|4|174448421|174512475|+|64055|9829|HAND2-AS1|antisense	0.534496	4.85031e-11
ENSG00000198932|X|101906294|101914011|+|7718|6340|GPRASP1|protein_coding	ENSG00000237125|4|174448421|174512475|+|64055|9829|HAND2-AS1|antisense	0.445774	9.51674e-08
ENSG00000198945|6|130334844|130462594|+|127751|5111|L3MBTL3|protein_coding	ENSG00000237125|4|174448421|174512475|+|64055|9829|HAND2-AS1|antisense	0.459586	3.35361e-08
ENSG00000198963|9|77112281|77308093|+|195813|9591|RORB|protein_coding	ENSG00000237125|4|174448421|174512475|+|64055|9829|HAND2-AS1|antisense	0.507925	5.92165e-10
ENSG00000203783|1|153190060|153191793|+|1734|1229|PRR9|protein_coding	ENSG00000237125|4|174448421|174512475|+|64055|9829|HAND2-AS1|antisense	0.444544	1.04199e-07
ENSG00000204103|20|39314488|39317880|-|3393|3393|MAFB|protein_coding	ENSG00000237125|4|174448421|174512475|+|64055|9829|HAND2-AS1|antisense	0.427195	3.60602e-07
ENSG00000204186|2|207139387|207179148|+|39762|10282|ZDBF2|protein_coding	ENSG00000237125|4|174448421|174512475|+|64055|9829|HAND2-AS1|antisense	0.429943	2.97579e-07
ENSG00000204262|2|189896622|190044605|-|147984|7156|COL5A2|protein_coding	ENSG00000237125|4|174448421|174512475|+|64055|9829|HAND2-AS1|antisense	0.650501	4.13633e-17
ENSG00000204291|9|101705461|101833069|+|127609|6637|COL15A1|protein_coding	ENSG00000237125|4|174448421|174512475|+|64055|9829|HAND2-AS1|antisense	0.460532	3.11705e-08
ENSG00000204301|6|32162620|32191844|-|29225|9748|NOTCH4|protein_coding	ENSG00000237125|4|174448421|174512475|+|64055|9829|HAND2-AS1|antisense	0.482431	5.3807e-09
ENSG00000204442|13|107820883|108519083|-|698201|3478|FAM155A|protein_coding	ENSG00000237125|4|174448421|174512475|+|64055|9829|HAND2-AS1|antisense	0.631086	6.49045e-16
ENSG00000204866|19|46646363|46664556|+|18194|2426|IGFL2|protein_coding	ENSG00000237125|4|174448421|174512475|+|64055|9829|HAND2-AS1|antisense	0.530685	7.03871e-11
ENSG00000206052|18|67068291|67516323|+|448033|9387|DOK6|protein_coding	ENSG00000237125|4|174448421|174512475|+|64055|9829|HAND2-AS1|antisense	0.659949	1.00639e-17
ENSG00000206384|3|130279178|130396999|+|117822|9733|COL6A6|protein_coding	ENSG00000237125|4|174448421|174512475|+|64055|9829|HAND2-AS1|antisense	0.524977	1.21871e-10
ENSG00000206538|3|86987119|87040269|-|53151|11574|VGLL3|protein_coding	ENSG00000237125|4|174448421|174512475|+|64055|9829|HAND2-AS1|antisense	0.650351	4.22878e-17
ENSG00000211448|14|80663873|80854100|-|190228|7500|DIO2|protein_coding	ENSG00000237125|4|174448421|174512475|+|64055|9829|HAND2-AS1|antisense	0.433709	2.28087e-07
ENSG00000213190|1|151030234|151040970|+|10737|4072|MLLT11|protein_coding	ENSG00000237125|4|174448421|174512475|+|64055|9829|HAND2-AS1|antisense	0.467331	1.83058e-08
ENSG00000213494|17|34310327|34329100|-|18774|4226|CCL14|protein_coding	ENSG00000237125|4|174448421|174512475|+|64055|9829|HAND2-AS1|antisense	0.490495	2.72993e-09
ENSG00000213949|5|52083730|52255040|+|171311|18566|ITGA1|protein_coding	ENSG00000237125|4|174448421|174512475|+|64055|9829|HAND2-AS1|antisense	0.598973	4.12219e-14
ENSG00000213996|19|19375173|19384200|-|9028|2188|TM6SF2|protein_coding	ENSG00000237125|4|174448421|174512475|+|64055|9829|HAND2-AS1|antisense	0.435999	1.93725e-07
ENSG00000214787|11|59968726|60010561|-|41836|1369|MS4A4E|protein_coding	ENSG00000237125|4|174448421|174512475|+|64055|9829|HAND2-AS1|antisense	0.466734	1.91899e-08
ENSG00000215218|5|6448736|6495022|+|46287|4317|UBE2QL1|protein_coding	ENSG00000237125|4|174448421|174512475|+|64055|9829|HAND2-AS1|antisense	0.57851	4.60089e-13
ENSG00000218336|4|183065140|183724177|+|659038|11983|TENM3|protein_coding	ENSG00000237125|4|174448421|174512475|+|64055|9829|HAND2-AS1|antisense	0.536565	3.95513e-11
ENSG00000219438|22|48885272|49246724|+|361453|3173|FAM19A5|protein_coding	ENSG00000237125|4|174448421|174512475|+|64055|9829|HAND2-AS1|antisense	0.470813	1.38753e-08
ENSG00000221818|8|25699246|25902913|-|203668|7077|EBF2|protein_coding	ENSG00000237125|4|174448421|174512475|+|64055|9829|HAND2-AS1|antisense	0.592489	9.01794e-14
ENSG00000221955|3|124801480|124998021|-|196542|5728|SLC12A8|protein_coding	ENSG00000237125|4|174448421|174512475|+|64055|9829|HAND2-AS1|antisense	0.537045	3.77138e-11
ENSG00000221972|3|133646992|133648656|-|1665|1665|C3orf36|protein_coding	ENSG00000237125|4|174448421|174512475|+|64055|9829|HAND2-AS1|antisense	0.409553	1.18925e-06
ENSG00000222009|1|45274154|45281257|+|7104|3520|BTBD19|protein_coding	ENSG00000237125|4|174448421|174512475|+|64055|9829|HAND2-AS1|antisense	0.41034	1.12923e-06
ENSG00000222022|2|238330063|238333919|-|3857|588|AC112721.1|protein_coding	ENSG00000237125|4|174448421|174512475|+|64055|9829|HAND2-AS1|antisense	0.465303	2.14816e-08
ENSG00000224963|X|152751314|152752546|+|1233|700|U82695.9|protein_coding	ENSG00000237125|4|174448421|174512475|+|64055|9829|HAND2-AS1|antisense	0.424236	4.42607e-07
ENSG00000225614|16|88493879|88507165|+|13287|13287|ZNF469|protein_coding	ENSG00000237125|4|174448421|174512475|+|64055|9829|HAND2-AS1|antisense	0.668482	2.68619e-18
ENSG00000225968|7|1727755|1787590|+|59836|3845|ELFN1|protein_coding	ENSG00000237125|4|174448421|174512475|+|64055|9829|HAND2-AS1|antisense	0.561786	2.92862e-12
ENSG00000233608|2|239756673|239795893|+|39221|1176|TWIST2|protein_coding	ENSG00000237125|4|174448421|174512475|+|64055|9829|HAND2-AS1|antisense	0.528205	8.94582e-11
ENSG00000235531|8|72740402|73030628|+|290227|6284|RP11-383H13.1|protein_coding	ENSG00000237125|4|174448421|174512475|+|64055|9829|HAND2-AS1|antisense	0.639222	2.09695e-16
ENSG00000237172|16|67182008|67185117|-|3110|2917|B3GNT9|protein_coding	ENSG00000237125|4|174448421|174512475|+|64055|9829|HAND2-AS1|antisense	0.496372	1.64636e-09
ENSG00000240303|3|132276982|132379567|-|102586|5675|ACAD11|protein_coding	ENSG00000237125|4|174448421|174512475|+|64055|9829|HAND2-AS1|antisense	0.400157	2.18508e-06
ENSG00000240583|7|30893010|30965131|+|72122|3888|AQP1|protein_coding	ENSG00000237125|4|174448421|174512475|+|64055|9829|HAND2-AS1|antisense	0.508004	5.87957e-10
ENSG00000240771|12|58003963|58013162|+|9200|3362|ARHGEF25|protein_coding	ENSG00000237125|4|174448421|174512475|+|64055|9829|HAND2-AS1|antisense	0.432196	2.53912e-07
ENSG00000241399|2|160625364|160654753|-|29390|3839|CD302|protein_coding	ENSG00000237125|4|174448421|174512475|+|64055|9829|HAND2-AS1|antisense	0.452286	5.85349e-08
ENSG00000241644|7|30737601|30797218|+|59618|3376|INMT|protein_coding	ENSG00000237125|4|174448421|174512475|+|64055|9829|HAND2-AS1|antisense	0.595578	6.22426e-14
ENSG00000243452|1|148555979|148596267|+|40289|5306|NBPF15|protein_coding	ENSG00000237125|4|174448421|174512475|+|64055|9829|HAND2-AS1|antisense	0.448245	7.92328e-08
ENSG00000244486|22|20778874|20792146|-|13273|3602|SCARF2|protein_coding	ENSG00000237125|4|174448421|174512475|+|64055|9829|HAND2-AS1|antisense	0.537726	3.52501e-11
ENSG00000248458|1|67131547|67142710|-|11164|1156|AL139147.1|protein_coding	ENSG00000237125|4|174448421|174512475|+|64055|9829|HAND2-AS1|antisense	0.516299	2.75441e-10
ENSG00000249242|4|83404323|83483510|-|79188|3671|TMEM150C|protein_coding	ENSG00000237125|4|174448421|174512475|+|64055|9829|HAND2-AS1|antisense	0.430959	2.77073e-07
ENSG00000249437|5|70264310|70320941|-|56632|9513|NAIP|protein_coding	ENSG00000237125|4|174448421|174512475|+|64055|9829|HAND2-AS1|antisense	0.422382	5.02754e-07
ENSG00000249751|5|138784245|138842328|-|58084|740|ECSCR|protein_coding	ENSG00000237125|4|174448421|174512475|+|64055|9829|HAND2-AS1|antisense	0.4058	1.51968e-06
ENSG00000249931|15|32684983|32695396|-|10414|1894|GOLGA8K|protein_coding	ENSG00000237125|4|174448421|174512475|+|64055|9829|HAND2-AS1|antisense	0.418206	6.67986e-07
ENSG00000249992|3|45265958|45267770|-|1813|1813|TMEM158|protein_coding	ENSG00000237125|4|174448421|174512475|+|64055|9829|HAND2-AS1|antisense	0.423137	4.77381e-07
ENSG00000251322|22|51112843|51171726|+|58884|7515|SHANK3|protein_coding	ENSG00000237125|4|174448421|174512475|+|64055|9829|HAND2-AS1|antisense	0.424862	4.23881e-07
ENSG00000253159|5|140810185|140892546|+|82362|4747|PCDHGA12|protein_coding	ENSG00000237125|4|174448421|174512475|+|64055|9829|HAND2-AS1|antisense	0.424951	4.21286e-07
ENSG00000253304|1|29445940|29450447|-|4508|2639|TMEM200B|protein_coding	ENSG00000237125|4|174448421|174512475|+|64055|9829|HAND2-AS1|antisense	0.541538	2.40793e-11
ENSG00000254585|15|23888691|23891175|-|2485|2485|MAGEL2|protein_coding	ENSG00000237125|4|174448421|174512475|+|64055|9829|HAND2-AS1|antisense	0.4647	2.25229e-08
ENSG00000256087|19|52534632|52598991|-|64360|5985|ZNF432|protein_coding	ENSG00000237125|4|174448421|174512475|+|64055|9829|HAND2-AS1|antisense	0.405804	1.51935e-06
ENSG00000257242|12|92378756|92536690|-|157935|3638|C12orf79|protein_coding	ENSG00000237125|4|174448421|174512475|+|64055|9829|HAND2-AS1|antisense	0.415308	8.11809e-07
ENSG00000258947|16|89987800|90005169|+|17370|6138|TUBB3|protein_coding	ENSG00000237125|4|174448421|174512475|+|64055|9829|HAND2-AS1|antisense	0.418473	6.56032e-07
ENSG00000263053|17|79369275|79375658|+|6384|992|RP11-1055B8.6|protein_coding	ENSG00000237125|4|174448421|174512475|+|64055|9829|HAND2-AS1|antisense	0.489874	2.87821e-09
ENSG00000268941|20|57209828|57210772|+|945|945|MGC4294|protein_coding	ENSG00000237125|4|174448421|174512475|+|64055|9829|HAND2-AS1|antisense	0.499869	1.21301e-09
ENSG00000268948|19|58203868|58204128|-|261|261|AC004017.1|protein_coding	ENSG00000237125|4|174448421|174512475|+|64055|9829|HAND2-AS1|antisense	0.418291	6.64134e-07
ENSG00000269113|1|48226200|48462567|-|236368|7034|TRABD2B|protein_coding	ENSG00000237125|4|174448421|174512475|+|64055|9829|HAND2-AS1|antisense	0.417116	7.1897e-07
ENSG00000272268|2|6111712|6114374|+|2663|2663|DKFZP761K2322|protein_coding	ENSG00000237125|4|174448421|174512475|+|64055|9829|HAND2-AS1|antisense	0.407566	1.35462e-06
