# Supplementary material for: Ten Hypermethylated lncRNA Genes Are Specifically Involved in the Initiation, Progression, and Lymphatic and Peritoneal Metastasis of Epithelial Ovarian Cancer
Source: Int J Mol Sci. 2024 Nov 4;25(21):11843. doi: 10.3390/ijms252111843 (PMC11547154; doi:10.3390/ijms252111843)
Supplement: Supplementary file 1 [file ijms-25-11843-s001.zip › Table S2_KCNK15-AS1_0.3_2024.10.10.xlsx]

## Sheet: SSTR5-AS1_RP11-445H22.4
Supplementary Table S2: Screening of mRNAs co-expressed with KCNK15-AS1 (RP11-445H22.4) using the GSE211669 dataset at rs > 0.3.
lncRNA	mRNA	rs	p-value
ENSG00000244558|20|43323533|43374662|-|51130|1226|RP11-445H22.4|antisense	ENSG00000000419|20|49551404|49575092|-|23689|1207|DPM1|protein_coding	0.449734	7.09032e-08
ENSG00000244558|20|43323533|43374662|-|51130|1226|RP11-445H22.4|antisense	ENSG00000005175|12|48057070|48099844|-|42775|3343|RPAP3|protein_coding	0.356249	2.9636e-05
ENSG00000244558|20|43323533|43374662|-|51130|1226|RP11-445H22.4|antisense	ENSG00000006715|7|38762563|38971994|-|209432|7801|VPS41|protein_coding	0.313701	0.000263664
ENSG00000244558|20|43323533|43374662|-|51130|1226|RP11-445H22.4|antisense	ENSG00000009844|6|142468367|142545826|+|77460|7194|VTA1|protein_coding	0.347575	4.74961e-05
ENSG00000244558|20|43323533|43374662|-|51130|1226|RP11-445H22.4|antisense	ENSG00000011295|17|15902694|15948329|+|45636|5966|TTC19|protein_coding	0.338943	7.49268e-05
ENSG00000244558|20|43323533|43374662|-|51130|1226|RP11-445H22.4|antisense	ENSG00000011523|2|65283500|65314138|+|30639|8623|CEP68|protein_coding	0.417944	6.79897e-07
ENSG00000244558|20|43323533|43374662|-|51130|1226|RP11-445H22.4|antisense	ENSG00000012822|12|54104903|54121529|-|16627|6296|CALCOCO1|protein_coding	0.314724	0.000251094
ENSG00000244558|20|43323533|43374662|-|51130|1226|RP11-445H22.4|antisense	ENSG00000013503|12|106751436|106903976|+|152541|4858|POLR3B|protein_coding	0.360754	2.30714e-05
ENSG00000244558|20|43323533|43374662|-|51130|1226|RP11-445H22.4|antisense	ENSG00000014919|10|101471601|101491857|-|20257|4177|COX15|protein_coding	0.33513	9.12524e-05
ENSG00000244558|20|43323533|43374662|-|51130|1226|RP11-445H22.4|antisense	ENSG00000015171|10|180405|300577|+|120173|5300|ZMYND11|protein_coding	0.36421	1.89894e-05
ENSG00000244558|20|43323533|43374662|-|51130|1226|RP11-445H22.4|antisense	ENSG00000015479|5|138609441|138667360|+|57920|14669|MATR3|protein_coding	0.322617	0.000171187
ENSG00000244558|20|43323533|43374662|-|51130|1226|RP11-445H22.4|antisense	ENSG00000017260|3|130569439|130735556|+|166118|8533|ATP2C1|protein_coding	0.321731	0.0001788
ENSG00000244558|20|43323533|43374662|-|51130|1226|RP11-445H22.4|antisense	ENSG00000018699|2|32853099|33046118|+|193020|3185|TTC27|protein_coding	0.389212	4.33712e-06
ENSG00000244558|20|43323533|43374662|-|51130|1226|RP11-445H22.4|antisense	ENSG00000020256|20|50668202|50820847|-|152646|6997|ZFP64|protein_coding	0.382927	6.35916e-06
ENSG00000244558|20|43323533|43374662|-|51130|1226|RP11-445H22.4|antisense	ENSG00000021300|11|73357223|73373864|+|16642|4933|PLEKHB1|protein_coding	0.382139	6.66837e-06
ENSG00000244558|20|43323533|43374662|-|51130|1226|RP11-445H22.4|antisense	ENSG00000022267|X|135229559|135293518|+|63960|4945|FHL1|protein_coding	0.300697	0.000483424
ENSG00000244558|20|43323533|43374662|-|51130|1226|RP11-445H22.4|antisense	ENSG00000022277|20|55043647|55093943|+|50297|3501|RTFDC1|protein_coding	0.420582	5.68536e-07
ENSG00000244558|20|43323533|43374662|-|51130|1226|RP11-445H22.4|antisense	ENSG00000025293|20|34359896|34538303|+|178408|7812|PHF20|protein_coding	0.322353	0.000173426
ENSG00000244558|20|43323533|43374662|-|51130|1226|RP11-445H22.4|antisense	ENSG00000025772|20|43570771|43589127|-|18357|2062|TOMM34|protein_coding	0.415364	8.08766e-07
ENSG00000244558|20|43323533|43374662|-|51130|1226|RP11-445H22.4|antisense	ENSG00000035687|1|244571796|244615436|-|43641|3666|ADSS|protein_coding	0.319745	0.000197031
ENSG00000244558|20|43323533|43374662|-|51130|1226|RP11-445H22.4|antisense	ENSG00000038274|5|162930120|162946342|+|16223|5153|MAT2B|protein_coding	0.333988	9.67543e-05
ENSG00000244558|20|43323533|43374662|-|51130|1226|RP11-445H22.4|antisense	ENSG00000042781|1|215796236|216596738|-|800503|20584|USH2A|protein_coding	0.354166	3.32322e-05
ENSG00000244558|20|43323533|43374662|-|51130|1226|RP11-445H22.4|antisense	ENSG00000047315|4|57843888|57897334|+|53447|5901|POLR2B|protein_coding	0.308884	0.000331129
ENSG00000244558|20|43323533|43374662|-|51130|1226|RP11-445H22.4|antisense	ENSG00000049167|5|60169658|60240900|-|71243|4847|ERCC8|protein_coding	0.308723	0.000333631
ENSG00000244558|20|43323533|43374662|-|51130|1226|RP11-445H22.4|antisense	ENSG00000054793|20|50213053|50385173|-|172121|8317|ATP9A|protein_coding	0.355612	3.06959e-05
ENSG00000244558|20|43323533|43374662|-|51130|1226|RP11-445H22.4|antisense	ENSG00000055163|5|156693089|156822606|+|129518|10509|CYFIP2|protein_coding	0.363784	1.94536e-05
ENSG00000244558|20|43323533|43374662|-|51130|1226|RP11-445H22.4|antisense	ENSG00000057608|10|5807186|5884095|-|76910|4033|GDI2|protein_coding	0.3076	0.00035163
ENSG00000244558|20|43323533|43374662|-|51130|1226|RP11-445H22.4|antisense	ENSG00000058729|5|96496571|96518964|-|22394|5502|RIOK2|protein_coding	0.403636	1.74819e-06
ENSG00000244558|20|43323533|43374662|-|51130|1226|RP11-445H22.4|antisense	ENSG00000059573|10|97365696|97416463|-|50768|3756|ALDH18A1|protein_coding	0.31415	0.000258074
ENSG00000244558|20|43323533|43374662|-|51130|1226|RP11-445H22.4|antisense	ENSG00000063046|12|53399942|53435993|+|36052|6146|EIF4B|protein_coding	0.415336	8.10243e-07
ENSG00000244558|20|43323533|43374662|-|51130|1226|RP11-445H22.4|antisense	ENSG00000065675|10|6469105|6622263|-|153159|3285|PRKCQ|protein_coding	0.373717	1.09869e-05
ENSG00000244558|20|43323533|43374662|-|51130|1226|RP11-445H22.4|antisense	ENSG00000066044|19|8023463|8070543|-|47081|6956|ELAVL1|protein_coding	0.319572	0.000198702
ENSG00000244558|20|43323533|43374662|-|51130|1226|RP11-445H22.4|antisense	ENSG00000066455|14|93260576|93306308|+|45733|3295|GOLGA5|protein_coding	0.311592	0.000291458
ENSG00000244558|20|43323533|43374662|-|51130|1226|RP11-445H22.4|antisense	ENSG00000068903|19|39369197|39390502|-|21306|6204|SIRT2|protein_coding	0.301759	0.000460565
ENSG00000244558|20|43323533|43374662|-|51130|1226|RP11-445H22.4|antisense	ENSG00000069329|16|46690054|46723430|-|33377|9723|VPS35|protein_coding	0.302921	0.000436684
ENSG00000244558|20|43323533|43374662|-|51130|1226|RP11-445H22.4|antisense	ENSG00000071794|3|148747914|148804341|-|56428|6024|HLTF|protein_coding	0.316454	0.00023108
ENSG00000244558|20|43323533|43374662|-|51130|1226|RP11-445H22.4|antisense	ENSG00000072210|17|19551449|19580911|+|29463|6457|ALDH3A2|protein_coding	0.408882	1.2428e-06
ENSG00000244558|20|43323533|43374662|-|51130|1226|RP11-445H22.4|antisense	ENSG00000072415|14|67707826|67802536|+|94711|8743|MPP5|protein_coding	0.335776	8.82731e-05
ENSG00000244558|20|43323533|43374662|-|51130|1226|RP11-445H22.4|antisense	ENSG00000072803|5|171288553|171433877|-|145325|5577|FBXW11|protein_coding	0.303527	0.000424693
ENSG00000244558|20|43323533|43374662|-|51130|1226|RP11-445H22.4|antisense	ENSG00000073464|X|10125024|10205700|+|80677|6750|CLCN4|protein_coding	0.330375	0.000116267
ENSG00000244558|20|43323533|43374662|-|51130|1226|RP11-445H22.4|antisense	ENSG00000073536|17|33455772|33469334|-|13563|5463|NLE1|protein_coding	0.391986	3.6537e-06
ENSG00000244558|20|43323533|43374662|-|51130|1226|RP11-445H22.4|antisense	ENSG00000073711|3|135684515|135866733|+|182219|7839|PPP2R3A|protein_coding	0.384202	5.88789e-06
ENSG00000244558|20|43323533|43374662|-|51130|1226|RP11-445H22.4|antisense	ENSG00000074319|11|18489883|18548779|-|58897|3839|TSG101|protein_coding	0.344897	5.47887e-05
ENSG00000244558|20|43323533|43374662|-|51130|1226|RP11-445H22.4|antisense	ENSG00000074803|15|48483861|48596275|+|112415|12476|SLC12A1|protein_coding	0.300537	0.000486968
ENSG00000244558|20|43323533|43374662|-|51130|1226|RP11-445H22.4|antisense	ENSG00000075089|12|100592900|100635643|+|42744|3813|ACTR6|protein_coding	0.378932	8.07787e-06
ENSG00000244558|20|43323533|43374662|-|51130|1226|RP11-445H22.4|antisense	ENSG00000075142|7|87834433|87856308|-|21876|4237|SRI|protein_coding	0.393913	3.2405e-06
ENSG00000244558|20|43323533|43374662|-|51130|1226|RP11-445H22.4|antisense	ENSG00000075188|12|102467967|102513902|-|45936|2406|NUP37|protein_coding	0.321797	0.000178223
ENSG00000244558|20|43323533|43374662|-|51130|1226|RP11-445H22.4|antisense	ENSG00000075415|12|98987369|98995946|+|8578|4685|SLC25A3|protein_coding	0.303238	0.000430358
ENSG00000244558|20|43323533|43374662|-|51130|1226|RP11-445H22.4|antisense	ENSG00000075945|1|169890467|170054349|-|163883|5014|KIFAP3|protein_coding	0.383988	5.96456e-06
ENSG00000244558|20|43323533|43374662|-|51130|1226|RP11-445H22.4|antisense	ENSG00000076053|11|114270752|114284925|+|14174|7885|RBM7|protein_coding	0.331405	0.00011036
ENSG00000244558|20|43323533|43374662|-|51130|1226|RP11-445H22.4|antisense	ENSG00000079101|18|596988|650334|+|53347|3846|CLUL1|protein_coding	0.320448	0.000190393
ENSG00000244558|20|43323533|43374662|-|51130|1226|RP11-445H22.4|antisense	ENSG00000080189|20|44978167|44993043|-|14877|4106|SLC35C2|protein_coding	0.312465	0.000279642
ENSG00000244558|20|43323533|43374662|-|51130|1226|RP11-445H22.4|antisense	ENSG00000080819|3|98239976|98312567|-|72592|3666|CPOX|protein_coding	0.308576	0.000335936
ENSG00000244558|20|43323533|43374662|-|51130|1226|RP11-445H22.4|antisense	ENSG00000081148|3|100941390|101039404|-|98015|8337|IMPG2|protein_coding	0.313747	0.000263094
ENSG00000244558|20|43323533|43374662|-|51130|1226|RP11-445H22.4|antisense	ENSG00000082516|5|154266976|154317769|-|50794|5637|GEMIN5|protein_coding	0.367312	1.59151e-05
ENSG00000244558|20|43323533|43374662|-|51130|1226|RP11-445H22.4|antisense	ENSG00000082996|3|149530495|149679926|+|149432|3635|RNF13|protein_coding	0.320295	0.000191814
ENSG00000244558|20|43323533|43374662|-|51130|1226|RP11-445H22.4|antisense	ENSG00000083123|6|80816364|81055987|+|239624|4102|BCKDHB|protein_coding	0.351304	3.88448e-05
ENSG00000244558|20|43323533|43374662|-|51130|1226|RP11-445H22.4|antisense	ENSG00000083535|13|73356197|73590591|+|234395|3669|PIBF1|protein_coding	0.310848	0.000301892
ENSG00000244558|20|43323533|43374662|-|51130|1226|RP11-445H22.4|antisense	ENSG00000083635|13|45513384|45563618|-|50235|3492|NUFIP1|protein_coding	0.3326	0.000103858
ENSG00000244558|20|43323533|43374662|-|51130|1226|RP11-445H22.4|antisense	ENSG00000084092|4|57829536|57844989|-|15454|3415|NOA1|protein_coding	0.393601	3.30421e-06
ENSG00000244558|20|43323533|43374662|-|51130|1226|RP11-445H22.4|antisense	ENSG00000085365|5|77656339|77776562|+|120224|6842|SCAMP1|protein_coding	0.351987	3.74302e-05
ENSG00000244558|20|43323533|43374662|-|51130|1226|RP11-445H22.4|antisense	ENSG00000085662|7|134127102|134144036|-|16935|3660|AKR1B1|protein_coding	0.332375	0.000105055
ENSG00000244558|20|43323533|43374662|-|51130|1226|RP11-445H22.4|antisense	ENSG00000085760|2|55463731|55496483|-|32753|3371|MTIF2|protein_coding	0.34565	5.26393e-05
ENSG00000244558|20|43323533|43374662|-|51130|1226|RP11-445H22.4|antisense	ENSG00000085788|8|38082736|38133076|+|50341|10686|DDHD2|protein_coding	0.30477	0.000401033
ENSG00000244558|20|43323533|43374662|-|51130|1226|RP11-445H22.4|antisense	ENSG00000086475|10|13359424|13390297|-|30874|3979|SEPHS1|protein_coding	0.303222	0.000430685
ENSG00000244558|20|43323533|43374662|-|51130|1226|RP11-445H22.4|antisense	ENSG00000088035|1|63833261|63904233|+|70973|4950|ALG6|protein_coding	0.332006	0.000107046
ENSG00000244558|20|43323533|43374662|-|51130|1226|RP11-445H22.4|antisense	ENSG00000089009|12|112842994|112856642|-|13649|4447|RPL6|protein_coding	0.342226	6.31004e-05
ENSG00000244558|20|43323533|43374662|-|51130|1226|RP11-445H22.4|antisense	ENSG00000089157|12|120634489|120639038|-|4550|4001|RPLP0|protein_coding	0.330217	0.000117203
ENSG00000244558|20|43323533|43374662|-|51130|1226|RP11-445H22.4|antisense	ENSG00000089723|14|94492675|94515276|+|22602|4252|OTUB2|protein_coding	0.34063	6.86104e-05
ENSG00000244558|20|43323533|43374662|-|51130|1226|RP11-445H22.4|antisense	ENSG00000094880|5|137523339|137549032|-|25694|4616|CDC23|protein_coding	0.349376	4.31143e-05
ENSG00000244558|20|43323533|43374662|-|51130|1226|RP11-445H22.4|antisense	ENSG00000096092|6|52535907|52551386|+|15480|992|TMEM14A|protein_coding	0.360198	2.38001e-05
ENSG00000244558|20|43323533|43374662|-|51130|1226|RP11-445H22.4|antisense	ENSG00000099246|10|27793197|27831143|+|37947|6106|RAB18|protein_coding	0.313454	0.000266797
ENSG00000244558|20|43323533|43374662|-|51130|1226|RP11-445H22.4|antisense	ENSG00000100129|22|38244875|38285414|+|40540|4296|EIF3L|protein_coding	0.368865	1.4558e-05
ENSG00000244558|20|43323533|43374662|-|51130|1226|RP11-445H22.4|antisense	ENSG00000100271|22|43435522|43485434|-|49913|1877|TTLL1|protein_coding	0.325652	0.000147326
ENSG00000244558|20|43323533|43374662|-|51130|1226|RP11-445H22.4|antisense	ENSG00000100353|22|36906897|36925483|-|18587|4070|EIF3D|protein_coding	0.329304	0.000122725
ENSG00000244558|20|43323533|43374662|-|51130|1226|RP11-445H22.4|antisense	ENSG00000100554|14|67761088|67826982|-|65895|4251|ATP6V1D|protein_coding	0.341806	6.45062e-05
ENSG00000244558|20|43323533|43374662|-|51130|1226|RP11-445H22.4|antisense	ENSG00000100603|14|78183942|78227550|-|43609|2432|SNW1|protein_coding	0.3361	8.68127e-05
ENSG00000244558|20|43323533|43374662|-|51130|1226|RP11-445H22.4|antisense	ENSG00000100982|20|44563267|44576662|+|13396|2832|PCIF1|protein_coding	0.347961	4.65239e-05
ENSG00000244558|20|43323533|43374662|-|51130|1226|RP11-445H22.4|antisense	ENSG00000100991|20|33590207|33680674|-|90468|3226|TRPC4AP|protein_coding	0.312402	0.000280483
ENSG00000244558|20|43323533|43374662|-|51130|1226|RP11-445H22.4|antisense	ENSG00000101019|20|33890369|33999944|-|109576|6916|UQCC1|protein_coding	0.331944	0.000107385
ENSG00000244558|20|43323533|43374662|-|51130|1226|RP11-445H22.4|antisense	ENSG00000101052|20|42219571|42275936|+|56366|2542|IFT52|protein_coding	0.493815	2.0539e-09
ENSG00000244558|20|43323533|43374662|-|51130|1226|RP11-445H22.4|antisense	ENSG00000101079|20|35280169|35374481|-|94313|3248|NDRG3|protein_coding	0.310483	0.000307139
ENSG00000244558|20|43323533|43374662|-|51130|1226|RP11-445H22.4|antisense	ENSG00000101098|20|43380449|43438979|-|58531|5206|RIMS4|protein_coding	0.443684	1.10997e-07
ENSG00000244558|20|43323533|43374662|-|51130|1226|RP11-445H22.4|antisense	ENSG00000101132|20|52824386|52844591|+|20206|1975|PFDN4|protein_coding	0.303365	0.000427851
ENSG00000244558|20|43323533|43374662|-|51130|1226|RP11-445H22.4|antisense	ENSG00000101138|20|54967427|54979518|+|12092|2724|CSTF1|protein_coding	0.362904	2.0445e-05
ENSG00000244558|20|43323533|43374662|-|51130|1226|RP11-445H22.4|antisense	ENSG00000101146|20|55926066|55954267|+|28202|5855|RAE1|protein_coding	0.331361	0.000110609
ENSG00000244558|20|43323533|43374662|-|51130|1226|RP11-445H22.4|antisense	ENSG00000101166|20|57608200|57617964|-|9765|2977|SLMO2|protein_coding	0.368806	1.46073e-05
ENSG00000244558|20|43323533|43374662|-|51130|1226|RP11-445H22.4|antisense	ENSG00000101282|20|939095|982907|-|43813|2710|RSPO4|protein_coding	0.330475	0.00011568
ENSG00000244558|20|43323533|43374662|-|51130|1226|RP11-445H22.4|antisense	ENSG00000101342|20|35504524|35522638|+|18115|2553|TLDC2|protein_coding	0.307393	0.000355049
ENSG00000244558|20|43323533|43374662|-|51130|1226|RP11-445H22.4|antisense	ENSG00000101444|20|32868074|32899608|-|31535|3894|AHCY|protein_coding	0.391144	3.84947e-06
ENSG00000244558|20|43323533|43374662|-|51130|1226|RP11-445H22.4|antisense	ENSG00000101463|20|24449835|24647252|+|197418|2847|SYNDIG1|protein_coding	0.301324	0.000469803
ENSG00000244558|20|43323533|43374662|-|51130|1226|RP11-445H22.4|antisense	ENSG00000101474|20|24943561|24973615|-|30055|2454|APMAP|protein_coding	0.329136	0.000123766
ENSG00000244558|20|43323533|43374662|-|51130|1226|RP11-445H22.4|antisense	ENSG00000101938|X|109917084|110039286|-|122203|4159|CHRDL1|protein_coding	0.374728	1.03551e-05
ENSG00000244558|20|43323533|43374662|-|51130|1226|RP11-445H22.4|antisense	ENSG00000103429|16|14726672|14763093|+|36422|4383|BFAR|protein_coding	0.317399	0.000220784
ENSG00000244558|20|43323533|43374662|-|51130|1226|RP11-445H22.4|antisense	ENSG00000103494|16|53631595|53737850|-|106256|12857|RPGRIP1L|protein_coding	0.339329	7.34351e-05
ENSG00000244558|20|43323533|43374662|-|51130|1226|RP11-445H22.4|antisense	ENSG00000104219|8|17013538|17082308|+|68771|6735|ZDHHC2|protein_coding	0.300472	0.000488417
ENSG00000244558|20|43323533|43374662|-|51130|1226|RP11-445H22.4|antisense	ENSG00000104299|8|28625178|28747759|-|122582|4905|INTS9|protein_coding	0.333451	9.94491e-05
ENSG00000244558|20|43323533|43374662|-|51130|1226|RP11-445H22.4|antisense	ENSG00000104695|8|30631973|30671830|-|39858|4516|PPP2CB|protein_coding	0.308649	0.000334795
ENSG00000244558|20|43323533|43374662|-|51130|1226|RP11-445H22.4|antisense	ENSG00000104774|19|12757325|12777556|-|20232|5374|MAN2B1|protein_coding	0.310862	0.0003017
ENSG00000244558|20|43323533|43374662|-|51130|1226|RP11-445H22.4|antisense	ENSG00000105135|19|15225795|15236596|-|10802|5615|ILVBL|protein_coding	0.306562	0.000369054
ENSG00000244558|20|43323533|43374662|-|51130|1226|RP11-445H22.4|antisense	ENSG00000105176|19|30414551|30506611|+|92061|4528|URI1|protein_coding	0.354218	3.31372e-05
ENSG00000244558|20|43323533|43374662|-|51130|1226|RP11-445H22.4|antisense	ENSG00000105227|19|40899675|40919273|-|19599|5767|PRX|protein_coding	0.305714	0.000383869
ENSG00000244558|20|43323533|43374662|-|51130|1226|RP11-445H22.4|antisense	ENSG00000105707|19|35531410|35557475|+|26066|3380|HPN|protein_coding	0.421644	5.28783e-07
ENSG00000244558|20|43323533|43374662|-|51130|1226|RP11-445H22.4|antisense	ENSG00000105829|7|93592074|93633694|-|41621|5247|BET1|protein_coding	0.308679	0.000334329
ENSG00000244558|20|43323533|43374662|-|51130|1226|RP11-445H22.4|antisense	ENSG00000106066|7|29034847|29235067|-|200221|3340|CPVL|protein_coding	0.302222	0.000450898
ENSG00000244558|20|43323533|43374662|-|51130|1226|RP11-445H22.4|antisense	ENSG00000106367|7|100797678|100804877|+|7200|1539|AP1S1|protein_coding	0.310165	0.000311772
ENSG00000244558|20|43323533|43374662|-|51130|1226|RP11-445H22.4|antisense	ENSG00000107625|10|70661034|70706603|+|45570|2691|DDX50|protein_coding	0.365691	1.7458e-05
ENSG00000244558|20|43323533|43374662|-|51130|1226|RP11-445H22.4|antisense	ENSG00000107669|10|123499939|123688316|-|188378|5690|ATE1|protein_coding	0.335423	8.98878e-05
ENSG00000244558|20|43323533|43374662|-|51130|1226|RP11-445H22.4|antisense	ENSG00000107679|10|124134212|124191867|+|57656|13780|PLEKHA1|protein_coding	0.312239	0.000282658
ENSG00000244558|20|43323533|43374662|-|51130|1226|RP11-445H22.4|antisense	ENSG00000107779|10|88516407|88692595|+|176189|11360|BMPR1A|protein_coding	0.309933	0.0003152
ENSG00000244558|20|43323533|43374662|-|51130|1226|RP11-445H22.4|antisense	ENSG00000107789|10|89264632|89313217|+|48586|3016|MINPP1|protein_coding	0.322809	0.000169579
ENSG00000244558|20|43323533|43374662|-|51130|1226|RP11-445H22.4|antisense	ENSG00000107815|10|102747124|102754158|+|7035|3508|C10orf2|protein_coding	0.423031	4.80846e-07
ENSG00000244558|20|43323533|43374662|-|51130|1226|RP11-445H22.4|antisense	ENSG00000107874|10|104183002|104192418|-|9417|1412|CUEDC2|protein_coding	0.328947	0.000124948
ENSG00000244558|20|43323533|43374662|-|51130|1226|RP11-445H22.4|antisense	ENSG00000107882|10|104263744|104393292|+|129549|6865|SUFU|protein_coding	0.33007	0.000118075
ENSG00000244558|20|43323533|43374662|-|51130|1226|RP11-445H22.4|antisense	ENSG00000107897|10|27484146|27531059|-|46914|4339|ACBD5|protein_coding	0.327586	0.00013378
ENSG00000244558|20|43323533|43374662|-|51130|1226|RP11-445H22.4|antisense	ENSG00000107937|10|1034338|1065876|+|31539|6161|GTPBP4|protein_coding	0.33771	7.9882e-05
ENSG00000244558|20|43323533|43374662|-|51130|1226|RP11-445H22.4|antisense	ENSG00000107960|10|105642300|105677963|-|35664|1617|OBFC1|protein_coding	0.314368	0.000255406
ENSG00000244558|20|43323533|43374662|-|51130|1226|RP11-445H22.4|antisense	ENSG00000108100|10|35535953|35860852|+|324900|4998|CCNY|protein_coding	0.330241	0.000117061
ENSG00000244558|20|43323533|43374662|-|51130|1226|RP11-445H22.4|antisense	ENSG00000108270|17|35306175|35414171|+|107997|4714|AATF|protein_coding	0.340747	6.81918e-05
ENSG00000244558|20|43323533|43374662|-|51130|1226|RP11-445H22.4|antisense	ENSG00000108370|17|63133549|63223821|+|90273|3664|RGS9|protein_coding	0.374898	1.02521e-05
ENSG00000244558|20|43323533|43374662|-|51130|1226|RP11-445H22.4|antisense	ENSG00000108666|17|30651584|30677042|-|25459|2821|C17orf75|protein_coding	0.330011	0.000118426
ENSG00000244558|20|43323533|43374662|-|51130|1226|RP11-445H22.4|antisense	ENSG00000108733|17|33901814|33905882|-|4069|2853|PEX12|protein_coding	0.390624	3.97527e-06
ENSG00000244558|20|43323533|43374662|-|51130|1226|RP11-445H22.4|antisense	ENSG00000109220|4|54875956|54930857|-|54902|1318|CHIC2|protein_coding	0.317587	0.000218786
ENSG00000244558|20|43323533|43374662|-|51130|1226|RP11-445H22.4|antisense	ENSG00000109270|4|100799493|100815647|-|16155|4226|LAMTOR3|protein_coding	0.353108	3.52129e-05
ENSG00000244558|20|43323533|43374662|-|51130|1226|RP11-445H22.4|antisense	ENSG00000109472|4|166282346|166419472|+|137127|2958|CPE|protein_coding	0.301149	0.000473567
ENSG00000244558|20|43323533|43374662|-|51130|1226|RP11-445H22.4|antisense	ENSG00000110315|11|10533225|10562777|-|29553|7820|RNF141|protein_coding	0.302815	0.000438805
ENSG00000244558|20|43323533|43374662|-|51130|1226|RP11-445H22.4|antisense	ENSG00000110955|12|57031959|57039798|-|7840|2268|ATP5B|protein_coding	0.316053	0.000235575
ENSG00000244558|20|43323533|43374662|-|51130|1226|RP11-445H22.4|antisense	ENSG00000111058|12|81331594|81650533|+|318940|6121|ACSS3|protein_coding	0.302503	0.000445126
ENSG00000244558|20|43323533|43374662|-|51130|1226|RP11-445H22.4|antisense	ENSG00000111144|12|96394606|96437298|-|42693|7350|LTA4H|protein_coding	0.35563	3.06658e-05
ENSG00000244558|20|43323533|43374662|-|51130|1226|RP11-445H22.4|antisense	ENSG00000111231|12|110890289|110907073|-|16785|2595|GPN3|protein_coding	0.33492	9.22416e-05
ENSG00000244558|20|43323533|43374662|-|51130|1226|RP11-445H22.4|antisense	ENSG00000111481|12|54694986|54745633|+|50648|3901|COPZ1|protein_coding	0.353859	3.37968e-05
ENSG00000244558|20|43323533|43374662|-|51130|1226|RP11-445H22.4|antisense	ENSG00000111845|6|10694928|10710015|+|15088|1800|PAK1IP1|protein_coding	0.314177	0.000257742
ENSG00000244558|20|43323533|43374662|-|51130|1226|RP11-445H22.4|antisense	ENSG00000112186|6|17393447|17558023|+|164577|3637|CAP2|protein_coding	0.330534	0.000115337
ENSG00000244558|20|43323533|43374662|-|51130|1226|RP11-445H22.4|antisense	ENSG00000112874|5|102884556|102898494|-|13939|4304|NUDT12|protein_coding	0.356723	2.88704e-05
ENSG00000244558|20|43323533|43374662|-|51130|1226|RP11-445H22.4|antisense	ENSG00000113048|5|71515236|71616473|-|101238|6511|MRPS27|protein_coding	0.311308	0.000295411
ENSG00000244558|20|43323533|43374662|-|51130|1226|RP11-445H22.4|antisense	ENSG00000113318|5|79950467|80172279|+|221813|4709|MSH3|protein_coding	0.302804	0.000439033
ENSG00000244558|20|43323533|43374662|-|51130|1226|RP11-445H22.4|antisense	ENSG00000113356|5|89767565|89810370|+|42806|4019|POLR3G|protein_coding	0.438166	1.65797e-07
ENSG00000244558|20|43323533|43374662|-|51130|1226|RP11-445H22.4|antisense	ENSG00000113391|5|92953775|93447404|-|493630|5071|FAM172A|protein_coding	0.385881	5.31752e-06
ENSG00000244558|20|43323533|43374662|-|51130|1226|RP11-445H22.4|antisense	ENSG00000113522|5|131891711|131980313|+|88603|8091|RAD50|protein_coding	0.325468	0.000148681
ENSG00000244558|20|43323533|43374662|-|51130|1226|RP11-445H22.4|antisense	ENSG00000113552|5|141371314|141392606|-|21293|3961|GNPDA1|protein_coding	0.317844	0.000216081
ENSG00000244558|20|43323533|43374662|-|51130|1226|RP11-445H22.4|antisense	ENSG00000113558|5|133484633|133512729|-|28097|12764|SKP1|protein_coding	0.312156	0.00028377
ENSG00000244558|20|43323533|43374662|-|51130|1226|RP11-445H22.4|antisense	ENSG00000113583|5|133291201|133304478|-|13278|2414|C5orf15|protein_coding	0.340219	7.01034e-05
ENSG00000244558|20|43323533|43374662|-|51130|1226|RP11-445H22.4|antisense	ENSG00000114125|3|141457046|141466402|+|9357|3147|RNF7|protein_coding	0.33662	8.4513e-05
ENSG00000244558|20|43323533|43374662|-|51130|1226|RP11-445H22.4|antisense	ENSG00000114126|3|141663277|141868386|-|205110|11895|TFDP2|protein_coding	0.349069	4.38324e-05
ENSG00000244558|20|43323533|43374662|-|51130|1226|RP11-445H22.4|antisense	ENSG00000114446|3|107879659|107941417|-|61759|3766|IFT57|protein_coding	0.326408	0.000141882
ENSG00000244558|20|43323533|43374662|-|51130|1226|RP11-445H22.4|antisense	ENSG00000114503|3|196662273|196669468|-|7196|5114|NCBP2|protein_coding	0.362968	2.0371e-05
ENSG00000244558|20|43323533|43374662|-|51130|1226|RP11-445H22.4|antisense	ENSG00000114686|3|131181056|131221827|-|40772|2715|MRPL3|protein_coding	0.372586	1.17366e-05
ENSG00000244558|20|43323533|43374662|-|51130|1226|RP11-445H22.4|antisense	ENSG00000115234|2|27593389|27599995|+|6607|3350|SNX17|protein_coding	0.306674	0.000367141
ENSG00000244558|20|43323533|43374662|-|51130|1226|RP11-445H22.4|antisense	ENSG00000115446|2|99225042|99234978|+|9937|2230|UNC50|protein_coding	0.331098	0.000112091
ENSG00000244558|20|43323533|43374662|-|51130|1226|RP11-445H22.4|antisense	ENSG00000115526|2|101008327|101034118|-|25792|4482|CHST10|protein_coding	0.343229	5.98502e-05
ENSG00000244558|20|43323533|43374662|-|51130|1226|RP11-445H22.4|antisense	ENSG00000115540|2|198380295|198418423|+|38129|4296|MOB4|protein_coding	0.33628	8.60081e-05
ENSG00000244558|20|43323533|43374662|-|51130|1226|RP11-445H22.4|antisense	ENSG00000115561|2|86730554|86948245|-|217692|7393|CHMP3|protein_coding	0.300887	0.00047927
ENSG00000244558|20|43323533|43374662|-|51130|1226|RP11-445H22.4|antisense	ENSG00000115998|2|70377012|70475747|-|98736|3630|C2orf42|protein_coding	0.382346	6.5856e-06
ENSG00000244558|20|43323533|43374662|-|51130|1226|RP11-445H22.4|antisense	ENSG00000116521|1|155225770|155232221|-|6452|2442|SCAMP3|protein_coding	0.313849	0.000261818
ENSG00000244558|20|43323533|43374662|-|51130|1226|RP11-445H22.4|antisense	ENSG00000116574|1|228870824|228882416|+|11593|4372|RHOU|protein_coding	0.33334	0.000100015
ENSG00000244558|20|43323533|43374662|-|51130|1226|RP11-445H22.4|antisense	ENSG00000116584|1|155916630|155976861|-|60232|9213|ARHGEF2|protein_coding	0.34234	6.27203e-05
ENSG00000244558|20|43323533|43374662|-|51130|1226|RP11-445H22.4|antisense	ENSG00000116918|1|231664399|231702270|+|37872|6241|TSNAX|protein_coding	0.324939	0.000152637
ENSG00000244558|20|43323533|43374662|-|51130|1226|RP11-445H22.4|antisense	ENSG00000117543|1|101455179|101491644|-|36466|2970|DPH5|protein_coding	0.375731	9.76237e-06
ENSG00000244558|20|43323533|43374662|-|51130|1226|RP11-445H22.4|antisense	ENSG00000117597|1|210001352|210030910|+|29559|10376|DIEXF|protein_coding	0.332107	0.000106496
ENSG00000244558|20|43323533|43374662|-|51130|1226|RP11-445H22.4|antisense	ENSG00000118137|11|116706467|116708666|-|2200|1424|APOA1|protein_coding	0.30798	0.000345439
ENSG00000244558|20|43323533|43374662|-|51130|1226|RP11-445H22.4|antisense	ENSG00000118508|6|146864829|146876101|+|11273|1217|RAB32|protein_coding	0.313819	0.000262186
ENSG00000244558|20|43323533|43374662|-|51130|1226|RP11-445H22.4|antisense	ENSG00000118600|12|64173583|64203338|+|29756|4534|TMEM5|protein_coding	0.352369	3.66597e-05
ENSG00000244558|20|43323533|43374662|-|51130|1226|RP11-445H22.4|antisense	ENSG00000118707|20|35201891|35222353|+|20463|3784|TGIF2|protein_coding	0.337792	7.95421e-05
ENSG00000244558|20|43323533|43374662|-|51130|1226|RP11-445H22.4|antisense	ENSG00000118816|4|77968311|77997158|-|28848|3741|CCNI|protein_coding	0.327278	0.000135856
ENSG00000244558|20|43323533|43374662|-|51130|1226|RP11-445H22.4|antisense	ENSG00000119048|5|133706870|133727683|+|20814|3291|UBE2B|protein_coding	0.315049	0.000247214
ENSG00000244558|20|43323533|43374662|-|51130|1226|RP11-445H22.4|antisense	ENSG00000119599|14|73393040|73426411|+|33372|5581|DCAF4|protein_coding	0.330299	0.000116715
ENSG00000244558|20|43323533|43374662|-|51130|1226|RP11-445H22.4|antisense	ENSG00000119616|14|75179847|75203394|+|23548|2818|FCF1|protein_coding	0.334848	9.25855e-05
ENSG00000244558|20|43323533|43374662|-|51130|1226|RP11-445H22.4|antisense	ENSG00000119711|14|74523553|74551196|-|27644|6680|ALDH6A1|protein_coding	0.386758	5.04071e-06
ENSG00000244558|20|43323533|43374662|-|51130|1226|RP11-445H22.4|antisense	ENSG00000119820|2|32502979|32541663|+|38685|12233|YIPF4|protein_coding	0.344391	5.62816e-05
ENSG00000244558|20|43323533|43374662|-|51130|1226|RP11-445H22.4|antisense	ENSG00000119950|10|111967363|112047123|+|79761|4607|MXI1|protein_coding	0.317599	0.000218658
ENSG00000244558|20|43323533|43374662|-|51130|1226|RP11-445H22.4|antisense	ENSG00000119953|10|112050488|112064709|-|14222|5417|SMNDC1|protein_coding	0.317356	0.00022124
ENSG00000244558|20|43323533|43374662|-|51130|1226|RP11-445H22.4|antisense	ENSG00000119977|10|97423158|97453900|-|30743|3218|TCTN3|protein_coding	0.388818	4.44347e-06
ENSG00000244558|20|43323533|43374662|-|51130|1226|RP11-445H22.4|antisense	ENSG00000120265|6|150070579|150132556|+|61978|2832|PCMT1|protein_coding	0.322251	0.000174292
ENSG00000244558|20|43323533|43374662|-|51130|1226|RP11-445H22.4|antisense	ENSG00000120457|11|128761251|128790930|+|29680|6109|KCNJ5|protein_coding	0.30213	0.000452804
ENSG00000244558|20|43323533|43374662|-|51130|1226|RP11-445H22.4|antisense	ENSG00000120656|1|28915835|28969597|-|53763|2337|TAF12|protein_coding	0.312433	0.000280069
ENSG00000244558|20|43323533|43374662|-|51130|1226|RP11-445H22.4|antisense	ENSG00000120696|13|41763969|41768702|-|4734|4734|KBTBD7|protein_coding	0.342662	6.16666e-05
ENSG00000244558|20|43323533|43374662|-|51130|1226|RP11-445H22.4|antisense	ENSG00000120742|3|150259781|150321015|-|61235|5747|SERP1|protein_coding	0.347725	4.71159e-05
ENSG00000244558|20|43323533|43374662|-|51130|1226|RP11-445H22.4|antisense	ENSG00000120837|12|104510855|104532067|-|21213|4956|NFYB|protein_coding	0.348143	4.60706e-05
ENSG00000244558|20|43323533|43374662|-|51130|1226|RP11-445H22.4|antisense	ENSG00000121104|17|47787694|47866542|-|78849|3836|FAM117A|protein_coding	0.338592	7.63071e-05
ENSG00000244558|20|43323533|43374662|-|51130|1226|RP11-445H22.4|antisense	ENSG00000121481|1|185014496|185071740|+|57245|4073|RNF2|protein_coding	0.330801	0.00011379
ENSG00000244558|20|43323533|43374662|-|51130|1226|RP11-445H22.4|antisense	ENSG00000121486|1|185087220|185126204|-|38985|5022|TRMT1L|protein_coding	0.362919	2.04277e-05
ENSG00000244558|20|43323533|43374662|-|51130|1226|RP11-445H22.4|antisense	ENSG00000121634|1|147374946|147381393|+|6448|1364|GJA8|protein_coding	0.315402	0.00024306
ENSG00000244558|20|43323533|43374662|-|51130|1226|RP11-445H22.4|antisense	ENSG00000121988|2|135894486|136288806|-|394321|9113|ZRANB3|protein_coding	0.356223	2.96796e-05
ENSG00000244558|20|43323533|43374662|-|51130|1226|RP11-445H22.4|antisense	ENSG00000122507|7|33168856|33645680|+|476825|5827|BBS9|protein_coding	0.308756	0.000333113
ENSG00000244558|20|43323533|43374662|-|51130|1226|RP11-445H22.4|antisense	ENSG00000123143|19|14543865|14582679|+|38815|4606|PKN1|protein_coding	0.380695	7.27126e-06
ENSG00000244558|20|43323533|43374662|-|51130|1226|RP11-445H22.4|antisense	ENSG00000123268|12|51157493|51214905|+|57413|2790|ATF1|protein_coding	0.339638	7.2261e-05
ENSG00000244558|20|43323533|43374662|-|51130|1226|RP11-445H22.4|antisense	ENSG00000123427|12|58165275|58176324|+|11050|3172|METTL21B|protein_coding	0.3717	1.23574e-05
ENSG00000244558|20|43323533|43374662|-|51130|1226|RP11-445H22.4|antisense	ENSG00000124120|20|43104526|43123244|+|18719|7044|TTPAL|protein_coding	0.408338	1.2879e-06
ENSG00000244558|20|43323533|43374662|-|51130|1226|RP11-445H22.4|antisense	ENSG00000124171|20|49348081|49373332|+|25252|4726|PARD6B|protein_coding	0.351236	3.89893e-05
ENSG00000244558|20|43323533|43374662|-|51130|1226|RP11-445H22.4|antisense	ENSG00000124207|20|47662849|47713489|+|50641|3726|CSE1L|protein_coding	0.440965	1.3538e-07
ENSG00000244558|20|43323533|43374662|-|51130|1226|RP11-445H22.4|antisense	ENSG00000124214|20|47729878|47804904|-|75027|4092|STAU1|protein_coding	0.38362	6.09874e-06
ENSG00000244558|20|43323533|43374662|-|51130|1226|RP11-445H22.4|antisense	ENSG00000124217|20|49575363|49577820|+|2458|2458|MOCS3|protein_coding	0.386823	5.02098e-06
ENSG00000244558|20|43323533|43374662|-|51130|1226|RP11-445H22.4|antisense	ENSG00000124228|20|47835884|47860614|+|24731|5405|DDX27|protein_coding	0.359058	2.53637e-05
ENSG00000244558|20|43323533|43374662|-|51130|1226|RP11-445H22.4|antisense	ENSG00000124249|20|43374421|43379675|+|5255|1320|KCNK15|protein_coding	0.629173	8.42413e-16
ENSG00000244558|20|43323533|43374662|-|51130|1226|RP11-445H22.4|antisense	ENSG00000124299|19|33877856|34012700|-|134845|4157|PEPD|protein_coding	0.365364	1.77854e-05
ENSG00000244558|20|43323533|43374662|-|51130|1226|RP11-445H22.4|antisense	ENSG00000124613|6|27342394|27371683|+|29290|4834|ZNF391|protein_coding	0.322468	0.000172447
ENSG00000244558|20|43323533|43374662|-|51130|1226|RP11-445H22.4|antisense	ENSG00000124787|6|4994966|5004297|-|9332|1962|RPP40|protein_coding	0.327937	0.000131446
ENSG00000244558|20|43323533|43374662|-|51130|1226|RP11-445H22.4|antisense	ENSG00000125124|16|56500748|56554195|-|53448|8337|BBS2|protein_coding	0.313379	0.000267743
ENSG00000244558|20|43323533|43374662|-|51130|1226|RP11-445H22.4|antisense	ENSG00000125355|X|119392505|119445411|-|52907|3858|TMEM255A|protein_coding	0.31736	0.000221202
ENSG00000244558|20|43323533|43374662|-|51130|1226|RP11-445H22.4|antisense	ENSG00000125962|X|101854096|101859087|+|4992|4911|ARMCX5|protein_coding	0.321947	0.000176918
ENSG00000244558|20|43323533|43374662|-|51130|1226|RP11-445H22.4|antisense	ENSG00000125966|20|33814457|33864801|+|50345|4412|MMP24|protein_coding	0.30321	0.000430918
ENSG00000244558|20|43323533|43374662|-|51130|1226|RP11-445H22.4|antisense	ENSG00000125991|20|34129770|34145405|+|15636|6015|ERGIC3|protein_coding	0.375495	9.89881e-06
ENSG00000244558|20|43323533|43374662|-|51130|1226|RP11-445H22.4|antisense	ENSG00000126814|14|61438169|61448076|-|9908|5692|TRMT5|protein_coding	0.335651	8.88428e-05
ENSG00000244558|20|43323533|43374662|-|51130|1226|RP11-445H22.4|antisense	ENSG00000126858|17|30469473|30580393|+|110921|6372|RHOT1|protein_coding	0.353829	3.38511e-05
ENSG00000244558|20|43323533|43374662|-|51130|1226|RP11-445H22.4|antisense	ENSG00000128011|19|39797208|39805976|-|8769|3381|LRFN1|protein_coding	0.320084	0.000193803
ENSG00000244558|20|43323533|43374662|-|51130|1226|RP11-445H22.4|antisense	ENSG00000129636|16|47188298|47498060|-|309763|7768|ITFG1|protein_coding	0.308149	0.000342727
ENSG00000244558|20|43323533|43374662|-|51130|1226|RP11-445H22.4|antisense	ENSG00000130475|19|17858527|17899377|+|40851|5700|FCHO1|protein_coding	0.348351	4.55593e-05
ENSG00000244558|20|43323533|43374662|-|51130|1226|RP11-445H22.4|antisense	ENSG00000130768|1|28261504|28285668|+|24165|2670|SMPDL3B|protein_coding	0.327095	0.000137104
ENSG00000244558|20|43323533|43374662|-|51130|1226|RP11-445H22.4|antisense	ENSG00000131043|20|34824381|34858840|+|34460|3101|AAR2|protein_coding	0.371723	1.23409e-05
ENSG00000244558|20|43323533|43374662|-|51130|1226|RP11-445H22.4|antisense	ENSG00000131067|20|33432523|33460663|-|28141|2966|GGT7|protein_coding	0.382085	6.69e-06
ENSG00000244558|20|43323533|43374662|-|51130|1226|RP11-445H22.4|antisense	ENSG00000131171|X|80457442|80554046|+|96605|2304|SH3BGRL|protein_coding	0.330582	0.000115057
ENSG00000244558|20|43323533|43374662|-|51130|1226|RP11-445H22.4|antisense	ENSG00000131269|X|74273115|74376567|-|103453|2819|ABCB7|protein_coding	0.342666	6.16519e-05
ENSG00000244558|20|43323533|43374662|-|51130|1226|RP11-445H22.4|antisense	ENSG00000131507|5|141488070|141534005|+|45936|6021|NDFIP1|protein_coding	0.316748	0.000227829
ENSG00000244558|20|43323533|43374662|-|51130|1226|RP11-445H22.4|antisense	ENSG00000131779|1|145516252|145523730|+|7479|1838|PEX11B|protein_coding	0.333332	0.000100054
ENSG00000244558|20|43323533|43374662|-|51130|1226|RP11-445H22.4|antisense	ENSG00000131966|14|58666798|58701750|+|34953|3435|ACTR10|protein_coding	0.402723	1.85394e-06
ENSG00000244558|20|43323533|43374662|-|51130|1226|RP11-445H22.4|antisense	ENSG00000132676|1|155657751|155708801|+|51051|4588|DAP3|protein_coding	0.347584	4.74746e-05
ENSG00000244558|20|43323533|43374662|-|51130|1226|RP11-445H22.4|antisense	ENSG00000132718|1|155829300|155854990|+|25691|5240|SYT11|protein_coding	0.36309	2.02313e-05
ENSG00000244558|20|43323533|43374662|-|51130|1226|RP11-445H22.4|antisense	ENSG00000132763|1|45965725|45976739|+|11015|2981|MMACHC|protein_coding	0.3528	3.58084e-05
ENSG00000244558|20|43323533|43374662|-|51130|1226|RP11-445H22.4|antisense	ENSG00000132823|20|42825136|42839431|-|14296|1712|OSER1|protein_coding	0.309746	0.000317983
ENSG00000244558|20|43323533|43374662|-|51130|1226|RP11-445H22.4|antisense	ENSG00000132824|20|43124862|43150750|-|25889|4683|SERINC3|protein_coding	0.409771	1.17231e-06
ENSG00000244558|20|43323533|43374662|-|51130|1226|RP11-445H22.4|antisense	ENSG00000133027|17|17408877|17495022|-|86146|1720|PEMT|protein_coding	0.342907	6.08761e-05
ENSG00000244558|20|43323533|43374662|-|51130|1226|RP11-445H22.4|antisense	ENSG00000133627|7|152456834|152552463|+|95630|6024|ACTR3B|protein_coding	0.310333	0.000309326
ENSG00000244558|20|43323533|43374662|-|51130|1226|RP11-445H22.4|antisense	ENSG00000133706|5|145492601|145562223|-|69623|8118|LARS|protein_coding	0.381338	6.99678e-06
ENSG00000244558|20|43323533|43374662|-|51130|1226|RP11-445H22.4|antisense	ENSG00000133818|11|14299472|14386052|-|86581|3467|RRAS2|protein_coding	0.324185	0.000158443
ENSG00000244558|20|43323533|43374662|-|51130|1226|RP11-445H22.4|antisense	ENSG00000134058|5|68530668|68573250|+|42583|2363|CDK7|protein_coding	0.337326	8.14862e-05
ENSG00000244558|20|43323533|43374662|-|51130|1226|RP11-445H22.4|antisense	ENSG00000134461|10|5903580|5931869|-|28290|3059|ANKRD16|protein_coding	0.430463	2.869e-07
ENSG00000244558|20|43323533|43374662|-|51130|1226|RP11-445H22.4|antisense	ENSG00000134463|10|11784365|11806069|+|21705|2185|ECHDC3|protein_coding	0.323446	0.000164333
ENSG00000244558|20|43323533|43374662|-|51130|1226|RP11-445H22.4|antisense	ENSG00000134533|12|15260717|15501609|-|240893|4157|RERG|protein_coding	0.322191	0.000174812
ENSG00000244558|20|43323533|43374662|-|51130|1226|RP11-445H22.4|antisense	ENSG00000135452|12|58131796|58143994|+|12199|5385|TSPAN31|protein_coding	0.39538	2.95615e-06
ENSG00000244558|20|43323533|43374662|-|51130|1226|RP11-445H22.4|antisense	ENSG00000135482|12|56511943|56516278|+|4336|3444|ZC3H10|protein_coding	0.373319	1.12451e-05
ENSG00000244558|20|43323533|43374662|-|51130|1226|RP11-445H22.4|antisense	ENSG00000135486|12|54673977|54680872|+|6896|5093|HNRNPA1|protein_coding	0.312925	0.000273595
ENSG00000244558|20|43323533|43374662|-|51130|1226|RP11-445H22.4|antisense	ENSG00000135622|2|74881355|74909186|+|27832|4433|SEMA4F|protein_coding	0.306725	0.00036627
ENSG00000244558|20|43323533|43374662|-|51130|1226|RP11-445H22.4|antisense	ENSG00000135747|1|247108849|247242113|-|133265|5029|ZNF670|protein_coding	0.303465	0.000425891
ENSG00000244558|20|43323533|43374662|-|51130|1226|RP11-445H22.4|antisense	ENSG00000135845|1|172339329|172413230|-|73902|5229|PIGC|protein_coding	0.363663	1.95868e-05
ENSG00000244558|20|43323533|43374662|-|51130|1226|RP11-445H22.4|antisense	ENSG00000135847|1|180244515|180472089|-|227575|2356|ACBD6|protein_coding	0.336504	8.50229e-05
ENSG00000244558|20|43323533|43374662|-|51130|1226|RP11-445H22.4|antisense	ENSG00000136045|12|108079509|108106944|+|27436|2876|PWP1|protein_coding	0.328505	0.000127753
ENSG00000244558|20|43323533|43374662|-|51130|1226|RP11-445H22.4|antisense	ENSG00000136156|13|48807294|48837063|+|29770|2534|ITM2B|protein_coding	0.303762	0.000420123
ENSG00000244558|20|43323533|43374662|-|51130|1226|RP11-445H22.4|antisense	ENSG00000136710|2|131095814|131099922|-|4109|3782|CCDC115|protein_coding	0.398937	2.36149e-06
ENSG00000244558|20|43323533|43374662|-|51130|1226|RP11-445H22.4|antisense	ENSG00000136738|10|17686124|17757913|+|71790|3246|STAM|protein_coding	0.300601	0.000485556
ENSG00000244558|20|43323533|43374662|-|51130|1226|RP11-445H22.4|antisense	ENSG00000136758|10|27399383|27444195|-|44813|6993|YME1L1|protein_coding	0.310372	0.000308748
ENSG00000244558|20|43323533|43374662|-|51130|1226|RP11-445H22.4|antisense	ENSG00000137171|6|43008515|43042837|+|34323|6421|KLC4|protein_coding	0.301623	0.000463434
ENSG00000244558|20|43323533|43374662|-|51130|1226|RP11-445H22.4|antisense	ENSG00000137414|6|17600586|17611950|+|11365|4677|FAM8A1|protein_coding	0.316596	0.000229501
ENSG00000244558|20|43323533|43374662|-|51130|1226|RP11-445H22.4|antisense	ENSG00000137563|8|63927638|63951730|-|24093|3130|GGH|protein_coding	0.312981	0.000272873
ENSG00000244558|20|43323533|43374662|-|51130|1226|RP11-445H22.4|antisense	ENSG00000137692|11|102932805|102962944|-|30140|1700|DCUN1D5|protein_coding	0.300126	0.000496155
ENSG00000244558|20|43323533|43374662|-|51130|1226|RP11-445H22.4|antisense	ENSG00000138028|2|27321757|27341995|-|20239|4181|CGREF1|protein_coding	0.310525	0.00030653
ENSG00000244558|20|43323533|43374662|-|51130|1226|RP11-445H22.4|antisense	ENSG00000138029|2|26466038|26513336|+|47299|4133|HADHB|protein_coding	0.339447	7.29837e-05
ENSG00000244558|20|43323533|43374662|-|51130|1226|RP11-445H22.4|antisense	ENSG00000138138|10|89511269|89601100|-|89832|5102|ATAD1|protein_coding	0.353168	3.50976e-05
ENSG00000244558|20|43323533|43374662|-|51130|1226|RP11-445H22.4|antisense	ENSG00000138385|2|170648443|170668574|+|20132|5113|SSB|protein_coding	0.332018	0.000106978
ENSG00000244558|20|43323533|43374662|-|51130|1226|RP11-445H22.4|antisense	ENSG00000138430|2|174937175|175113426|-|176252|6100|OLA1|protein_coding	0.365731	1.74177e-05
ENSG00000244558|20|43323533|43374662|-|51130|1226|RP11-445H22.4|antisense	ENSG00000138613|15|63568217|63601325|+|33109|5494|APH1B|protein_coding	0.401651	1.98605e-06
ENSG00000244558|20|43323533|43374662|-|51130|1226|RP11-445H22.4|antisense	ENSG00000138663|4|83955600|83996971|+|41372|3566|COPS4|protein_coding	0.363592	1.96662e-05
ENSG00000244558|20|43323533|43374662|-|51130|1226|RP11-445H22.4|antisense	ENSG00000138764|4|78078304|78354542|+|276239|7471|CCNG2|protein_coding	0.381047	7.11971e-06
ENSG00000244558|20|43323533|43374662|-|51130|1226|RP11-445H22.4|antisense	ENSG00000138772|4|79472673|79531597|+|58925|5115|ANXA3|protein_coding	0.324721	0.000154299
ENSG00000244558|20|43323533|43374662|-|51130|1226|RP11-445H22.4|antisense	ENSG00000139131|12|32880424|32908836|-|28413|2152|YARS2|protein_coding	0.330269	0.000116896
ENSG00000244558|20|43323533|43374662|-|51130|1226|RP11-445H22.4|antisense	ENSG00000139304|12|80799774|81072802|+|273029|10398|PTPRQ|protein_coding	0.328787	0.000125955
ENSG00000244558|20|43323533|43374662|-|51130|1226|RP11-445H22.4|antisense	ENSG00000139405|12|113623331|113630173|+|6843|2053|RITA1|protein_coding	0.363631	1.96227e-05
ENSG00000244558|20|43323533|43374662|-|51130|1226|RP11-445H22.4|antisense	ENSG00000139641|12|56512034|56538455|+|26422|5493|ESYT1|protein_coding	0.328366	0.000128649
ENSG00000244558|20|43323533|43374662|-|51130|1226|RP11-445H22.4|antisense	ENSG00000139737|13|78272023|78338377|+|66355|4033|SLAIN1|protein_coding	0.328551	0.000127459
ENSG00000244558|20|43323533|43374662|-|51130|1226|RP11-445H22.4|antisense	ENSG00000139826|13|108870727|108886603|+|15877|5338|ABHD13|protein_coding	0.303238	0.00043036
ENSG00000244558|20|43323533|43374662|-|51130|1226|RP11-445H22.4|antisense	ENSG00000139985|14|70918874|70926622|+|7749|2664|ADAM21|protein_coding	0.36421	1.89899e-05
ENSG00000244558|20|43323533|43374662|-|51130|1226|RP11-445H22.4|antisense	ENSG00000140006|14|64063757|64108579|-|44823|3208|WDR89|protein_coding	0.367498	1.57462e-05
ENSG00000244558|20|43323533|43374662|-|51130|1226|RP11-445H22.4|antisense	ENSG00000140067|14|94385240|94395954|+|10715|2202|FAM181A|protein_coding	0.32526	0.000150224
ENSG00000244558|20|43323533|43374662|-|51130|1226|RP11-445H22.4|antisense	ENSG00000140740|16|21963981|21994981|+|31001|4992|UQCRC2|protein_coding	0.32925	0.000123055
ENSG00000244558|20|43323533|43374662|-|51130|1226|RP11-445H22.4|antisense	ENSG00000140905|16|81115566|81130008|-|14443|1880|GCSH|protein_coding	0.304545	0.00040521
ENSG00000244558|20|43323533|43374662|-|51130|1226|RP11-445H22.4|antisense	ENSG00000141040|17|16454701|16472520|-|17820|3566|ZNF287|protein_coding	0.326523	0.000141074
ENSG00000244558|20|43323533|43374662|-|51130|1226|RP11-445H22.4|antisense	ENSG00000141101|16|69775770|69788843|-|13074|2119|NOB1|protein_coding	0.308431	0.000338232
ENSG00000244558|20|43323533|43374662|-|51130|1226|RP11-445H22.4|antisense	ENSG00000141127|17|18743398|18834581|+|91184|4687|PRPSAP2|protein_coding	0.300212	0.000494216
ENSG00000244558|20|43323533|43374662|-|51130|1226|RP11-445H22.4|antisense	ENSG00000141424|18|33688495|33709348|-|20854|3682|SLC39A6|protein_coding	0.321162	0.000183855
ENSG00000244558|20|43323533|43374662|-|51130|1226|RP11-445H22.4|antisense	ENSG00000142192|21|27252861|27543446|-|290586|6349|APP|protein_coding	0.316601	0.000229451
ENSG00000244558|20|43323533|43374662|-|51130|1226|RP11-445H22.4|antisense	ENSG00000143105|1|111059839|111061797|-|1959|1959|KCNA10|protein_coding	0.316635	0.000229068
ENSG00000244558|20|43323533|43374662|-|51130|1226|RP11-445H22.4|antisense	ENSG00000143155|1|168148171|168169950|+|21780|1818|TIPRL|protein_coding	0.326565	0.000140779
ENSG00000244558|20|43323533|43374662|-|51130|1226|RP11-445H22.4|antisense	ENSG00000143156|1|169101769|169337205|-|235437|5737|NME7|protein_coding	0.361143	2.25736e-05
ENSG00000244558|20|43323533|43374662|-|51130|1226|RP11-445H22.4|antisense	ENSG00000143162|1|167498914|167523004|-|24091|2688|CREG1|protein_coding	0.378399	8.3377e-06
ENSG00000244558|20|43323533|43374662|-|51130|1226|RP11-445H22.4|antisense	ENSG00000143164|1|167905021|168045081|+|140061|6204|DCAF6|protein_coding	0.329974	0.00011865
ENSG00000244558|20|43323533|43374662|-|51130|1226|RP11-445H22.4|antisense	ENSG00000143319|1|156691683|156698591|-|6909|5262|ISG20L2|protein_coding	0.364603	1.85716e-05
ENSG00000244558|20|43323533|43374662|-|51130|1226|RP11-445H22.4|antisense	ENSG00000143363|1|150980896|151008189|+|27294|3067|PRUNE|protein_coding	0.425116	4.16523e-07
ENSG00000244558|20|43323533|43374662|-|51130|1226|RP11-445H22.4|antisense	ENSG00000143374|1|150459887|150480078|+|20192|4023|TARS2|protein_coding	0.358924	2.55527e-05
ENSG00000244558|20|43323533|43374662|-|51130|1226|RP11-445H22.4|antisense	ENSG00000143393|1|151264273|151300191|-|35919|5456|PI4KB|protein_coding	0.36671	1.64725e-05
ENSG00000244558|20|43323533|43374662|-|51130|1226|RP11-445H22.4|antisense	ENSG00000143412|1|150954493|150968110|+|13618|1826|ANXA9|protein_coding	0.365595	1.7554e-05
ENSG00000244558|20|43323533|43374662|-|51130|1226|RP11-445H22.4|antisense	ENSG00000143457|1|150618701|150669630|-|50930|3339|GOLPH3L|protein_coding	0.366987	1.6214e-05
ENSG00000244558|20|43323533|43374662|-|51130|1226|RP11-445H22.4|antisense	ENSG00000143486|1|206744620|206785904|-|41285|2882|EIF2D|protein_coding	0.338987	7.47553e-05
ENSG00000244558|20|43323533|43374662|-|51130|1226|RP11-445H22.4|antisense	ENSG00000143553|1|153631130|153634306|+|3177|1544|SNAPIN|protein_coding	0.396324	2.78569e-06
ENSG00000244558|20|43323533|43374662|-|51130|1226|RP11-445H22.4|antisense	ENSG00000143575|1|154244987|154248351|+|3365|2155|HAX1|protein_coding	0.385628	5.40015e-06
ENSG00000244558|20|43323533|43374662|-|51130|1226|RP11-445H22.4|antisense	ENSG00000143919|2|44589089|44999731|+|410643|3991|CAMKMT|protein_coding	0.32297	0.000168241
ENSG00000244558|20|43323533|43374662|-|51130|1226|RP11-445H22.4|antisense	ENSG00000143947|2|55459039|55462989|+|3951|3130|RPS27A|protein_coding	0.330612	0.000114886
ENSG00000244558|20|43323533|43374662|-|51130|1226|RP11-445H22.4|antisense	ENSG00000144034|2|73956231|73964527|-|8297|2047|TPRKB|protein_coding	0.303262	0.000429893
ENSG00000244558|20|43323533|43374662|-|51130|1226|RP11-445H22.4|antisense	ENSG00000144048|2|73989311|74007284|-|17974|3544|DUSP11|protein_coding	0.371781	1.22993e-05
ENSG00000244558|20|43323533|43374662|-|51130|1226|RP11-445H22.4|antisense	ENSG00000144182|2|99771418|99779620|+|8203|2439|LIPT1|protein_coding	0.321899	0.000177339
ENSG00000244558|20|43323533|43374662|-|51130|1226|RP11-445H22.4|antisense	ENSG00000144230|2|128403439|128410213|+|6775|2671|GPR17|protein_coding	0.343215	5.98939e-05
ENSG00000244558|20|43323533|43374662|-|51130|1226|RP11-445H22.4|antisense	ENSG00000144362|2|170550975|170558218|+|7244|1477|PHOSPHO2|protein_coding	0.337294	8.16191e-05
ENSG00000244558|20|43323533|43374662|-|51130|1226|RP11-445H22.4|antisense	ENSG00000144488|2|239008798|239041928|+|33131|5362|ESPNL|protein_coding	0.339338	7.33992e-05
ENSG00000244558|20|43323533|43374662|-|51130|1226|RP11-445H22.4|antisense	ENSG00000144659|3|39424839|39438842|+|14004|2151|SLC25A38|protein_coding	0.304378	0.000408349
ENSG00000244558|20|43323533|43374662|-|51130|1226|RP11-445H22.4|antisense	ENSG00000144895|3|150264465|150302029|+|37565|4131|EIF2A|protein_coding	0.369602	1.39527e-05
ENSG00000244558|20|43323533|43374662|-|51130|1226|RP11-445H22.4|antisense	ENSG00000145284|4|83550692|83720010|-|169319|4551|SCD5|protein_coding	0.332428	0.000104772
ENSG00000244558|20|43323533|43374662|-|51130|1226|RP11-445H22.4|antisense	ENSG00000145335|4|90645250|90759466|-|114217|4011|SNCA|protein_coding	0.335624	8.89648e-05
ENSG00000244558|20|43323533|43374662|-|51130|1226|RP11-445H22.4|antisense	ENSG00000145348|4|106962756|107242652|-|279897|11112|TBCK|protein_coding	0.326606	0.000140492
ENSG00000244558|20|43323533|43374662|-|51130|1226|RP11-445H22.4|antisense	ENSG00000145545|5|6633456|6669675|+|36220|2891|SRD5A1|protein_coding	0.307818	0.000348069
ENSG00000244558|20|43323533|43374662|-|51130|1226|RP11-445H22.4|antisense	ENSG00000145700|5|74364100|74532703|-|168604|6273|ANKRD31|protein_coding	0.327412	0.000134944
ENSG00000244558|20|43323533|43374662|-|51130|1226|RP11-445H22.4|antisense	ENSG00000145723|5|102421704|102455855|-|34152|4182|GIN1|protein_coding	0.314142	0.000258182
ENSG00000244558|20|43323533|43374662|-|51130|1226|RP11-445H22.4|antisense	ENSG00000145740|5|68389473|68426896|+|37424|5784|SLC30A5|protein_coding	0.314209	0.000257351
ENSG00000244558|20|43323533|43374662|-|51130|1226|RP11-445H22.4|antisense	ENSG00000145741|5|72794233|72801460|+|7228|2467|BTF3|protein_coding	0.304656	0.000403148
ENSG00000244558|20|43323533|43374662|-|51130|1226|RP11-445H22.4|antisense	ENSG00000145743|5|107194736|107717799|-|523064|8125|FBXL17|protein_coding	0.404916	1.60937e-06
ENSG00000244558|20|43323533|43374662|-|51130|1226|RP11-445H22.4|antisense	ENSG00000145781|5|115420688|115748459|+|327772|2464|COMMD10|protein_coding	0.393242	3.37899e-06
ENSG00000244558|20|43323533|43374662|-|51130|1226|RP11-445H22.4|antisense	ENSG00000145882|5|148737570|148749216|+|11647|6069|PCYOX1L|protein_coding	0.323901	0.000160689
ENSG00000244558|20|43323533|43374662|-|51130|1226|RP11-445H22.4|antisense	ENSG00000146147|6|53794780|54131078|+|336299|7293|MLIP|protein_coding	0.308344	0.000339618
ENSG00000244558|20|43323533|43374662|-|51130|1226|RP11-445H22.4|antisense	ENSG00000146243|6|79577189|79656157|+|78969|7542|IRAK1BP1|protein_coding	0.325917	0.000145396
ENSG00000244558|20|43323533|43374662|-|51130|1226|RP11-445H22.4|antisense	ENSG00000147475|8|37594117|37616619|+|22503|9464|ERLIN2|protein_coding	0.330143	0.000117639
ENSG00000244558|20|43323533|43374662|-|51130|1226|RP11-445H22.4|antisense	ENSG00000148481|10|15820169|15902519|-|82351|4094|FAM188A|protein_coding	0.366944	1.62535e-05
ENSG00000244558|20|43323533|43374662|-|51130|1226|RP11-445H22.4|antisense	ENSG00000148672|10|88810243|88854623|-|44381|4027|GLUD1|protein_coding	0.37313	1.13699e-05
ENSG00000244558|20|43323533|43374662|-|51130|1226|RP11-445H22.4|antisense	ENSG00000148843|10|105156405|105206049|+|49645|7382|PDCD11|protein_coding	0.301634	0.000463194
ENSG00000244558|20|43323533|43374662|-|51130|1226|RP11-445H22.4|antisense	ENSG00000149212|11|94898704|94965705|-|67002|10370|SESN3|protein_coding	0.380948	7.16195e-06
ENSG00000244558|20|43323533|43374662|-|51130|1226|RP11-445H22.4|antisense	ENSG00000149313|11|105946228|105969437|+|23210|6183|AASDHPPT|protein_coding	0.308243	0.000341216
ENSG00000244558|20|43323533|43374662|-|51130|1226|RP11-445H22.4|antisense	ENSG00000149654|20|44802372|44937137|-|134766|4929|CDH22|protein_coding	0.311492	0.000292838
ENSG00000244558|20|43323533|43374662|-|51130|1226|RP11-445H22.4|antisense	ENSG00000150281|16|30907928|30914881|+|6954|1664|CTF1|protein_coding	0.300196	0.00049457
ENSG00000244558|20|43323533|43374662|-|51130|1226|RP11-445H22.4|antisense	ENSG00000150510|13|51796503|51858377|+|61875|5288|FAM124A|protein_coding	0.300028	0.000498359
ENSG00000244558|20|43323533|43374662|-|51130|1226|RP11-445H22.4|antisense	ENSG00000150776|11|111944810|111955874|+|11065|5755|C11orf57|protein_coding	0.303991	0.000415713
ENSG00000244558|20|43323533|43374662|-|51130|1226|RP11-445H22.4|antisense	ENSG00000151292|5|122847793|122952739|+|104947|5000|CSNK1G3|protein_coding	0.365487	1.76616e-05
ENSG00000244558|20|43323533|43374662|-|51130|1226|RP11-445H22.4|antisense	ENSG00000151338|14|37667118|38021566|+|354449|18149|MIPOL1|protein_coding	0.335568	8.92238e-05
ENSG00000244558|20|43323533|43374662|-|51130|1226|RP11-445H22.4|antisense	ENSG00000151445|14|77893018|77924295|-|31278|3695|VIPAS39|protein_coding	0.421773	5.24131e-07
ENSG00000244558|20|43323533|43374662|-|51130|1226|RP11-445H22.4|antisense	ENSG00000151465|10|12237964|12292588|+|54625|2404|CDC123|protein_coding	0.316709	0.000228255
ENSG00000244558|20|43323533|43374662|-|51130|1226|RP11-445H22.4|antisense	ENSG00000151468|10|12938627|13141652|-|203026|3681|CCDC3|protein_coding	0.367051	1.61539e-05
ENSG00000244558|20|43323533|43374662|-|51130|1226|RP11-445H22.4|antisense	ENSG00000151657|10|7792925|7829990|-|37066|7509|KIN|protein_coding	0.307022	0.000361244
ENSG00000244558|20|43323533|43374662|-|51130|1226|RP11-445H22.4|antisense	ENSG00000152422|5|82373317|82649606|+|276290|2676|XRCC4|protein_coding	0.392683	3.49875e-06
ENSG00000244558|20|43323533|43374662|-|51130|1226|RP11-445H22.4|antisense	ENSG00000152556|12|48498922|48540187|+|41266|7284|PFKM|protein_coding	0.368	1.52997e-05
ENSG00000244558|20|43323533|43374662|-|51130|1226|RP11-445H22.4|antisense	ENSG00000152642|3|32147181|32210205|+|63025|4802|GPD1L|protein_coding	0.322464	0.00017248
ENSG00000244558|20|43323533|43374662|-|51130|1226|RP11-445H22.4|antisense	ENSG00000152942|5|68665120|68710628|+|45509|4159|RAD17|protein_coding	0.303211	0.000430905
ENSG00000244558|20|43323533|43374662|-|51130|1226|RP11-445H22.4|antisense	ENSG00000153015|5|64064757|64314590|+|249834|3740|CWC27|protein_coding	0.310499	0.000306915
ENSG00000244558|20|43323533|43374662|-|51130|1226|RP11-445H22.4|antisense	ENSG00000153140|5|89688078|89705603|-|17526|3106|CETN3|protein_coding	0.337824	7.941e-05
ENSG00000244558|20|43323533|43374662|-|51130|1226|RP11-445H22.4|antisense	ENSG00000154719|21|26957968|26979829|-|21862|1199|MRPL39|protein_coding	0.356127	2.98368e-05
ENSG00000244558|20|43323533|43374662|-|51130|1226|RP11-445H22.4|antisense	ENSG00000154727|21|27106881|27144771|+|37891|5429|GABPA|protein_coding	0.344522	5.58899e-05
ENSG00000244558|20|43323533|43374662|-|51130|1226|RP11-445H22.4|antisense	ENSG00000155229|10|99218081|99258551|-|40471|5855|MMS19|protein_coding	0.368051	1.52548e-05
ENSG00000244558|20|43323533|43374662|-|51130|1226|RP11-445H22.4|antisense	ENSG00000155438|2|122484521|122494499|-|9979|2447|NIFK|protein_coding	0.405588	1.54076e-06
ENSG00000244558|20|43323533|43374662|-|51130|1226|RP11-445H22.4|antisense	ENSG00000155508|5|154237113|154256353|+|19241|3930|CNOT8|protein_coding	0.343704	5.83649e-05
ENSG00000244558|20|43323533|43374662|-|51130|1226|RP11-445H22.4|antisense	ENSG00000155542|5|56205087|56221359|+|16273|2535|SETD9|protein_coding	0.322335	0.000173575
ENSG00000244558|20|43323533|43374662|-|51130|1226|RP11-445H22.4|antisense	ENSG00000155906|6|151725989|151773259|-|47271|2225|RMND1|protein_coding	0.34918	4.35725e-05
ENSG00000244558|20|43323533|43374662|-|51130|1226|RP11-445H22.4|antisense	ENSG00000155980|12|57943781|57980415|+|36635|6261|KIF5A|protein_coding	0.305633	0.000385321
ENSG00000244558|20|43323533|43374662|-|51130|1226|RP11-445H22.4|antisense	ENSG00000156508|6|74225473|74233520|-|8048|5944|EEF1A1|protein_coding	0.454572	4.92345e-08
ENSG00000244558|20|43323533|43374662|-|51130|1226|RP11-445H22.4|antisense	ENSG00000156976|3|186500994|186507689|+|6696|6133|EIF4A2|protein_coding	0.364442	1.87421e-05
ENSG00000244558|20|43323533|43374662|-|51130|1226|RP11-445H22.4|antisense	ENSG00000158480|20|48519928|48532080|-|12153|4305|SPATA2|protein_coding	0.379557	7.78295e-06
ENSG00000244558|20|43323533|43374662|-|51130|1226|RP11-445H22.4|antisense	ENSG00000158623|7|130146089|130353598|-|207510|2129|COPG2|protein_coding	0.307952	0.00034589
ENSG00000244558|20|43323533|43374662|-|51130|1226|RP11-445H22.4|antisense	ENSG00000159685|3|126423063|126679249|+|256187|2763|CHCHD6|protein_coding	0.32949	0.000121578
ENSG00000244558|20|43323533|43374662|-|51130|1226|RP11-445H22.4|antisense	ENSG00000160183|21|43791999|43816955|-|24957|5660|TMPRSS3|protein_coding	0.349296	4.32999e-05
ENSG00000244558|20|43323533|43374662|-|51130|1226|RP11-445H22.4|antisense	ENSG00000160460|19|40972148|41082370|+|110223|11677|SPTBN4|protein_coding	0.33385	9.74414e-05
ENSG00000244558|20|43323533|43374662|-|51130|1226|RP11-445H22.4|antisense	ENSG00000160688|1|154955814|154965587|+|9774|4019|FLAD1|protein_coding	0.351883	3.76425e-05
ENSG00000244558|20|43323533|43374662|-|51130|1226|RP11-445H22.4|antisense	ENSG00000160714|1|154521053|154531504|-|10452|4161|UBE2Q1|protein_coding	0.446129	9.2703e-08
ENSG00000244558|20|43323533|43374662|-|51130|1226|RP11-445H22.4|antisense	ENSG00000160803|1|156005092|156023585|-|18494|3878|UBQLN4|protein_coding	0.395181	2.99322e-06
ENSG00000244558|20|43323533|43374662|-|51130|1226|RP11-445H22.4|antisense	ENSG00000160818|1|156564279|156571288|-|7010|4437|GPATCH4|protein_coding	0.325188	0.000150765
ENSG00000244558|20|43323533|43374662|-|51130|1226|RP11-445H22.4|antisense	ENSG00000161048|7|102740223|102790007|-|49785|7561|NAPEPLD|protein_coding	0.303036	0.000434375
ENSG00000244558|20|43323533|43374662|-|51130|1226|RP11-445H22.4|antisense	ENSG00000162623|1|75198836|75232362|+|33527|4616|TYW3|protein_coding	0.309248	0.000325524
ENSG00000244558|20|43323533|43374662|-|51130|1226|RP11-445H22.4|antisense	ENSG00000162722|1|248020501|248041507|+|21007|3225|TRIM58|protein_coding	0.342579	6.19372e-05
ENSG00000244558|20|43323533|43374662|-|51130|1226|RP11-445H22.4|antisense	ENSG00000162851|1|246703862|246729626|-|25765|1848|TFB2M|protein_coding	0.350113	4.14335e-05
ENSG00000244558|20|43323533|43374662|-|51130|1226|RP11-445H22.4|antisense	ENSG00000162999|2|183943287|183964733|+|21447|5376|DUSP19|protein_coding	0.310156	0.000311906
ENSG00000244558|20|43323533|43374662|-|51130|1226|RP11-445H22.4|antisense	ENSG00000163092|2|167744997|168116263|+|371267|13023|XIRP2|protein_coding	0.315646	0.000240231
ENSG00000244558|20|43323533|43374662|-|51130|1226|RP11-445H22.4|antisense	ENSG00000163116|4|98105244|99064391|-|959148|5836|STPG2|protein_coding	0.307992	0.000345247
ENSG00000244558|20|43323533|43374662|-|51130|1226|RP11-445H22.4|antisense	ENSG00000163291|4|79808281|79860592|-|52312|12403|PAQR3|protein_coding	0.348952	4.41113e-05
ENSG00000244558|20|43323533|43374662|-|51130|1226|RP11-445H22.4|antisense	ENSG00000163312|4|84328496|84377009|-|48514|3713|HELQ|protein_coding	0.31277	0.000275614
ENSG00000244558|20|43323533|43374662|-|51130|1226|RP11-445H22.4|antisense	ENSG00000163322|4|84382092|84444501|-|62410|6042|FAM175A|protein_coding	0.305142	0.000394181
ENSG00000244558|20|43323533|43374662|-|51130|1226|RP11-445H22.4|antisense	ENSG00000163468|1|156278759|156337664|-|58906|4018|CCT3|protein_coding	0.309605	0.000320112
ENSG00000244558|20|43323533|43374662|-|51130|1226|RP11-445H22.4|antisense	ENSG00000163479|1|155978839|155990750|-|11912|6651|SSR2|protein_coding	0.368942	1.44933e-05
ENSG00000244558|20|43323533|43374662|-|51130|1226|RP11-445H22.4|antisense	ENSG00000163536|3|167453031|167543356|+|90326|2418|SERPINI1|protein_coding	0.413345	9.25447e-07
ENSG00000244558|20|43323533|43374662|-|51130|1226|RP11-445H22.4|antisense	ENSG00000163738|4|74979891|75168816|+|188926|9819|MTHFD2L|protein_coding	0.401584	1.99459e-06
ENSG00000244558|20|43323533|43374662|-|51130|1226|RP11-445H22.4|antisense	ENSG00000163749|4|77234154|77343021|-|108868|5856|CCDC158|protein_coding	0.331476	0.000109964
ENSG00000244558|20|43323533|43374662|-|51130|1226|RP11-445H22.4|antisense	ENSG00000164171|5|52285156|52390609|+|105454|7910|ITGA2|protein_coding	0.328541	0.000127522
ENSG00000244558|20|43323533|43374662|-|51130|1226|RP11-445H22.4|antisense	ENSG00000164291|5|94890778|94940768|+|49991|4314|ARSK|protein_coding	0.400437	2.14632e-06
ENSG00000244558|20|43323533|43374662|-|51130|1226|RP11-445H22.4|antisense	ENSG00000164323|4|186080819|186130658|-|49840|6886|KIAA1430|protein_coding	0.341283	6.63027e-05
ENSG00000244558|20|43323533|43374662|-|51130|1226|RP11-445H22.4|antisense	ENSG00000164346|5|74062817|74072737|+|9921|1760|NSA2|protein_coding	0.326223	0.000143197
ENSG00000244558|20|43323533|43374662|-|51130|1226|RP11-445H22.4|antisense	ENSG00000164347|5|74017029|74063196|-|46168|4197|GFM2|protein_coding	0.323307	0.000165466
ENSG00000244558|20|43323533|43374662|-|51130|1226|RP11-445H22.4|antisense	ENSG00000164603|7|112459202|112579971|-|120770|4138|C7orf60|protein_coding	0.302064	0.000454181
ENSG00000244558|20|43323533|43374662|-|51130|1226|RP11-445H22.4|antisense	ENSG00000164615|5|134074191|134087847|+|13657|2218|CAMLG|protein_coding	0.431947	2.58409e-07
ENSG00000244558|20|43323533|43374662|-|51130|1226|RP11-445H22.4|antisense	ENSG00000165355|14|39866873|39901704|-|34832|3853|FBXO33|protein_coding	0.310924	0.000300821
ENSG00000244558|20|43323533|43374662|-|51130|1226|RP11-445H22.4|antisense	ENSG00000165506|14|50091892|50101948|-|10057|2963|DNAAF2|protein_coding	0.342022	6.37786e-05
ENSG00000244558|20|43323533|43374662|-|51130|1226|RP11-445H22.4|antisense	ENSG00000165572|13|41701705|41706882|-|5178|5178|KBTBD6|protein_coding	0.313421	0.000267211
ENSG00000244558|20|43323533|43374662|-|51130|1226|RP11-445H22.4|antisense	ENSG00000165630|10|13628927|13672868|+|43942|1865|PRPF18|protein_coding	0.351894	3.76205e-05
ENSG00000244558|20|43323533|43374662|-|51130|1226|RP11-445H22.4|antisense	ENSG00000165672|10|120927215|120938345|-|11131|3417|PRDX3|protein_coding	0.370426	1.33039e-05
ENSG00000244558|20|43323533|43374662|-|51130|1226|RP11-445H22.4|antisense	ENSG00000165832|10|116697952|116737430|+|39479|3596|TRUB1|protein_coding	0.358526	2.61251e-05
ENSG00000244558|20|43323533|43374662|-|51130|1226|RP11-445H22.4|antisense	ENSG00000165861|14|73436159|73493920|-|57762|5306|ZFYVE1|protein_coding	0.302704	0.000441049
ENSG00000244558|20|43323533|43374662|-|51130|1226|RP11-445H22.4|antisense	ENSG00000165943|14|93648541|93651273|-|2733|2537|MOAP1|protein_coding	0.425724	3.9937e-07
ENSG00000244558|20|43323533|43374662|-|51130|1226|RP11-445H22.4|antisense	ENSG00000166189|10|103825147|103827792|+|2646|2646|HPS6|protein_coding	0.313941	0.00026067
ENSG00000244558|20|43323533|43374662|-|51130|1226|RP11-445H22.4|antisense	ENSG00000166272|10|104503727|104576021|+|72295|4278|WBP1L|protein_coding	0.300816	0.000480806
ENSG00000244558|20|43323533|43374662|-|51130|1226|RP11-445H22.4|antisense	ENSG00000166275|10|104613980|104624718|+|10739|2708|C10orf32|protein_coding	0.375701	9.77983e-06
ENSG00000244558|20|43323533|43374662|-|51130|1226|RP11-445H22.4|antisense	ENSG00000166407|11|8245851|8290263|-|44413|1690|LMO1|protein_coding	0.307388	0.000355121
ENSG00000244558|20|43323533|43374662|-|51130|1226|RP11-445H22.4|antisense	ENSG00000166913|20|43514317|43537173|+|22857|4017|YWHAB|protein_coding	0.398747	2.39007e-06
ENSG00000244558|20|43323533|43374662|-|51130|1226|RP11-445H22.4|antisense	ENSG00000166922|15|32933877|32989299|+|55423|2192|SCG5|protein_coding	0.305573	0.000386387
ENSG00000244558|20|43323533|43374662|-|51130|1226|RP11-445H22.4|antisense	ENSG00000166946|15|43477316|43487396|+|10081|4676|CCNDBP1|protein_coding	0.37143	1.25527e-05
ENSG00000244558|20|43323533|43374662|-|51130|1226|RP11-445H22.4|antisense	ENSG00000167658|19|3976054|3985467|-|9414|4027|EEF2|protein_coding	0.349005	4.39839e-05
ENSG00000244558|20|43323533|43374662|-|51130|1226|RP11-445H22.4|antisense	ENSG00000167765|19|52095036|52097630|-|2595|1698|AC018755.1|protein_coding	0.332995	0.000101791
ENSG00000244558|20|43323533|43374662|-|51130|1226|RP11-445H22.4|antisense	ENSG00000167778|12|53458388|53473204|-|14817|3191|SPRYD3|protein_coding	0.318586	0.000208454
ENSG00000244558|20|43323533|43374662|-|51130|1226|RP11-445H22.4|antisense	ENSG00000168081|8|28174503|28200872|+|26370|2126|PNOC|protein_coding	0.339845	7.14835e-05
ENSG00000244558|20|43323533|43374662|-|51130|1226|RP11-445H22.4|antisense	ENSG00000168118|1|229406822|229441641|+|34820|3297|RAB4A|protein_coding	0.397402	2.60263e-06
ENSG00000244558|20|43323533|43374662|-|51130|1226|RP11-445H22.4|antisense	ENSG00000168283|10|22610140|22620413|+|10274|4283|BMI1|protein_coding	0.375988	9.6157e-06
ENSG00000244558|20|43323533|43374662|-|51130|1226|RP11-445H22.4|antisense	ENSG00000168495|8|22102617|22112113|+|9497|5613|POLR3D|protein_coding	0.355548	3.08043e-05
ENSG00000244558|20|43323533|43374662|-|51130|1226|RP11-445H22.4|antisense	ENSG00000168734|20|43160426|43252888|+|92463|2496|PKIG|protein_coding	0.372255	1.19649e-05
ENSG00000244558|20|43323533|43374662|-|51130|1226|RP11-445H22.4|antisense	ENSG00000168890|2|85825671|85830319|-|4649|3094|TMEM150A|protein_coding	0.304452	0.00040696
ENSG00000244558|20|43323533|43374662|-|51130|1226|RP11-445H22.4|antisense	ENSG00000169019|4|47452885|47465736|-|12852|1694|COMMD8|protein_coding	0.30237	0.000447862
ENSG00000244558|20|43323533|43374662|-|51130|1226|RP11-445H22.4|antisense	ENSG00000169122|8|58907068|59116838|+|209771|4943|FAM110B|protein_coding	0.347166	4.85483e-05
ENSG00000244558|20|43323533|43374662|-|51130|1226|RP11-445H22.4|antisense	ENSG00000169242|1|155099936|155107333|+|7398|2539|EFNA1|protein_coding	0.305312	0.000391088
ENSG00000244558|20|43323533|43374662|-|51130|1226|RP11-445H22.4|antisense	ENSG00000169372|12|94071151|94288616|+|217466|4276|CRADD|protein_coding	0.351943	3.752e-05
ENSG00000244558|20|43323533|43374662|-|51130|1226|RP11-445H22.4|antisense	ENSG00000169621|2|68694693|68858004|+|163312|5371|APLF|protein_coding	0.382784	6.41431e-06
ENSG00000244558|20|43323533|43374662|-|51130|1226|RP11-445H22.4|antisense	ENSG00000170088|4|165995574|166129701|-|134128|6427|TMEM192|protein_coding	0.354101	3.33518e-05
ENSG00000244558|20|43323533|43374662|-|51130|1226|RP11-445H22.4|antisense	ENSG00000170222|17|10600911|10614550|+|13640|1620|ADPRM|protein_coding	0.350716	4.01026e-05
ENSG00000244558|20|43323533|43374662|-|51130|1226|RP11-445H22.4|antisense	ENSG00000170417|2|103353367|103460352|+|106986|4879|TMEM182|protein_coding	0.334323	9.51112e-05
ENSG00000244558|20|43323533|43374662|-|51130|1226|RP11-445H22.4|antisense	ENSG00000170442|12|52643084|52702947|+|59864|2394|KRT86|protein_coding	0.309165	0.000326794
ENSG00000244558|20|43323533|43374662|-|51130|1226|RP11-445H22.4|antisense	ENSG00000170464|5|138744279|138780180|-|35902|6497|DNAJC18|protein_coding	0.387206	4.90468e-06
ENSG00000244558|20|43323533|43374662|-|51130|1226|RP11-445H22.4|antisense	ENSG00000170500|2|100889753|100939195|-|49443|13933|LONRF2|protein_coding	0.307638	0.000351004
ENSG00000244558|20|43323533|43374662|-|51130|1226|RP11-445H22.4|antisense	ENSG00000170522|4|110967002|111120355|-|153354|7297|ELOVL6|protein_coding	0.32795	0.000131358
ENSG00000244558|20|43323533|43374662|-|51130|1226|RP11-445H22.4|antisense	ENSG00000170584|5|162873532|162887146|-|13615|8847|NUDCD2|protein_coding	0.31561	0.000240645
ENSG00000244558|20|43323533|43374662|-|51130|1226|RP11-445H22.4|antisense	ENSG00000170903|11|105866350|105893130|-|26781|5105|MSANTD4|protein_coding	0.302841	0.000438292
ENSG00000244558|20|43323533|43374662|-|51130|1226|RP11-445H22.4|antisense	ENSG00000170923|19|9212945|9213982|-|1038|1038|OR7G2|protein_coding	0.305166	0.000393753
ENSG00000244558|20|43323533|43374662|-|51130|1226|RP11-445H22.4|antisense	ENSG00000171132|2|45878484|46415129|+|536646|9908|PRKCE|protein_coding	0.360987	2.27715e-05
ENSG00000244558|20|43323533|43374662|-|51130|1226|RP11-445H22.4|antisense	ENSG00000171150|2|46926091|46990268|+|64178|5034|SOCS5|protein_coding	0.351318	3.88156e-05
ENSG00000244558|20|43323533|43374662|-|51130|1226|RP11-445H22.4|antisense	ENSG00000171160|10|99374310|99393344|-|19035|2599|MORN4|protein_coding	0.339141	7.41585e-05
ENSG00000244558|20|43323533|43374662|-|51130|1226|RP11-445H22.4|antisense	ENSG00000171174|2|28004231|28113965|-|109735|3973|RBKS|protein_coding	0.320745	0.000187644
ENSG00000244558|20|43323533|43374662|-|51130|1226|RP11-445H22.4|antisense	ENSG00000171234|4|69917081|69978705|+|61625|2259|UGT2B7|protein_coding	0.313006	0.000272544
ENSG00000244558|20|43323533|43374662|-|51130|1226|RP11-445H22.4|antisense	ENSG00000171469|19|9715356|9732075|-|16720|6461|ZNF561|protein_coding	0.352845	3.57217e-05
ENSG00000244558|20|43323533|43374662|-|51130|1226|RP11-445H22.4|antisense	ENSG00000171862|10|89622870|89731687|+|108818|10048|PTEN|protein_coding	0.318428	0.000210053
ENSG00000244558|20|43323533|43374662|-|51130|1226|RP11-445H22.4|antisense	ENSG00000172086|2|88326724|88355248|-|28525|1753|KRCC1|protein_coding	0.32934	0.0001225
ENSG00000244558|20|43323533|43374662|-|51130|1226|RP11-445H22.4|antisense	ENSG00000172315|20|45313004|45318418|-|5415|3520|TP53RK|protein_coding	0.373945	1.08413e-05
ENSG00000244558|20|43323533|43374662|-|51130|1226|RP11-445H22.4|antisense	ENSG00000172456|1|59762310|60233347|+|471038|6229|FGGY|protein_coding	0.308532	0.000336641
ENSG00000244558|20|43323533|43374662|-|51130|1226|RP11-445H22.4|antisense	ENSG00000172465|X|102883632|102885881|+|2250|1602|TCEAL1|protein_coding	0.330888	0.000113292
ENSG00000244558|20|43323533|43374662|-|51130|1226|RP11-445H22.4|antisense	ENSG00000172789|12|54426637|54429142|+|2506|1805|HOXC5|protein_coding	0.350711	4.01144e-05
ENSG00000244558|20|43323533|43374662|-|51130|1226|RP11-445H22.4|antisense	ENSG00000173145|10|96075004|96122716|-|47713|4691|NOC3L|protein_coding	0.403208	1.79698e-06
ENSG00000244558|20|43323533|43374662|-|51130|1226|RP11-445H22.4|antisense	ENSG00000173302|2|131486643|131487909|+|1267|1267|GPR148|protein_coding	0.30385	0.000418409
ENSG00000244558|20|43323533|43374662|-|51130|1226|RP11-445H22.4|antisense	ENSG00000173726|1|235272651|235292251|-|19601|3542|TOMM20|protein_coding	0.394778	3.06982e-06
ENSG00000244558|20|43323533|43374662|-|51130|1226|RP11-445H22.4|antisense	ENSG00000173848|10|5454514|5500426|+|45913|4194|NET1|protein_coding	0.310715	0.000303793
ENSG00000244558|20|43323533|43374662|-|51130|1226|RP11-445H22.4|antisense	ENSG00000174080|11|66330934|66336312|-|5379|2896|CTSF|protein_coding	0.30518	0.000393497
ENSG00000244558|20|43323533|43374662|-|51130|1226|RP11-445H22.4|antisense	ENSG00000174132|5|99871009|99922445|+|51437|1416|FAM174A|protein_coding	0.314741	0.000250881
ENSG00000244558|20|43323533|43374662|-|51130|1226|RP11-445H22.4|antisense	ENSG00000174136|5|98104354|98134347|+|29994|6671|RGMB|protein_coding	0.333288	0.000100282
ENSG00000244558|20|43323533|43374662|-|51130|1226|RP11-445H22.4|antisense	ENSG00000174173|3|101280706|101285290|+|4585|1888|TRMT10C|protein_coding	0.332803	0.000102793
ENSG00000244558|20|43323533|43374662|-|51130|1226|RP11-445H22.4|antisense	ENSG00000174695|5|82348665|82373682|-|25018|4908|TMEM167A|protein_coding	0.37262	1.17129e-05
ENSG00000244558|20|43323533|43374662|-|51130|1226|RP11-445H22.4|antisense	ENSG00000174720|4|113558120|113578748|+|20629|4083|LARP7|protein_coding	0.365432	1.77175e-05
ENSG00000244558|20|43323533|43374662|-|51130|1226|RP11-445H22.4|antisense	ENSG00000174808|4|75669969|75719896|-|49928|2816|BTC|protein_coding	0.30943	0.000322742
ENSG00000244558|20|43323533|43374662|-|51130|1226|RP11-445H22.4|antisense	ENSG00000174951|19|49251268|49258647|-|7380|4343|FUT1|protein_coding	0.320546	0.000189484
ENSG00000244558|20|43323533|43374662|-|51130|1226|RP11-445H22.4|antisense	ENSG00000175229|11|65809423|65816651|-|7229|2481|GAL3ST3|protein_coding	0.333098	0.000101254
ENSG00000244558|20|43323533|43374662|-|51130|1226|RP11-445H22.4|antisense	ENSG00000175449|5|94982458|95020477|+|38020|5062|RFESD|protein_coding	0.34239	6.25571e-05
ENSG00000244558|20|43323533|43374662|-|51130|1226|RP11-445H22.4|antisense	ENSG00000175766|5|176057683|176073642|+|15960|3296|EIF4E1B|protein_coding	0.318656	0.000207748
ENSG00000244558|20|43323533|43374662|-|51130|1226|RP11-445H22.4|antisense	ENSG00000176018|5|89811428|89825401|-|13974|4459|LYSMD3|protein_coding	0.309838	0.000316616
ENSG00000244558|20|43323533|43374662|-|51130|1226|RP11-445H22.4|antisense	ENSG00000176055|5|89754020|89770585|-|16566|5676|MBLAC2|protein_coding	0.458734	3.5811e-08
ENSG00000244558|20|43323533|43374662|-|51130|1226|RP11-445H22.4|antisense	ENSG00000176422|12|56862301|56864763|+|2463|2101|SPRYD4|protein_coding	0.351652	3.81178e-05
ENSG00000244558|20|43323533|43374662|-|51130|1226|RP11-445H22.4|antisense	ENSG00000176723|16|31445569|31454346|-|8778|2891|ZNF843|protein_coding	0.359393	2.48944e-05
ENSG00000244558|20|43323533|43374662|-|51130|1226|RP11-445H22.4|antisense	ENSG00000176903|14|74178494|74181128|-|2635|2635|PNMA1|protein_coding	0.355732	3.04935e-05
ENSG00000244558|20|43323533|43374662|-|51130|1226|RP11-445H22.4|antisense	ENSG00000177427|17|18163848|18169866|+|6019|3969|MIEF2|protein_coding	0.308255	0.000341034
ENSG00000244558|20|43323533|43374662|-|51130|1226|RP11-445H22.4|antisense	ENSG00000177462|1|248084320|248085258|+|939|939|OR2T8|protein_coding	0.314468	0.00025418
ENSG00000244558|20|43323533|43374662|-|51130|1226|RP11-445H22.4|antisense	ENSG00000177485|X|119384607|119392253|+|7647|5313|ZBTB33|protein_coding	0.32226	0.000174216
ENSG00000244558|20|43323533|43374662|-|51130|1226|RP11-445H22.4|antisense	ENSG00000177707|3|110788918|110994410|+|205493|6184|PVRL3|protein_coding	0.333145	0.000101015
ENSG00000244558|20|43323533|43374662|-|51130|1226|RP11-445H22.4|antisense	ENSG00000177830|11|867357|915058|-|47702|6265|CHID1|protein_coding	0.310104	0.000312675
ENSG00000244558|20|43323533|43374662|-|51130|1226|RP11-445H22.4|antisense	ENSG00000177954|1|153963235|153964626|+|1392|946|RPS27|protein_coding	0.323034	0.000167713
ENSG00000244558|20|43323533|43374662|-|51130|1226|RP11-445H22.4|antisense	ENSG00000177981|12|48541571|48574996|-|33426|4087|ASB8|protein_coding	0.420829	5.59029e-07
ENSG00000244558|20|43323533|43374662|-|51130|1226|RP11-445H22.4|antisense	ENSG00000178093|19|19623227|19626838|-|3612|2516|TSSK6|protein_coding	0.313094	0.000271408
ENSG00000244558|20|43323533|43374662|-|51130|1226|RP11-445H22.4|antisense	ENSG00000178234|7|151722759|151819425|+|96667|8292|GALNT11|protein_coding	0.327004	0.000137727
ENSG00000244558|20|43323533|43374662|-|51130|1226|RP11-445H22.4|antisense	ENSG00000178531|19|7989372|7991051|-|1680|1272|CTXN1|protein_coding	0.306622	0.000368017
ENSG00000244558|20|43323533|43374662|-|51130|1226|RP11-445H22.4|antisense	ENSG00000178568|2|212240446|213403565|-|1163120|13007|ERBB4|protein_coding	0.315117	0.000246404
ENSG00000244558|20|43323533|43374662|-|51130|1226|RP11-445H22.4|antisense	ENSG00000179941|12|76738254|76742222|-|3969|3595|BBS10|protein_coding	0.399204	2.3217e-06
ENSG00000244558|20|43323533|43374662|-|51130|1226|RP11-445H22.4|antisense	ENSG00000179988|10|124713897|124757029|+|43133|6982|PSTK|protein_coding	0.327724	0.000132854
ENSG00000244558|20|43323533|43374662|-|51130|1226|RP11-445H22.4|antisense	ENSG00000180219|12|100041531|100043824|+|2294|1796|FAM71C|protein_coding	0.346262	5.09494e-05
ENSG00000244558|20|43323533|43374662|-|51130|1226|RP11-445H22.4|antisense	ENSG00000180251|2|103089762|103150431|+|60670|4478|SLC9A4|protein_coding	0.421285	5.41895e-07
ENSG00000244558|20|43323533|43374662|-|51130|1226|RP11-445H22.4|antisense	ENSG00000180611|3|192514604|192635950|-|121347|3368|MB21D2|protein_coding	0.350512	4.05486e-05
ENSG00000244558|20|43323533|43374662|-|51130|1226|RP11-445H22.4|antisense	ENSG00000180638|17|19581601|19622292|-|40692|6691|SLC47A2|protein_coding	0.432378	2.50652e-07
ENSG00000244558|20|43323533|43374662|-|51130|1226|RP11-445H22.4|antisense	ENSG00000180964|X|102507923|102510131|-|2209|1222|TCEAL8|protein_coding	0.333583	9.87779e-05
ENSG00000244558|20|43323533|43374662|-|51130|1226|RP11-445H22.4|antisense	ENSG00000181035|19|19174808|19223697|+|48890|4519|SLC25A42|protein_coding	0.374331	1.05989e-05
ENSG00000244558|20|43323533|43374662|-|51130|1226|RP11-445H22.4|antisense	ENSG00000181751|5|102594403|102614361|+|19959|3568|C5orf30|protein_coding	0.307626	0.000351201
ENSG00000244558|20|43323533|43374662|-|51130|1226|RP11-445H22.4|antisense	ENSG00000181852|12|56598285|56615717|-|17433|4211|RNF41|protein_coding	0.374701	1.03717e-05
ENSG00000244558|20|43323533|43374662|-|51130|1226|RP11-445H22.4|antisense	ENSG00000181904|5|134181370|134195427|+|14058|5741|C5orf24|protein_coding	0.338607	7.62472e-05
ENSG00000244558|20|43323533|43374662|-|51130|1226|RP11-445H22.4|antisense	ENSG00000181929|12|49396057|49412980|-|16924|4556|PRKAG1|protein_coding	0.382993	6.33415e-06
ENSG00000244558|20|43323533|43374662|-|51130|1226|RP11-445H22.4|antisense	ENSG00000182093|21|40752170|40800454|+|48285|5558|WRB|protein_coding	0.361542	2.20743e-05
ENSG00000244558|20|43323533|43374662|-|51130|1226|RP11-445H22.4|antisense	ENSG00000182134|1|151742583|151763892|-|21310|5092|TDRKH|protein_coding	0.411897	1.01884e-06
ENSG00000244558|20|43323533|43374662|-|51130|1226|RP11-445H22.4|antisense	ENSG00000182333|10|90424198|90438571|+|14374|2348|LIPF|protein_coding	0.333624	9.85721e-05
ENSG00000244558|20|43323533|43374662|-|51130|1226|RP11-445H22.4|antisense	ENSG00000182674|8|73449626|73850584|+|400959|3582|KCNB2|protein_coding	0.300327	0.00049164
ENSG00000244558|20|43323533|43374662|-|51130|1226|RP11-445H22.4|antisense	ENSG00000182890|X|120181462|120183794|+|2333|2333|GLUD2|protein_coding	0.311383	0.000294356
ENSG00000244558|20|43323533|43374662|-|51130|1226|RP11-445H22.4|antisense	ENSG00000182899|3|197676858|197683481|+|6624|2977|RPL35A|protein_coding	0.300638	0.000484719
ENSG00000244558|20|43323533|43374662|-|51130|1226|RP11-445H22.4|antisense	ENSG00000182952|6|26538633|26546482|+|7850|1274|HMGN4|protein_coding	0.321832	0.000177916
ENSG00000244558|20|43323533|43374662|-|51130|1226|RP11-445H22.4|antisense	ENSG00000183036|21|41239243|41301322|+|62080|1106|PCP4|protein_coding	0.383671	6.0801e-06
ENSG00000244558|20|43323533|43374662|-|51130|1226|RP11-445H22.4|antisense	ENSG00000184005|1|76540404|77100286|+|559883|7225|ST6GALNAC3|protein_coding	0.330598	0.000114967
ENSG00000244558|20|43323533|43374662|-|51130|1226|RP11-445H22.4|antisense	ENSG00000184117|22|29950797|29977326|-|26530|3067|NIPSNAP1|protein_coding	0.341251	6.64157e-05
ENSG00000244558|20|43323533|43374662|-|51130|1226|RP11-445H22.4|antisense	ENSG00000184178|4|53739149|54232242|-|493094|3176|SCFD2|protein_coding	0.427957	3.41958e-07
ENSG00000244558|20|43323533|43374662|-|51130|1226|RP11-445H22.4|antisense	ENSG00000184220|3|99536678|99897447|+|360770|4081|CMSS1|protein_coding	0.300326	0.000491658
ENSG00000244558|20|43323533|43374662|-|51130|1226|RP11-445H22.4|antisense	ENSG00000184350|11|3248928|3253616|-|4689|1409|MRGPRE|protein_coding	0.309183	0.000326515
ENSG00000244558|20|43323533|43374662|-|51130|1226|RP11-445H22.4|antisense	ENSG00000184719|10|90033621|90344287|-|310667|3933|RNLS|protein_coding	0.392828	3.46732e-06
ENSG00000244558|20|43323533|43374662|-|51130|1226|RP11-445H22.4|antisense	ENSG00000185010|X|154064063|154255215|-|191153|9603|F8|protein_coding	0.34677	4.95884e-05
ENSG00000244558|20|43323533|43374662|-|51130|1226|RP11-445H22.4|antisense	ENSG00000185156|17|8700436|8702667|-|2232|2232|MFSD6L|protein_coding	0.379321	7.8928e-06
ENSG00000244558|20|43323533|43374662|-|51130|1226|RP11-445H22.4|antisense	ENSG00000185238|11|20409076|20530840|+|121765|5467|PRMT3|protein_coding	0.300644	0.000484601
ENSG00000244558|20|43323533|43374662|-|51130|1226|RP11-445H22.4|antisense	ENSG00000185345|6|161768452|163148803|-|1380352|4506|PARK2|protein_coding	0.334405	9.47109e-05
ENSG00000244558|20|43323533|43374662|-|51130|1226|RP11-445H22.4|antisense	ENSG00000185875|10|25305587|25315593|+|10007|3788|THNSL1|protein_coding	0.491184	2.57406e-09
ENSG00000244558|20|43323533|43374662|-|51130|1226|RP11-445H22.4|antisense	ENSG00000186231|6|97372605|97588630|+|216026|3777|KLHL32|protein_coding	0.375623	9.82447e-06
ENSG00000244558|20|43323533|43374662|-|51130|1226|RP11-445H22.4|antisense	ENSG00000186235|2|239133193|239140318|-|7126|2906|AC016757.3|protein_coding	0.308535	0.000336594
ENSG00000244558|20|43323533|43374662|-|51130|1226|RP11-445H22.4|antisense	ENSG00000186280|11|94706845|94732682|+|25838|2978|KDM4D|protein_coding	0.361964	2.15563e-05
ENSG00000244558|20|43323533|43374662|-|51130|1226|RP11-445H22.4|antisense	ENSG00000186298|12|111157485|111180744|-|23260|6902|PPP1CC|protein_coding	0.333994	9.67278e-05
ENSG00000244558|20|43323533|43374662|-|51130|1226|RP11-445H22.4|antisense	ENSG00000186451|3|57094469|57109460|+|14992|2413|SPATA12|protein_coding	0.302643	0.000442288
ENSG00000244558|20|43323533|43374662|-|51130|1226|RP11-445H22.4|antisense	ENSG00000186468|5|81569177|81574396|-|5220|4204|RPS23|protein_coding	0.384352	5.83485e-06
ENSG00000244558|20|43323533|43374662|-|51130|1226|RP11-445H22.4|antisense	ENSG00000186687|5|130506503|130541119|+|34617|6351|LYRM7|protein_coding	0.310731	0.00030357
ENSG00000244558|20|43323533|43374662|-|51130|1226|RP11-445H22.4|antisense	ENSG00000187109|12|76438670|76478813|-|40144|9052|NAP1L1|protein_coding	0.31178	0.000288878
ENSG00000244558|20|43323533|43374662|-|51130|1226|RP11-445H22.4|antisense	ENSG00000187135|19|30017406|30055386|+|37981|1488|VSTM2B|protein_coding	0.308995	0.00032941
ENSG00000244558|20|43323533|43374662|-|51130|1226|RP11-445H22.4|antisense	ENSG00000187164|10|118643742|118886097|-|242356|5016|KIAA1598|protein_coding	0.338424	7.69733e-05
ENSG00000244558|20|43323533|43374662|-|51130|1226|RP11-445H22.4|antisense	ENSG00000187240|11|102980160|103350591|+|370432|14284|DYNC2H1|protein_coding	0.30854	0.000336503
ENSG00000244558|20|43323533|43374662|-|51130|1226|RP11-445H22.4|antisense	ENSG00000187550|19|56041100|56048456|-|7357|1085|SBK2|protein_coding	0.361878	2.16609e-05
ENSG00000244558|20|43323533|43374662|-|51130|1226|RP11-445H22.4|antisense	ENSG00000187601|X|55478538|55479998|+|1461|1461|MAGEH1|protein_coding	0.357288	2.79831e-05
ENSG00000244558|20|43323533|43374662|-|51130|1226|RP11-445H22.4|antisense	ENSG00000187994|19|39358470|39368919|-|10450|4205|RINL|protein_coding	0.386638	5.07796e-06
ENSG00000244558|20|43323533|43374662|-|51130|1226|RP11-445H22.4|antisense	ENSG00000188725|5|60453536|60458301|-|4766|2889|SMIM15|protein_coding	0.365246	1.79059e-05
ENSG00000244558|20|43323533|43374662|-|51130|1226|RP11-445H22.4|antisense	ENSG00000188868|19|12428291|12444534|-|16244|2847|ZNF563|protein_coding	0.315801	0.000238455
ENSG00000244558|20|43323533|43374662|-|51130|1226|RP11-445H22.4|antisense	ENSG00000196071|1|248100493|248264224|+|163732|1886|OR2L13|protein_coding	0.415533	7.99667e-07
ENSG00000244558|20|43323533|43374662|-|51130|1226|RP11-445H22.4|antisense	ENSG00000196072|10|102033713|102046469|-|12757|2215|BLOC1S2|protein_coding	0.31378	0.000262681
ENSG00000244558|20|43323533|43374662|-|51130|1226|RP11-445H22.4|antisense	ENSG00000196227|20|58508819|58523735|+|14917|5323|FAM217B|protein_coding	0.343123	6.0184e-05
ENSG00000244558|20|43323533|43374662|-|51130|1226|RP11-445H22.4|antisense	ENSG00000196372|10|5680830|5708558|-|27729|3003|ASB13|protein_coding	0.332859	0.000102497
ENSG00000244558|20|43323533|43374662|-|51130|1226|RP11-445H22.4|antisense	ENSG00000196981|3|122130715|122134882|-|4168|4168|WDR5B|protein_coding	0.340716	6.8303e-05
ENSG00000244558|20|43323533|43374662|-|51130|1226|RP11-445H22.4|antisense	ENSG00000197223|2|68268262|68338080|-|69819|3581|C1D|protein_coding	0.335567	8.9228e-05
ENSG00000244558|20|43323533|43374662|-|51130|1226|RP11-445H22.4|antisense	ENSG00000197296|20|42931478|42939809|-|8332|4597|FITM2|protein_coding	0.404783	1.62328e-06
ENSG00000244558|20|43323533|43374662|-|51130|1226|RP11-445H22.4|antisense	ENSG00000197584|3|177990720|178562217|+|571498|3585|KCNMB2|protein_coding	0.501644	1.03739e-09
ENSG00000244558|20|43323533|43374662|-|51130|1226|RP11-445H22.4|antisense	ENSG00000197705|18|30252634|30353025|-|100392|4992|KLHL14|protein_coding	0.335011	9.18149e-05
ENSG00000244558|20|43323533|43374662|-|51130|1226|RP11-445H22.4|antisense	ENSG00000197980|3|156543270|156763918|+|220649|5581|LEKR1|protein_coding	0.320773	0.000187394
ENSG00000244558|20|43323533|43374662|-|51130|1226|RP11-445H22.4|antisense	ENSG00000198015|12|93861264|93897545|+|36282|3949|MRPL42|protein_coding	0.302639	0.000442366
ENSG00000244558|20|43323533|43374662|-|51130|1226|RP11-445H22.4|antisense	ENSG00000198060|10|94050920|94113721|+|62802|4632|MARCH5|protein_coding	0.362547	2.08606e-05
ENSG00000244558|20|43323533|43374662|-|51130|1226|RP11-445H22.4|antisense	ENSG00000198130|2|191054461|191208919|-|154459|7438|HIBCH|protein_coding	0.325751	0.000146604
ENSG00000244558|20|43323533|43374662|-|51130|1226|RP11-445H22.4|antisense	ENSG00000198242|17|27046411|27051377|+|4967|2824|RPL23A|protein_coding	0.301218	0.000472087
ENSG00000244558|20|43323533|43374662|-|51130|1226|RP11-445H22.4|antisense	ENSG00000198246|10|73079015|73123142|+|44128|2684|SLC29A3|protein_coding	0.324041	0.000159576
ENSG00000244558|20|43323533|43374662|-|51130|1226|RP11-445H22.4|antisense	ENSG00000198353|12|54410715|54449813|+|39099|2724|HOXC4|protein_coding	0.347711	4.71508e-05
ENSG00000244558|20|43323533|43374662|-|51130|1226|RP11-445H22.4|antisense	ENSG00000198492|1|29063133|29096287|+|33155|3859|YTHDF2|protein_coding	0.34024	7.00252e-05
ENSG00000244558|20|43323533|43374662|-|51130|1226|RP11-445H22.4|antisense	ENSG00000198551|19|11670189|11729950|+|59762|3827|ZNF627|protein_coding	0.340751	6.8179e-05
ENSG00000244558|20|43323533|43374662|-|51130|1226|RP11-445H22.4|antisense	ENSG00000198585|3|131100515|131107674|+|7160|7038|NUDT16|protein_coding	0.318869	0.000205611
ENSG00000244558|20|43323533|43374662|-|51130|1226|RP11-445H22.4|antisense	ENSG00000198728|10|103867317|103880210|-|12894|2790|LDB1|protein_coding	0.343358	5.94438e-05
ENSG00000244558|20|43323533|43374662|-|51130|1226|RP11-445H22.4|antisense	ENSG00000198730|11|10772534|10801290|+|28757|5562|CTR9|protein_coding	0.300563	0.000486392
ENSG00000244558|20|43323533|43374662|-|51130|1226|RP11-445H22.4|antisense	ENSG00000198755|6|35436185|35438562|+|2378|1501|RPL10A|protein_coding	0.329432	0.000121936
ENSG00000244558|20|43323533|43374662|-|51130|1226|RP11-445H22.4|antisense	ENSG00000198783|17|33288549|33290205|+|1657|1657|ZNF830|protein_coding	0.317098	0.000224015
ENSG00000244558|20|43323533|43374662|-|51130|1226|RP11-445H22.4|antisense	ENSG00000198835|1|228337553|228347527|+|9975|2243|GJC2|protein_coding	0.349714	4.23357e-05
ENSG00000244558|20|43323533|43374662|-|51130|1226|RP11-445H22.4|antisense	ENSG00000198839|7|111846643|111983151|+|136509|4014|ZNF277|protein_coding	0.317896	0.000215534
ENSG00000244558|20|43323533|43374662|-|51130|1226|RP11-445H22.4|antisense	ENSG00000198856|4|109571740|109588976|+|17237|1617|OSTC|protein_coding	0.302374	0.000447766
ENSG00000244558|20|43323533|43374662|-|51130|1226|RP11-445H22.4|antisense	ENSG00000198860|1|184020811|184043346|+|22536|2443|TSEN15|protein_coding	0.315434	0.000242694
ENSG00000244558|20|43323533|43374662|-|51130|1226|RP11-445H22.4|antisense	ENSG00000198890|1|107599267|107601916|+|2650|2650|PRMT6|protein_coding	0.303583	0.000423598
ENSG00000244558|20|43323533|43374662|-|51130|1226|RP11-445H22.4|antisense	ENSG00000198892|1|201857808|201861434|+|3627|1746|SHISA4|protein_coding	0.324789	0.000153776
ENSG00000244558|20|43323533|43374662|-|51130|1226|RP11-445H22.4|antisense	ENSG00000198894|14|77564440|77583630|+|19191|5300|CIPC|protein_coding	0.334059	9.64025e-05
ENSG00000244558|20|43323533|43374662|-|51130|1226|RP11-445H22.4|antisense	ENSG00000198900|20|39657458|39753127|+|95670|3738|TOP1|protein_coding	0.313785	0.000262614
ENSG00000244558|20|43323533|43374662|-|51130|1226|RP11-445H22.4|antisense	ENSG00000198908|X|101975616|102008468|+|32853|5518|BHLHB9|protein_coding	0.314714	0.000251208
ENSG00000244558|20|43323533|43374662|-|51130|1226|RP11-445H22.4|antisense	ENSG00000204308|6|32146131|32151930|+|5800|2043|RNF5|protein_coding	0.304707	0.000402197
ENSG00000244558|20|43323533|43374662|-|51130|1226|RP11-445H22.4|antisense	ENSG00000204381|11|111411005|111432264|+|21260|2938|LAYN|protein_coding	0.313918	0.000260953
ENSG00000244558|20|43323533|43374662|-|51130|1226|RP11-445H22.4|antisense	ENSG00000204387|6|31802385|31807541|+|5157|1795|C6orf48|protein_coding	0.323503	0.000163872
ENSG00000244558|20|43323533|43374662|-|51130|1226|RP11-445H22.4|antisense	ENSG00000204619|6|30034486|30038110|+|3625|2538|PPP1R11|protein_coding	0.33624	8.61859e-05
ENSG00000244558|20|43323533|43374662|-|51130|1226|RP11-445H22.4|antisense	ENSG00000204682|10|21781587|21786191|-|4605|3801|CASC10|protein_coding	0.329968	0.000118682
ENSG00000244558|20|43323533|43374662|-|51130|1226|RP11-445H22.4|antisense	ENSG00000204856|12|110906169|110928190|+|22022|2753|FAM216A|protein_coding	0.39179	3.69835e-06
ENSG00000244558|20|43323533|43374662|-|51130|1226|RP11-445H22.4|antisense	ENSG00000204947|7|148799876|148823438|-|23563|3687|ZNF425|protein_coding	0.378529	8.27382e-06
ENSG00000244558|20|43323533|43374662|-|51130|1226|RP11-445H22.4|antisense	ENSG00000205572|5|69321074|69338940|+|17867|3051|SERF1B|protein_coding	0.312748	0.000275911
ENSG00000244558|20|43323533|43374662|-|51130|1226|RP11-445H22.4|antisense	ENSG00000205670|21|35747779|35780164|+|32386|4200|SMIM11|protein_coding	0.340342	6.96548e-05
ENSG00000244558|20|43323533|43374662|-|51130|1226|RP11-445H22.4|antisense	ENSG00000205758|21|34961647|35016232|-|54586|6177|CRYZL1|protein_coding	0.324145	0.00015876
ENSG00000244558|20|43323533|43374662|-|51130|1226|RP11-445H22.4|antisense	ENSG00000212734|17|6554971|6556791|+|1821|1821|C17orf100|protein_coding	0.356002	3.00435e-05
ENSG00000244558|20|43323533|43374662|-|51130|1226|RP11-445H22.4|antisense	ENSG00000213722|6|31694815|31698394|-|3580|2538|DDAH2|protein_coding	0.359838	2.42842e-05
ENSG00000244558|20|43323533|43374662|-|51130|1226|RP11-445H22.4|antisense	ENSG00000213760|6|31512239|31516204|-|3966|2147|ATP6V1G2|protein_coding	0.354265	3.30536e-05
ENSG00000244558|20|43323533|43374662|-|51130|1226|RP11-445H22.4|antisense	ENSG00000214050|8|28205804|28347835|-|142032|3972|FBXO16|protein_coding	0.321144	0.000184021
ENSG00000244558|20|43323533|43374662|-|51130|1226|RP11-445H22.4|antisense	ENSG00000215114|8|59323823|59364060|+|40238|5390|UBXN2B|protein_coding	0.30541	0.00038933
ENSG00000244558|20|43323533|43374662|-|51130|1226|RP11-445H22.4|antisense	ENSG00000215203|4|42895284|43032675|+|137392|991|GRXCR1|protein_coding	0.310366	0.000308836
ENSG00000244558|20|43323533|43374662|-|51130|1226|RP11-445H22.4|antisense	ENSG00000221946|19|35634154|35645204|+|11051|1795|FXYD7|protein_coding	0.304748	0.000401436
ENSG00000244558|20|43323533|43374662|-|51130|1226|RP11-445H22.4|antisense	ENSG00000221953|1|247273462|247275719|-|2258|2258|C1orf229|protein_coding	0.329165	0.000123584
ENSG00000244558|20|43323533|43374662|-|51130|1226|RP11-445H22.4|antisense	ENSG00000226479|2|120978854|120980984|-|2131|2131|TMEM185B|protein_coding	0.318704	0.000207256
ENSG00000244558|20|43323533|43374662|-|51130|1226|RP11-445H22.4|antisense	ENSG00000227268|10|89618918|89623194|-|4277|4277|KLLN|protein_coding	0.437318	1.76224e-07
ENSG00000244558|20|43323533|43374662|-|51130|1226|RP11-445H22.4|antisense	ENSG00000229117|12|56510370|56511727|+|1358|1088|RPL41|protein_coding	0.327085	0.000137168
ENSG00000244558|20|43323533|43374662|-|51130|1226|RP11-445H22.4|antisense	ENSG00000231274|19|56052023|56056909|-|4887|1519|SBK3|protein_coding	0.35949	2.47603e-05
ENSG00000244558|20|43323533|43374662|-|51130|1226|RP11-445H22.4|antisense	ENSG00000232237|1|201083081|201096312|-|13232|2026|ASCL5|protein_coding	0.31639	0.00023179
ENSG00000244558|20|43323533|43374662|-|51130|1226|RP11-445H22.4|antisense	ENSG00000238243|1|248031277|248060449|+|29173|1818|OR2W3|protein_coding	0.393593	3.30595e-06
ENSG00000244558|20|43323533|43374662|-|51130|1226|RP11-445H22.4|antisense	ENSG00000241058|10|18834490|18940551|-|106062|2306|NSUN6|protein_coding	0.338969	7.48262e-05
ENSG00000244558|20|43323533|43374662|-|51130|1226|RP11-445H22.4|antisense	ENSG00000241935|10|99344080|99372559|+|28480|4148|HOGA1|protein_coding	0.399184	2.3247e-06
ENSG00000244558|20|43323533|43374662|-|51130|1226|RP11-445H22.4|antisense	ENSG00000241945|21|45527171|45551063|+|23893|6922|PWP2|protein_coding	0.324819	0.000153549
ENSG00000244558|20|43323533|43374662|-|51130|1226|RP11-445H22.4|antisense	ENSG00000243317|7|135347244|135378166|+|30923|3742|C7orf73|protein_coding	0.337254	8.17869e-05
ENSG00000244558|20|43323533|43374662|-|51130|1226|RP11-445H22.4|antisense	ENSG00000243943|2|27805897|27858041|+|52145|4690|ZNF512|protein_coding	0.369284	1.42109e-05
ENSG00000244558|20|43323533|43374662|-|51130|1226|RP11-445H22.4|antisense	ENSG00000244005|20|34255977|34287281|-|31305|6024|NFS1|protein_coding	0.344077	5.72259e-05
ENSG00000244558|20|43323533|43374662|-|51130|1226|RP11-445H22.4|antisense	ENSG00000244291|7|156431057|156433348|-|2292|2292|C7orf13|protein_coding	0.364332	1.88591e-05
ENSG00000244558|20|43323533|43374662|-|51130|1226|RP11-445H22.4|antisense	ENSG00000250486|4|165878100|165880273|+|2174|2174|FAM218A|protein_coding	0.374135	1.07214e-05
ENSG00000244558|20|43323533|43374662|-|51130|1226|RP11-445H22.4|antisense	ENSG00000250565|2|46717889|46769696|-|51808|5283|ATP6V1E2|protein_coding	0.371867	1.22377e-05
ENSG00000244558|20|43323533|43374662|-|51130|1226|RP11-445H22.4|antisense	ENSG00000254685|1|74663896|74699770|+|35875|4382|FPGT|protein_coding	0.336655	8.43616e-05
ENSG00000244558|20|43323533|43374662|-|51130|1226|RP11-445H22.4|antisense	ENSG00000256713|11|61008514|61018920|+|10407|2913|PGA5|protein_coding	0.37658	9.28582e-06
ENSG00000244558|20|43323533|43374662|-|51130|1226|RP11-445H22.4|antisense	ENSG00000258289|14|65381079|65411309|+|30231|5404|CHURC1|protein_coding	0.311526	0.000292368
ENSG00000244558|20|43323533|43374662|-|51130|1226|RP11-445H22.4|antisense	ENSG00000259399|20|35202956|35240787|+|37832|918|TGIF2-C20orf24|protein_coding	0.350731	4.00701e-05
ENSG00000244558|20|43323533|43374662|-|51130|1226|RP11-445H22.4|antisense	ENSG00000264424|17|10346607|10372876|-|26270|6016|MYH4|protein_coding	0.305542	0.000386948
ENSG00000244558|20|43323533|43374662|-|51130|1226|RP11-445H22.4|antisense	ENSG00000267106|19|9731967|9756572|+|24606|4659|C19orf82|protein_coding	0.36755	1.56997e-05
ENSG00000244558|20|43323533|43374662|-|51130|1226|RP11-445H22.4|antisense	ENSG00000267893|17|70036164|70036872|+|709|709|AC007461.1|protein_coding	0.363893	1.9334e-05
ENSG00000244558|20|43323533|43374662|-|51130|1226|RP11-445H22.4|antisense	ENSG00000268194|2|121221911|121223697|-|1787|1787|LINC01101|protein_coding	0.362708	2.06725e-05
ENSG00000244558|20|43323533|43374662|-|51130|1226|RP11-445H22.4|antisense	ENSG00000268556|2|105867759|105869601|+|1843|30|AC012360.1|protein_coding	0.320693	0.000188125
ENSG00000244558|20|43323533|43374662|-|51130|1226|RP11-445H22.4|antisense	ENSG00000268856|21|46492796|46492927|-|132|132|AP001579.1|protein_coding	0.334154	9.59361e-05
ENSG00000244558|20|43323533|43374662|-|51130|1226|RP11-445H22.4|antisense	ENSG00000269693|19|12636534|12691789|-|55256|5857|CTD-2192J16.20|protein_coding	0.312792	0.000275334
ENSG00000244558|20|43323533|43374662|-|51130|1226|RP11-445H22.4|antisense	ENSG00000273045|2|99757948|99767950|+|10003|2098|C2ORF15|protein_coding	0.392189	3.60785e-06
