# Supplementary material for: Ten Hypermethylated lncRNA Genes Are Specifically Involved in the Initiation, Progression, and Lymphatic and Peritoneal Metastasis of Epithelial Ovarian Cancer
Source: Int J Mol Sci. 2024 Nov 4;25(21):11843. doi: 10.3390/ijms252111843 (PMC11547154; doi:10.3390/ijms252111843)
Supplement: Supplementary file 1 [file ijms-25-11843-s001.zip › Table S3_KCNK15-AS1_0.4_2024.10.10.xlsx]

## Sheet: RP11-445H22.4
Supplementary Table S3: Screening of mRNAs co-expressed with KCNK15-AS1 (RP11-445H22.4) using the GSE211669 dataset at rs > 0.4.
lncRNA	mRNA	rs	p-value
ENSG00000244558|20|43323533|43374662|-|51130|1226|RP11-445H22.4|antisense	ENSG00000000419|20|49551404|49575092|-|23689|1207|DPM1|protein_coding	0.449734	7.09032e-08
ENSG00000244558|20|43323533|43374662|-|51130|1226|RP11-445H22.4|antisense	ENSG00000011523|2|65283500|65314138|+|30639|8623|CEP68|protein_coding	0.417944	6.79897e-07
ENSG00000244558|20|43323533|43374662|-|51130|1226|RP11-445H22.4|antisense	ENSG00000022277|20|55043647|55093943|+|50297|3501|RTFDC1|protein_coding	0.420582	5.68536e-07
ENSG00000244558|20|43323533|43374662|-|51130|1226|RP11-445H22.4|antisense	ENSG00000025772|20|43570771|43589127|-|18357|2062|TOMM34|protein_coding	0.415364	8.08766e-07
ENSG00000244558|20|43323533|43374662|-|51130|1226|RP11-445H22.4|antisense	ENSG00000058729|5|96496571|96518964|-|22394|5502|RIOK2|protein_coding	0.403636	1.74819e-06
ENSG00000244558|20|43323533|43374662|-|51130|1226|RP11-445H22.4|antisense	ENSG00000063046|12|53399942|53435993|+|36052|6146|EIF4B|protein_coding	0.415336	8.10243e-07
ENSG00000244558|20|43323533|43374662|-|51130|1226|RP11-445H22.4|antisense	ENSG00000072210|17|19551449|19580911|+|29463|6457|ALDH3A2|protein_coding	0.408882	1.2428e-06
ENSG00000244558|20|43323533|43374662|-|51130|1226|RP11-445H22.4|antisense	ENSG00000101052|20|42219571|42275936|+|56366|2542|IFT52|protein_coding	0.493815	2.0539e-09
ENSG00000244558|20|43323533|43374662|-|51130|1226|RP11-445H22.4|antisense	ENSG00000101098|20|43380449|43438979|-|58531|5206|RIMS4|protein_coding	0.443684	1.10997e-07
ENSG00000244558|20|43323533|43374662|-|51130|1226|RP11-445H22.4|antisense	ENSG00000105707|19|35531410|35557475|+|26066|3380|HPN|protein_coding	0.421644	5.28783e-07
ENSG00000244558|20|43323533|43374662|-|51130|1226|RP11-445H22.4|antisense	ENSG00000107815|10|102747124|102754158|+|7035|3508|C10orf2|protein_coding	0.423031	4.80846e-07
ENSG00000244558|20|43323533|43374662|-|51130|1226|RP11-445H22.4|antisense	ENSG00000113356|5|89767565|89810370|+|42806|4019|POLR3G|protein_coding	0.438166	1.65797e-07
ENSG00000244558|20|43323533|43374662|-|51130|1226|RP11-445H22.4|antisense	ENSG00000124120|20|43104526|43123244|+|18719|7044|TTPAL|protein_coding	0.408338	1.2879e-06
ENSG00000244558|20|43323533|43374662|-|51130|1226|RP11-445H22.4|antisense	ENSG00000124207|20|47662849|47713489|+|50641|3726|CSE1L|protein_coding	0.440965	1.3538e-07
ENSG00000244558|20|43323533|43374662|-|51130|1226|RP11-445H22.4|antisense	ENSG00000124249|20|43374421|43379675|+|5255|1320|KCNK15|protein_coding	0.629173	8.42413e-16
ENSG00000244558|20|43323533|43374662|-|51130|1226|RP11-445H22.4|antisense	ENSG00000131966|14|58666798|58701750|+|34953|3435|ACTR10|protein_coding	0.402723	1.85394e-06
ENSG00000244558|20|43323533|43374662|-|51130|1226|RP11-445H22.4|antisense	ENSG00000132824|20|43124862|43150750|-|25889|4683|SERINC3|protein_coding	0.409771	1.17231e-06
ENSG00000244558|20|43323533|43374662|-|51130|1226|RP11-445H22.4|antisense	ENSG00000134461|10|5903580|5931869|-|28290|3059|ANKRD16|protein_coding	0.430463	2.869e-07
ENSG00000244558|20|43323533|43374662|-|51130|1226|RP11-445H22.4|antisense	ENSG00000138613|15|63568217|63601325|+|33109|5494|APH1B|protein_coding	0.401651	1.98605e-06
ENSG00000244558|20|43323533|43374662|-|51130|1226|RP11-445H22.4|antisense	ENSG00000143363|1|150980896|151008189|+|27294|3067|PRUNE|protein_coding	0.425116	4.16523e-07
ENSG00000244558|20|43323533|43374662|-|51130|1226|RP11-445H22.4|antisense	ENSG00000145743|5|107194736|107717799|-|523064|8125|FBXL17|protein_coding	0.404916	1.60937e-06
ENSG00000244558|20|43323533|43374662|-|51130|1226|RP11-445H22.4|antisense	ENSG00000151445|14|77893018|77924295|-|31278|3695|VIPAS39|protein_coding	0.421773	5.24131e-07
ENSG00000244558|20|43323533|43374662|-|51130|1226|RP11-445H22.4|antisense	ENSG00000155438|2|122484521|122494499|-|9979|2447|NIFK|protein_coding	0.405588	1.54076e-06
ENSG00000244558|20|43323533|43374662|-|51130|1226|RP11-445H22.4|antisense	ENSG00000156508|6|74225473|74233520|-|8048|5944|EEF1A1|protein_coding	0.454572	4.92345e-08
ENSG00000244558|20|43323533|43374662|-|51130|1226|RP11-445H22.4|antisense	ENSG00000160714|1|154521053|154531504|-|10452|4161|UBE2Q1|protein_coding	0.446129	9.2703e-08
ENSG00000244558|20|43323533|43374662|-|51130|1226|RP11-445H22.4|antisense	ENSG00000163536|3|167453031|167543356|+|90326|2418|SERPINI1|protein_coding	0.413345	9.25447e-07
ENSG00000244558|20|43323533|43374662|-|51130|1226|RP11-445H22.4|antisense	ENSG00000163738|4|74979891|75168816|+|188926|9819|MTHFD2L|protein_coding	0.401584	1.99459e-06
ENSG00000244558|20|43323533|43374662|-|51130|1226|RP11-445H22.4|antisense	ENSG00000164291|5|94890778|94940768|+|49991|4314|ARSK|protein_coding	0.400437	2.14632e-06
ENSG00000244558|20|43323533|43374662|-|51130|1226|RP11-445H22.4|antisense	ENSG00000164615|5|134074191|134087847|+|13657|2218|CAMLG|protein_coding	0.431947	2.58409e-07
ENSG00000244558|20|43323533|43374662|-|51130|1226|RP11-445H22.4|antisense	ENSG00000165943|14|93648541|93651273|-|2733|2537|MOAP1|protein_coding	0.425724	3.9937e-07
ENSG00000244558|20|43323533|43374662|-|51130|1226|RP11-445H22.4|antisense	ENSG00000173145|10|96075004|96122716|-|47713|4691|NOC3L|protein_coding	0.403208	1.79698e-06
ENSG00000244558|20|43323533|43374662|-|51130|1226|RP11-445H22.4|antisense	ENSG00000176055|5|89754020|89770585|-|16566|5676|MBLAC2|protein_coding	0.458734	3.5811e-08
ENSG00000244558|20|43323533|43374662|-|51130|1226|RP11-445H22.4|antisense	ENSG00000177981|12|48541571|48574996|-|33426|4087|ASB8|protein_coding	0.420829	5.59029e-07
ENSG00000244558|20|43323533|43374662|-|51130|1226|RP11-445H22.4|antisense	ENSG00000180251|2|103089762|103150431|+|60670|4478|SLC9A4|protein_coding	0.421285	5.41895e-07
ENSG00000244558|20|43323533|43374662|-|51130|1226|RP11-445H22.4|antisense	ENSG00000180638|17|19581601|19622292|-|40692|6691|SLC47A2|protein_coding	0.432378	2.50652e-07
ENSG00000244558|20|43323533|43374662|-|51130|1226|RP11-445H22.4|antisense	ENSG00000182134|1|151742583|151763892|-|21310|5092|TDRKH|protein_coding	0.411897	1.01884e-06
ENSG00000244558|20|43323533|43374662|-|51130|1226|RP11-445H22.4|antisense	ENSG00000184178|4|53739149|54232242|-|493094|3176|SCFD2|protein_coding	0.427957	3.41958e-07
ENSG00000244558|20|43323533|43374662|-|51130|1226|RP11-445H22.4|antisense	ENSG00000185875|10|25305587|25315593|+|10007|3788|THNSL1|protein_coding	0.491184	2.57406e-09
ENSG00000244558|20|43323533|43374662|-|51130|1226|RP11-445H22.4|antisense	ENSG00000196071|1|248100493|248264224|+|163732|1886|OR2L13|protein_coding	0.415533	7.99667e-07
ENSG00000244558|20|43323533|43374662|-|51130|1226|RP11-445H22.4|antisense	ENSG00000197296|20|42931478|42939809|-|8332|4597|FITM2|protein_coding	0.404783	1.62328e-06
ENSG00000244558|20|43323533|43374662|-|51130|1226|RP11-445H22.4|antisense	ENSG00000197584|3|177990720|178562217|+|571498|3585|KCNMB2|protein_coding	0.501644	1.03739e-09
ENSG00000244558|20|43323533|43374662|-|51130|1226|RP11-445H22.4|antisense	ENSG00000227268|10|89618918|89623194|-|4277|4277|KLLN|protein_coding	0.437318	1.76224e-07
