# Supplementary material for: Ten Hypermethylated lncRNA Genes Are Specifically Involved in the Initiation, Progression, and Lymphatic and Peritoneal Metastasis of Epithelial Ovarian Cancer
Source: Int J Mol Sci. 2024 Nov 4;25(21):11843. doi: 10.3390/ijms252111843 (PMC11547154; doi:10.3390/ijms252111843)
Supplement: Supplementary file 1 [file ijms-25-11843-s001.zip › Table S4_MEG3_0.4_2024.10.10.xlsx]

## Sheet: MEG3_ENSG00000214548_14_1012457
Supplementary Table S4: Screening of mRNAs co-expressed with MEG3 using the GSE211669 dataset at rs > 0.4.
mRNA	lncRNA	rs	p-value
ENSG00000003137|2|72356367|72375167|-|18801|5015|CYP26B1|protein_coding	ENSG00000214548|14|101245747|101327368|+|81622|15769|MEG3|lincRNA	0.421229	5.43965e-07
ENSG00000003393|2|202565277|202645912|-|80636|10381|ALS2|protein_coding	ENSG00000214548|14|101245747|101327368|+|81622|15769|MEG3|lincRNA	0.409838	1.16714e-06
ENSG00000003756|3|50126341|50156454|+|30114|10368|RBM5|protein_coding	ENSG00000214548|14|101245747|101327368|+|81622|15769|MEG3|lincRNA	0.466168	2.00673e-08
ENSG00000004534|3|49977440|50137478|+|160039|7300|RBM6|protein_coding	ENSG00000214548|14|101245747|101327368|+|81622|15769|MEG3|lincRNA	0.524204	1.31181e-10
ENSG00000005513|16|1031808|1036979|+|5172|4432|SOX8|protein_coding	ENSG00000214548|14|101245747|101327368|+|81622|15769|MEG3|lincRNA	0.411936	1.01617e-06
ENSG00000006283|17|48638429|48704835|+|66407|9709|CACNA1G|protein_coding	ENSG00000214548|14|101245747|101327368|+|81622|15769|MEG3|lincRNA	0.480695	6.21279e-09
ENSG00000007384|16|108058|126354|-|18297|5104|RHBDF1|protein_coding	ENSG00000214548|14|101245747|101327368|+|81622|15769|MEG3|lincRNA	0.422582	4.9589e-07
ENSG00000007392|16|238968|279462|-|40495|6176|LUC7L|protein_coding	ENSG00000214548|14|101245747|101327368|+|81622|15769|MEG3|lincRNA	0.434125	2.2144e-07
ENSG00000007545|16|1662326|1727909|+|65584|8427|CRAMP1L|protein_coding	ENSG00000214548|14|101245747|101327368|+|81622|15769|MEG3|lincRNA	0.426305	3.83598e-07
ENSG00000008226|3|38080696|38165516|+|84821|8338|DLEC1|protein_coding	ENSG00000214548|14|101245747|101327368|+|81622|15769|MEG3|lincRNA	0.410727	1.10076e-06
ENSG00000008294|17|49039535|49198226|-|158692|11948|SPAG9|protein_coding	ENSG00000214548|14|101245747|101327368|+|81622|15769|MEG3|lincRNA	0.415697	7.90879e-07
ENSG00000008311|7|121715701|121784334|-|68634|4591|AASS|protein_coding	ENSG00000214548|14|101245747|101327368|+|81622|15769|MEG3|lincRNA	0.560151	3.49023e-12
ENSG00000008710|16|2138711|2185899|-|47189|18532|PKD1|protein_coding	ENSG00000214548|14|101245747|101327368|+|81622|15769|MEG3|lincRNA	0.464494	2.28907e-08
ENSG00000009830|14|77741299|77787227|-|45929|10012|POMT2|protein_coding	ENSG00000214548|14|101245747|101327368|+|81622|15769|MEG3|lincRNA	0.414685	8.46348e-07
ENSG00000010295|12|6647541|6665239|-|17699|5193|IFFO1|protein_coding	ENSG00000214548|14|101245747|101327368|+|81622|15769|MEG3|lincRNA	0.44395	1.08851e-07
ENSG00000010322|3|52489134|52527087|+|37954|9161|NISCH|protein_coding	ENSG00000214548|14|101245747|101327368|+|81622|15769|MEG3|lincRNA	0.443491	1.1258e-07
ENSG00000010932|1|171217638|171255117|+|37480|3574|FMO1|protein_coding	ENSG00000214548|14|101245747|101327368|+|81622|15769|MEG3|lincRNA	0.419945	5.93687e-07
ENSG00000013297|3|170136653|170578169|+|441517|6032|CLDN11|protein_coding	ENSG00000214548|14|101245747|101327368|+|81622|15769|MEG3|lincRNA	0.489323	3.01622e-09
ENSG00000013375|6|83870869|83903655|-|32787|7331|PGM3|protein_coding	ENSG00000214548|14|101245747|101327368|+|81622|15769|MEG3|lincRNA	0.438822	1.58136e-07
ENSG00000014914|1|149900543|149908791|-|8249|4591|MTMR11|protein_coding	ENSG00000214548|14|101245747|101327368|+|81622|15769|MEG3|lincRNA	0.459984	3.25195e-08
ENSG00000015568|2|110550335|110615272|+|64938|14175|RGPD5|protein_coding	ENSG00000214548|14|101245747|101327368|+|81622|15769|MEG3|lincRNA	0.44054	1.3963e-07
ENSG00000018189|4|71569921|71673032|+|103112|8070|RUFY3|protein_coding	ENSG00000214548|14|101245747|101327368|+|81622|15769|MEG3|lincRNA	0.48257	5.31902e-09
ENSG00000019144|11|118477155|118528741|+|51587|21988|PHLDB1|protein_coding	ENSG00000214548|14|101245747|101327368|+|81622|15769|MEG3|lincRNA	0.439244	1.53378e-07
ENSG00000019549|8|49830249|49834299|-|4051|2282|SNAI2|protein_coding	ENSG00000214548|14|101245747|101327368|+|81622|15769|MEG3|lincRNA	0.413799	8.97889e-07
ENSG00000020181|8|37641709|37702414|+|60706|7061|GPR124|protein_coding	ENSG00000214548|14|101245747|101327368|+|81622|15769|MEG3|lincRNA	0.615747	5.00037e-15
ENSG00000026036|20|62290653|62330037|+|39385|8738|RTEL1-TNFRSF6B|protein_coding	ENSG00000214548|14|101245747|101327368|+|81622|15769|MEG3|lincRNA	0.406846	1.41972e-06
ENSG00000026652|6|161551011|161695093|-|144083|9419|AGPAT4|protein_coding	ENSG00000214548|14|101245747|101327368|+|81622|15769|MEG3|lincRNA	0.485892	4.03007e-09
ENSG00000035862|17|76849059|76921469|-|72411|5633|TIMP2|protein_coding	ENSG00000214548|14|101245747|101327368|+|81622|15769|MEG3|lincRNA	0.480455	6.33739e-09
ENSG00000036530|14|100150641|100193638|+|42998|9354|CYP46A1|protein_coding	ENSG00000214548|14|101245747|101327368|+|81622|15769|MEG3|lincRNA	0.499103	1.29727e-09
ENSG00000037042|17|40811323|40819024|+|7702|2772|TUBG2|protein_coding	ENSG00000214548|14|101245747|101327368|+|81622|15769|MEG3|lincRNA	0.460677	3.08226e-08
ENSG00000038382|5|14143811|14532235|+|388425|17500|TRIO|protein_coding	ENSG00000214548|14|101245747|101327368|+|81622|15769|MEG3|lincRNA	0.49232	2.33565e-09
ENSG00000039537|5|41142336|41261540|-|119205|4739|C6|protein_coding	ENSG00000214548|14|101245747|101327368|+|81622|15769|MEG3|lincRNA	0.424484	4.35087e-07
ENSG00000047648|X|11136239|11683821|-|547583|8357|ARHGAP6|protein_coding	ENSG00000214548|14|101245747|101327368|+|81622|15769|MEG3|lincRNA	0.459949	3.26069e-08
ENSG00000049192|5|64444563|64777747|-|333185|8567|ADAMTS6|protein_coding	ENSG00000214548|14|101245747|101327368|+|81622|15769|MEG3|lincRNA	0.489332	3.01385e-09
ENSG00000050405|12|50569571|50677329|-|107759|6317|LIMA1|protein_coding	ENSG00000214548|14|101245747|101327368|+|81622|15769|MEG3|lincRNA	0.465463	2.12124e-08
ENSG00000051009|11|6232565|6255941|-|23377|4736|FAM160A2|protein_coding	ENSG00000214548|14|101245747|101327368|+|81622|15769|MEG3|lincRNA	0.407919	1.32374e-06
ENSG00000054690|14|68000018|68056329|+|56312|10817|PLEKHH1|protein_coding	ENSG00000214548|14|101245747|101327368|+|81622|15769|MEG3|lincRNA	0.418202	6.6818e-07
ENSG00000055955|3|52846991|52865495|-|18505|5462|ITIH4|protein_coding	ENSG00000214548|14|101245747|101327368|+|81622|15769|MEG3|lincRNA	0.443178	1.15186e-07
ENSG00000056487|22|45277042|45405880|-|128839|5753|PHF21B|protein_coding	ENSG00000214548|14|101245747|101327368|+|81622|15769|MEG3|lincRNA	0.484137	4.66813e-09
ENSG00000057593|13|113760105|113774995|+|14891|3792|F7|protein_coding	ENSG00000214548|14|101245747|101327368|+|81622|15769|MEG3|lincRNA	0.407449	1.36496e-06
ENSG00000059588|1|234527059|234614849|-|87791|7743|TARBP1|protein_coding	ENSG00000214548|14|101245747|101327368|+|81622|15769|MEG3|lincRNA	0.408796	1.24982e-06
ENSG00000061337|8|20103676|20161474|-|57799|5706|LZTS1|protein_coding	ENSG00000214548|14|101245747|101327368|+|81622|15769|MEG3|lincRNA	0.43315	2.37326e-07
ENSG00000061455|5|122424816|122529960|+|105145|9350|PRDM6|protein_coding	ENSG00000214548|14|101245747|101327368|+|81622|15769|MEG3|lincRNA	0.625844	1.32066e-15
ENSG00000061987|12|62860597|62991363|+|130767|13121|MON2|protein_coding	ENSG00000214548|14|101245747|101327368|+|81622|15769|MEG3|lincRNA	0.503519	8.78522e-10
ENSG00000063169|19|48111453|48206533|+|95081|7147|GLTSCR1|protein_coding	ENSG00000214548|14|101245747|101327368|+|81622|15769|MEG3|lincRNA	0.546758	1.4177e-11
ENSG00000064309|11|125825691|125933230|-|107540|10600|CDON|protein_coding	ENSG00000214548|14|101245747|101327368|+|81622|15769|MEG3|lincRNA	0.453267	5.43529e-08
ENSG00000064607|19|19101697|19144832|-|43136|7744|SUGP2|protein_coding	ENSG00000214548|14|101245747|101327368|+|81622|15769|MEG3|lincRNA	0.561646	2.97309e-12
ENSG00000064666|19|1026298|1039068|+|12771|3928|CNN2|protein_coding	ENSG00000214548|14|101245747|101327368|+|81622|15769|MEG3|lincRNA	0.431454	2.67572e-07
ENSG00000065308|6|52362200|52441713|-|79514|6908|TRAM2|protein_coding	ENSG00000214548|14|101245747|101327368|+|81622|15769|MEG3|lincRNA	0.420734	5.6267e-07
ENSG00000065325|17|9725523|9795419|+|69897|6052|GLP2R|protein_coding	ENSG00000214548|14|101245747|101327368|+|81622|15769|MEG3|lincRNA	0.411973	1.01369e-06
ENSG00000065357|12|56321103|56347811|+|26709|10215|DGKA|protein_coding	ENSG00000214548|14|101245747|101327368|+|81622|15769|MEG3|lincRNA	0.483642	4.8648e-09
ENSG00000066739|14|96747595|96830207|-|82613|12722|ATG2B|protein_coding	ENSG00000214548|14|101245747|101327368|+|81622|15769|MEG3|lincRNA	0.448825	7.58844e-08
ENSG00000067365|16|8715540|8740081|+|24542|4824|METTL22|protein_coding	ENSG00000214548|14|101245747|101327368|+|81622|15769|MEG3|lincRNA	0.506338	6.82992e-10
ENSG00000067445|X|54946895|54957864|+|10970|6716|TRO|protein_coding	ENSG00000214548|14|101245747|101327368|+|81622|15769|MEG3|lincRNA	0.432713	2.44785e-07
ENSG00000067798|12|78224685|78606790|+|382106|11179|NAV3|protein_coding	ENSG00000214548|14|101245747|101327368|+|81622|15769|MEG3|lincRNA	0.591587	1.00418e-13
ENSG00000069493|12|9817565|9848413|+|30849|3219|CLEC2D|protein_coding	ENSG00000214548|14|101245747|101327368|+|81622|15769|MEG3|lincRNA	0.446254	9.18505e-08
ENSG00000070778|14|88932122|89021077|-|88956|7396|PTPN21|protein_coding	ENSG00000214548|14|101245747|101327368|+|81622|15769|MEG3|lincRNA	0.51588	2.86336e-10
ENSG00000070808|5|149599054|149669854|-|70801|6150|CAMK2A|protein_coding	ENSG00000214548|14|101245747|101327368|+|81622|15769|MEG3|lincRNA	0.427267	3.58791e-07
ENSG00000071246|14|77228532|77249354|+|20823|6498|VASH1|protein_coding	ENSG00000214548|14|101245747|101327368|+|81622|15769|MEG3|lincRNA	0.43437	2.17603e-07
ENSG00000072163|2|128395956|128439360|-|43405|8487|LIMS2|protein_coding	ENSG00000214548|14|101245747|101327368|+|81622|15769|MEG3|lincRNA	0.443508	1.12433e-07
ENSG00000072422|10|62629196|62761198|-|132003|4841|RHOBTB1|protein_coding	ENSG00000214548|14|101245747|101327368|+|81622|15769|MEG3|lincRNA	0.486486	3.83358e-09
ENSG00000072952|11|10594638|10715535|-|120898|7702|MRVI1|protein_coding	ENSG00000214548|14|101245747|101327368|+|81622|15769|MEG3|lincRNA	0.579791	3.97566e-13
ENSG00000073146|22|50528308|50600119|+|71812|6872|MOV10L1|protein_coding	ENSG00000214548|14|101245747|101327368|+|81622|15769|MEG3|lincRNA	0.539883	2.84288e-11
ENSG00000074047|2|121493199|121750229|+|257031|7341|GLI2|protein_coding	ENSG00000214548|14|101245747|101327368|+|81622|15769|MEG3|lincRNA	0.478973	7.15963e-09
ENSG00000074054|2|122095352|122407163|-|311812|11099|CLASP1|protein_coding	ENSG00000214548|14|101245747|101327368|+|81622|15769|MEG3|lincRNA	0.460244	3.18734e-08
ENSG00000074356|17|3714460|3749545|-|35086|5717|C17orf85|protein_coding	ENSG00000214548|14|101245747|101327368|+|81622|15769|MEG3|lincRNA	0.479571	6.81608e-09
ENSG00000074935|6|112391980|112408732|-|16753|6973|TUBE1|protein_coding	ENSG00000214548|14|101245747|101327368|+|81622|15769|MEG3|lincRNA	0.444054	1.08023e-07
ENSG00000075413|14|103851729|103970168|+|118440|8891|MARK3|protein_coding	ENSG00000214548|14|101245747|101327368|+|81622|15769|MEG3|lincRNA	0.400129	2.18891e-06
ENSG00000075826|10|102246399|102289628|-|43230|8360|SEC31B|protein_coding	ENSG00000214548|14|101245747|101327368|+|81622|15769|MEG3|lincRNA	0.416916	7.28696e-07
ENSG00000076351|17|26721661|26734215|-|12555|7951|SLC46A1|protein_coding	ENSG00000214548|14|101245747|101327368|+|81622|15769|MEG3|lincRNA	0.405748	1.52483e-06
ENSG00000077044|2|234263153|234380750|+|117598|9441|DGKD|protein_coding	ENSG00000214548|14|101245747|101327368|+|81622|15769|MEG3|lincRNA	0.533873	5.15652e-11
ENSG00000077157|1|202317827|202561834|+|244008|18537|PPP1R12B|protein_coding	ENSG00000214548|14|101245747|101327368|+|81622|15769|MEG3|lincRNA	0.56341	2.45802e-12
ENSG00000077522|1|236849754|236927931|+|78178|5419|ACTN2|protein_coding	ENSG00000214548|14|101245747|101327368|+|81622|15769|MEG3|lincRNA	0.401642	1.98719e-06
ENSG00000077616|11|89864683|89926062|+|61380|7254|NAALAD2|protein_coding	ENSG00000214548|14|101245747|101327368|+|81622|15769|MEG3|lincRNA	0.467854	1.75624e-08
ENSG00000077943|10|15555948|15762124|-|206177|7528|ITGA8|protein_coding	ENSG00000214548|14|101245747|101327368|+|81622|15769|MEG3|lincRNA	0.429094	3.15825e-07
ENSG00000078699|20|32077881|32237842|+|159962|9457|CBFA2T2|protein_coding	ENSG00000214548|14|101245747|101327368|+|81622|15769|MEG3|lincRNA	0.427335	3.57106e-07
ENSG00000079134|18|214520|268050|-|53531|8099|THOC1|protein_coding	ENSG00000214548|14|101245747|101327368|+|81622|15769|MEG3|lincRNA	0.462648	2.64447e-08
ENSG00000079150|2|179328391|179343327|-|14937|3080|FKBP7|protein_coding	ENSG00000214548|14|101245747|101327368|+|81622|15769|MEG3|lincRNA	0.410877	1.08995e-06
ENSG00000079277|1|47023090|47082515|-|59426|8060|MKNK1|protein_coding	ENSG00000214548|14|101245747|101327368|+|81622|15769|MEG3|lincRNA	0.431141	2.73529e-07
ENSG00000080845|20|34894258|35157040|+|262783|8789|DLGAP4|protein_coding	ENSG00000214548|14|101245747|101327368|+|81622|15769|MEG3|lincRNA	0.406724	1.43108e-06
ENSG00000081818|5|140501581|140505201|+|3621|3621|PCDHB4|protein_coding	ENSG00000214548|14|101245747|101327368|+|81622|15769|MEG3|lincRNA	0.461144	2.97253e-08
ENSG00000082258|2|135675805|135716912|+|41108|9081|CCNT2|protein_coding	ENSG00000214548|14|101245747|101327368|+|81622|15769|MEG3|lincRNA	0.476401	8.83646e-09
ENSG00000083097|6|83777385|83881069|+|103685|10613|DOPEY1|protein_coding	ENSG00000214548|14|101245747|101327368|+|81622|15769|MEG3|lincRNA	0.491264	2.55652e-09
ENSG00000084636|1|32117848|32169920|-|52073|9365|COL16A1|protein_coding	ENSG00000214548|14|101245747|101327368|+|81622|15769|MEG3|lincRNA	0.544499	1.78504e-11
ENSG00000084674|2|21224301|21266945|-|42645|14828|APOB|protein_coding	ENSG00000214548|14|101245747|101327368|+|81622|15769|MEG3|lincRNA	0.418984	6.33723e-07
ENSG00000084734|2|27719709|27746554|+|26846|3149|GCKR|protein_coding	ENSG00000214548|14|101245747|101327368|+|81622|15769|MEG3|lincRNA	0.628568	9.14502e-16
ENSG00000086015|1|46252659|46501796|+|249138|7877|MAST2|protein_coding	ENSG00000214548|14|101245747|101327368|+|81622|15769|MEG3|lincRNA	0.410656	1.10592e-06
ENSG00000087303|14|52471521|52535712|-|64192|6158|NID2|protein_coding	ENSG00000214548|14|101245747|101327368|+|81622|15769|MEG3|lincRNA	0.550106	1.00452e-11
ENSG00000088038|19|54641444|54659419|+|17976|6697|CNOT3|protein_coding	ENSG00000214548|14|101245747|101327368|+|81622|15769|MEG3|lincRNA	0.404891	1.61199e-06
ENSG00000088448|13|111530887|111567416|-|36530|4557|ANKRD10|protein_coding	ENSG00000214548|14|101245747|101327368|+|81622|15769|MEG3|lincRNA	0.441347	1.31666e-07
ENSG00000088854|20|3229951|3388272|-|158322|8864|C20orf194|protein_coding	ENSG00000214548|14|101245747|101327368|+|81622|15769|MEG3|lincRNA	0.44963	7.14558e-08
ENSG00000089091|20|18364011|18447925|-|83915|6637|DZANK1|protein_coding	ENSG00000214548|14|101245747|101327368|+|81622|15769|MEG3|lincRNA	0.4211	5.48779e-07
ENSG00000089472|X|65382391|65488709|+|106319|7113|HEPH|protein_coding	ENSG00000214548|14|101245747|101327368|+|81622|15769|MEG3|lincRNA	0.470619	1.40929e-08
ENSG00000089775|14|64915824|64971931|-|56108|12229|ZBTB25|protein_coding	ENSG00000214548|14|101245747|101327368|+|81622|15769|MEG3|lincRNA	0.422134	5.11359e-07
ENSG00000089916|14|76618259|76720685|+|102427|21987|GPATCH2L|protein_coding	ENSG00000214548|14|101245747|101327368|+|81622|15769|MEG3|lincRNA	0.42145	5.3582e-07
ENSG00000090376|12|66582659|66648402|+|65744|10004|IRAK3|protein_coding	ENSG00000214548|14|101245747|101327368|+|81622|15769|MEG3|lincRNA	0.410443	1.12156e-06
ENSG00000090534|3|184089723|184095932|-|6210|1915|THPO|protein_coding	ENSG00000214548|14|101245747|101327368|+|81622|15769|MEG3|lincRNA	0.597445	4.96517e-14
ENSG00000090539|3|184097861|184108524|+|10664|6620|CHRD|protein_coding	ENSG00000214548|14|101245747|101327368|+|81622|15769|MEG3|lincRNA	0.718427	4.47631e-22
ENSG00000090615|12|133345495|133405444|-|59950|10550|GOLGA3|protein_coding	ENSG00000214548|14|101245747|101327368|+|81622|15769|MEG3|lincRNA	0.427169	3.61242e-07
ENSG00000090905|16|24741016|24838953|+|97938|12522|TNRC6A|protein_coding	ENSG00000214548|14|101245747|101327368|+|81622|15769|MEG3|lincRNA	0.502043	1.00144e-09
ENSG00000090924|19|39903225|39919054|+|15830|9199|PLEKHG2|protein_coding	ENSG00000214548|14|101245747|101327368|+|81622|15769|MEG3|lincRNA	0.500081	1.19052e-09
ENSG00000090975|12|123468027|123634562|-|166536|9165|PITPNM2|protein_coding	ENSG00000214548|14|101245747|101327368|+|81622|15769|MEG3|lincRNA	0.408961	1.23641e-06
ENSG00000091136|7|107564244|107643700|-|79457|8140|LAMB1|protein_coding	ENSG00000214548|14|101245747|101327368|+|81622|15769|MEG3|lincRNA	0.591802	9.78778e-14
ENSG00000091428|2|173600002|173917621|+|317620|7161|RAPGEF4|protein_coding	ENSG00000214548|14|101245747|101327368|+|81622|15769|MEG3|lincRNA	0.530394	7.23969e-11
ENSG00000091592|17|5402747|5522744|-|119998|12811|NLRP1|protein_coding	ENSG00000214548|14|101245747|101327368|+|81622|15769|MEG3|lincRNA	0.538223	3.35502e-11
ENSG00000091656|8|77593454|77779521|+|186068|15696|ZFHX4|protein_coding	ENSG00000214548|14|101245747|101327368|+|81622|15769|MEG3|lincRNA	0.421553	5.32066e-07
ENSG00000092096|14|23815515|23822121|-|6607|4278|SLC22A17|protein_coding	ENSG00000214548|14|101245747|101327368|+|81622|15769|MEG3|lincRNA	0.403534	1.75966e-06
ENSG00000092421|5|115779312|115910630|-|131319|10956|SEMA6A|protein_coding	ENSG00000214548|14|101245747|101327368|+|81622|15769|MEG3|lincRNA	0.441637	1.28913e-07
ENSG00000092529|15|42640301|42704516|+|64216|5129|CAPN3|protein_coding	ENSG00000214548|14|101245747|101327368|+|81622|15769|MEG3|lincRNA	0.47284	1.17912e-08
ENSG00000094631|X|48659784|48683392|+|23609|10412|HDAC6|protein_coding	ENSG00000214548|14|101245747|101327368|+|81622|15769|MEG3|lincRNA	0.400046	2.20049e-06
ENSG00000095397|9|117164360|117267730|-|103371|5542|DFNB31|protein_coding	ENSG00000214548|14|101245747|101327368|+|81622|15769|MEG3|lincRNA	0.425496	4.05725e-07
ENSG00000095752|19|55875757|55881831|-|6075|2671|IL11|protein_coding	ENSG00000214548|14|101245747|101327368|+|81622|15769|MEG3|lincRNA	0.447922	8.11644e-08
ENSG00000096093|6|52285106|52387892|+|102787|7510|EFHC1|protein_coding	ENSG00000214548|14|101245747|101327368|+|81622|15769|MEG3|lincRNA	0.400382	2.15387e-06
ENSG00000099139|9|78505560|78977255|+|471696|12705|PCSK5|protein_coding	ENSG00000214548|14|101245747|101327368|+|81622|15769|MEG3|lincRNA	0.51274	3.82327e-10
ENSG00000099308|19|18208603|18262502|+|53900|6772|MAST3|protein_coding	ENSG00000214548|14|101245747|101327368|+|81622|15769|MEG3|lincRNA	0.463636	2.44821e-08
ENSG00000099326|19|59073298|59084942|-|11645|6691|MZF1|protein_coding	ENSG00000214548|14|101245747|101327368|+|81622|15769|MEG3|lincRNA	0.431977	2.5786e-07
ENSG00000100068|22|25747385|25801344|-|53960|4555|LRP5L|protein_coding	ENSG00000214548|14|101245747|101327368|+|81622|15769|MEG3|lincRNA	0.470659	1.40474e-08
ENSG00000100191|22|32614465|32651328|-|36864|2028|SLC5A4|protein_coding	ENSG00000214548|14|101245747|101327368|+|81622|15769|MEG3|lincRNA	0.420858	5.57918e-07
ENSG00000100201|22|38879445|38903665|-|24221|9998|DDX17|protein_coding	ENSG00000214548|14|101245747|101327368|+|81622|15769|MEG3|lincRNA	0.477644	7.9837e-09
ENSG00000100288|22|51017378|51039884|-|22507|3021|CHKB|protein_coding	ENSG00000214548|14|101245747|101327368|+|81622|15769|MEG3|lincRNA	0.492236	2.35245e-09
ENSG00000100376|22|45704849|45737836|+|32988|6512|FAM118A|protein_coding	ENSG00000214548|14|101245747|101327368|+|81622|15769|MEG3|lincRNA	0.402708	1.85577e-06
ENSG00000100578|14|58894103|59015216|+|121114|7393|KIAA0586|protein_coding	ENSG00000214548|14|101245747|101327368|+|81622|15769|MEG3|lincRNA	0.40128	2.03377e-06
ENSG00000100767|14|73704205|73741348|+|37144|7699|PAPLN|protein_coding	ENSG00000214548|14|101245747|101327368|+|81622|15769|MEG3|lincRNA	0.444291	1.0616e-07
ENSG00000100813|14|23527773|23564823|-|37051|9110|ACIN1|protein_coding	ENSG00000214548|14|101245747|101327368|+|81622|15769|MEG3|lincRNA	0.533224	5.49492e-11
ENSG00000100842|14|23825611|23834961|-|9351|3237|EFS|protein_coding	ENSG00000214548|14|101245747|101327368|+|81622|15769|MEG3|lincRNA	0.490831	2.65284e-09
ENSG00000101004|20|25433341|25566153|-|132813|6008|NINL|protein_coding	ENSG00000214548|14|101245747|101327368|+|81622|15769|MEG3|lincRNA	0.407536	1.35722e-06
ENSG00000101049|20|42187608|42216877|+|29270|3465|SGK2|protein_coding	ENSG00000214548|14|101245747|101327368|+|81622|15769|MEG3|lincRNA	0.440938	1.35652e-07
ENSG00000101104|20|43538703|43587676|+|48974|4984|PABPC1L|protein_coding	ENSG00000214548|14|101245747|101327368|+|81622|15769|MEG3|lincRNA	0.516384	2.73304e-10
ENSG00000101115|20|50400581|50419059|-|18479|4061|SALL4|protein_coding	ENSG00000214548|14|101245747|101327368|+|81622|15769|MEG3|lincRNA	0.443929	1.09017e-07
ENSG00000101194|20|61584052|61599949|+|15898|4480|SLC17A9|protein_coding	ENSG00000214548|14|101245747|101327368|+|81622|15769|MEG3|lincRNA	0.472314	1.23013e-08
ENSG00000101265|20|4760669|4804291|-|43623|5759|RASSF2|protein_coding	ENSG00000214548|14|101245747|101327368|+|81622|15769|MEG3|lincRNA	0.426097	3.89177e-07
ENSG00000101331|20|30598245|30619984|+|21740|2596|CCM2L|protein_coding	ENSG00000214548|14|101245747|101327368|+|81622|15769|MEG3|lincRNA	0.425583	4.03276e-07
ENSG00000101493|18|74069644|74207146|-|137503|8719|ZNF516|protein_coding	ENSG00000214548|14|101245747|101327368|+|81622|15769|MEG3|lincRNA	0.491777	2.44677e-09
ENSG00000101680|18|6941743|7117813|-|176071|15872|LAMA1|protein_coding	ENSG00000214548|14|101245747|101327368|+|81622|15769|MEG3|lincRNA	0.534049	5.06805e-11
ENSG00000101751|18|51795774|51847636|+|51863|9472|POLI|protein_coding	ENSG00000214548|14|101245747|101327368|+|81622|15769|MEG3|lincRNA	0.425852	3.95842e-07
ENSG00000101955|X|38008589|38080696|-|72108|2105|SRPX|protein_coding	ENSG00000214548|14|101245747|101327368|+|81622|15769|MEG3|lincRNA	0.439343	1.5229e-07
ENSG00000102128|X|102192200|102193228|+|1029|1029|RAB40AL|protein_coding	ENSG00000214548|14|101245747|101327368|+|81622|15769|MEG3|lincRNA	0.401586	1.99429e-06
ENSG00000102174|X|22050559|22269427|+|218869|7132|PHEX|protein_coding	ENSG00000214548|14|101245747|101327368|+|81622|15769|MEG3|lincRNA	0.409265	1.21193e-06
ENSG00000102230|X|24576204|24690794|-|114591|5555|PCYT1B|protein_coding	ENSG00000214548|14|101245747|101327368|+|81622|15769|MEG3|lincRNA	0.499358	1.26859e-09
ENSG00000102271|X|86772752|86925050|+|152299|5818|KLHL4|protein_coding	ENSG00000214548|14|101245747|101327368|+|81622|15769|MEG3|lincRNA	0.551383	8.79878e-12
ENSG00000102349|X|56258854|56314322|+|55469|9022|KLF8|protein_coding	ENSG00000214548|14|101245747|101327368|+|81622|15769|MEG3|lincRNA	0.43485	2.10287e-07
ENSG00000102359|X|99899215|99926296|+|27082|2368|SRPX2|protein_coding	ENSG00000214548|14|101245747|101327368|+|81622|15769|MEG3|lincRNA	0.564862	2.09984e-12
ENSG00000102385|X|100474758|100519486|+|44729|8187|DRP2|protein_coding	ENSG00000214548|14|101245747|101327368|+|81622|15769|MEG3|lincRNA	0.463259	2.52135e-08
ENSG00000102595|13|96453834|96705736|-|251903|8091|UGGT2|protein_coding	ENSG00000214548|14|101245747|101327368|+|81622|15769|MEG3|lincRNA	0.406618	1.44096e-06
ENSG00000102606|13|111766906|111958084|+|191179|11336|ARHGEF7|protein_coding	ENSG00000214548|14|101245747|101327368|+|81622|15769|MEG3|lincRNA	0.469093	1.59166e-08
ENSG00000102901|16|67862060|67881714|-|19655|5539|CENPT|protein_coding	ENSG00000214548|14|101245747|101327368|+|81622|15769|MEG3|lincRNA	0.41289	9.53872e-07
ENSG00000102908|16|69598997|69738569|+|139573|16401|NFAT5|protein_coding	ENSG00000214548|14|101245747|101327368|+|81622|15769|MEG3|lincRNA	0.411607	1.03859e-06
ENSG00000103064|16|68298433|68335722|+|37290|7570|SLC7A6|protein_coding	ENSG00000214548|14|101245747|101327368|+|81622|15769|MEG3|lincRNA	0.467802	1.76355e-08
ENSG00000103168|16|84211458|84220669|-|9212|5565|TAF1C|protein_coding	ENSG00000214548|14|101245747|101327368|+|81622|15769|MEG3|lincRNA	0.552697	7.67317e-12
ENSG00000103710|15|65345679|65369028|-|23350|2798|RASL12|protein_coding	ENSG00000214548|14|101245747|101327368|+|81622|15769|MEG3|lincRNA	0.543197	2.03681e-11
ENSG00000103742|15|65673802|65715410|-|41609|7764|IGDCC4|protein_coding	ENSG00000214548|14|101245747|101327368|+|81622|15769|MEG3|lincRNA	0.624435	1.59494e-15
ENSG00000104332|8|41119481|41167016|-|47536|4757|SFRP1|protein_coding	ENSG00000214548|14|101245747|101327368|+|81622|15769|MEG3|lincRNA	0.536798	3.86473e-11
ENSG00000104415|8|134203282|134242587|+|39306|3844|WISP1|protein_coding	ENSG00000214548|14|101245747|101327368|+|81622|15769|MEG3|lincRNA	0.485064	4.31968e-09
ENSG00000104643|8|11141925|11185646|+|43722|8795|MTMR9|protein_coding	ENSG00000214548|14|101245747|101327368|+|81622|15769|MEG3|lincRNA	0.436851	1.82244e-07
ENSG00000104728|8|1772142|1906807|+|134666|10792|ARHGEF10|protein_coding	ENSG00000214548|14|101245747|101327368|+|81622|15769|MEG3|lincRNA	0.430949	2.77257e-07
ENSG00000104859|19|45542298|45574214|+|31917|4931|CLASRP|protein_coding	ENSG00000214548|14|101245747|101327368|+|81622|15769|MEG3|lincRNA	0.404293	1.67556e-06
ENSG00000104885|19|2164148|2232577|+|68430|11431|DOT1L|protein_coding	ENSG00000214548|14|101245747|101327368|+|81622|15769|MEG3|lincRNA	0.420861	5.57828e-07
ENSG00000104936|19|46272975|46285810|-|12836|5807|DMPK|protein_coding	ENSG00000214548|14|101245747|101327368|+|81622|15769|MEG3|lincRNA	0.51365	3.51709e-10
ENSG00000105136|19|57999079|58006048|+|6970|6591|ZNF419|protein_coding	ENSG00000214548|14|101245747|101327368|+|81622|15769|MEG3|lincRNA	0.456678	4.19328e-08
ENSG00000105419|19|47906381|47922780|-|16400|5122|MEIS3|protein_coding	ENSG00000214548|14|101245747|101327368|+|81622|15769|MEG3|lincRNA	0.435018	2.07791e-07
ENSG00000105443|19|48972289|48985571|+|13283|9509|CYTH2|protein_coding	ENSG00000214548|14|101245747|101327368|+|81622|15769|MEG3|lincRNA	0.406518	1.45036e-06
ENSG00000105483|19|48684027|48759203|-|75177|12894|CARD8|protein_coding	ENSG00000214548|14|101245747|101327368|+|81622|15769|MEG3|lincRNA	0.49288	2.22608e-09
ENSG00000105717|19|19672522|19729725|-|57204|2548|PBX4|protein_coding	ENSG00000214548|14|101245747|101327368|+|81622|15769|MEG3|lincRNA	0.480821	6.14876e-09
ENSG00000105880|7|96649704|96654409|-|4706|1895|DLX5|protein_coding	ENSG00000214548|14|101245747|101327368|+|81622|15769|MEG3|lincRNA	0.425478	4.06232e-07
ENSG00000106080|7|30050203|30066300|-|16098|5326|FKBP14|protein_coding	ENSG00000214548|14|101245747|101327368|+|81622|15769|MEG3|lincRNA	0.495372	1.79543e-09
ENSG00000106100|7|30464143|30518400|-|54258|6820|NOD1|protein_coding	ENSG00000214548|14|101245747|101327368|+|81622|15769|MEG3|lincRNA	0.421961	5.17427e-07
ENSG00000106278|7|121513143|121702090|+|188948|9917|PTPRZ1|protein_coding	ENSG00000214548|14|101245747|101327368|+|81622|15769|MEG3|lincRNA	0.479149	7.05713e-09
ENSG00000106333|7|100199800|100205798|+|5999|3532|PCOLCE|protein_coding	ENSG00000214548|14|101245747|101327368|+|81622|15769|MEG3|lincRNA	0.426166	3.87309e-07
ENSG00000106624|7|44143960|44154161|+|10202|4955|AEBP1|protein_coding	ENSG00000214548|14|101245747|101327368|+|81622|15769|MEG3|lincRNA	0.458702	3.59009e-08
ENSG00000106809|9|95146249|95166978|-|20730|3321|OGN|protein_coding	ENSG00000214548|14|101245747|101327368|+|81622|15769|MEG3|lincRNA	0.512774	3.81135e-10
ENSG00000106823|9|95256365|95298937|-|42573|4350|ECM2|protein_coding	ENSG00000214548|14|101245747|101327368|+|81622|15769|MEG3|lincRNA	0.524582	1.26552e-10
ENSG00000107611|10|16865963|17171830|-|305868|13168|CUBN|protein_coding	ENSG00000214548|14|101245747|101327368|+|81622|15769|MEG3|lincRNA	0.553178	7.29715e-12
ENSG00000107736|10|73156691|73575702|+|419012|17359|CDH23|protein_coding	ENSG00000214548|14|101245747|101327368|+|81622|15769|MEG3|lincRNA	0.498274	1.39493e-09
ENSG00000107796|10|90694831|90751147|-|56317|3027|ACTA2|protein_coding	ENSG00000214548|14|101245747|101327368|+|81622|15769|MEG3|lincRNA	0.450577	6.65627e-08
ENSG00000107862|10|104005289|104142656|+|137368|6641|GBF1|protein_coding	ENSG00000214548|14|101245747|101327368|+|81622|15769|MEG3|lincRNA	0.401821	1.96447e-06
ENSG00000107957|10|105348285|105615301|-|267017|12436|SH3PXD2A|protein_coding	ENSG00000214548|14|101245747|101327368|+|81622|15769|MEG3|lincRNA	0.4342	2.20265e-07
ENSG00000108381|17|3375668|3406713|+|31046|5854|ASPA|protein_coding	ENSG00000214548|14|101245747|101327368|+|81622|15769|MEG3|lincRNA	0.521837	1.64137e-10
ENSG00000108474|17|16120505|16252115|+|131611|4929|PIGL|protein_coding	ENSG00000214548|14|101245747|101327368|+|81622|15769|MEG3|lincRNA	0.547856	1.26678e-11
ENSG00000108797|17|40834631|40851832|+|17202|6045|CNTNAP1|protein_coding	ENSG00000214548|14|101245747|101327368|+|81622|15769|MEG3|lincRNA	0.623945	1.7028e-15
ENSG00000108799|17|40852293|40897071|-|44779|6992|EZH1|protein_coding	ENSG00000214548|14|101245747|101327368|+|81622|15769|MEG3|lincRNA	0.416822	7.33325e-07
ENSG00000108821|17|48260650|48278993|-|18344|9819|COL1A1|protein_coding	ENSG00000214548|14|101245747|101327368|+|81622|15769|MEG3|lincRNA	0.464144	2.35267e-08
ENSG00000109046|17|25621102|25640657|+|19556|6307|WSB1|protein_coding	ENSG00000214548|14|101245747|101327368|+|81622|15769|MEG3|lincRNA	0.674556	1.02121e-18
ENSG00000109047|17|9799637|9808938|-|9302|2921|RCVRN|protein_coding	ENSG00000214548|14|101245747|101327368|+|81622|15769|MEG3|lincRNA	0.474382	1.04113e-08
ENSG00000109072|17|26691290|26700110|-|8821|3092|VTN|protein_coding	ENSG00000214548|14|101245747|101327368|+|81622|15769|MEG3|lincRNA	0.429148	3.14652e-07
ENSG00000109118|17|27232268|27278789|-|46522|12227|PHF12|protein_coding	ENSG00000214548|14|101245747|101327368|+|81622|15769|MEG3|lincRNA	0.465105	2.18184e-08
ENSG00000109339|4|86936276|87515284|-|579009|9816|MAPK10|protein_coding	ENSG00000214548|14|101245747|101327368|+|81622|15769|MEG3|lincRNA	0.512876	3.77565e-10
ENSG00000109576|4|170981373|171012850|-|31478|2981|AADAT|protein_coding	ENSG00000214548|14|101245747|101327368|+|81622|15769|MEG3|lincRNA	0.57024	1.16417e-12
ENSG00000109625|4|8594387|8621488|+|27102|5562|CPZ|protein_coding	ENSG00000214548|14|101245747|101327368|+|81622|15769|MEG3|lincRNA	0.525103	1.20419e-10
ENSG00000109670|4|153242410|153457253|-|214844|10288|FBXW7|protein_coding	ENSG00000214548|14|101245747|101327368|+|81622|15769|MEG3|lincRNA	0.53221	6.06732e-11
ENSG00000109686|4|152023903|152246784|-|222882|7789|SH3D19|protein_coding	ENSG00000214548|14|101245747|101327368|+|81622|15769|MEG3|lincRNA	0.457701	3.87717e-08
ENSG00000109756|4|160025330|160281321|+|255992|12005|RAPGEF2|protein_coding	ENSG00000214548|14|101245747|101327368|+|81622|15769|MEG3|lincRNA	0.413337	9.25947e-07
ENSG00000109920|11|47738072|47788995|-|50924|7593|FNBP4|protein_coding	ENSG00000214548|14|101245747|101327368|+|81622|15769|MEG3|lincRNA	0.464088	2.36303e-08
ENSG00000110025|11|64794880|64808044|+|13165|4915|SNX15|protein_coding	ENSG00000214548|14|101245747|101327368|+|81622|15769|MEG3|lincRNA	0.531207	6.6905e-11
ENSG00000110169|11|6452279|6463847|-|11569|3631|HPX|protein_coding	ENSG00000214548|14|101245747|101327368|+|81622|15769|MEG3|lincRNA	0.420529	5.70575e-07
ENSG00000110171|11|6469843|6495689|-|25847|6710|TRIM3|protein_coding	ENSG00000214548|14|101245747|101327368|+|81622|15769|MEG3|lincRNA	0.421381	5.38381e-07
ENSG00000110318|11|101785746|101871789|+|86044|8191|KIAA1377|protein_coding	ENSG00000214548|14|101245747|101327368|+|81622|15769|MEG3|lincRNA	0.417521	6.99619e-07
ENSG00000110344|11|118230300|118269926|+|39627|6576|UBE4A|protein_coding	ENSG00000214548|14|101245747|101327368|+|81622|15769|MEG3|lincRNA	0.40551	1.54858e-06
ENSG00000110844|12|49962001|50038449|+|76449|9444|PRPF40B|protein_coding	ENSG00000214548|14|101245747|101327368|+|81622|15769|MEG3|lincRNA	0.423314	4.71594e-07
ENSG00000110888|12|30862486|30907885|-|45400|8360|CAPRIN2|protein_coding	ENSG00000214548|14|101245747|101327368|+|81622|15769|MEG3|lincRNA	0.530896	6.89556e-11
ENSG00000110900|12|31079362|31149534|+|70173|7113|TSPAN11|protein_coding	ENSG00000214548|14|101245747|101327368|+|81622|15769|MEG3|lincRNA	0.471693	1.29308e-08
ENSG00000111052|12|81186299|81331704|-|145406|6795|LIN7A|protein_coding	ENSG00000214548|14|101245747|101327368|+|81622|15769|MEG3|lincRNA	0.480292	6.42316e-09
ENSG00000111087|12|57853918|57866045|+|12128|4204|GLI1|protein_coding	ENSG00000214548|14|101245747|101327368|+|81622|15769|MEG3|lincRNA	0.45896	3.51936e-08
ENSG00000111450|12|131274145|131323811|-|49667|3723|STX2|protein_coding	ENSG00000214548|14|101245747|101327368|+|81622|15769|MEG3|lincRNA	0.548934	1.13376e-11
ENSG00000111452|12|131438452|131626014|+|187563|14720|GPR133|protein_coding	ENSG00000214548|14|101245747|101327368|+|81622|15769|MEG3|lincRNA	0.465138	2.17627e-08
ENSG00000111664|12|6949118|6956557|+|7440|3437|GNB3|protein_coding	ENSG00000214548|14|101245747|101327368|+|81622|15769|MEG3|lincRNA	0.64253	1.3118e-16
ENSG00000111859|6|11183531|11382581|-|199051|10359|NEDD9|protein_coding	ENSG00000214548|14|101245747|101327368|+|81622|15769|MEG3|lincRNA	0.466146	2.01021e-08
ENSG00000111886|6|89966927|90025018|-|58092|2230|GABRR2|protein_coding	ENSG00000214548|14|101245747|101327368|+|81622|15769|MEG3|lincRNA	0.548723	1.1587e-11
ENSG00000112182|6|90636248|91006627|-|370380|9786|BACH2|protein_coding	ENSG00000214548|14|101245747|101327368|+|81622|15769|MEG3|lincRNA	0.483755	4.81944e-09
ENSG00000112541|6|165740776|166400091|-|659316|10384|PDE10A|protein_coding	ENSG00000214548|14|101245747|101327368|+|81622|15769|MEG3|lincRNA	0.463696	2.43671e-08
ENSG00000112562|6|168841831|169073984|+|232154|4032|SMOC2|protein_coding	ENSG00000214548|14|101245747|101327368|+|81622|15769|MEG3|lincRNA	0.445674	9.58728e-08
ENSG00000112769|6|112429963|112576141|-|146179|11575|LAMA4|protein_coding	ENSG00000214548|14|101245747|101327368|+|81622|15769|MEG3|lincRNA	0.420435	5.74237e-07
ENSG00000112936|5|40909354|40983041|+|73688|5223|C7|protein_coding	ENSG00000214548|14|101245747|101327368|+|81622|15769|MEG3|lincRNA	0.449341	7.30139e-08
ENSG00000113319|5|80256491|80525975|+|269485|10702|RASGRF2|protein_coding	ENSG00000214548|14|101245747|101327368|+|81622|15769|MEG3|lincRNA	0.53401	5.08734e-11
ENSG00000113721|5|149493400|149535435|-|42036|7137|PDGFRB|protein_coding	ENSG00000214548|14|101245747|101327368|+|81622|15769|MEG3|lincRNA	0.47907	7.10286e-09
ENSG00000113971|3|132276986|132441303|-|164318|13270|NPHP3|protein_coding	ENSG00000214548|14|101245747|101327368|+|81622|15769|MEG3|lincRNA	0.564515	2.18052e-12
ENSG00000114251|3|55499743|55523973|-|24231|6660|WNT5A|protein_coding	ENSG00000214548|14|101245747|101327368|+|81622|15769|MEG3|lincRNA	0.404531	1.64996e-06
ENSG00000114270|3|48601506|48632700|-|31195|11071|COL7A1|protein_coding	ENSG00000214548|14|101245747|101327368|+|81622|15769|MEG3|lincRNA	0.485094	4.30883e-09
ENSG00000114770|3|183637722|183735803|-|98082|11441|ABCC5|protein_coding	ENSG00000214548|14|101245747|101327368|+|81622|15769|MEG3|lincRNA	0.59867	4.27742e-14
ENSG00000114841|3|52350335|52434507|+|84173|13872|DNAH1|protein_coding	ENSG00000214548|14|101245747|101327368|+|81622|15769|MEG3|lincRNA	0.531317	6.61891e-11
ENSG00000114857|3|42642106|42690227|+|48122|17350|NKTR|protein_coding	ENSG00000214548|14|101245747|101327368|+|81622|15769|MEG3|lincRNA	0.59637	5.65629e-14
ENSG00000114861|3|71003844|71633140|-|629297|13359|FOXP1|protein_coding	ENSG00000214548|14|101245747|101327368|+|81622|15769|MEG3|lincRNA	0.40768	1.34455e-06
ENSG00000114948|2|207308263|207485851|+|177589|6418|ADAM23|protein_coding	ENSG00000214548|14|101245747|101327368|+|81622|15769|MEG3|lincRNA	0.51085	4.54312e-10
ENSG00000115226|2|27714750|27718112|-|3363|1982|FNDC4|protein_coding	ENSG00000214548|14|101245747|101327368|+|81622|15769|MEG3|lincRNA	0.467841	1.75807e-08
ENSG00000115361|2|211052663|211090215|-|37553|4383|ACADL|protein_coding	ENSG00000214548|14|101245747|101327368|+|81622|15769|MEG3|lincRNA	0.419953	5.93371e-07
ENSG00000115459|2|85581517|85618875|+|37359|7258|ELMOD3|protein_coding	ENSG00000214548|14|101245747|101327368|+|81622|15769|MEG3|lincRNA	0.426506	3.78275e-07
ENSG00000115461|2|217536828|217560248|-|23421|6442|IGFBP5|protein_coding	ENSG00000214548|14|101245747|101327368|+|81622|15769|MEG3|lincRNA	0.47174	1.28815e-08
ENSG00000115604|2|102927989|103015218|+|87230|4336|IL18R1|protein_coding	ENSG00000214548|14|101245747|101327368|+|81622|15769|MEG3|lincRNA	0.4363	1.89591e-07
ENSG00000116017|19|925781|975939|+|50159|7504|ARID3A|protein_coding	ENSG00000214548|14|101245747|101327368|+|81622|15769|MEG3|lincRNA	0.418063	6.74452e-07
ENSG00000116285|1|8064464|8086368|-|21905|4186|ERRFI1|protein_coding	ENSG00000214548|14|101245747|101327368|+|81622|15769|MEG3|lincRNA	0.435299	2.03657e-07
ENSG00000116652|1|64014588|64015405|+|818|703|DLEU2L|protein_coding	ENSG00000214548|14|101245747|101327368|+|81622|15769|MEG3|lincRNA	0.465638	2.09227e-08
ENSG00000116754|1|70671365|70718735|+|47371|8477|SRSF11|protein_coding	ENSG00000214548|14|101245747|101327368|+|81622|15769|MEG3|lincRNA	0.400735	2.10597e-06
ENSG00000116962|1|236139130|236228462|-|89333|5864|NID1|protein_coding	ENSG00000214548|14|101245747|101327368|+|81622|15769|MEG3|lincRNA	0.457287	4.00214e-08
ENSG00000116991|1|232533711|232697304|-|163594|7641|SIPA1L2|protein_coding	ENSG00000214548|14|101245747|101327368|+|81622|15769|MEG3|lincRNA	0.522625	1.52362e-10
ENSG00000117152|1|163038565|163046592|+|8028|4836|RGS4|protein_coding	ENSG00000214548|14|101245747|101327368|+|81622|15769|MEG3|lincRNA	0.405476	1.55202e-06
ENSG00000117385|1|43212006|43232755|-|20750|6766|LEPRE1|protein_coding	ENSG00000214548|14|101245747|101327368|+|81622|15769|MEG3|lincRNA	0.48439	4.5703e-09
ENSG00000117425|1|45285516|45308735|-|23220|5149|PTCH2|protein_coding	ENSG00000214548|14|101245747|101327368|+|81622|15769|MEG3|lincRNA	0.485284	4.24086e-09
ENSG00000117525|1|94994781|95007356|-|12576|2875|F3|protein_coding	ENSG00000214548|14|101245747|101327368|+|81622|15769|MEG3|lincRNA	0.45223	5.87802e-08
ENSG00000117707|1|214156524|214214595|+|58072|8699|PROX1|protein_coding	ENSG00000214548|14|101245747|101327368|+|81622|15769|MEG3|lincRNA	0.437595	1.72753e-07
ENSG00000118094|11|118528026|118550399|-|22374|3181|TREH|protein_coding	ENSG00000214548|14|101245747|101327368|+|81622|15769|MEG3|lincRNA	0.46189	2.80515e-08
ENSG00000118369|11|77899858|77925757|+|25900|5233|USP35|protein_coding	ENSG00000214548|14|101245747|101327368|+|81622|15769|MEG3|lincRNA	0.411112	1.07313e-06
ENSG00000118495|6|144261437|144385735|-|124299|6178|PLAGL1|protein_coding	ENSG00000214548|14|101245747|101327368|+|81622|15769|MEG3|lincRNA	0.521774	1.65119e-10
ENSG00000118526|6|134210276|134216691|+|6416|4551|TCF21|protein_coding	ENSG00000214548|14|101245747|101327368|+|81622|15769|MEG3|lincRNA	0.53287	5.68892e-11
ENSG00000118557|16|72146056|72210777|-|64722|5691|PMFBP1|protein_coding	ENSG00000214548|14|101245747|101327368|+|81622|15769|MEG3|lincRNA	0.459535	3.36674e-08
ENSG00000118762|4|88928820|88998929|+|70110|5498|PKD2|protein_coding	ENSG00000214548|14|101245747|101327368|+|81622|15769|MEG3|lincRNA	0.526461	1.05763e-10
ENSG00000118971|12|4382938|4414516|+|31579|7157|CCND2|protein_coding	ENSG00000214548|14|101245747|101327368|+|81622|15769|MEG3|lincRNA	0.405143	1.5859e-06
ENSG00000119042|2|200134223|200335989|-|201767|10958|SATB2|protein_coding	ENSG00000214548|14|101245747|101327368|+|81622|15769|MEG3|lincRNA	0.477082	8.35937e-09
ENSG00000119661|14|74111578|74170435|+|58858|8885|DNAL1|protein_coding	ENSG00000214548|14|101245747|101327368|+|81622|15769|MEG3|lincRNA	0.401363	2.02296e-06
ENSG00000119688|14|74752126|74769759|-|17634|8769|ABCD4|protein_coding	ENSG00000214548|14|101245747|101327368|+|81622|15769|MEG3|lincRNA	0.455926	4.441e-08
ENSG00000119707|14|73525144|73588122|+|62979|9375|RBM25|protein_coding	ENSG00000214548|14|101245747|101327368|+|81622|15769|MEG3|lincRNA	0.535953	4.20158e-11
ENSG00000119725|14|74353320|74399214|+|45895|6461|ZNF410|protein_coding	ENSG00000214548|14|101245747|101327368|+|81622|15769|MEG3|lincRNA	0.425241	4.12939e-07
ENSG00000119760|2|27873679|27886676|-|12998|5278|SUPT7L|protein_coding	ENSG00000214548|14|101245747|101327368|+|81622|15769|MEG3|lincRNA	0.500481	1.14939e-09
ENSG00000119772|2|25455845|25565459|-|109615|6899|DNMT3A|protein_coding	ENSG00000214548|14|101245747|101327368|+|81622|15769|MEG3|lincRNA	0.400601	2.12399e-06
ENSG00000119865|2|68511303|68547183|-|35881|3548|CNRIP1|protein_coding	ENSG00000214548|14|101245747|101327368|+|81622|15769|MEG3|lincRNA	0.501931	1.01136e-09
ENSG00000119906|10|102672326|102724893|+|52568|9131|FAM178A|protein_coding	ENSG00000214548|14|101245747|101327368|+|81622|15769|MEG3|lincRNA	0.447898	8.1307e-08
ENSG00000120341|1|177893091|177953438|-|60348|7377|SEC16B|protein_coding	ENSG00000214548|14|101245747|101327368|+|81622|15769|MEG3|lincRNA	0.414857	8.36673e-07
ENSG00000120458|11|124636394|124670569|-|34176|4245|MSANTD2|protein_coding	ENSG00000214548|14|101245747|101327368|+|81622|15769|MEG3|lincRNA	0.483183	5.05481e-09
ENSG00000120798|12|95414005|95467479|-|53475|6529|NR2C1|protein_coding	ENSG00000214548|14|101245747|101327368|+|81622|15769|MEG3|lincRNA	0.406637	1.43921e-06
ENSG00000120820|12|104382762|104457961|-|75200|3271|GLT8D2|protein_coding	ENSG00000214548|14|101245747|101327368|+|81622|15769|MEG3|lincRNA	0.442277	1.23032e-07
ENSG00000121417|19|58141761|58154147|+|12387|3301|ZNF211|protein_coding	ENSG00000214548|14|101245747|101327368|+|81622|15769|MEG3|lincRNA	0.523987	1.3392e-10
ENSG00000121440|3|73431584|73674091|-|242508|6136|PDZRN3|protein_coding	ENSG00000214548|14|101245747|101327368|+|81622|15769|MEG3|lincRNA	0.47551	9.50066e-09
ENSG00000121577|3|119355304|119384171|-|28868|2445|POPDC2|protein_coding	ENSG00000214548|14|101245747|101327368|+|81622|15769|MEG3|lincRNA	0.449603	7.15997e-08
ENSG00000121716|7|99933737|99965356|+|31620|6556|PILRB|protein_coding	ENSG00000214548|14|101245747|101327368|+|81622|15769|MEG3|lincRNA	0.43454	2.14995e-07
ENSG00000122417|1|86814344|86862023|-|47680|9059|ODF2L|protein_coding	ENSG00000214548|14|101245747|101327368|+|81622|15769|MEG3|lincRNA	0.50374	8.61436e-10
ENSG00000122591|7|22980878|23053749|-|72872|6913|FAM126A|protein_coding	ENSG00000214548|14|101245747|101327368|+|81622|15769|MEG3|lincRNA	0.415537	7.9941e-07
ENSG00000122707|9|36036430|36124448|+|88019|6045|RECK|protein_coding	ENSG00000214548|14|101245747|101327368|+|81622|15769|MEG3|lincRNA	0.497466	1.49679e-09
ENSG00000122824|X|51075083|51080377|+|5295|2054|NUDT10|protein_coding	ENSG00000214548|14|101245747|101327368|+|81622|15769|MEG3|lincRNA	0.463397	2.49434e-08
ENSG00000122870|10|60272900|60591195|+|318296|6567|BICC1|protein_coding	ENSG00000214548|14|101245747|101327368|+|81622|15769|MEG3|lincRNA	0.454579	4.92069e-08
ENSG00000122912|10|70237756|70287231|-|49476|7815|SLC25A16|protein_coding	ENSG00000214548|14|101245747|101327368|+|81622|15769|MEG3|lincRNA	0.467235	1.8446e-08
ENSG00000123342|12|56229217|56236750|-|7534|4672|MMP19|protein_coding	ENSG00000214548|14|101245747|101327368|+|81622|15769|MEG3|lincRNA	0.516037	2.82229e-10
ENSG00000123358|12|52416616|52453291|+|36676|7290|NR4A1|protein_coding	ENSG00000214548|14|101245747|101327368|+|81622|15769|MEG3|lincRNA	0.44465	1.03388e-07
ENSG00000123360|12|54943134|54973023|+|29890|7457|PDE1B|protein_coding	ENSG00000214548|14|101245747|101327368|+|81622|15769|MEG3|lincRNA	0.490777	2.66511e-09
ENSG00000123384|12|57522276|57607134|+|84859|20839|LRP1|protein_coding	ENSG00000214548|14|101245747|101327368|+|81622|15769|MEG3|lincRNA	0.478426	7.48838e-09
ENSG00000123570|X|103077252|103087158|-|9907|3748|RAB9B|protein_coding	ENSG00000214548|14|101245747|101327368|+|81622|15769|MEG3|lincRNA	0.550032	1.01222e-11
ENSG00000123572|X|105066536|105202602|+|136067|8466|NRK|protein_coding	ENSG00000214548|14|101245747|101327368|+|81622|15769|MEG3|lincRNA	0.62056	2.66693e-15
ENSG00000124067|16|67977377|68003504|-|26128|8298|SLC12A4|protein_coding	ENSG00000214548|14|101245747|101327368|+|81622|15769|MEG3|lincRNA	0.450645	6.62244e-08
ENSG00000124104|20|44462449|44471914|+|9466|4066|SNX21|protein_coding	ENSG00000214548|14|101245747|101327368|+|81622|15769|MEG3|lincRNA	0.402206	1.91657e-06
ENSG00000124177|20|40030741|40247133|-|216393|14119|CHD6|protein_coding	ENSG00000214548|14|101245747|101327368|+|81622|15769|MEG3|lincRNA	0.459935	3.26436e-08
ENSG00000124181|20|39765600|39811629|+|46030|7164|PLCG1|protein_coding	ENSG00000214548|14|101245747|101327368|+|81622|15769|MEG3|lincRNA	0.54114	2.50615e-11
ENSG00000124193|20|42086568|42092245|+|5678|3951|SRSF6|protein_coding	ENSG00000214548|14|101245747|101327368|+|81622|15769|MEG3|lincRNA	0.471815	1.28045e-08
ENSG00000124212|20|48120411|48184683|-|64273|5579|PTGIS|protein_coding	ENSG00000214548|14|101245747|101327368|+|81622|15769|MEG3|lincRNA	0.553156	7.31443e-12
ENSG00000124222|20|57226328|57254582|+|28255|5089|STX16|protein_coding	ENSG00000214548|14|101245747|101327368|+|81622|15769|MEG3|lincRNA	0.449485	7.22317e-08
ENSG00000124440|19|46800303|46846690|+|46388|8371|HIF3A|protein_coding	ENSG00000214548|14|101245747|101327368|+|81622|15769|MEG3|lincRNA	0.427192	3.60663e-07
ENSG00000124574|6|43395104|43418168|+|23065|8083|ABCC10|protein_coding	ENSG00000214548|14|101245747|101327368|+|81622|15769|MEG3|lincRNA	0.440484	1.402e-07
ENSG00000124749|6|55921388|56258892|-|337505|7081|COL21A1|protein_coding	ENSG00000214548|14|101245747|101327368|+|81622|15769|MEG3|lincRNA	0.40608	1.49232e-06
ENSG00000124782|6|7107830|7252213|+|144384|17254|RREB1|protein_coding	ENSG00000214548|14|101245747|101327368|+|81622|15769|MEG3|lincRNA	0.437147	1.78411e-07
ENSG00000125503|19|55602281|55628927|-|26647|7726|PPP1R12C|protein_coding	ENSG00000214548|14|101245747|101327368|+|81622|15769|MEG3|lincRNA	0.430781	2.80559e-07
ENSG00000125551|2|88047606|88058312|+|10707|2254|PLGLB2|protein_coding	ENSG00000214548|14|101245747|101327368|+|81622|15769|MEG3|lincRNA	0.462678	2.63829e-08
ENSG00000125772|20|5525085|5591672|-|66588|7446|GPCPD1|protein_coding	ENSG00000214548|14|101245747|101327368|+|81622|15769|MEG3|lincRNA	0.450791	6.55018e-08
ENSG00000125814|20|23355159|23402125|-|46967|5188|NAPB|protein_coding	ENSG00000214548|14|101245747|101327368|+|81622|15769|MEG3|lincRNA	0.475151	9.78222e-09
ENSG00000126775|14|55833110|55878576|-|45467|5052|ATG14|protein_coding	ENSG00000214548|14|101245747|101327368|+|81622|15769|MEG3|lincRNA	0.420712	5.63519e-07
ENSG00000126785|14|63670832|63759937|+|89106|3793|RHOJ|protein_coding	ENSG00000214548|14|101245747|101327368|+|81622|15769|MEG3|lincRNA	0.470659	1.40473e-08
ENSG00000126804|14|64970430|65000408|+|29979|6332|ZBTB1|protein_coding	ENSG00000214548|14|101245747|101327368|+|81622|15769|MEG3|lincRNA	0.406257	1.47525e-06
ENSG00000127329|12|70910630|71031220|-|120591|13562|PTPRB|protein_coding	ENSG00000214548|14|101245747|101327368|+|81622|15769|MEG3|lincRNA	0.435984	1.93922e-07
ENSG00000127366|7|141490017|141491166|+|1150|1150|TAS2R5|protein_coding	ENSG00000214548|14|101245747|101327368|+|81622|15769|MEG3|lincRNA	0.485245	4.25467e-09
ENSG00000127472|1|20354672|20417683|+|63012|2607|PLA2G5|protein_coding	ENSG00000214548|14|101245747|101327368|+|81622|15769|MEG3|lincRNA	0.438322	1.6394e-07
ENSG00000128000|19|40534167|40562116|-|27950|9217|ZNF780B|protein_coding	ENSG00000214548|14|101245747|101327368|+|81622|15769|MEG3|lincRNA	0.431911	2.59078e-07
ENSG00000128159|22|50656118|50683421|-|27304|7689|TUBGCP6|protein_coding	ENSG00000214548|14|101245747|101327368|+|81622|15769|MEG3|lincRNA	0.462004	2.78046e-08
ENSG00000128191|22|20067755|20099400|+|31646|7315|DGCR8|protein_coding	ENSG00000214548|14|101245747|101327368|+|81622|15769|MEG3|lincRNA	0.462759	2.62158e-08
ENSG00000128271|22|24813847|24838328|+|24482|4193|ADORA2A|protein_coding	ENSG00000214548|14|101245747|101327368|+|81622|15769|MEG3|lincRNA	0.435321	2.03348e-07
ENSG00000128881|15|43030932|43213007|-|182076|11642|TTBK2|protein_coding	ENSG00000214548|14|101245747|101327368|+|81622|15769|MEG3|lincRNA	0.470793	1.38973e-08
ENSG00000129038|15|74218330|74244478|+|26149|3637|LOXL1|protein_coding	ENSG00000214548|14|101245747|101327368|+|81622|15769|MEG3|lincRNA	0.413506	9.1558e-07
ENSG00000129167|11|18039111|18063973|-|24863|5626|TPH1|protein_coding	ENSG00000214548|14|101245747|101327368|+|81622|15769|MEG3|lincRNA	0.421526	5.33062e-07
ENSG00000129467|14|24787555|24804299|-|16745|8067|ADCY4|protein_coding	ENSG00000214548|14|101245747|101327368|+|81622|15769|MEG3|lincRNA	0.404175	1.68837e-06
ENSG00000129472|14|21927179|21945132|-|17954|3610|RAB2B|protein_coding	ENSG00000214548|14|101245747|101327368|+|81622|15769|MEG3|lincRNA	0.464362	2.31282e-08
ENSG00000129596|5|115140430|115152651|-|12222|2189|CDO1|protein_coding	ENSG00000214548|14|101245747|101327368|+|81622|15769|MEG3|lincRNA	0.424325	4.39885e-07
ENSG00000129933|19|19431490|19469563|+|38074|11162|MAU2|protein_coding	ENSG00000214548|14|101245747|101327368|+|81622|15769|MEG3|lincRNA	0.443242	1.14647e-07
ENSG00000130032|X|150863596|150874396|+|10801|6364|PRRG3|protein_coding	ENSG00000214548|14|101245747|101327368|+|81622|15769|MEG3|lincRNA	0.439767	1.47679e-07
ENSG00000130052|X|67867508|67945684|+|78177|5558|STARD8|protein_coding	ENSG00000214548|14|101245747|101327368|+|81622|15769|MEG3|lincRNA	0.401844	1.96158e-06
ENSG00000130158|19|11309971|11373157|-|63187|12435|DOCK6|protein_coding	ENSG00000214548|14|101245747|101327368|+|81622|15769|MEG3|lincRNA	0.476705	8.62053e-09
ENSG00000130176|19|11649532|11661138|+|11607|2939|CNN1|protein_coding	ENSG00000214548|14|101245747|101327368|+|81622|15769|MEG3|lincRNA	0.428892	3.20319e-07
ENSG00000130224|X|114345185|114468635|-|123451|4923|LRCH2|protein_coding	ENSG00000214548|14|101245747|101327368|+|81622|15769|MEG3|lincRNA	0.407759	1.33767e-06
ENSG00000130270|19|1782074|1812275|-|30202|7011|ATP8B3|protein_coding	ENSG00000214548|14|101245747|101327368|+|81622|15769|MEG3|lincRNA	0.465411	2.13006e-08
ENSG00000130307|19|17359985|17393595|-|33611|5175|USHBP1|protein_coding	ENSG00000214548|14|101245747|101327368|+|81622|15769|MEG3|lincRNA	0.443515	1.12381e-07
ENSG00000130449|5|60628100|60841997|+|213898|5501|ZSWIM6|protein_coding	ENSG00000214548|14|101245747|101327368|+|81622|15769|MEG3|lincRNA	0.473124	1.15251e-08
ENSG00000130635|9|137533620|137736686|+|203067|11186|COL5A1|protein_coding	ENSG00000214548|14|101245747|101327368|+|81622|15769|MEG3|lincRNA	0.505307	7.49102e-10
ENSG00000130684|20|25654851|25677477|-|22627|3823|ZNF337|protein_coding	ENSG00000214548|14|101245747|101327368|+|81622|15769|MEG3|lincRNA	0.421851	5.21363e-07
ENSG00000130844|19|54024235|54083523|+|59289|7728|ZNF331|protein_coding	ENSG00000214548|14|101245747|101327368|+|81622|15769|MEG3|lincRNA	0.466713	1.92223e-08
ENSG00000131018|6|152442819|152958936|-|516118|45649|SYNE1|protein_coding	ENSG00000214548|14|101245747|101327368|+|81622|15769|MEG3|lincRNA	0.484659	4.46867e-09
ENSG00000131080|X|65815479|65859108|-|43630|3557|EDA2R|protein_coding	ENSG00000214548|14|101245747|101327368|+|81622|15769|MEG3|lincRNA	0.486311	3.89045e-09
ENSG00000131149|16|85645015|85709810|+|64796|10173|GSE1|protein_coding	ENSG00000214548|14|101245747|101327368|+|81622|15769|MEG3|lincRNA	0.419682	6.04393e-07
ENSG00000131398|19|50815194|50836772|-|21579|6277|KCNC3|protein_coding	ENSG00000214548|14|101245747|101327368|+|81622|15769|MEG3|lincRNA	0.533636	5.27768e-11
ENSG00000131409|19|51020149|51071302|-|51154|3121|LRRC4B|protein_coding	ENSG00000214548|14|101245747|101327368|+|81622|15769|MEG3|lincRNA	0.550884	9.26683e-12
ENSG00000131470|17|40724333|40729849|-|5517|2573|PSMC3IP|protein_coding	ENSG00000214548|14|101245747|101327368|+|81622|15769|MEG3|lincRNA	0.451349	6.28148e-08
ENSG00000131471|17|41003201|41010147|+|6947|4490|AOC3|protein_coding	ENSG00000214548|14|101245747|101327368|+|81622|15769|MEG3|lincRNA	0.427933	3.4253e-07
ENSG00000131480|17|40996617|41002724|+|6108|2657|AOC2|protein_coding	ENSG00000214548|14|101245747|101327368|+|81622|15769|MEG3|lincRNA	0.436988	1.80452e-07
ENSG00000131788|1|145575233|145586546|+|11314|4805|PIAS3|protein_coding	ENSG00000214548|14|101245747|101327368|+|81622|15769|MEG3|lincRNA	0.490083	2.82747e-09
ENSG00000132199|18|670324|712676|-|42353|10616|ENOSF1|protein_coding	ENSG00000214548|14|101245747|101327368|+|81622|15769|MEG3|lincRNA	0.517777	2.40129e-10
ENSG00000132424|6|99845927|99873207|-|27281|10870|PNISR|protein_coding	ENSG00000214548|14|101245747|101327368|+|81622|15769|MEG3|lincRNA	0.436612	1.85388e-07
ENSG00000132510|17|7743222|7758114|+|14893|7258|KDM6B|protein_coding	ENSG00000214548|14|101245747|101327368|+|81622|15769|MEG3|lincRNA	0.428912	3.19879e-07
ENSG00000132522|17|7214643|7218883|-|4241|3089|GPS2|protein_coding	ENSG00000214548|14|101245747|101327368|+|81622|15769|MEG3|lincRNA	0.411628	1.03716e-06
ENSG00000132535|17|7093209|7123021|-|29813|5746|DLG4|protein_coding	ENSG00000214548|14|101245747|101327368|+|81622|15769|MEG3|lincRNA	0.422685	4.92396e-07
ENSG00000132613|16|70695107|70719969|-|24863|4992|MTSS1L|protein_coding	ENSG00000214548|14|101245747|101327368|+|81622|15769|MEG3|lincRNA	0.436479	1.87175e-07
ENSG00000132622|20|3713314|3733758|+|20445|3173|HSPA12B|protein_coding	ENSG00000214548|14|101245747|101327368|+|81622|15769|MEG3|lincRNA	0.419535	6.10483e-07
ENSG00000132680|1|155882834|155904191|-|21358|5635|KIAA0907|protein_coding	ENSG00000214548|14|101245747|101327368|+|81622|15769|MEG3|lincRNA	0.422821	4.87825e-07
ENSG00000132938|13|29598748|30077892|+|479145|5762|MTUS2|protein_coding	ENSG00000214548|14|101245747|101327368|+|81622|15769|MEG3|lincRNA	0.476151	9.0184e-09
ENSG00000133030|17|16945859|17120993|+|175135|18105|MPRIP|protein_coding	ENSG00000214548|14|101245747|101327368|+|81622|15769|MEG3|lincRNA	0.514462	3.26399e-10
ENSG00000133107|13|38210773|38444562|-|233790|4205|TRPC4|protein_coding	ENSG00000214548|14|101245747|101327368|+|81622|15769|MEG3|lincRNA	0.489748	2.90913e-09
ENSG00000133247|19|55851221|55859488|+|8268|4775|SUV420H2|protein_coding	ENSG00000214548|14|101245747|101327368|+|81622|15769|MEG3|lincRNA	0.461644	2.8595e-08
ENSG00000133392|16|15797029|15950890|-|153862|16104|MYH11|protein_coding	ENSG00000214548|14|101245747|101327368|+|81622|15769|MEG3|lincRNA	0.473402	1.12693e-08
ENSG00000133466|22|37576207|37595425|-|19219|7143|C1QTNF6|protein_coding	ENSG00000214548|14|101245747|101327368|+|81622|15769|MEG3|lincRNA	0.489945	2.86091e-09
ENSG00000133800|11|10578513|10633236|-|54724|3515|LYVE1|protein_coding	ENSG00000214548|14|101245747|101327368|+|81622|15769|MEG3|lincRNA	0.431667	2.63578e-07
ENSG00000134030|18|46065417|46389588|+|324172|8100|CTIF|protein_coding	ENSG00000214548|14|101245747|101327368|+|81622|15769|MEG3|lincRNA	0.518756	2.19182e-10
ENSG00000134186|1|109234945|109244425|+|9481|5817|PRPF38B|protein_coding	ENSG00000214548|14|101245747|101327368|+|81622|15769|MEG3|lincRNA	0.405686	1.53103e-06
ENSG00000134201|1|110254864|110318050|+|63187|6026|GSTM5|protein_coding	ENSG00000214548|14|101245747|101327368|+|81622|15769|MEG3|lincRNA	0.542207	2.25105e-11
ENSG00000134245|1|113009163|113072787|+|63625|12561|WNT2B|protein_coding	ENSG00000214548|14|101245747|101327368|+|81622|15769|MEG3|lincRNA	0.512114	4.04858e-10
ENSG00000134262|1|114437370|114447823|-|10454|5864|AP4B1|protein_coding	ENSG00000214548|14|101245747|101327368|+|81622|15769|MEG3|lincRNA	0.407004	1.40518e-06
ENSG00000134369|1|201592411|201796102|+|203692|22056|NAV1|protein_coding	ENSG00000214548|14|101245747|101327368|+|81622|15769|MEG3|lincRNA	0.4338	2.26609e-07
ENSG00000134569|11|46878419|46940193|-|61775|8597|LRP4|protein_coding	ENSG00000214548|14|101245747|101327368|+|81622|15769|MEG3|lincRNA	0.421571	5.31441e-07
ENSG00000134744|1|52873954|53019159|-|145206|16199|ZCCHC11|protein_coding	ENSG00000214548|14|101245747|101327368|+|81622|15769|MEG3|lincRNA	0.420126	5.86441e-07
ENSG00000134775|18|33877677|34360018|+|482342|7965|FHOD3|protein_coding	ENSG00000214548|14|101245747|101327368|+|81622|15769|MEG3|lincRNA	0.416507	7.49048e-07
ENSG00000134853|4|55095264|55164414|+|69151|9732|PDGFRA|protein_coding	ENSG00000214548|14|101245747|101327368|+|81622|15769|MEG3|lincRNA	0.57449	7.24857e-13
ENSG00000134874|13|96230457|96296957|-|66501|8469|DZIP1|protein_coding	ENSG00000214548|14|101245747|101327368|+|81622|15769|MEG3|lincRNA	0.444239	1.06561e-07
ENSG00000135048|9|74298282|74431606|-|133325|9625|TMEM2|protein_coding	ENSG00000214548|14|101245747|101327368|+|81622|15769|MEG3|lincRNA	0.401229	2.04045e-06
ENSG00000135111|12|115108059|115121969|-|13911|5950|TBX3|protein_coding	ENSG00000214548|14|101245747|101327368|+|81622|15769|MEG3|lincRNA	0.467815	1.76168e-08
ENSG00000135164|7|86781677|86825653|+|43977|9417|DMTF1|protein_coding	ENSG00000214548|14|101245747|101327368|+|81622|15769|MEG3|lincRNA	0.497195	1.53254e-09
ENSG00000135502|12|58013310|58019934|+|6625|4276|SLC26A10|protein_coding	ENSG00000214548|14|101245747|101327368|+|81622|15769|MEG3|lincRNA	0.626152	1.26722e-15
ENSG00000135541|6|135604670|135818914|-|214245|8703|AHI1|protein_coding	ENSG00000214548|14|101245747|101327368|+|81622|15769|MEG3|lincRNA	0.413288	9.28946e-07
ENSG00000135709|16|85061375|85127836|+|66462|8819|KIAA0513|protein_coding	ENSG00000214548|14|101245747|101327368|+|81622|15769|MEG3|lincRNA	0.407974	1.31894e-06
ENSG00000135720|16|66754796|66785701|-|30906|8278|DYNC1LI2|protein_coding	ENSG00000214548|14|101245747|101327368|+|81622|15769|MEG3|lincRNA	0.416688	7.39967e-07
ENSG00000135723|16|67263290|67281561|-|18272|5407|FHOD1|protein_coding	ENSG00000214548|14|101245747|101327368|+|81622|15769|MEG3|lincRNA	0.476698	8.62518e-09
ENSG00000135740|16|67271586|67306093|+|34508|5419|SLC9A5|protein_coding	ENSG00000214548|14|101245747|101327368|+|81622|15769|MEG3|lincRNA	0.439268	1.5311e-07
ENSG00000135835|1|180882290|180920750|+|38461|10195|KIAA1614|protein_coding	ENSG00000214548|14|101245747|101327368|+|81622|15769|MEG3|lincRNA	0.469556	1.53404e-08
ENSG00000135945|2|100016938|100106497|-|89560|7769|REV1|protein_coding	ENSG00000214548|14|101245747|101327368|+|81622|15769|MEG3|lincRNA	0.414583	8.52103e-07
ENSG00000135976|2|97779233|97930258|+|151026|10693|ANKRD36|protein_coding	ENSG00000214548|14|101245747|101327368|+|81622|15769|MEG3|lincRNA	0.46472	2.24884e-08
ENSG00000136011|12|103981051|104160505|+|179455|9288|STAB2|protein_coding	ENSG00000214548|14|101245747|101327368|+|81622|15769|MEG3|lincRNA	0.446189	9.22935e-08
ENSG00000136098|13|52706775|52733996|-|27222|4272|NEK3|protein_coding	ENSG00000214548|14|101245747|101327368|+|81622|15769|MEG3|lincRNA	0.409584	1.18685e-06
ENSG00000136111|13|75858808|76056250|-|197443|6651|TBC1D4|protein_coding	ENSG00000214548|14|101245747|101327368|+|81622|15769|MEG3|lincRNA	0.474907	9.97737e-09
ENSG00000136378|15|79051545|79103773|-|52229|7730|ADAMTS7|protein_coding	ENSG00000214548|14|101245747|101327368|+|81622|15769|MEG3|lincRNA	0.53587	4.23627e-11
ENSG00000136546|2|167260083|167350757|-|90675|8191|SCN7A|protein_coding	ENSG00000214548|14|101245747|101327368|+|81622|15769|MEG3|lincRNA	0.55226	8.03103e-12
ENSG00000137077|9|34709002|34710121|-|1120|924|CCL21|protein_coding	ENSG00000214548|14|101245747|101327368|+|81622|15769|MEG3|lincRNA	0.408507	1.27373e-06
ENSG00000137185|6|28192664|28201260|+|8597|3705|ZSCAN9|protein_coding	ENSG00000214548|14|101245747|101327368|+|81622|15769|MEG3|lincRNA	0.438555	1.61203e-07
ENSG00000137273|6|1390069|1395832|+|5764|2187|FOXF2|protein_coding	ENSG00000214548|14|101245747|101327368|+|81622|15769|MEG3|lincRNA	0.403763	1.73393e-06
ENSG00000137343|6|30594619|30614600|+|19982|4035|ATAT1|protein_coding	ENSG00000214548|14|101245747|101327368|+|81622|15769|MEG3|lincRNA	0.452649	5.69534e-08
ENSG00000137463|4|140187317|140201492|-|14176|1339|MGARP|protein_coding	ENSG00000214548|14|101245747|101327368|+|81622|15769|MEG3|lincRNA	0.464256	2.33207e-08
ENSG00000137501|11|85405267|85522184|-|116918|11248|SYTL2|protein_coding	ENSG00000214548|14|101245747|101327368|+|81622|15769|MEG3|lincRNA	0.473599	1.10911e-08
ENSG00000137672|11|101322295|101743293|-|420999|5537|TRPC6|protein_coding	ENSG00000214548|14|101245747|101327368|+|81622|15769|MEG3|lincRNA	0.46145	2.90288e-08
ENSG00000137801|15|39873280|39891667|+|18388|10870|THBS1|protein_coding	ENSG00000214548|14|101245747|101327368|+|81622|15769|MEG3|lincRNA	0.444543	1.04208e-07
ENSG00000137802|15|42066632|42120053|+|53422|10357|MAPKBP1|protein_coding	ENSG00000214548|14|101245747|101327368|+|81622|15769|MEG3|lincRNA	0.43962	1.49267e-07
ENSG00000137941|1|84330711|84464833|-|134123|10543|TTLL7|protein_coding	ENSG00000214548|14|101245747|101327368|+|81622|15769|MEG3|lincRNA	0.454612	4.90855e-08
ENSG00000138080|2|27301435|27309271|+|7837|3953|EMILIN1|protein_coding	ENSG00000214548|14|101245747|101327368|+|81622|15769|MEG3|lincRNA	0.477757	7.9104e-09
ENSG00000138315|10|74653339|74692791|+|39453|2365|OIT3|protein_coding	ENSG00000214548|14|101245747|101327368|+|81622|15769|MEG3|lincRNA	0.470676	1.40281e-08
ENSG00000138316|10|72432559|72522197|+|89639|5269|ADAMTS14|protein_coding	ENSG00000214548|14|101245747|101327368|+|81622|15769|MEG3|lincRNA	0.472744	1.18826e-08
ENSG00000138379|2|190920423|190927455|-|7033|2822|MSTN|protein_coding	ENSG00000214548|14|101245747|101327368|+|81622|15769|MEG3|lincRNA	0.511557	4.25975e-10
ENSG00000138395|2|202655184|202760273|+|105090|6141|CDK15|protein_coding	ENSG00000214548|14|101245747|101327368|+|81622|15769|MEG3|lincRNA	0.427358	3.56521e-07
ENSG00000138623|15|74701630|74726808|-|25179|4309|SEMA7A|protein_coding	ENSG00000214548|14|101245747|101327368|+|81622|15769|MEG3|lincRNA	0.451181	6.36145e-08
ENSG00000138658|4|113460492|113558151|-|97660|9100|C4orf21|protein_coding	ENSG00000214548|14|101245747|101327368|+|81622|15769|MEG3|lincRNA	0.497639	1.47449e-09
ENSG00000138685|4|123747863|123819391|+|71529|6775|FGF2|protein_coding	ENSG00000214548|14|101245747|101327368|+|81622|15769|MEG3|lincRNA	0.442364	1.22257e-07
ENSG00000138735|4|120415550|120550146|-|134597|9756|PDE5A|protein_coding	ENSG00000214548|14|101245747|101327368|+|81622|15769|MEG3|lincRNA	0.425977	3.92411e-07
ENSG00000138738|4|121606074|121844025|-|237952|9517|PRDM5|protein_coding	ENSG00000214548|14|101245747|101327368|+|81622|15769|MEG3|lincRNA	0.437968	1.68174e-07
ENSG00000138834|16|1756184|1820318|+|64135|10285|MAPK8IP3|protein_coding	ENSG00000214548|14|101245747|101327368|+|81622|15769|MEG3|lincRNA	0.525165	1.19713e-10
ENSG00000139351|12|102122426|102133250|-|10825|3829|SYCP3|protein_coding	ENSG00000214548|14|101245747|101327368|+|81622|15769|MEG3|lincRNA	0.427078	3.6354e-07
ENSG00000139436|12|110367607|110434194|-|66588|13547|GIT2|protein_coding	ENSG00000214548|14|101245747|101327368|+|81622|15769|MEG3|lincRNA	0.428688	3.24922e-07
ENSG00000139631|12|53551447|53575135|-|23689|4852|CSAD|protein_coding	ENSG00000214548|14|101245747|101327368|+|81622|15769|MEG3|lincRNA	0.49597	1.70476e-09
ENSG00000139636|12|49490919|49504683|-|13765|5462|LMBR1L|protein_coding	ENSG00000214548|14|101245747|101327368|+|81622|15769|MEG3|lincRNA	0.597651	4.84218e-14
ENSG00000139746|13|79885962|79980612|-|94651|9018|RBM26|protein_coding	ENSG00000214548|14|101245747|101327368|+|81622|15769|MEG3|lincRNA	0.411796	1.02568e-06
ENSG00000139971|14|58466453|58764857|-|298405|7565|C14orf37|protein_coding	ENSG00000214548|14|101245747|101327368|+|81622|15769|MEG3|lincRNA	0.439463	1.50966e-07
ENSG00000139990|14|69517598|69619867|-|102270|8295|DCAF5|protein_coding	ENSG00000214548|14|101245747|101327368|+|81622|15769|MEG3|lincRNA	0.526419	1.06196e-10
ENSG00000140279|15|45384848|45406542|-|21695|9834|DUOX2|protein_coding	ENSG00000214548|14|101245747|101327368|+|81622|15769|MEG3|lincRNA	0.453721	5.25177e-08
ENSG00000140287|15|50534144|50558223|-|24080|3956|HDC|protein_coding	ENSG00000214548|14|101245747|101327368|+|81622|15769|MEG3|lincRNA	0.416775	7.35649e-07
ENSG00000140682|16|31482906|31489281|+|6376|5403|TGFB1I1|protein_coding	ENSG00000214548|14|101245747|101327368|+|81622|15769|MEG3|lincRNA	0.45928	3.43361e-08
ENSG00000140807|16|50582241|50670647|+|88407|4912|NKD1|protein_coding	ENSG00000214548|14|101245747|101327368|+|81622|15769|MEG3|lincRNA	0.452088	5.94143e-08
ENSG00000140859|16|57792129|57896957|-|104829|7552|KIFC3|protein_coding	ENSG00000214548|14|101245747|101327368|+|81622|15769|MEG3|lincRNA	0.410749	1.09917e-06
ENSG00000140873|16|77281710|77469011|-|187302|6678|ADAMTS18|protein_coding	ENSG00000214548|14|101245747|101327368|+|81622|15769|MEG3|lincRNA	0.435162	2.05669e-07
ENSG00000140937|16|64977656|65160015|-|182360|9920|CDH11|protein_coding	ENSG00000214548|14|101245747|101327368|+|81622|15769|MEG3|lincRNA	0.476886	8.49375e-09
ENSG00000141068|17|25783670|25953461|+|169792|11817|KSR1|protein_coding	ENSG00000214548|14|101245747|101327368|+|81622|15769|MEG3|lincRNA	0.615104	5.43424e-15
ENSG00000141258|17|2240792|2284352|+|43561|9771|SGSM2|protein_coding	ENSG00000214548|14|101245747|101327368|+|81622|15769|MEG3|lincRNA	0.465299	2.14881e-08
ENSG00000141338|17|66863433|66951533|-|88101|11288|ABCA8|protein_coding	ENSG00000214548|14|101245747|101327368|+|81622|15769|MEG3|lincRNA	0.585648	2.02168e-13
ENSG00000141404|18|11688955|11885684|+|196730|8445|GNAL|protein_coding	ENSG00000214548|14|101245747|101327368|+|81622|15769|MEG3|lincRNA	0.449145	7.40916e-08
ENSG00000141431|18|31158579|31331156|+|172578|12546|ASXL3|protein_coding	ENSG00000214548|14|101245747|101327368|+|81622|15769|MEG3|lincRNA	0.424742	4.27415e-07
ENSG00000141449|18|18822203|19105378|+|283176|10572|GREB1L|protein_coding	ENSG00000214548|14|101245747|101327368|+|81622|15769|MEG3|lincRNA	0.634349	4.14213e-16
ENSG00000142046|19|41856816|41889988|+|33173|2796|TMEM91|protein_coding	ENSG00000214548|14|101245747|101327368|+|81622|15769|MEG3|lincRNA	0.483751	4.821e-09
ENSG00000142156|21|47401651|47424964|+|23314|5340|COL6A1|protein_coding	ENSG00000214548|14|101245747|101327368|+|81622|15769|MEG3|lincRNA	0.550903	9.24862e-12
ENSG00000142173|21|47518011|47552763|+|34753|5386|COL6A2|protein_coding	ENSG00000214548|14|101245747|101327368|+|81622|15769|MEG3|lincRNA	0.496253	1.66341e-09
ENSG00000142303|19|8645126|8675620|-|30495|5739|ADAMTS10|protein_coding	ENSG00000214548|14|101245747|101327368|+|81622|15769|MEG3|lincRNA	0.648176	5.81221e-17
ENSG00000142408|19|54466294|54493469|+|27176|8747|CACNG8|protein_coding	ENSG00000214548|14|101245747|101327368|+|81622|15769|MEG3|lincRNA	0.491844	2.43284e-09
ENSG00000142549|19|51815102|51833608|+|18507|2606|IGLON5|protein_coding	ENSG00000214548|14|101245747|101327368|+|81622|15769|MEG3|lincRNA	0.421429	5.36601e-07
ENSG00000142552|19|50030875|50050219|+|19345|2093|RCN3|protein_coding	ENSG00000214548|14|101245747|101327368|+|81622|15769|MEG3|lincRNA	0.44921	7.37354e-08
ENSG00000142798|1|22148738|22263790|-|115053|17694|HSPG2|protein_coding	ENSG00000214548|14|101245747|101327368|+|81622|15769|MEG3|lincRNA	0.448367	7.85172e-08
ENSG00000143028|1|110009180|110024759|+|15580|4033|SYPL2|protein_coding	ENSG00000214548|14|101245747|101327368|+|81622|15769|MEG3|lincRNA	0.423397	4.68926e-07
ENSG00000143067|1|120162045|120190396|-|28352|5041|ZNF697|protein_coding	ENSG00000214548|14|101245747|101327368|+|81622|15769|MEG3|lincRNA	0.443519	1.12348e-07
ENSG00000143127|1|145524891|145543868|+|18978|6320|ITGA10|protein_coding	ENSG00000214548|14|101245747|101327368|+|81622|15769|MEG3|lincRNA	0.61433	6.00518e-15
ENSG00000143248|1|163080911|163291577|-|210667|6812|RGS5|protein_coding	ENSG00000214548|14|101245747|101327368|+|81622|15769|MEG3|lincRNA	0.458883	3.54026e-08
ENSG00000143341|1|185703683|186160085|+|456403|18583|HMCN1|protein_coding	ENSG00000214548|14|101245747|101327368|+|81622|15769|MEG3|lincRNA	0.409734	1.1752e-06
ENSG00000143442|1|151375200|151431941|-|56742|10272|POGZ|protein_coding	ENSG00000214548|14|101245747|101327368|+|81622|15769|MEG3|lincRNA	0.485628	4.12045e-09
ENSG00000143494|1|213123862|213165379|+|41518|6950|VASH2|protein_coding	ENSG00000214548|14|101245747|101327368|+|81622|15769|MEG3|lincRNA	0.434595	2.14148e-07
ENSG00000143867|2|19551246|19558414|-|7169|5313|OSR1|protein_coding	ENSG00000214548|14|101245747|101327368|+|81622|15769|MEG3|lincRNA	0.410962	1.08385e-06
ENSG00000144026|2|95813075|95831158|-|18084|6813|ZNF514|protein_coding	ENSG00000214548|14|101245747|101327368|+|81622|15769|MEG3|lincRNA	0.450431	6.72977e-08
ENSG00000144031|2|71205510|71212626|+|7117|2523|ANKRD53|protein_coding	ENSG00000214548|14|101245747|101327368|+|81622|15769|MEG3|lincRNA	0.407136	1.39317e-06
ENSG00000144233|2|128619204|128643496|-|24293|4761|AMMECR1L|protein_coding	ENSG00000214548|14|101245747|101327368|+|81622|15769|MEG3|lincRNA	0.417543	6.98571e-07
ENSG00000144891|3|148415571|148460795|+|45225|3478|AGTR1|protein_coding	ENSG00000214548|14|101245747|101327368|+|81622|15769|MEG3|lincRNA	0.442578	1.20356e-07
ENSG00000144935|3|142442916|142526730|+|83815|4768|TRPC1|protein_coding	ENSG00000214548|14|101245747|101327368|+|81622|15769|MEG3|lincRNA	0.404349	1.66947e-06
ENSG00000145040|3|48599160|48601206|-|2047|1481|UCN2|protein_coding	ENSG00000214548|14|101245747|101327368|+|81622|15769|MEG3|lincRNA	0.554008	6.68999e-12
ENSG00000145536|5|5140443|5320417|+|179975|5863|ADAMTS16|protein_coding	ENSG00000214548|14|101245747|101327368|+|81622|15769|MEG3|lincRNA	0.616576	4.49073e-15
ENSG00000145757|5|94987885|95034415|-|46531|2811|SPATA9|protein_coding	ENSG00000214548|14|101245747|101327368|+|81622|15769|MEG3|lincRNA	0.502641	9.49768e-10
ENSG00000146021|5|136953189|137071779|-|118591|12173|KLHL3|protein_coding	ENSG00000214548|14|101245747|101327368|+|81622|15769|MEG3|lincRNA	0.480584	6.27039e-09
ENSG00000146250|6|84222194|84235423|+|13230|2608|PRSS35|protein_coding	ENSG00000214548|14|101245747|101327368|+|81622|15769|MEG3|lincRNA	0.513768	3.47905e-10
ENSG00000146469|6|153071933|153080900|+|8968|1584|VIP|protein_coding	ENSG00000214548|14|101245747|101327368|+|81622|15769|MEG3|lincRNA	0.500058	1.19301e-09
ENSG00000146477|6|160769300|160876014|+|106715|5752|SLC22A3|protein_coding	ENSG00000214548|14|101245747|101327368|+|81622|15769|MEG3|lincRNA	0.443364	1.13633e-07
ENSG00000146938|X|5758678|6146904|-|388227|7313|NLGN4X|protein_coding	ENSG00000214548|14|101245747|101327368|+|81622|15769|MEG3|lincRNA	0.525531	1.15607e-10
ENSG00000146950|X|9754496|9917483|+|162988|8253|SHROOM2|protein_coding	ENSG00000214548|14|101245747|101327368|+|81622|15769|MEG3|lincRNA	0.40917	1.21955e-06
ENSG00000146966|7|140218220|140373793|-|155574|5148|DENND2A|protein_coding	ENSG00000214548|14|101245747|101327368|+|81622|15769|MEG3|lincRNA	0.49694	1.56703e-09
ENSG00000147113|X|45007619|45060146|-|52528|6720|CXorf36|protein_coding	ENSG00000214548|14|101245747|101327368|+|81622|15769|MEG3|lincRNA	0.478108	7.68643e-09
ENSG00000147145|X|78003206|78012591|+|9386|3113|LPAR4|protein_coding	ENSG00000214548|14|101245747|101327368|+|81622|15769|MEG3|lincRNA	0.533192	5.51213e-11
ENSG00000147166|X|70521584|70525221|+|3638|2201|ITGB1BP2|protein_coding	ENSG00000214548|14|101245747|101327368|+|81622|15769|MEG3|lincRNA	0.454267	5.03882e-08
ENSG00000147421|8|28747911|28922281|+|174371|6634|HMBOX1|protein_coding	ENSG00000214548|14|101245747|101327368|+|81622|15769|MEG3|lincRNA	0.499674	1.23394e-09
ENSG00000147454|8|23386318|23432976|+|46659|8147|SLC25A37|protein_coding	ENSG00000214548|14|101245747|101327368|+|81622|15769|MEG3|lincRNA	0.437401	1.75186e-07
ENSG00000147459|8|25042238|25275598|+|233361|15960|DOCK5|protein_coding	ENSG00000214548|14|101245747|101327368|+|81622|15769|MEG3|lincRNA	0.489819	2.89161e-09
ENSG00000148516|10|31607424|31818742|+|211319|8561|ZEB1|protein_coding	ENSG00000214548|14|101245747|101327368|+|81622|15769|MEG3|lincRNA	0.479437	6.89176e-09
ENSG00000148541|10|61005890|61122939|-|117050|6750|FAM13C|protein_coding	ENSG00000214548|14|101245747|101327368|+|81622|15769|MEG3|lincRNA	0.412954	9.49838e-07
ENSG00000148824|10|135207598|135234811|+|27214|4095|MTG1|protein_coding	ENSG00000214548|14|101245747|101327368|+|81622|15769|MEG3|lincRNA	0.430118	2.93946e-07
ENSG00000149150|11|57252007|57283259|-|31253|3534|SLC43A1|protein_coding	ENSG00000214548|14|101245747|101327368|+|81622|15769|MEG3|lincRNA	0.400132	2.18854e-06
ENSG00000149311|11|108093211|108239829|+|146619|22317|ATM|protein_coding	ENSG00000214548|14|101245747|101327368|+|81622|15769|MEG3|lincRNA	0.43281	2.43115e-07
ENSG00000149380|11|73946846|74022702|-|75857|4009|P4HA3|protein_coding	ENSG00000214548|14|101245747|101327368|+|81622|15769|MEG3|lincRNA	0.421667	5.27957e-07
ENSG00000149451|20|3648612|3662893|-|14282|5386|ADAM33|protein_coding	ENSG00000214548|14|101245747|101327368|+|81622|15769|MEG3|lincRNA	0.495708	1.74398e-09
ENSG00000149716|11|69467844|69490184|-|22341|7873|ORAOV1|protein_coding	ENSG00000214548|14|101245747|101327368|+|81622|15769|MEG3|lincRNA	0.412913	9.5245e-07
ENSG00000150627|4|176986985|177103978|+|116994|7817|WDR17|protein_coding	ENSG00000214548|14|101245747|101327368|+|81622|15769|MEG3|lincRNA	0.405968	1.50319e-06
ENSG00000150672|11|83166055|85338966|-|2172912|16089|DLG2|protein_coding	ENSG00000214548|14|101245747|101327368|+|81622|15769|MEG3|lincRNA	0.42964	3.03977e-07
ENSG00000151006|16|31094746|31100949|-|6204|5501|PRSS53|protein_coding	ENSG00000214548|14|101245747|101327368|+|81622|15769|MEG3|lincRNA	0.538827	3.1591e-11
ENSG00000151067|12|2079952|2802108|+|722157|14095|CACNA1C|protein_coding	ENSG00000214548|14|101245747|101327368|+|81622|15769|MEG3|lincRNA	0.572238	9.3246e-13
ENSG00000151572|12|101111304|101522419|+|411116|4997|ANO4|protein_coding	ENSG00000214548|14|101245747|101327368|+|81622|15769|MEG3|lincRNA	0.445369	9.80564e-08
ENSG00000151640|10|134000404|134019280|+|18877|3176|DPYSL4|protein_coding	ENSG00000214548|14|101245747|101327368|+|81622|15769|MEG3|lincRNA	0.514057	3.3878e-10
ENSG00000151718|4|184020446|184241930|+|221485|9966|WWC2|protein_coding	ENSG00000214548|14|101245747|101327368|+|81622|15769|MEG3|lincRNA	0.448741	7.63609e-08
ENSG00000151849|13|25457171|25497018|-|39848|5053|CENPJ|protein_coding	ENSG00000214548|14|101245747|101327368|+|81622|15769|MEG3|lincRNA	0.427069	3.63757e-07
ENSG00000151914|6|56322785|56819426|-|496642|41453|DST|protein_coding	ENSG00000214548|14|101245747|101327368|+|81622|15769|MEG3|lincRNA	0.421487	5.34474e-07
ENSG00000151967|3|159557650|159615149|+|57500|7645|SCHIP1|protein_coding	ENSG00000214548|14|101245747|101327368|+|81622|15769|MEG3|lincRNA	0.529248	8.08956e-11
ENSG00000152042|1|146032647|146082765|-|50119|6864|NBPF11|protein_coding	ENSG00000214548|14|101245747|101327368|+|81622|15769|MEG3|lincRNA	0.486468	3.83939e-09
ENSG00000152049|2|223916532|224063117|+|146586|4124|KCNE4|protein_coding	ENSG00000214548|14|101245747|101327368|+|81622|15769|MEG3|lincRNA	0.461037	2.99736e-08
ENSG00000152223|18|43427574|43547240|-|119667|13675|EPG5|protein_coding	ENSG00000214548|14|101245747|101327368|+|81622|15769|MEG3|lincRNA	0.403025	1.81834e-06
ENSG00000152284|2|85360533|85537511|+|176979|4414|TCF7L1|protein_coding	ENSG00000214548|14|101245747|101327368|+|81622|15769|MEG3|lincRNA	0.411818	1.02415e-06
ENSG00000152527|2|43864412|43995126|+|130715|9835|PLEKHH2|protein_coding	ENSG00000214548|14|101245747|101327368|+|81622|15769|MEG3|lincRNA	0.581538	3.2541e-13
ENSG00000152784|4|81105033|81125483|+|20451|4588|PRDM8|protein_coding	ENSG00000214548|14|101245747|101327368|+|81622|15769|MEG3|lincRNA	0.483829	4.78963e-09
ENSG00000152926|7|64432154|64467062|-|34909|10688|ZNF117|protein_coding	ENSG00000214548|14|101245747|101327368|+|81622|15769|MEG3|lincRNA	0.417596	6.96086e-07
ENSG00000153253|2|165944032|166060577|-|116546|9807|SCN3A|protein_coding	ENSG00000214548|14|101245747|101327368|+|81622|15769|MEG3|lincRNA	0.431978	2.57842e-07
ENSG00000153291|6|46620678|46645930|+|25253|3366|SLC25A27|protein_coding	ENSG00000214548|14|101245747|101327368|+|81622|15769|MEG3|lincRNA	0.403424	1.77221e-06
ENSG00000153666|15|23255242|23268823|+|13582|5865|GOLGA8I|protein_coding	ENSG00000214548|14|101245747|101327368|+|81622|15769|MEG3|lincRNA	0.532063	6.15508e-11
ENSG00000154025|17|18853658|18925908|+|72251|6451|SLC5A10|protein_coding	ENSG00000214548|14|101245747|101327368|+|81622|15769|MEG3|lincRNA	0.409818	1.16868e-06
ENSG00000154065|18|21178890|21242849|-|63960|6412|ANKRD29|protein_coding	ENSG00000214548|14|101245747|101327368|+|81622|15769|MEG3|lincRNA	0.479571	6.81632e-09
ENSG00000154099|16|84178865|84212373|+|33509|5939|DNAAF1|protein_coding	ENSG00000214548|14|101245747|101327368|+|81622|15769|MEG3|lincRNA	0.418102	6.72709e-07
ENSG00000154133|11|124753587|124768396|-|14810|7033|ROBO4|protein_coding	ENSG00000214548|14|101245747|101327368|+|81622|15769|MEG3|lincRNA	0.408857	1.24483e-06
ENSG00000154144|11|124492732|124505287|+|12556|6620|TBRG1|protein_coding	ENSG00000214548|14|101245747|101327368|+|81622|15769|MEG3|lincRNA	0.402499	1.88083e-06
ENSG00000154258|17|66970629|67057205|-|86577|9139|ABCA9|protein_coding	ENSG00000214548|14|101245747|101327368|+|81622|15769|MEG3|lincRNA	0.67353	1.20447e-18
ENSG00000154262|17|67074843|67138029|-|63187|14151|ABCA6|protein_coding	ENSG00000214548|14|101245747|101327368|+|81622|15769|MEG3|lincRNA	0.613432	6.74074e-15
ENSG00000154263|17|67143355|67240987|-|97633|8405|ABCA10|protein_coding	ENSG00000214548|14|101245747|101327368|+|81622|15769|MEG3|lincRNA	0.634668	3.96318e-16
ENSG00000154485|10|127455022|127464390|-|9369|1919|MMP21|protein_coding	ENSG00000214548|14|101245747|101327368|+|81622|15769|MEG3|lincRNA	0.556744	5.01496e-12
ENSG00000154545|X|51927919|51935364|+|7446|4809|MAGED4|protein_coding	ENSG00000214548|14|101245747|101327368|+|81622|15769|MEG3|lincRNA	0.40546	1.55366e-06
ENSG00000154678|7|31790793|32338941|-|548149|13821|PDE1C|protein_coding	ENSG00000214548|14|101245747|101327368|+|81622|15769|MEG3|lincRNA	0.443428	1.13101e-07
ENSG00000154803|17|17115526|17140502|-|24977|9786|FLCN|protein_coding	ENSG00000214548|14|101245747|101327368|+|81622|15769|MEG3|lincRNA	0.51804	2.3432e-10
ENSG00000154864|18|10666480|11148587|-|482108|14620|PIEZO2|protein_coding	ENSG00000214548|14|101245747|101327368|+|81622|15769|MEG3|lincRNA	0.468817	1.62697e-08
ENSG00000155816|1|240177648|240638489|+|460842|9691|FMN2|protein_coding	ENSG00000214548|14|101245747|101327368|+|81622|15769|MEG3|lincRNA	0.417527	6.99305e-07
ENSG00000156011|8|18384811|18942240|-|557430|15210|PSD3|protein_coding	ENSG00000214548|14|101245747|101327368|+|81622|15769|MEG3|lincRNA	0.509553	5.11109e-10
ENSG00000156049|9|80037995|80263223|-|225229|2721|GNA14|protein_coding	ENSG00000214548|14|101245747|101327368|+|81622|15769|MEG3|lincRNA	0.500454	1.15209e-09
ENSG00000156103|8|89044237|89340254|-|296018|12115|MMP16|protein_coding	ENSG00000214548|14|101245747|101327368|+|81622|15769|MEG3|lincRNA	0.477518	8.06666e-09
ENSG00000156931|3|184529931|184770402|+|240472|10366|VPS8|protein_coding	ENSG00000214548|14|101245747|101327368|+|81622|15769|MEG3|lincRNA	0.519904	1.96854e-10
ENSG00000157036|3|38537618|38583652|+|46035|5223|EXOG|protein_coding	ENSG00000214548|14|101245747|101327368|+|81622|15769|MEG3|lincRNA	0.485997	3.99455e-09
ENSG00000157103|3|11034410|11080933|+|46524|4904|SLC6A1|protein_coding	ENSG00000214548|14|101245747|101327368|+|81622|15769|MEG3|lincRNA	0.458778	3.56902e-08
ENSG00000157399|X|2852699|2886286|-|33588|2618|ARSE|protein_coding	ENSG00000214548|14|101245747|101327368|+|81622|15769|MEG3|lincRNA	0.417359	7.07278e-07
ENSG00000157404|4|55524085|55606881|+|82797|5563|KIT|protein_coding	ENSG00000214548|14|101245747|101327368|+|81622|15769|MEG3|lincRNA	0.480567	6.27921e-09
ENSG00000157502|X|105412298|105452949|+|40652|4343|MUM1L1|protein_coding	ENSG00000214548|14|101245747|101327368|+|81622|15769|MEG3|lincRNA	0.473951	1.07808e-08
ENSG00000157613|11|46299212|46342972|+|43761|4038|CREB3L1|protein_coding	ENSG00000214548|14|101245747|101327368|+|81622|15769|MEG3|lincRNA	0.585484	2.06054e-13
ENSG00000157741|7|138915102|138992982|+|77881|16386|UBN2|protein_coding	ENSG00000214548|14|101245747|101327368|+|81622|15769|MEG3|lincRNA	0.421709	5.26423e-07
ENSG00000157827|2|153191751|153506348|+|314598|6519|FMNL2|protein_coding	ENSG00000214548|14|101245747|101327368|+|81622|15769|MEG3|lincRNA	0.444997	1.00784e-07
ENSG00000158163|3|137780832|137834660|-|53829|5045|DZIP1L|protein_coding	ENSG00000214548|14|101245747|101327368|+|81622|15769|MEG3|lincRNA	0.506457	6.7579e-10
ENSG00000158352|X|50334647|50557302|-|222656|10333|SHROOM4|protein_coding	ENSG00000214548|14|101245747|101327368|+|81622|15769|MEG3|lincRNA	0.407329	1.37572e-06
ENSG00000158805|16|89786808|89807311|+|20504|7427|ZNF276|protein_coding	ENSG00000214548|14|101245747|101327368|+|81622|15769|MEG3|lincRNA	0.486546	3.81424e-09
ENSG00000158863|8|21946670|21962409|+|15740|8278|FAM160B2|protein_coding	ENSG00000214548|14|101245747|101327368|+|81622|15769|MEG3|lincRNA	0.484049	4.70262e-09
ENSG00000159433|15|42867857|43013179|+|145323|20706|STARD9|protein_coding	ENSG00000214548|14|101245747|101327368|+|81622|15769|MEG3|lincRNA	0.691334	6.24306e-20
ENSG00000159674|4|1160720|1202750|-|42031|6013|SPON2|protein_coding	ENSG00000214548|14|101245747|101327368|+|81622|15769|MEG3|lincRNA	0.418266	6.65293e-07
ENSG00000160229|19|20959110|20991922|+|32813|3234|ZNF66|protein_coding	ENSG00000214548|14|101245747|101327368|+|81622|15769|MEG3|lincRNA	0.456667	4.19669e-08
ENSG00000160305|21|47878812|47989926|+|111115|13718|DIP2A|protein_coding	ENSG00000214548|14|101245747|101327368|+|81622|15769|MEG3|lincRNA	0.422312	5.05155e-07
ENSG00000160360|9|139221932|139254057|+|32126|4945|GPSM1|protein_coding	ENSG00000214548|14|101245747|101327368|+|81622|15769|MEG3|lincRNA	0.430273	2.90758e-07
ENSG00000160469|19|55793440|55823901|+|30462|3841|BRSK1|protein_coding	ENSG00000214548|14|101245747|101327368|+|81622|15769|MEG3|lincRNA	0.429831	2.99939e-07
ENSG00000160613|11|117075053|117103241|-|28189|22303|PCSK7|protein_coding	ENSG00000214548|14|101245747|101327368|+|81622|15769|MEG3|lincRNA	0.416931	7.27971e-07
ENSG00000160796|3|47021173|47051193|+|30021|9819|NBEAL2|protein_coding	ENSG00000214548|14|101245747|101327368|+|81622|15769|MEG3|lincRNA	0.458496	3.64732e-08
ENSG00000160801|3|46919236|46945287|+|26052|2756|PTH1R|protein_coding	ENSG00000214548|14|101245747|101327368|+|81622|15769|MEG3|lincRNA	0.548226	1.21952e-11
ENSG00000160961|19|14800613|14844558|+|43946|11611|ZNF333|protein_coding	ENSG00000214548|14|101245747|101327368|+|81622|15769|MEG3|lincRNA	0.439851	1.46783e-07
ENSG00000161202|3|183873176|183891398|+|18223|6090|DVL3|protein_coding	ENSG00000214548|14|101245747|101327368|+|81622|15769|MEG3|lincRNA	0.441745	1.27906e-07
ENSG00000161381|17|37219556|37310647|-|91092|9277|PLXDC1|protein_coding	ENSG00000214548|14|101245747|101327368|+|81622|15769|MEG3|lincRNA	0.538409	3.29336e-11
ENSG00000161544|17|74523438|74547257|-|23820|2949|CYGB|protein_coding	ENSG00000214548|14|101245747|101327368|+|81622|15769|MEG3|lincRNA	0.496712	1.59845e-09
ENSG00000161551|19|52359055|52394203|-|35149|6234|ZNF577|protein_coding	ENSG00000214548|14|101245747|101327368|+|81622|15769|MEG3|lincRNA	0.442741	1.18931e-07
ENSG00000161647|17|41878167|41910538|-|32372|4491|MPP3|protein_coding	ENSG00000214548|14|101245747|101327368|+|81622|15769|MEG3|lincRNA	0.454075	5.11273e-08
ENSG00000161692|17|42785976|42829632|+|43657|7146|DBF4B|protein_coding	ENSG00000214548|14|101245747|101327368|+|81622|15769|MEG3|lincRNA	0.475736	9.32768e-09
ENSG00000161835|12|52400724|52409673|+|8950|2829|GRASP|protein_coding	ENSG00000214548|14|101245747|101327368|+|81622|15769|MEG3|lincRNA	0.521708	1.6614e-10
ENSG00000161960|17|7476024|7482323|+|6300|5316|EIF4A1|protein_coding	ENSG00000214548|14|101245747|101327368|+|81622|15769|MEG3|lincRNA	0.509926	4.94108e-10
ENSG00000162086|16|3355406|3368852|+|13447|8063|ZNF75A|protein_coding	ENSG00000214548|14|101245747|101327368|+|81622|15769|MEG3|lincRNA	0.418784	6.42362e-07
ENSG00000162231|11|62559595|62573774|-|14180|6194|NXF1|protein_coding	ENSG00000214548|14|101245747|101327368|+|81622|15769|MEG3|lincRNA	0.421749	5.24984e-07
ENSG00000162267|3|52828784|52843025|+|14242|5921|ITIH3|protein_coding	ENSG00000214548|14|101245747|101327368|+|81622|15769|MEG3|lincRNA	0.470469	1.42619e-08
ENSG00000162367|1|47681962|47697892|-|15931|5706|TAL1|protein_coding	ENSG00000214548|14|101245747|101327368|+|81622|15769|MEG3|lincRNA	0.60733	1.46374e-14
ENSG00000162458|1|16083102|16113089|+|29988|4716|FBLIM1|protein_coding	ENSG00000214548|14|101245747|101327368|+|81622|15769|MEG3|lincRNA	0.483941	4.74523e-09
ENSG00000162601|1|59120411|59165764|-|45354|8938|MYSM1|protein_coding	ENSG00000214548|14|101245747|101327368|+|81622|15769|MEG3|lincRNA	0.480806	6.15636e-09
ENSG00000162614|1|78354198|78409580|+|55383|4624|NEXN|protein_coding	ENSG00000214548|14|101245747|101327368|+|81622|15769|MEG3|lincRNA	0.461349	2.9256e-08
ENSG00000162650|1|110026101|110035426|+|9326|5232|ATXN7L2|protein_coding	ENSG00000214548|14|101245747|101327368|+|81622|15769|MEG3|lincRNA	0.476912	8.47592e-09
ENSG00000162687|1|196194909|196578355|-|383447|7124|KCNT2|protein_coding	ENSG00000214548|14|101245747|101327368|+|81622|15769|MEG3|lincRNA	0.415935	7.78379e-07
ENSG00000162804|2|241938255|242034983|+|96729|13592|SNED1|protein_coding	ENSG00000214548|14|101245747|101327368|+|81622|15769|MEG3|lincRNA	0.558877	3.99885e-12
ENSG00000162994|2|55401927|55459699|-|57773|4398|CLHC1|protein_coding	ENSG00000214548|14|101245747|101327368|+|81622|15769|MEG3|lincRNA	0.444741	1.02702e-07
ENSG00000163239|1|154474695|154520623|+|45929|2706|TDRD10|protein_coding	ENSG00000214548|14|101245747|101327368|+|81622|15769|MEG3|lincRNA	0.562837	2.61502e-12
ENSG00000163297|4|80822303|81046608|-|224306|10101|ANTXR2|protein_coding	ENSG00000214548|14|101245747|101327368|+|81622|15769|MEG3|lincRNA	0.435899	1.95111e-07
ENSG00000163359|2|238232646|238323018|-|90373|19624|COL6A3|protein_coding	ENSG00000214548|14|101245747|101327368|+|81622|15769|MEG3|lincRNA	0.52382	1.3605e-10
ENSG00000163378|3|69024365|69063112|-|38748|5647|EOGT|protein_coding	ENSG00000214548|14|101245747|101327368|+|81622|15769|MEG3|lincRNA	0.429771	3.01197e-07
ENSG00000163393|1|116519119|116612675|+|93557|5292|SLC22A15|protein_coding	ENSG00000214548|14|101245747|101327368|+|81622|15769|MEG3|lincRNA	0.420075	5.88463e-07
ENSG00000163430|3|120111140|120170100|-|58961|8727|FSTL1|protein_coding	ENSG00000214548|14|101245747|101327368|+|81622|15769|MEG3|lincRNA	0.469648	1.52288e-08
ENSG00000163431|1|201865580|201915715|-|50136|3970|LMOD1|protein_coding	ENSG00000214548|14|101245747|101327368|+|81622|15769|MEG3|lincRNA	0.489609	2.94376e-09
ENSG00000163482|2|219536749|219567439|+|30691|6458|STK36|protein_coding	ENSG00000214548|14|101245747|101327368|+|81622|15769|MEG3|lincRNA	0.450829	6.53184e-08
ENSG00000163531|1|204797779|204991950|+|194172|21318|NFASC|protein_coding	ENSG00000214548|14|101245747|101327368|+|81622|15769|MEG3|lincRNA	0.466082	2.02041e-08
ENSG00000163637|3|64079543|64431152|-|351610|8726|PRICKLE2|protein_coding	ENSG00000214548|14|101245747|101327368|+|81622|15769|MEG3|lincRNA	0.591823	9.76384e-14
ENSG00000163638|3|64501333|64673676|-|172344|10693|ADAMTS9|protein_coding	ENSG00000214548|14|101245747|101327368|+|81622|15769|MEG3|lincRNA	0.558547	4.14165e-12
ENSG00000163660|3|156864297|156878549|-|14253|8729|CCNL1|protein_coding	ENSG00000214548|14|101245747|101327368|+|81622|15769|MEG3|lincRNA	0.408798	1.24969e-06
ENSG00000163697|4|40812044|41218731|-|406688|12956|APBB2|protein_coding	ENSG00000214548|14|101245747|101327368|+|81622|15769|MEG3|lincRNA	0.413916	8.9094e-07
ENSG00000163728|3|180319918|180335616|+|15699|7783|TTC14|protein_coding	ENSG00000214548|14|101245747|101327368|+|81622|15769|MEG3|lincRNA	0.434661	2.1314e-07
ENSG00000163909|1|40089825|40105617|-|15793|3750|HEYL|protein_coding	ENSG00000214548|14|101245747|101327368|+|81622|15769|MEG3|lincRNA	0.476791	8.5598e-09
ENSG00000163945|4|1341054|1381837|+|40784|7830|UVSSA|protein_coding	ENSG00000214548|14|101245747|101327368|+|81622|15769|MEG3|lincRNA	0.40199	1.94334e-06
ENSG00000164066|4|128544426|128647892|+|103467|16066|INTU|protein_coding	ENSG00000214548|14|101245747|101327368|+|81622|15769|MEG3|lincRNA	0.533246	5.48344e-11
ENSG00000164074|4|128886461|128960866|+|74406|6491|C4orf29|protein_coding	ENSG00000214548|14|101245747|101327368|+|81622|15769|MEG3|lincRNA	0.400268	2.16963e-06
ENSG00000164107|4|174446120|174451380|-|5261|3601|HAND2|protein_coding	ENSG00000214548|14|101245747|101327368|+|81622|15769|MEG3|lincRNA	0.425176	4.14782e-07
ENSG00000164125|4|159045626|159094470|-|48845|7880|FAM198B|protein_coding	ENSG00000214548|14|101245747|101327368|+|81622|15769|MEG3|lincRNA	0.480326	6.40514e-09
ENSG00000164292|5|95049226|95160087|+|110862|8833|RHOBTB3|protein_coding	ENSG00000214548|14|101245747|101327368|+|81622|15769|MEG3|lincRNA	0.555206	5.89878e-12
ENSG00000164418|6|101846664|102517958|+|671295|7492|GRIK2|protein_coding	ENSG00000214548|14|101245747|101327368|+|81622|15769|MEG3|lincRNA	0.522064	1.60653e-10
ENSG00000164465|6|117774980|117891021|+|116042|6819|DCBLD1|protein_coding	ENSG00000214548|14|101245747|101327368|+|81622|15769|MEG3|lincRNA	0.412834	9.57431e-07
ENSG00000164591|5|150040436|150058927|+|18492|5409|MYOZ3|protein_coding	ENSG00000214548|14|101245747|101327368|+|81622|15769|MEG3|lincRNA	0.446455	9.04972e-08
ENSG00000164604|7|112718386|112727833|-|9448|7396|GPR85|protein_coding	ENSG00000214548|14|101245747|101327368|+|81622|15769|MEG3|lincRNA	0.429008	3.17739e-07
ENSG00000164619|7|33944523|34195484|+|250962|5889|BMPER|protein_coding	ENSG00000214548|14|101245747|101327368|+|81622|15769|MEG3|lincRNA	0.422183	5.09651e-07
ENSG00000164638|7|5314000|5346501|+|32502|5811|SLC29A4|protein_coding	ENSG00000214548|14|101245747|101327368|+|81622|15769|MEG3|lincRNA	0.528289	8.8737e-11
ENSG00000164663|6|41757634|41863099|-|105466|11259|USP49|protein_coding	ENSG00000214548|14|101245747|101327368|+|81622|15769|MEG3|lincRNA	0.452041	5.96244e-08
ENSG00000164692|7|94023873|94060544|+|36672|11151|COL1A2|protein_coding	ENSG00000214548|14|101245747|101327368|+|81622|15769|MEG3|lincRNA	0.461966	2.78868e-08
ENSG00000164741|8|12940870|13373167|-|432298|10988|DLC1|protein_coding	ENSG00000214548|14|101245747|101327368|+|81622|15769|MEG3|lincRNA	0.451663	6.13496e-08
ENSG00000164776|7|56148440|56160689|-|12250|2289|PHKG1|protein_coding	ENSG00000214548|14|101245747|101327368|+|81622|15769|MEG3|lincRNA	0.428625	3.26367e-07
ENSG00000165061|8|40388109|40755352|-|367244|3691|ZMAT4|protein_coding	ENSG00000214548|14|101245747|101327368|+|81622|15769|MEG3|lincRNA	0.406823	1.42189e-06
ENSG00000165102|8|42995556|43057998|+|62443|8985|HGSNAT|protein_coding	ENSG00000214548|14|101245747|101327368|+|81622|15769|MEG3|lincRNA	0.433765	2.27177e-07
ENSG00000165202|9|125376948|125378026|+|1079|1079|OR1Q1|protein_coding	ENSG00000214548|14|101245747|101327368|+|81622|15769|MEG3|lincRNA	0.412959	9.49531e-07
ENSG00000165338|10|93170096|93274586|+|104491|11354|HECTD2|protein_coding	ENSG00000214548|14|101245747|101327368|+|81622|15769|MEG3|lincRNA	0.483085	5.09623e-09
ENSG00000165359|X|134654584|134716435|+|61852|7177|DDX26B|protein_coding	ENSG00000214548|14|101245747|101327368|+|81622|15769|MEG3|lincRNA	0.483363	4.97951e-09
ENSG00000165379|14|42076773|42373752|+|296980|6140|LRFN5|protein_coding	ENSG00000214548|14|101245747|101327368|+|81622|15769|MEG3|lincRNA	0.444555	1.04118e-07
ENSG00000165424|10|81142081|81205383|-|63303|5051|ZCCHC24|protein_coding	ENSG00000214548|14|101245747|101327368|+|81622|15769|MEG3|lincRNA	0.431465	2.67349e-07
ENSG00000165617|14|59100685|59115039|+|14355|4490|DACT1|protein_coding	ENSG00000214548|14|101245747|101327368|+|81622|15769|MEG3|lincRNA	0.599328	3.94683e-14
ENSG00000165633|10|50222290|50323554|-|101265|8633|VSTM4|protein_coding	ENSG00000214548|14|101245747|101327368|+|81622|15769|MEG3|lincRNA	0.540465	2.68182e-11
ENSG00000165699|9|135766735|135820020|-|53286|9911|TSC1|protein_coding	ENSG00000214548|14|101245747|101327368|+|81622|15769|MEG3|lincRNA	0.545373	1.63305e-11
ENSG00000165895|11|100558384|100862668|+|304285|6944|ARHGAP42|protein_coding	ENSG00000214548|14|101245747|101327368|+|81622|15769|MEG3|lincRNA	0.411384	1.05399e-06
ENSG00000165995|10|18429606|18830798|+|401193|6537|CACNB2|protein_coding	ENSG00000214548|14|101245747|101327368|+|81622|15769|MEG3|lincRNA	0.519719	2.00304e-10
ENSG00000166086|11|133938820|134021896|+|83077|5451|JAM3|protein_coding	ENSG00000214548|14|101245747|101327368|+|81622|15769|MEG3|lincRNA	0.594702	6.91744e-14
ENSG00000166147|15|48700503|48938046|-|237544|16057|FBN1|protein_coding	ENSG00000214548|14|101245747|101327368|+|81622|15769|MEG3|lincRNA	0.438481	1.62074e-07
ENSG00000166341|11|6642556|6677085|-|34530|10763|DCHS1|protein_coding	ENSG00000214548|14|101245747|101327368|+|81622|15769|MEG3|lincRNA	0.609321	1.13853e-14
ENSG00000166343|10|75183339|75193319|-|9981|2421|MSS51|protein_coding	ENSG00000214548|14|101245747|101327368|+|81622|15769|MEG3|lincRNA	0.522844	1.49243e-10
ENSG00000166436|11|8633584|8693413|-|59830|10816|TRIM66|protein_coding	ENSG00000214548|14|101245747|101327368|+|81622|15769|MEG3|lincRNA	0.436179	1.91236e-07
ENSG00000166450|15|55903744|56035288|-|131545|14388|PRTG|protein_coding	ENSG00000214548|14|101245747|101327368|+|81622|15769|MEG3|lincRNA	0.494185	1.98955e-09
ENSG00000166510|18|52568740|52626739|-|58000|5115|CCDC68|protein_coding	ENSG00000214548|14|101245747|101327368|+|81622|15769|MEG3|lincRNA	0.407082	1.39809e-06
ENSG00000166664|15|30653443|30686052|-|32610|3363|CHRFAM7A|protein_coding	ENSG00000214548|14|101245747|101327368|+|81622|15769|MEG3|lincRNA	0.468606	1.65458e-08
ENSG00000166707|X|103356822|103360533|+|3712|3385|ZCCHC18|protein_coding	ENSG00000214548|14|101245747|101327368|+|81622|15769|MEG3|lincRNA	0.600739	3.32032e-14
ENSG00000166780|16|15528152|15718885|+|190734|3688|C16orf45|protein_coding	ENSG00000214548|14|101245747|101327368|+|81622|15769|MEG3|lincRNA	0.435235	2.04587e-07
ENSG00000166793|11|57412560|57417417|-|4858|4460|YPEL4|protein_coding	ENSG00000214548|14|101245747|101327368|+|81622|15769|MEG3|lincRNA	0.43411	2.2168e-07
ENSG00000166833|11|19372271|20143144|+|770874|14577|NAV2|protein_coding	ENSG00000214548|14|101245747|101327368|+|81622|15769|MEG3|lincRNA	0.447833	8.16988e-08
ENSG00000166897|22|37764000|37823505|-|59506|8782|ELFN2|protein_coding	ENSG00000214548|14|101245747|101327368|+|81622|15769|MEG3|lincRNA	0.424445	4.36275e-07
ENSG00000166963|15|43803156|43823818|+|20663|10652|MAP1A|protein_coding	ENSG00000214548|14|101245747|101327368|+|81622|15769|MEG3|lincRNA	0.428216	3.35834e-07
ENSG00000166974|18|32556892|32723434|+|166543|6180|MAPRE2|protein_coding	ENSG00000214548|14|101245747|101327368|+|81622|15769|MEG3|lincRNA	0.400221	2.17614e-06
ENSG00000167100|17|48187404|48207246|-|19843|7016|SAMD14|protein_coding	ENSG00000214548|14|101245747|101327368|+|81622|15769|MEG3|lincRNA	0.412565	9.74667e-07
ENSG00000167210|18|44056935|44236996|-|180062|9020|LOXHD1|protein_coding	ENSG00000214548|14|101245747|101327368|+|81622|15769|MEG3|lincRNA	0.446217	9.2101e-08
ENSG00000167302|17|79202077|79212891|-|10815|4762|ENTHD2|protein_coding	ENSG00000214548|14|101245747|101327368|+|81622|15769|MEG3|lincRNA	0.48027	6.43483e-09
ENSG00000167377|16|71481500|71496998|-|15499|7342|ZNF23|protein_coding	ENSG00000214548|14|101245747|101327368|+|81622|15769|MEG3|lincRNA	0.504304	8.19243e-10
ENSG00000167378|19|44088521|44100287|-|11767|9869|IRGQ|protein_coding	ENSG00000214548|14|101245747|101327368|+|81622|15769|MEG3|lincRNA	0.493303	2.14647e-09
ENSG00000167380|19|44669226|44682534|+|13309|6922|ZNF226|protein_coding	ENSG00000214548|14|101245747|101327368|+|81622|15769|MEG3|lincRNA	0.4209	5.5635e-07
ENSG00000167522|16|89334038|89556969|-|222932|15352|ANKRD11|protein_coding	ENSG00000214548|14|101245747|101327368|+|81622|15769|MEG3|lincRNA	0.435903	1.95053e-07
ENSG00000167524|17|26934982|26941218|-|6237|4663|SGK494|protein_coding	ENSG00000214548|14|101245747|101327368|+|81622|15769|MEG3|lincRNA	0.44215	1.24183e-07
ENSG00000167548|12|49412758|49453557|-|40800|20476|KMT2D|protein_coding	ENSG00000214548|14|101245747|101327368|+|81622|15769|MEG3|lincRNA	0.445384	9.79492e-08
ENSG00000167549|17|27941774|27949925|-|8152|4321|CORO6|protein_coding	ENSG00000214548|14|101245747|101327368|+|81622|15769|MEG3|lincRNA	0.40605	1.49523e-06
ENSG00000167555|19|52901102|52921665|+|20564|8530|ZNF528|protein_coding	ENSG00000214548|14|101245747|101327368|+|81622|15769|MEG3|lincRNA	0.441311	1.32019e-07
ENSG00000167566|12|50184929|50222533|-|37605|8090|NCKAP5L|protein_coding	ENSG00000214548|14|101245747|101327368|+|81622|15769|MEG3|lincRNA	0.486036	3.98158e-09
ENSG00000167595|19|36249044|36261930|+|12887|6328|C19orf55|protein_coding	ENSG00000214548|14|101245747|101327368|+|81622|15769|MEG3|lincRNA	0.446354	9.11749e-08
ENSG00000167615|19|54960065|54973217|+|13153|6470|LENG8|protein_coding	ENSG00000214548|14|101245747|101327368|+|81622|15769|MEG3|lincRNA	0.545234	1.65642e-11
ENSG00000167723|17|3413796|3461289|-|47494|9780|TRPV3|protein_coding	ENSG00000214548|14|101245747|101327368|+|81622|15769|MEG3|lincRNA	0.545228	1.65741e-11
ENSG00000167766|19|53097313|53193749|-|96437|8028|ZNF83|protein_coding	ENSG00000214548|14|101245747|101327368|+|81622|15769|MEG3|lincRNA	0.463418	2.49018e-08
ENSG00000167971|16|2227184|2246526|-|19343|5886|CASKIN1|protein_coding	ENSG00000214548|14|101245747|101327368|+|81622|15769|MEG3|lincRNA	0.484354	4.58413e-09
ENSG00000167978|16|2802330|2822539|+|20210|13266|SRRM2|protein_coding	ENSG00000214548|14|101245747|101327368|+|81622|15769|MEG3|lincRNA	0.491011	2.61235e-09
ENSG00000168010|11|72525353|72554719|+|29367|8617|ATG16L2|protein_coding	ENSG00000214548|14|101245747|101327368|+|81622|15769|MEG3|lincRNA	0.440949	1.35541e-07
ENSG00000168026|3|39149152|39180394|+|31243|7720|TTC21A|protein_coding	ENSG00000214548|14|101245747|101327368|+|81622|15769|MEG3|lincRNA	0.419351	6.18144e-07
ENSG00000168172|8|42752075|42885682|+|133608|15250|HOOK3|protein_coding	ENSG00000214548|14|101245747|101327368|+|81622|15769|MEG3|lincRNA	0.49811	1.41508e-09
ENSG00000168243|1|235710987|235814054|-|103068|5413|GNG4|protein_coding	ENSG00000214548|14|101245747|101327368|+|81622|15769|MEG3|lincRNA	0.406691	1.43413e-06
ENSG00000168386|3|99548985|99833357|-|284373|5897|FILIP1L|protein_coding	ENSG00000214548|14|101245747|101327368|+|81622|15769|MEG3|lincRNA	0.512164	4.0299e-10
ENSG00000168487|8|22022249|22069839|+|47591|7471|BMP1|protein_coding	ENSG00000214548|14|101245747|101327368|+|81622|15769|MEG3|lincRNA	0.552555	7.78788e-12
ENSG00000168614|1|144811744|144830413|+|18670|7327|NBPF9|protein_coding	ENSG00000214548|14|101245747|101327368|+|81622|15769|MEG3|lincRNA	0.400053	2.19959e-06
ENSG00000168769|4|106067032|106200973|+|133942|16474|TET2|protein_coding	ENSG00000214548|14|101245747|101327368|+|81622|15769|MEG3|lincRNA	0.402473	1.884e-06
ENSG00000168785|4|99391518|99579780|-|188263|7430|TSPAN5|protein_coding	ENSG00000214548|14|101245747|101327368|+|81622|15769|MEG3|lincRNA	0.497905	1.44063e-09
ENSG00000168970|15|42120293|42140353|+|20061|7862|JMJD7-PLA2G4B|protein_coding	ENSG00000214548|14|101245747|101327368|+|81622|15769|MEG3|lincRNA	0.5257	1.13758e-10
ENSG00000169045|5|179041179|179061785|-|20607|9480|HNRNPH1|protein_coding	ENSG00000214548|14|101245747|101327368|+|81622|15769|MEG3|lincRNA	0.435324	2.03291e-07
ENSG00000169169|19|50194155|50216988|+|22834|5864|CPT1C|protein_coding	ENSG00000214548|14|101245747|101327368|+|81622|15769|MEG3|lincRNA	0.405258	1.57409e-06
ENSG00000169203|16|29495010|29517320|-|22311|4250|RP11-231C14.4|protein_coding	ENSG00000214548|14|101245747|101327368|+|81622|15769|MEG3|lincRNA	0.479352	6.94006e-09
ENSG00000169213|1|52373628|52456436|-|82809|12844|RAB3B|protein_coding	ENSG00000214548|14|101245747|101327368|+|81622|15769|MEG3|lincRNA	0.471377	1.32626e-08
ENSG00000169246|16|21413558|21459888|-|46331|5591|NPIPB3|protein_coding	ENSG00000214548|14|101245747|101327368|+|81622|15769|MEG3|lincRNA	0.479988	6.58644e-09
ENSG00000169291|1|154442248|154474589|-|32342|8441|SHE|protein_coding	ENSG00000214548|14|101245747|101327368|+|81622|15769|MEG3|lincRNA	0.426978	3.6609e-07
ENSG00000169314|22|24105208|24108048|+|2841|2086|C22orf15|protein_coding	ENSG00000214548|14|101245747|101327368|+|81622|15769|MEG3|lincRNA	0.448565	7.73655e-08
ENSG00000169507|2|165752696|165812035|-|59340|5552|SLC38A11|protein_coding	ENSG00000214548|14|101245747|101327368|+|81622|15769|MEG3|lincRNA	0.420719	5.6324e-07
ENSG00000169629|2|113127669|113192065|-|64397|6886|RGPD8|protein_coding	ENSG00000214548|14|101245747|101327368|+|81622|15769|MEG3|lincRNA	0.50588	7.11667e-10
ENSG00000169635|22|21771693|21805752|+|34060|7219|HIC2|protein_coding	ENSG00000214548|14|101245747|101327368|+|81622|15769|MEG3|lincRNA	0.432524	2.48088e-07
ENSG00000169744|4|16503164|16900432|-|397269|5586|LDB2|protein_coding	ENSG00000214548|14|101245747|101327368|+|81622|15769|MEG3|lincRNA	0.484174	4.65361e-09
ENSG00000169914|1|20209006|20239438|+|30433|6767|OTUD3|protein_coding	ENSG00000214548|14|101245747|101327368|+|81622|15769|MEG3|lincRNA	0.484085	4.68851e-09
ENSG00000169991|1|19230775|19283180|-|52406|6188|IFFO2|protein_coding	ENSG00000214548|14|101245747|101327368|+|81622|15769|MEG3|lincRNA	0.433626	2.29431e-07
ENSG00000170049|17|7825177|7833121|-|7945|4580|KCNAB3|protein_coding	ENSG00000214548|14|101245747|101327368|+|81622|15769|MEG3|lincRNA	0.473563	1.1124e-08
ENSG00000170262|21|33664124|33687095|+|22972|1346|MRAP|protein_coding	ENSG00000214548|14|101245747|101327368|+|81622|15769|MEG3|lincRNA	0.438104	1.66538e-07
ENSG00000170647|11|100862811|100864663|+|1853|1853|TMEM133|protein_coding	ENSG00000214548|14|101245747|101327368|+|81622|15769|MEG3|lincRNA	0.499855	1.21443e-09
ENSG00000170949|19|53569859|53606689|-|36831|8511|ZNF160|protein_coding	ENSG00000214548|14|101245747|101327368|+|81622|15769|MEG3|lincRNA	0.554309	6.48231e-12
ENSG00000171016|15|55831088|55881145|-|50058|8594|PYGO1|protein_coding	ENSG00000214548|14|101245747|101327368|+|81622|15769|MEG3|lincRNA	0.555538	5.69636e-12
ENSG00000171282|17|79373540|79433357|+|59818|11215|RP11-1055B8.7|protein_coding	ENSG00000214548|14|101245747|101327368|+|81622|15769|MEG3|lincRNA	0.487755	3.44453e-09
ENSG00000171408|6|136172834|136516712|+|343879|5708|PDE7B|protein_coding	ENSG00000214548|14|101245747|101327368|+|81622|15769|MEG3|lincRNA	0.503942	8.46122e-10
ENSG00000171444|5|112357796|112824527|-|466732|31750|MCC|protein_coding	ENSG00000214548|14|101245747|101327368|+|81622|15769|MEG3|lincRNA	0.447609	8.30732e-08
ENSG00000171502|1|86194916|86622626|-|427711|9568|COL24A1|protein_coding	ENSG00000214548|14|101245747|101327368|+|81622|15769|MEG3|lincRNA	0.433209	2.3632e-07
ENSG00000171533|11|75297963|75380165|-|82203|6433|MAP6|protein_coding	ENSG00000214548|14|101245747|101327368|+|81622|15769|MEG3|lincRNA	0.425126	4.16243e-07
ENSG00000171617|5|73923234|73937249|-|14016|5855|ENC1|protein_coding	ENSG00000214548|14|101245747|101327368|+|81622|15769|MEG3|lincRNA	0.440635	1.38671e-07
ENSG00000171772|10|135367404|135382876|-|15473|2934|SYCE1|protein_coding	ENSG00000214548|14|101245747|101327368|+|81622|15769|MEG3|lincRNA	0.535929	4.21155e-11
ENSG00000171798|10|134973951|135039916|+|65966|7991|KNDC1|protein_coding	ENSG00000214548|14|101245747|101327368|+|81622|15769|MEG3|lincRNA	0.429112	3.15445e-07
ENSG00000171951|2|224461658|224467221|-|5564|2719|SCG2|protein_coding	ENSG00000214548|14|101245747|101327368|+|81622|15769|MEG3|lincRNA	0.449996	6.95242e-08
ENSG00000172345|15|81601394|81616524|-|15131|6339|STARD5|protein_coding	ENSG00000214548|14|101245747|101327368|+|81622|15769|MEG3|lincRNA	0.435151	2.05826e-07
ENSG00000172346|22|41956767|41973745|+|16979|3250|CSDC2|protein_coding	ENSG00000214548|14|101245747|101327368|+|81622|15769|MEG3|lincRNA	0.458864	3.54554e-08
ENSG00000172403|4|119809996|119982402|+|172407|11375|SYNPO2|protein_coding	ENSG00000214548|14|101245747|101327368|+|81622|15769|MEG3|lincRNA	0.474041	1.07023e-08
ENSG00000172650|10|75434033|75457639|-|23607|2845|AGAP5|protein_coding	ENSG00000214548|14|101245747|101327368|+|81622|15769|MEG3|lincRNA	0.531017	6.81505e-11
ENSG00000172766|13|41885341|41951166|+|65826|5867|NAA16|protein_coding	ENSG00000214548|14|101245747|101327368|+|81622|15769|MEG3|lincRNA	0.476367	8.86102e-09
ENSG00000172901|5|115298151|115363316|+|65166|6636|AQPEP|protein_coding	ENSG00000214548|14|101245747|101327368|+|81622|15769|MEG3|lincRNA	0.522204	1.58548e-10
ENSG00000172935|11|68771863|68780877|-|9015|2746|MRGPRF|protein_coding	ENSG00000214548|14|101245747|101327368|+|81622|15769|MEG3|lincRNA	0.429176	3.14034e-07
ENSG00000172985|2|109745804|110262207|+|516404|5801|SH3RF3|protein_coding	ENSG00000214548|14|101245747|101327368|+|81622|15769|MEG3|lincRNA	0.435006	2.07958e-07
ENSG00000173064|12|112597992|112819896|-|221905|21225|HECTD4|protein_coding	ENSG00000214548|14|101245747|101327368|+|81622|15769|MEG3|lincRNA	0.529287	8.0588e-11
ENSG00000173068|9|16409501|16870841|-|461341|14812|BNC2|protein_coding	ENSG00000214548|14|101245747|101327368|+|81622|15769|MEG3|lincRNA	0.400113	2.19115e-06
ENSG00000173209|2|61404553|61418338|+|13786|8382|AHSA2|protein_coding	ENSG00000214548|14|101245747|101327368|+|81622|15769|MEG3|lincRNA	0.501025	1.09562e-09
ENSG00000173275|X|134478721|134497077|+|18357|5330|ZNF449|protein_coding	ENSG00000214548|14|101245747|101327368|+|81622|15769|MEG3|lincRNA	0.40898	1.23481e-06
ENSG00000173376|4|121956768|121994176|-|37409|3556|NDNF|protein_coding	ENSG00000214548|14|101245747|101327368|+|81622|15769|MEG3|lincRNA	0.592953	8.53136e-14
ENSG00000173421|3|49235861|49295537|+|59677|4356|CCDC36|protein_coding	ENSG00000214548|14|101245747|101327368|+|81622|15769|MEG3|lincRNA	0.515797	2.88562e-10
ENSG00000173480|19|58411664|58427978|-|16315|4204|ZNF417|protein_coding	ENSG00000214548|14|101245747|101327368|+|81622|15769|MEG3|lincRNA	0.457718	3.87196e-08
ENSG00000173517|15|77400471|77712486|-|312016|16711|PEAK1|protein_coding	ENSG00000214548|14|101245747|101327368|+|81622|15769|MEG3|lincRNA	0.433757	2.27307e-07
ENSG00000173530|8|22993101|23021543|-|28443|3538|TNFRSF10D|protein_coding	ENSG00000214548|14|101245747|101327368|+|81622|15769|MEG3|lincRNA	0.495617	1.75785e-09
ENSG00000173681|X|19930978|19988416|-|57439|8630|CXorf23|protein_coding	ENSG00000214548|14|101245747|101327368|+|81622|15769|MEG3|lincRNA	0.505873	7.12112e-10
ENSG00000173705|3|33191537|33260707|-|69171|5005|SUSD5|protein_coding	ENSG00000214548|14|101245747|101327368|+|81622|15769|MEG3|lincRNA	0.452556	5.73562e-08
ENSG00000173757|17|40351186|40428725|-|77540|6447|STAT5B|protein_coding	ENSG00000214548|14|101245747|101327368|+|81622|15769|MEG3|lincRNA	0.443463	1.12813e-07
ENSG00000173918|17|77018896|77045870|+|26975|4854|C1QTNF1|protein_coding	ENSG00000214548|14|101245747|101327368|+|81622|15769|MEG3|lincRNA	0.542027	2.2922e-11
ENSG00000174093|17|36337717|36421858|-|84142|7317|RP11-1407O15.2|protein_coding	ENSG00000214548|14|101245747|101327368|+|81622|15769|MEG3|lincRNA	0.542668	2.14869e-11
ENSG00000174099|12|65672423|65882024|+|209602|5791|MSRB3|protein_coding	ENSG00000214548|14|101245747|101327368|+|81622|15769|MEG3|lincRNA	0.424377	4.3831e-07
ENSG00000174483|11|66278077|66301098|+|23022|6145|BBS1|protein_coding	ENSG00000214548|14|101245747|101327368|+|81622|15769|MEG3|lincRNA	0.531649	6.40846e-11
ENSG00000174576|11|66188475|66194178|+|5704|3424|NPAS4|protein_coding	ENSG00000214548|14|101245747|101327368|+|81622|15769|MEG3|lincRNA	0.552992	7.44059e-12
ENSG00000174705|5|171752185|171881527|-|129343|7977|SH3PXD2B|protein_coding	ENSG00000214548|14|101245747|101327368|+|81622|15769|MEG3|lincRNA	0.421978	5.16846e-07
ENSG00000174740|X|90689594|90693583|+|3990|3450|PABPC5|protein_coding	ENSG00000214548|14|101245747|101327368|+|81622|15769|MEG3|lincRNA	0.496327	1.65278e-09
ENSG00000174799|4|56815037|56899529|+|84493|8640|CEP135|protein_coding	ENSG00000214548|14|101245747|101327368|+|81622|15769|MEG3|lincRNA	0.418603	6.50299e-07
ENSG00000175106|17|15341205|15466909|-|125705|5748|TVP23C|protein_coding	ENSG00000214548|14|101245747|101327368|+|81622|15769|MEG3|lincRNA	0.678481	5.39989e-19
ENSG00000175265|15|34671269|34880704|-|209436|7908|GOLGA8A|protein_coding	ENSG00000214548|14|101245747|101327368|+|81622|15769|MEG3|lincRNA	0.512549	3.89069e-10
ENSG00000175322|18|14057456|14132489|-|75034|7945|ZNF519|protein_coding	ENSG00000214548|14|101245747|101327368|+|81622|15769|MEG3|lincRNA	0.470715	1.39848e-08
ENSG00000175344|15|32322691|32464722|+|142032|5766|CHRNA7|protein_coding	ENSG00000214548|14|101245747|101327368|+|81622|15769|MEG3|lincRNA	0.421668	5.27904e-07
ENSG00000175414|5|175792471|175828866|+|36396|11459|ARL10|protein_coding	ENSG00000214548|14|101245747|101327368|+|81622|15769|MEG3|lincRNA	0.405868	1.51299e-06
ENSG00000175662|17|17746828|17875736|-|128909|7860|TOM1L2|protein_coding	ENSG00000214548|14|101245747|101327368|+|81622|15769|MEG3|lincRNA	0.533251	5.48048e-11
ENSG00000175727|12|122516628|122631894|+|115267|13905|MLXIP|protein_coding	ENSG00000214548|14|101245747|101327368|+|81622|15769|MEG3|lincRNA	0.5179	2.37385e-10
ENSG00000175745|5|92919043|92930321|+|11279|4201|NR2F1|protein_coding	ENSG00000214548|14|101245747|101327368|+|81622|15769|MEG3|lincRNA	0.474568	1.02558e-08
ENSG00000175928|3|3841121|3889387|+|48267|4264|LRRN1|protein_coding	ENSG00000214548|14|101245747|101327368|+|81622|15769|MEG3|lincRNA	0.40066	2.11604e-06
ENSG00000175984|1|115125469|115213043|-|87575|7408|DENND2C|protein_coding	ENSG00000214548|14|101245747|101327368|+|81622|15769|MEG3|lincRNA	0.471698	1.29258e-08
ENSG00000176293|19|58570607|58597677|+|27071|6418|ZNF135|protein_coding	ENSG00000214548|14|101245747|101327368|+|81622|15769|MEG3|lincRNA	0.458933	3.52685e-08
ENSG00000176593|19|58513429|58522600|+|9172|8787|CTD-2368P22.1|protein_coding	ENSG00000214548|14|101245747|101327368|+|81622|15769|MEG3|lincRNA	0.501297	1.06961e-09
ENSG00000176597|3|182971032|183016292|+|45261|8140|B3GNT5|protein_coding	ENSG00000214548|14|101245747|101327368|+|81622|15769|MEG3|lincRNA	0.400779	2.10001e-06
ENSG00000177169|12|132379196|132407712|+|28517|7608|ULK1|protein_coding	ENSG00000214548|14|101245747|101327368|+|81622|15769|MEG3|lincRNA	0.437533	1.73523e-07
ENSG00000177363|11|62453874|62457371|-|3498|2585|LRRN4CL|protein_coding	ENSG00000214548|14|101245747|101327368|+|81622|15769|MEG3|lincRNA	0.462373	2.70182e-08
ENSG00000177374|17|1957448|1962981|+|5534|4554|HIC1|protein_coding	ENSG00000214548|14|101245747|101327368|+|81622|15769|MEG3|lincRNA	0.570989	1.07143e-12
ENSG00000177599|19|11908482|11920437|+|11956|3032|ZNF491|protein_coding	ENSG00000214548|14|101245747|101327368|+|81622|15769|MEG3|lincRNA	0.505052	7.66334e-10
ENSG00000177990|12|63952693|64062719|-|110027|5646|DPY19L2|protein_coding	ENSG00000214548|14|101245747|101327368|+|81622|15769|MEG3|lincRNA	0.550238	9.90886e-12
ENSG00000178115|15|30844183|30854704|+|10522|2235|GOLGA8Q|protein_coding	ENSG00000214548|14|101245747|101327368|+|81622|15769|MEG3|lincRNA	0.469079	1.59346e-08
ENSG00000178404|17|76866992|76899299|-|32308|2758|DDC8|protein_coding	ENSG00000214548|14|101245747|101327368|+|81622|15769|MEG3|lincRNA	0.445828	9.47913e-08
ENSG00000178732|3|194115550|194119995|-|4446|3563|GP5|protein_coding	ENSG00000214548|14|101245747|101327368|+|81622|15769|MEG3|lincRNA	0.400972	2.07427e-06
ENSG00000178922|1|43916824|43919660|-|2837|2590|HYI|protein_coding	ENSG00000214548|14|101245747|101327368|+|81622|15769|MEG3|lincRNA	0.434734	2.12044e-07
ENSG00000178971|17|8130191|8151362|-|21172|6315|CTC1|protein_coding	ENSG00000214548|14|101245747|101327368|+|81622|15769|MEG3|lincRNA	0.415608	7.95647e-07
ENSG00000179304|X|52920336|52937587|+|17252|4438|FAM156B|protein_coding	ENSG00000214548|14|101245747|101327368|+|81622|15769|MEG3|lincRNA	0.502166	9.90556e-10
ENSG00000179564|3|50316458|50325545|+|9088|1494|LSMEM2|protein_coding	ENSG00000214548|14|101245747|101327368|+|81622|15769|MEG3|lincRNA	0.412678	9.67424e-07
ENSG00000179909|19|58208735|58220579|-|11845|5822|ZNF154|protein_coding	ENSG00000214548|14|101245747|101327368|+|81622|15769|MEG3|lincRNA	0.543081	2.06085e-11
ENSG00000179954|19|55999771|56030465|+|30695|7314|SSC5D|protein_coding	ENSG00000214548|14|101245747|101327368|+|81622|15769|MEG3|lincRNA	0.474509	1.03047e-08
ENSG00000180089|19|55738007|55741647|-|3641|3641|TMEM86B|protein_coding	ENSG00000214548|14|101245747|101327368|+|81622|15769|MEG3|lincRNA	0.435622	1.99012e-07
ENSG00000180263|12|95470525|95611258|-|140734|10044|FGD6|protein_coding	ENSG00000214548|14|101245747|101327368|+|81622|15769|MEG3|lincRNA	0.501745	1.02814e-09
ENSG00000180376|3|56591189|56655846|+|64658|9278|CCDC66|protein_coding	ENSG00000214548|14|101245747|101327368|+|81622|15769|MEG3|lincRNA	0.404032	1.70399e-06
ENSG00000180539|9|139921916|139931234|+|9319|3815|C9orf139|protein_coding	ENSG00000214548|14|101245747|101327368|+|81622|15769|MEG3|lincRNA	0.414783	8.40813e-07
ENSG00000180660|13|36047926|36050832|-|2907|2907|MAB21L1|protein_coding	ENSG00000214548|14|101245747|101327368|+|81622|15769|MEG3|lincRNA	0.444778	1.02421e-07
ENSG00000180730|13|26618735|26625169|-|6435|2860|SHISA2|protein_coding	ENSG00000214548|14|101245747|101327368|+|81622|15769|MEG3|lincRNA	0.422089	5.12924e-07
ENSG00000180806|12|54388679|54397121|+|8443|1679|HOXC9|protein_coding	ENSG00000214548|14|101245747|101327368|+|81622|15769|MEG3|lincRNA	0.405057	1.59471e-06
ENSG00000180815|X|19378174|19533379|-|155206|5592|MAP3K15|protein_coding	ENSG00000214548|14|101245747|101327368|+|81622|15769|MEG3|lincRNA	0.427131	3.62201e-07
ENSG00000180875|1|240652873|240775449|-|122577|4170|GREM2|protein_coding	ENSG00000214548|14|101245747|101327368|+|81622|15769|MEG3|lincRNA	0.456619	4.21205e-08
ENSG00000181027|19|47249303|47280245|+|30943|5081|FKRP|protein_coding	ENSG00000214548|14|101245747|101327368|+|81622|15769|MEG3|lincRNA	0.445349	9.82024e-08
ENSG00000181195|8|57349233|57359293|-|10061|3455|PENK|protein_coding	ENSG00000214548|14|101245747|101327368|+|81622|15769|MEG3|lincRNA	0.559032	3.93314e-12
ENSG00000181291|17|32907768|32966337|+|58570|4583|TMEM132E|protein_coding	ENSG00000214548|14|101245747|101327368|+|81622|15769|MEG3|lincRNA	0.495405	1.79034e-09
ENSG00000182319|8|8175258|8244008|-|68751|4892|SGK223|protein_coding	ENSG00000214548|14|101245747|101327368|+|81622|15769|MEG3|lincRNA	0.40143	2.01441e-06
ENSG00000182372|8|1703944|1734738|+|30795|8111|CLN8|protein_coding	ENSG00000214548|14|101245747|101327368|+|81622|15769|MEG3|lincRNA	0.431224	2.71942e-07
ENSG00000182472|19|39220827|39260544|-|39718|5966|CAPN12|protein_coding	ENSG00000214548|14|101245747|101327368|+|81622|15769|MEG3|lincRNA	0.41486	8.36521e-07
ENSG00000182646|X|52976462|53024651|-|48190|5336|FAM156A|protein_coding	ENSG00000214548|14|101245747|101327368|+|81622|15769|MEG3|lincRNA	0.417262	7.11918e-07
ENSG00000182670|21|38445526|38575413|+|129888|15883|TTC3|protein_coding	ENSG00000214548|14|101245747|101327368|+|81622|15769|MEG3|lincRNA	0.445009	1.00689e-07
ENSG00000182836|5|41307056|41510730|-|203675|7731|PLCXD3|protein_coding	ENSG00000214548|14|101245747|101327368|+|81622|15769|MEG3|lincRNA	0.471195	1.34579e-08
ENSG00000182916|X|102585124|102587254|+|2131|1177|TCEAL7|protein_coding	ENSG00000214548|14|101245747|101327368|+|81622|15769|MEG3|lincRNA	0.4092	1.21713e-06
ENSG00000182963|17|42875816|42908184|-|32369|8660|GJC1|protein_coding	ENSG00000214548|14|101245747|101327368|+|81622|15769|MEG3|lincRNA	0.525681	1.13955e-10
ENSG00000182983|3|42947223|42960825|+|13603|6762|ZNF662|protein_coding	ENSG00000214548|14|101245747|101327368|+|81622|15769|MEG3|lincRNA	0.477064	8.37163e-09
ENSG00000182986|19|53367043|53400946|-|33904|8327|ZNF320|protein_coding	ENSG00000214548|14|101245747|101327368|+|81622|15769|MEG3|lincRNA	0.458272	3.71075e-08
ENSG00000183092|14|101003486|101053750|-|50265|7073|BEGAIN|protein_coding	ENSG00000214548|14|101245747|101327368|+|81622|15769|MEG3|lincRNA	0.478208	7.62387e-09
ENSG00000183287|18|57098172|57364612|-|266441|6577|CCBE1|protein_coding	ENSG00000214548|14|101245747|101327368|+|81622|15769|MEG3|lincRNA	0.425692	4.00244e-07
ENSG00000183426|16|15016659|15045915|+|29257|7275|NPIPA1|protein_coding	ENSG00000214548|14|101245747|101327368|+|81622|15769|MEG3|lincRNA	0.41448	8.58017e-07
ENSG00000183495|12|132434508|132565005|+|130498|12379|EP400|protein_coding	ENSG00000214548|14|101245747|101327368|+|81622|15769|MEG3|lincRNA	0.445941	9.40011e-08
ENSG00000183496|15|82334119|82338482|-|4364|4364|MEX3B|protein_coding	ENSG00000214548|14|101245747|101327368|+|81622|15769|MEG3|lincRNA	0.473613	1.1079e-08
ENSG00000183580|5|15500305|15939900|+|439596|4849|FBXL7|protein_coding	ENSG00000214548|14|101245747|101327368|+|81622|15769|MEG3|lincRNA	0.508181	5.7863e-10
ENSG00000183671|2|207040040|207082771|-|42732|2834|GPR1|protein_coding	ENSG00000214548|14|101245747|101327368|+|81622|15769|MEG3|lincRNA	0.454434	4.97526e-08
ENSG00000183688|17|289769|295730|-|5962|3621|FAM101B|protein_coding	ENSG00000214548|14|101245747|101327368|+|81622|15769|MEG3|lincRNA	0.428374	3.32144e-07
ENSG00000183718|5|180681417|180688119|-|6703|4682|TRIM52|protein_coding	ENSG00000214548|14|101245747|101327368|+|81622|15769|MEG3|lincRNA	0.443331	1.13907e-07
ENSG00000183722|13|39917029|40177665|-|260637|2327|LHFP|protein_coding	ENSG00000214548|14|101245747|101327368|+|81622|15769|MEG3|lincRNA	0.427467	3.53841e-07
ENSG00000183798|20|39988606|39995467|-|6862|3796|EMILIN3|protein_coding	ENSG00000214548|14|101245747|101327368|+|81622|15769|MEG3|lincRNA	0.429921	2.98041e-07
ENSG00000183801|11|7506619|7532608|+|25990|3436|OLFML1|protein_coding	ENSG00000214548|14|101245747|101327368|+|81622|15769|MEG3|lincRNA	0.470177	1.45986e-08
ENSG00000183850|19|23258012|23330021|+|72010|3291|ZNF730|protein_coding	ENSG00000214548|14|101245747|101327368|+|81622|15769|MEG3|lincRNA	0.420338	5.78028e-07
ENSG00000183963|22|31460091|31500743|+|40653|10094|SMTN|protein_coding	ENSG00000214548|14|101245747|101327368|+|81622|15769|MEG3|lincRNA	0.638122	2.44803e-16
ENSG00000184058|22|19744226|19771116|+|26891|3494|TBX1|protein_coding	ENSG00000214548|14|101245747|101327368|+|81622|15769|MEG3|lincRNA	0.450642	6.62414e-08
ENSG00000184205|X|53111549|53117722|+|6174|4948|TSPYL2|protein_coding	ENSG00000214548|14|101245747|101327368|+|81622|15769|MEG3|lincRNA	0.535477	4.40383e-11
ENSG00000184206|15|84904525|84914120|+|9596|6065|GOLGA6L4|protein_coding	ENSG00000214548|14|101245747|101327368|+|81622|15769|MEG3|lincRNA	0.538392	3.29913e-11
ENSG00000184271|12|51580719|51611477|-|30759|6021|POU6F1|protein_coding	ENSG00000214548|14|101245747|101327368|+|81622|15769|MEG3|lincRNA	0.519936	1.9626e-10
ENSG00000184304|14|30045687|30661104|-|615418|5177|PRKD1|protein_coding	ENSG00000214548|14|101245747|101327368|+|81622|15769|MEG3|lincRNA	0.40701	1.40464e-06
ENSG00000184402|20|60718822|60757540|+|38719|5105|SS18L1|protein_coding	ENSG00000214548|14|101245747|101327368|+|81622|15769|MEG3|lincRNA	0.429186	3.13803e-07
ENSG00000184465|6|169857307|170102159|-|244853|10259|WDR27|protein_coding	ENSG00000214548|14|101245747|101327368|+|81622|15769|MEG3|lincRNA	0.407267	1.38127e-06
ENSG00000184497|13|114462216|114514926|+|52711|2242|TMEM255B|protein_coding	ENSG00000214548|14|101245747|101327368|+|81622|15769|MEG3|lincRNA	0.418006	6.77085e-07
ENSG00000184677|1|22778344|22857650|+|79307|8992|ZBTB40|protein_coding	ENSG00000214548|14|101245747|101327368|+|81622|15769|MEG3|lincRNA	0.449254	7.34892e-08
ENSG00000184863|7|155437145|155574179|+|137035|13132|RBM33|protein_coding	ENSG00000214548|14|101245747|101327368|+|81622|15769|MEG3|lincRNA	0.478667	7.34226e-09
ENSG00000184949|22|38974125|39052634|-|78510|10783|FAM227A|protein_coding	ENSG00000214548|14|101245747|101327368|+|81622|15769|MEG3|lincRNA	0.557296	4.7303e-12
ENSG00000184985|4|7194265|7744554|+|550290|6292|SORCS2|protein_coding	ENSG00000214548|14|101245747|101327368|+|81622|15769|MEG3|lincRNA	0.434805	2.10975e-07
ENSG00000185008|3|75955846|77699115|+|1743270|16659|ROBO2|protein_coding	ENSG00000214548|14|101245747|101327368|+|81622|15769|MEG3|lincRNA	0.410114	1.14616e-06
ENSG00000185070|14|85996488|86095034|+|98547|9163|FLRT2|protein_coding	ENSG00000214548|14|101245747|101327368|+|81622|15769|MEG3|lincRNA	0.642415	1.33348e-16
ENSG00000185219|3|44481262|44519162|-|37901|10930|ZNF445|protein_coding	ENSG00000214548|14|101245747|101327368|+|81622|15769|MEG3|lincRNA	0.443902	1.09237e-07
ENSG00000185246|14|45553302|45585485|+|32184|4932|PRPF39|protein_coding	ENSG00000214548|14|101245747|101327368|+|81622|15769|MEG3|lincRNA	0.403241	1.79317e-06
ENSG00000185513|20|42136320|42179590|+|43271|10674|L3MBTL1|protein_coding	ENSG00000214548|14|101245747|101327368|+|81622|15769|MEG3|lincRNA	0.5035	8.80034e-10
ENSG00000185621|3|197687071|197770591|+|83521|8692|LMLN|protein_coding	ENSG00000214548|14|101245747|101327368|+|81622|15769|MEG3|lincRNA	0.446368	9.10759e-08
ENSG00000185684|12|132568828|132613029|+|44202|9105|EP400NL|protein_coding	ENSG00000214548|14|101245747|101327368|+|81622|15769|MEG3|lincRNA	0.531844	6.28775e-11
ENSG00000185864|16|21845890|21892148|-|46259|7408|NPIPB4|protein_coding	ENSG00000214548|14|101245747|101327368|+|81622|15769|MEG3|lincRNA	0.508261	5.74495e-10
ENSG00000186001|3|197518097|197615307|+|97211|12639|LRCH3|protein_coding	ENSG00000214548|14|101245747|101327368|+|81622|15769|MEG3|lincRNA	0.486243	3.91293e-09
ENSG00000186105|5|61874562|61877275|+|2714|2249|LRRC70|protein_coding	ENSG00000214548|14|101245747|101327368|+|81622|15769|MEG3|lincRNA	0.408715	1.25648e-06
ENSG00000186166|11|118868852|118886501|+|17650|5105|CCDC84|protein_coding	ENSG00000214548|14|101245747|101327368|+|81622|15769|MEG3|lincRNA	0.489289	3.02495e-09
ENSG00000186275|1|146373546|146467744|+|94199|13053|NBPF12|protein_coding	ENSG00000214548|14|101245747|101327368|+|81622|15769|MEG3|lincRNA	0.50099	1.09897e-09
ENSG00000186399|15|30695943|30706463|-|10521|2159|GOLGA8R|protein_coding	ENSG00000214548|14|101245747|101327368|+|81622|15769|MEG3|lincRNA	0.515119	3.07208e-10
ENSG00000186566|17|42472652|42580798|-|108147|9442|GPATCH8|protein_coding	ENSG00000214548|14|101245747|101327368|+|81622|15769|MEG3|lincRNA	0.431606	2.64705e-07
ENSG00000186642|11|72287185|72385635|-|98451|7182|PDE2A|protein_coding	ENSG00000214548|14|101245747|101327368|+|81622|15769|MEG3|lincRNA	0.458713	3.58701e-08
ENSG00000186814|18|32831032|32870196|-|39165|7987|ZSCAN30|protein_coding	ENSG00000214548|14|101245747|101327368|+|81622|15769|MEG3|lincRNA	0.432823	2.42875e-07
ENSG00000186815|12|113658855|113736390|+|77536|8728|TPCN1|protein_coding	ENSG00000214548|14|101245747|101327368|+|81622|15769|MEG3|lincRNA	0.419174	6.25621e-07
ENSG00000186854|2|85048774|85134132|-|85359|8771|TRABD2A|protein_coding	ENSG00000214548|14|101245747|101327368|+|81622|15769|MEG3|lincRNA	0.478493	7.44733e-09
ENSG00000186866|21|46683843|46707813|-|23971|5771|POFUT2|protein_coding	ENSG00000214548|14|101245747|101327368|+|81622|15769|MEG3|lincRNA	0.414363	8.64714e-07
ENSG00000186908|12|77157368|77247476|+|90109|8802|ZDHHC17|protein_coding	ENSG00000214548|14|101245747|101327368|+|81622|15769|MEG3|lincRNA	0.426283	3.84182e-07
ENSG00000187068|3|184795838|184870802|-|74965|5901|C3orf70|protein_coding	ENSG00000214548|14|101245747|101327368|+|81622|15769|MEG3|lincRNA	0.573879	7.76224e-13
ENSG00000187260|7|151072995|151107813|-|34819|4026|WDR86|protein_coding	ENSG00000214548|14|101245747|101327368|+|81622|15769|MEG3|lincRNA	0.421092	5.49079e-07
ENSG00000187605|2|74229840|74335303|+|105464|11439|TET3|protein_coding	ENSG00000214548|14|101245747|101327368|+|81622|15769|MEG3|lincRNA	0.420229	5.82334e-07
ENSG00000187627|2|87135076|87241104|+|106029|6871|RGPD1|protein_coding	ENSG00000214548|14|101245747|101327368|+|81622|15769|MEG3|lincRNA	0.463139	2.54511e-08
ENSG00000187741|16|89803957|89883065|-|79109|9736|FANCA|protein_coding	ENSG00000214548|14|101245747|101327368|+|81622|15769|MEG3|lincRNA	0.410398	1.12493e-06
ENSG00000187800|1|156863490|156886226|+|22737|5530|PEAR1|protein_coding	ENSG00000214548|14|101245747|101327368|+|81622|15769|MEG3|lincRNA	0.677459	6.38025e-19
ENSG00000187838|17|7293046|7307416|-|14371|3227|TMEM256-PLSCR3|protein_coding	ENSG00000214548|14|101245747|101327368|+|81622|15769|MEG3|lincRNA	0.466692	1.92538e-08
ENSG00000187942|1|22138758|22151714|+|12957|4490|LDLRAD2|protein_coding	ENSG00000214548|14|101245747|101327368|+|81622|15769|MEG3|lincRNA	0.535966	4.19645e-11
ENSG00000187955|8|121072019|121384275|+|312257|8568|COL14A1|protein_coding	ENSG00000214548|14|101245747|101327368|+|81622|15769|MEG3|lincRNA	0.429375	3.09678e-07
ENSG00000188026|12|123955925|124018265|-|62341|3935|RILPL1|protein_coding	ENSG00000214548|14|101245747|101327368|+|81622|15769|MEG3|lincRNA	0.415221	8.16514e-07
ENSG00000188130|22|50683879|50700254|-|16376|9421|MAPK12|protein_coding	ENSG00000214548|14|101245747|101327368|+|81622|15769|MEG3|lincRNA	0.538007	3.42782e-11
ENSG00000188153|X|107683074|107940775|+|257702|8738|COL4A5|protein_coding	ENSG00000214548|14|101245747|101327368|+|81622|15769|MEG3|lincRNA	0.436843	1.82345e-07
ENSG00000188158|X|17393543|17754114|+|360572|9213|NHS|protein_coding	ENSG00000214548|14|101245747|101327368|+|81622|15769|MEG3|lincRNA	0.456805	4.15265e-08
ENSG00000188227|19|37997841|38039664|+|41824|12007|ZNF793|protein_coding	ENSG00000214548|14|101245747|101327368|+|81622|15769|MEG3|lincRNA	0.481511	5.80745e-09
ENSG00000188385|10|133918175|133998313|+|80139|7608|JAKMIP3|protein_coding	ENSG00000214548|14|101245747|101327368|+|81622|15769|MEG3|lincRNA	0.456451	4.26649e-08
ENSG00000188626|15|28947100|28983530|-|36431|2901|GOLGA8M|protein_coding	ENSG00000214548|14|101245747|101327368|+|81622|15769|MEG3|lincRNA	0.537509	3.60156e-11
ENSG00000188735|12|122150658|122220907|+|70250|8449|TMEM120B|protein_coding	ENSG00000214548|14|101245747|101327368|+|81622|15769|MEG3|lincRNA	0.48416	4.65909e-09
ENSG00000188766|19|38879061|38886881|+|7821|2518|SPRED3|protein_coding	ENSG00000214548|14|101245747|101327368|+|81622|15769|MEG3|lincRNA	0.437675	1.71761e-07
ENSG00000188803|17|11144580|11467380|+|322801|8527|SHISA6|protein_coding	ENSG00000214548|14|101245747|101327368|+|81622|15769|MEG3|lincRNA	0.430315	2.89909e-07
ENSG00000188827|16|3631182|3661599|-|30418|8591|SLX4|protein_coding	ENSG00000214548|14|101245747|101327368|+|81622|15769|MEG3|lincRNA	0.43927	1.5309e-07
ENSG00000188895|17|38278551|38293042|+|14492|7270|MSL1|protein_coding	ENSG00000214548|14|101245747|101327368|+|81622|15769|MEG3|lincRNA	0.408934	1.23858e-06
ENSG00000189007|6|143743969|143771810|-|27842|7175|ADAT2|protein_coding	ENSG00000214548|14|101245747|101327368|+|81622|15769|MEG3|lincRNA	0.449831	7.03875e-08
ENSG00000189184|4|138440072|138453648|-|13577|5925|PCDH18|protein_coding	ENSG00000214548|14|101245747|101327368|+|81622|15769|MEG3|lincRNA	0.474186	1.0577e-08
ENSG00000189190|19|53267448|53290044|-|22597|4669|ZNF600|protein_coding	ENSG00000214548|14|101245747|101327368|+|81622|15769|MEG3|lincRNA	0.40116	2.04946e-06
ENSG00000189269|22|23950639|23974508|-|23870|1300|C22orf43|protein_coding	ENSG00000214548|14|101245747|101327368|+|81622|15769|MEG3|lincRNA	0.49095	2.626e-09
ENSG00000189409|1|1567474|1570639|+|3166|2273|MMP23B|protein_coding	ENSG00000214548|14|101245747|101327368|+|81622|15769|MEG3|lincRNA	0.512859	3.78162e-10
ENSG00000196123|16|67209505|67217943|-|8439|4780|KIAA0895L|protein_coding	ENSG00000214548|14|101245747|101327368|+|81622|15769|MEG3|lincRNA	0.567839	1.51688e-12
ENSG00000196159|4|126237554|126414087|+|176534|16439|FAT4|protein_coding	ENSG00000214548|14|101245747|101327368|+|81622|15769|MEG3|lincRNA	0.572302	9.25867e-13
ENSG00000196187|1|226033237|226070069|-|36833|10339|TMEM63A|protein_coding	ENSG00000214548|14|101245747|101327368|+|81622|15769|MEG3|lincRNA	0.452637	5.7003e-08
ENSG00000196263|19|57019212|57041590|+|22379|6783|ZNF471|protein_coding	ENSG00000214548|14|101245747|101327368|+|81622|15769|MEG3|lincRNA	0.457583	3.91251e-08
ENSG00000196268|19|21579921|21610375|+|30455|11214|ZNF493|protein_coding	ENSG00000214548|14|101245747|101327368|+|81622|15769|MEG3|lincRNA	0.438209	1.6528e-07
ENSG00000196355|4|38628029|38666430|-|38402|1896|AC021860.1|protein_coding	ENSG00000214548|14|101245747|101327368|+|81622|15769|MEG3|lincRNA	0.486823	3.72654e-09
ENSG00000196368|X|51232863|51239448|-|6586|2385|NUDT11|protein_coding	ENSG00000214548|14|101245747|101327368|+|81622|15769|MEG3|lincRNA	0.463704	2.43507e-08
ENSG00000196381|19|38158652|38183223|-|24572|3617|ZNF781|protein_coding	ENSG00000214548|14|101245747|101327368|+|81622|15769|MEG3|lincRNA	0.480284	6.4276e-09
ENSG00000196405|14|100437786|100610573|+|172788|10585|EVL|protein_coding	ENSG00000214548|14|101245747|101327368|+|81622|15769|MEG3|lincRNA	0.468332	1.69096e-08
ENSG00000196440|X|100673275|100788446|+|115172|13347|ARMCX4|protein_coding	ENSG00000214548|14|101245747|101327368|+|81622|15769|MEG3|lincRNA	0.506507	6.72723e-10
ENSG00000196460|2|102013823|102091165|-|77343|2625|RFX8|protein_coding	ENSG00000214548|14|101245747|101327368|+|81622|15769|MEG3|lincRNA	0.419308	6.19939e-07
ENSG00000196498|12|124808961|125052135|-|243175|13975|NCOR2|protein_coding	ENSG00000214548|14|101245747|101327368|+|81622|15769|MEG3|lincRNA	0.406668	1.43631e-06
ENSG00000196557|16|1203241|1271771|+|68531|8484|CACNA1H|protein_coding	ENSG00000214548|14|101245747|101327368|+|81622|15769|MEG3|lincRNA	0.501058	1.09246e-09
ENSG00000196562|20|46285092|46415360|-|130269|6657|SULF2|protein_coding	ENSG00000214548|14|101245747|101327368|+|81622|15769|MEG3|lincRNA	0.635506	3.52792e-16
ENSG00000196569|6|129204342|129837714|+|633373|10032|LAMA2|protein_coding	ENSG00000214548|14|101245747|101327368|+|81622|15769|MEG3|lincRNA	0.414287	8.69161e-07
ENSG00000196689|17|3468738|3500392|-|31655|4995|TRPV1|protein_coding	ENSG00000214548|14|101245747|101327368|+|81622|15769|MEG3|lincRNA	0.522674	1.51668e-10
ENSG00000196705|19|21324827|21373034|+|48208|4733|ZNF431|protein_coding	ENSG00000214548|14|101245747|101327368|+|81622|15769|MEG3|lincRNA	0.483545	4.90449e-09
ENSG00000196730|9|90112143|90323548|+|211406|8982|DAPK1|protein_coding	ENSG00000214548|14|101245747|101327368|+|81622|15769|MEG3|lincRNA	0.454998	4.7664e-08
ENSG00000196739|9|116917840|117074791|+|156952|13988|COL27A1|protein_coding	ENSG00000214548|14|101245747|101327368|+|81622|15769|MEG3|lincRNA	0.434123	2.21473e-07
ENSG00000196757|19|12035883|12061588|+|25706|3319|ZNF700|protein_coding	ENSG00000214548|14|101245747|101327368|+|81622|15769|MEG3|lincRNA	0.430136	2.93584e-07
ENSG00000196923|5|176910395|176924607|-|14213|4407|PDLIM7|protein_coding	ENSG00000214548|14|101245747|101327368|+|81622|15769|MEG3|lincRNA	0.464633	2.26429e-08
ENSG00000196968|10|75532049|75540009|+|7961|4885|FUT11|protein_coding	ENSG00000214548|14|101245747|101327368|+|81622|15769|MEG3|lincRNA	0.405356	1.56415e-06
ENSG00000197020|19|21905568|21950430|-|44863|6609|ZNF100|protein_coding	ENSG00000214548|14|101245747|101327368|+|81622|15769|MEG3|lincRNA	0.492976	2.20766e-09
ENSG00000197124|19|20107867|20150315|-|42449|4968|ZNF682|protein_coding	ENSG00000214548|14|101245747|101327368|+|81622|15769|MEG3|lincRNA	0.423139	4.77299e-07
ENSG00000197162|16|30585061|30597092|-|12032|4340|ZNF785|protein_coding	ENSG00000214548|14|101245747|101327368|+|81622|15769|MEG3|lincRNA	0.403006	1.82049e-06
ENSG00000197217|8|23243296|23315208|-|71913|7064|ENTPD4|protein_coding	ENSG00000214548|14|101245747|101327368|+|81622|15769|MEG3|lincRNA	0.54933	1.08841e-11
ENSG00000197283|6|33387847|33421466|+|33620|7013|SYNGAP1|protein_coding	ENSG00000214548|14|101245747|101327368|+|81622|15769|MEG3|lincRNA	0.410739	1.09986e-06
ENSG00000197301|12|66245120|66275947|-|30828|6033|RP11-366L20.2|protein_coding	ENSG00000214548|14|101245747|101327368|+|81622|15769|MEG3|lincRNA	0.404324	1.67222e-06
ENSG00000197361|15|63889552|63894627|+|5076|1730|FBXL22|protein_coding	ENSG00000214548|14|101245747|101327368|+|81622|15769|MEG3|lincRNA	0.430318	2.89851e-07
ENSG00000197380|19|47150869|47164395|-|13527|5361|DACT3|protein_coding	ENSG00000214548|14|101245747|101327368|+|81622|15769|MEG3|lincRNA	0.558554	4.13855e-12
ENSG00000197561|19|851014|856242|+|5229|1023|ELANE|protein_coding	ENSG00000214548|14|101245747|101327368|+|81622|15769|MEG3|lincRNA	0.405462	1.55344e-06
ENSG00000197565|X|107386780|107682727|-|295948|9942|COL4A6|protein_coding	ENSG00000214548|14|101245747|101327368|+|81622|15769|MEG3|lincRNA	0.4025	1.88073e-06
ENSG00000197566|17|16524051|16557170|-|33120|5090|ZNF624|protein_coding	ENSG00000214548|14|101245747|101327368|+|81622|15769|MEG3|lincRNA	0.447484	8.38496e-08
ENSG00000197608|19|52567719|52599018|-|31300|4277|ZNF841|protein_coding	ENSG00000214548|14|101245747|101327368|+|81622|15769|MEG3|lincRNA	0.579333	4.18918e-13
ENSG00000197619|19|52494585|52511483|-|16899|4871|ZNF615|protein_coding	ENSG00000214548|14|101245747|101327368|+|81622|15769|MEG3|lincRNA	0.408507	1.27374e-06
ENSG00000197622|1|151023447|151042801|-|19355|4184|CDC42SE1|protein_coding	ENSG00000214548|14|101245747|101327368|+|81622|15769|MEG3|lincRNA	0.480215	6.46425e-09
ENSG00000197774|16|1823208|1831709|+|8502|6972|EME2|protein_coding	ENSG00000214548|14|101245747|101327368|+|81622|15769|MEG3|lincRNA	0.481165	5.97635e-09
ENSG00000197776|14|50159823|50219870|+|60048|3006|KLHDC1|protein_coding	ENSG00000214548|14|101245747|101327368|+|81622|15769|MEG3|lincRNA	0.410522	1.11573e-06
ENSG00000197816|9|100000765|100140806|+|140042|16070|CCDC180|protein_coding	ENSG00000214548|14|101245747|101327368|+|81622|15769|MEG3|lincRNA	0.467301	1.83492e-08
ENSG00000197912|16|89557325|89624176|+|66852|10035|SPG7|protein_coding	ENSG00000214548|14|101245747|101327368|+|81622|15769|MEG3|lincRNA	0.447264	8.52283e-08
ENSG00000197937|19|53627325|53662328|-|35004|5364|ZNF347|protein_coding	ENSG00000214548|14|101245747|101327368|+|81622|15769|MEG3|lincRNA	0.464309	2.32253e-08
ENSG00000198026|20|44577292|44600833|-|23542|7543|ZNF335|protein_coding	ENSG00000214548|14|101245747|101327368|+|81622|15769|MEG3|lincRNA	0.467311	1.83349e-08
ENSG00000198035|10|48189612|48237508|+|47897|2736|AGAP9|protein_coding	ENSG00000214548|14|101245747|101327368|+|81622|15769|MEG3|lincRNA	0.510607	4.64495e-10
ENSG00000198046|19|56950694|56989434|-|38741|9129|ZNF667|protein_coding	ENSG00000214548|14|101245747|101327368|+|81622|15769|MEG3|lincRNA	0.446411	9.07895e-08
ENSG00000198198|1|43855553|43918321|+|62769|17331|SZT2|protein_coding	ENSG00000214548|14|101245747|101327368|+|81622|15769|MEG3|lincRNA	0.426409	3.80852e-07
ENSG00000198429|19|11998599|12025144|+|26546|2931|ZNF69|protein_coding	ENSG00000214548|14|101245747|101327368|+|81622|15769|MEG3|lincRNA	0.407828	1.33161e-06
ENSG00000198440|19|56909335|56947404|+|38070|8060|ZNF583|protein_coding	ENSG00000214548|14|101245747|101327368|+|81622|15769|MEG3|lincRNA	0.404658	1.63651e-06
ENSG00000198466|19|58361225|58376480|+|15256|7350|ZNF587|protein_coding	ENSG00000214548|14|101245747|101327368|+|81622|15769|MEG3|lincRNA	0.538928	3.12734e-11
ENSG00000198482|19|53030905|53067717|+|36813|5008|ZNF808|protein_coding	ENSG00000214548|14|101245747|101327368|+|81622|15769|MEG3|lincRNA	0.418596	6.50607e-07
ENSG00000198556|7|99070464|99101273|+|30810|6683|ZNF789|protein_coding	ENSG00000214548|14|101245747|101327368|+|81622|15769|MEG3|lincRNA	0.491426	2.52148e-09
ENSG00000198563|6|31497996|31510225|-|12230|7162|DDX39B|protein_coding	ENSG00000214548|14|101245747|101327368|+|81622|15769|MEG3|lincRNA	0.519632	2.0194e-10
ENSG00000198598|12|132312938|132336328|+|23391|4003|MMP17|protein_coding	ENSG00000214548|14|101245747|101327368|+|81622|15769|MEG3|lincRNA	0.504591	7.98552e-10
ENSG00000198625|1|204485511|204542871|+|57361|11385|MDM4|protein_coding	ENSG00000214548|14|101245747|101327368|+|81622|15769|MEG3|lincRNA	0.503953	8.45272e-10
ENSG00000198682|10|89419370|89507462|+|88093|4116|PAPSS2|protein_coding	ENSG00000214548|14|101245747|101327368|+|81622|15769|MEG3|lincRNA	0.439747	1.47901e-07
ENSG00000198707|12|88442793|88535993|-|93201|10386|CEP290|protein_coding	ENSG00000214548|14|101245747|101327368|+|81622|15769|MEG3|lincRNA	0.416089	7.70383e-07
ENSG00000198719|6|170591294|170599561|-|8268|3174|DLL1|protein_coding	ENSG00000214548|14|101245747|101327368|+|81622|15769|MEG3|lincRNA	0.523514	1.40059e-10
ENSG00000198799|1|113615831|113674882|+|59052|12456|LRIG2|protein_coding	ENSG00000214548|14|101245747|101327368|+|81622|15769|MEG3|lincRNA	0.484366	4.57973e-09
ENSG00000198837|1|153901977|153919172|-|17196|7584|DENND4B|protein_coding	ENSG00000214548|14|101245747|101327368|+|81622|15769|MEG3|lincRNA	0.410955	1.08432e-06
ENSG00000198844|17|8213559|8225829|+|12271|5291|ARHGEF15|protein_coding	ENSG00000214548|14|101245747|101327368|+|81622|15769|MEG3|lincRNA	0.427303	3.57898e-07
ENSG00000198853|9|35490124|35561895|+|71772|5682|RUSC2|protein_coding	ENSG00000214548|14|101245747|101327368|+|81622|15769|MEG3|lincRNA	0.457805	3.84632e-08
ENSG00000198932|X|101906294|101914011|+|7718|6340|GPRASP1|protein_coding	ENSG00000214548|14|101245747|101327368|+|81622|15769|MEG3|lincRNA	0.6784	5.47194e-19
ENSG00000198945|6|130334844|130462594|+|127751|5111|L3MBTL3|protein_coding	ENSG00000214548|14|101245747|101327368|+|81622|15769|MEG3|lincRNA	0.474358	1.04313e-08
ENSG00000203392|15|75970672|75973093|+|2422|2422|AC105020.1|protein_coding	ENSG00000214548|14|101245747|101327368|+|81622|15769|MEG3|lincRNA	0.415443	8.04484e-07
ENSG00000203685|1|226736501|226796915|+|60415|7791|C1orf95|protein_coding	ENSG00000214548|14|101245747|101327368|+|81622|15769|MEG3|lincRNA	0.403852	1.72393e-06
ENSG00000203836|1|147574428|147634886|-|60459|7196|NBPF24|protein_coding	ENSG00000214548|14|101245747|101327368|+|81622|15769|MEG3|lincRNA	0.470631	1.40793e-08
ENSG00000203871|6|88106840|88109467|+|2628|1568|C6orf164|protein_coding	ENSG00000214548|14|101245747|101327368|+|81622|15769|MEG3|lincRNA	0.444345	1.05732e-07
ENSG00000203872|6|88054567|88075181|+|20615|2884|C6orf163|protein_coding	ENSG00000214548|14|101245747|101327368|+|81622|15769|MEG3|lincRNA	0.469209	1.57701e-08
ENSG00000204130|10|70100864|70167051|-|66188|8137|RUFY2|protein_coding	ENSG00000214548|14|101245747|101327368|+|81622|15769|MEG3|lincRNA	0.400358	2.15725e-06
ENSG00000204149|10|51748078|51770259|+|22182|2772|AGAP6|protein_coding	ENSG00000214548|14|101245747|101327368|+|81622|15769|MEG3|lincRNA	0.477396	8.14739e-09
ENSG00000204172|10|47191844|47239738|-|47895|5971|AGAP10|protein_coding	ENSG00000214548|14|101245747|101327368|+|81622|15769|MEG3|lincRNA	0.526757	1.02814e-10
ENSG00000204301|6|32162620|32191844|-|29225|9748|NOTCH4|protein_coding	ENSG00000214548|14|101245747|101327368|+|81622|15769|MEG3|lincRNA	0.508715	5.51427e-10
ENSG00000204410|6|31707725|31732622|+|24898|7305|MSH5|protein_coding	ENSG00000214548|14|101245747|101327368|+|81622|15769|MEG3|lincRNA	0.481384	5.86884e-09
ENSG00000204681|6|29523406|29601753|-|78348|8470|GABBR1|protein_coding	ENSG00000214548|14|101245747|101327368|+|81622|15769|MEG3|lincRNA	0.530831	6.93897e-11
ENSG00000204842|12|111890018|112037480|-|147463|13934|ATXN2|protein_coding	ENSG00000214548|14|101245747|101327368|+|81622|15769|MEG3|lincRNA	0.443655	1.11229e-07
ENSG00000205022|16|88928034|88933068|-|5035|1387|PABPN1L|protein_coding	ENSG00000214548|14|101245747|101327368|+|81622|15769|MEG3|lincRNA	0.42018	5.84292e-07
ENSG00000205047|16|87731749|87739290|-|7542|6938|FLJ00104|protein_coding	ENSG00000214548|14|101245747|101327368|+|81622|15769|MEG3|lincRNA	0.405009	1.59972e-06
ENSG00000205060|7|133974084|134001803|-|27720|7109|SLC35B4|protein_coding	ENSG00000214548|14|101245747|101327368|+|81622|15769|MEG3|lincRNA	0.431601	2.64804e-07
ENSG00000205085|7|128312342|128326929|+|14588|2588|FAM71F2|protein_coding	ENSG00000214548|14|101245747|101327368|+|81622|15769|MEG3|lincRNA	0.48092	6.09879e-09
ENSG00000205363|15|74032141|74045088|-|12948|2204|C15orf59|protein_coding	ENSG00000214548|14|101245747|101327368|+|81622|15769|MEG3|lincRNA	0.405221	1.57786e-06
ENSG00000206052|18|67068291|67516323|+|448033|9387|DOK6|protein_coding	ENSG00000214548|14|101245747|101327368|+|81622|15769|MEG3|lincRNA	0.607718	1.39396e-14
ENSG00000206127|15|32737307|32747835|-|10529|2331|GOLGA8O|protein_coding	ENSG00000214548|14|101245747|101327368|+|81622|15769|MEG3|lincRNA	0.408489	1.27525e-06
ENSG00000206530|3|113005777|113160457|-|154681|12160|WDR52|protein_coding	ENSG00000214548|14|101245747|101327368|+|81622|15769|MEG3|lincRNA	0.499189	1.28751e-09
ENSG00000206538|3|86987119|87040269|-|53151|11574|VGLL3|protein_coding	ENSG00000214548|14|101245747|101327368|+|81622|15769|MEG3|lincRNA	0.403198	1.79817e-06
ENSG00000213020|19|53206066|53238326|-|32261|7148|ZNF611|protein_coding	ENSG00000214548|14|101245747|101327368|+|81622|15769|MEG3|lincRNA	0.472568	1.20521e-08
ENSG00000213077|17|18427880|18430160|-|2281|2281|FAM106A|protein_coding	ENSG00000214548|14|101245747|101327368|+|81622|15769|MEG3|lincRNA	0.421313	5.4086e-07
ENSG00000213139|3|186256230|186264491|-|8262|2151|CRYGS|protein_coding	ENSG00000214548|14|101245747|101327368|+|81622|15769|MEG3|lincRNA	0.418918	6.36571e-07
ENSG00000213185|10|124608594|124639157|-|30564|1177|FAM24B|protein_coding	ENSG00000214548|14|101245747|101327368|+|81622|15769|MEG3|lincRNA	0.450332	6.77963e-08
ENSG00000213398|16|67973653|67978034|-|4382|2625|LCAT|protein_coding	ENSG00000214548|14|101245747|101327368|+|81622|15769|MEG3|lincRNA	0.50038	1.1597e-09
ENSG00000213420|7|99767229|99774995|-|7767|3828|GPC2|protein_coding	ENSG00000214548|14|101245747|101327368|+|81622|15769|MEG3|lincRNA	0.426461	3.79469e-07
ENSG00000213494|17|34310327|34329100|-|18774|4226|CCL14|protein_coding	ENSG00000214548|14|101245747|101327368|+|81622|15769|MEG3|lincRNA	0.415612	7.95413e-07
ENSG00000213648|16|29467127|29476300|+|9174|3451|SULT1A4|protein_coding	ENSG00000214548|14|101245747|101327368|+|81622|15769|MEG3|lincRNA	0.445411	9.7753e-08
ENSG00000213658|16|28996147|29002104|+|5958|4430|LAT|protein_coding	ENSG00000214548|14|101245747|101327368|+|81622|15769|MEG3|lincRNA	0.540297	2.72741e-11
ENSG00000213782|12|12966250|12982915|+|16666|5040|DDX47|protein_coding	ENSG00000214548|14|101245747|101327368|+|81622|15769|MEG3|lincRNA	0.441644	1.28852e-07
ENSG00000213865|8|67579850|67597799|+|17950|2510|C8orf44|protein_coding	ENSG00000214548|14|101245747|101327368|+|81622|15769|MEG3|lincRNA	0.411671	1.03418e-06
ENSG00000213918|16|3661729|3730144|+|68416|11267|DNASE1|protein_coding	ENSG00000214548|14|101245747|101327368|+|81622|15769|MEG3|lincRNA	0.415498	8.01498e-07
ENSG00000213949|5|52083730|52255040|+|171311|18566|ITGA1|protein_coding	ENSG00000214548|14|101245747|101327368|+|81622|15769|MEG3|lincRNA	0.535654	4.32743e-11
ENSG00000213983|14|24028774|24037279|-|8506|6897|AP1G2|protein_coding	ENSG00000214548|14|101245747|101327368|+|81622|15769|MEG3|lincRNA	0.440408	1.40976e-07
ENSG00000213996|19|19375173|19384200|-|9028|2188|TM6SF2|protein_coding	ENSG00000214548|14|101245747|101327368|+|81622|15769|MEG3|lincRNA	0.420195	5.83686e-07
ENSG00000214021|3|9849770|9896822|+|47053|10403|TTLL3|protein_coding	ENSG00000214548|14|101245747|101327368|+|81622|15769|MEG3|lincRNA	0.561739	2.9435e-12
ENSG00000214140|17|74523668|74549660|+|25993|5305|PRCD|protein_coding	ENSG00000214548|14|101245747|101327368|+|81622|15769|MEG3|lincRNA	0.524793	1.2403e-10
ENSG00000214239|6|159047471|159049322|+|1852|66|AL591025.1|protein_coding	ENSG00000214548|14|101245747|101327368|+|81622|15769|MEG3|lincRNA	0.454217	5.05811e-08
ENSG00000214376|11|93551398|93583697|-|32300|3849|VSTM5|protein_coding	ENSG00000214548|14|101245747|101327368|+|81622|15769|MEG3|lincRNA	0.464413	2.30363e-08
ENSG00000214413|10|112658488|112679032|-|20545|8075|BBIP1|protein_coding	ENSG00000214548|14|101245747|101327368|+|81622|15769|MEG3|lincRNA	0.413948	8.89034e-07
ENSG00000214655|10|75545340|75561551|+|16212|7949|ZSWIM8|protein_coding	ENSG00000214548|14|101245747|101327368|+|81622|15769|MEG3|lincRNA	0.510066	4.87864e-10
ENSG00000214787|11|59968726|60010561|-|41836|1369|MS4A4E|protein_coding	ENSG00000214548|14|101245747|101327368|+|81622|15769|MEG3|lincRNA	0.467561	1.7976e-08
ENSG00000214871|7|23210760|23234503|+|23744|258|AC005082.1|protein_coding	ENSG00000214548|14|101245747|101327368|+|81622|15769|MEG3|lincRNA	0.495813	1.72814e-09
ENSG00000215346|8|10983980|10987745|-|3766|2179|AF131215.5|protein_coding	ENSG00000214548|14|101245747|101327368|+|81622|15769|MEG3|lincRNA	0.446873	8.77357e-08
ENSG00000215504|11|85563600|85565986|-|2387|2387|AP000974.1|protein_coding	ENSG00000214548|14|101245747|101327368|+|81622|15769|MEG3|lincRNA	0.41115	1.07041e-06
ENSG00000219438|22|48885272|49246724|+|361453|3173|FAM19A5|protein_coding	ENSG00000214548|14|101245747|101327368|+|81622|15769|MEG3|lincRNA	0.557726	4.51958e-12
ENSG00000221978|1|1321091|1334708|-|13618|6835|CCNL2|protein_coding	ENSG00000214548|14|101245747|101327368|+|81622|15769|MEG3|lincRNA	0.423569	4.63413e-07
ENSG00000221995|17|27400537|27418537|-|18001|6608|TIAF1|protein_coding	ENSG00000214548|14|101245747|101327368|+|81622|15769|MEG3|lincRNA	0.488577	3.21312e-09
ENSG00000222009|1|45274154|45281257|+|7104|3520|BTBD19|protein_coding	ENSG00000214548|14|101245747|101327368|+|81622|15769|MEG3|lincRNA	0.621224	2.44343e-15
ENSG00000222012|7|157406715|157411457|+|4743|3456|AC005481.5|protein_coding	ENSG00000214548|14|101245747|101327368|+|81622|15769|MEG3|lincRNA	0.423058	4.79963e-07
ENSG00000224474|10|99179228|99185831|-|6604|236|AL355490.1|protein_coding	ENSG00000214548|14|101245747|101327368|+|81622|15769|MEG3|lincRNA	0.443146	1.15463e-07
ENSG00000225399|3|49297518|49298744|+|1227|1227|RP11-3B7.1|protein_coding	ENSG00000214548|14|101245747|101327368|+|81622|15769|MEG3|lincRNA	0.572624	8.93178e-13
ENSG00000225614|16|88493879|88507165|+|13287|13287|ZNF469|protein_coding	ENSG00000214548|14|101245747|101327368|+|81622|15769|MEG3|lincRNA	0.53607	4.15332e-11
ENSG00000225828|1|32826871|32829879|-|3009|2845|FAM229A|protein_coding	ENSG00000214548|14|101245747|101327368|+|81622|15769|MEG3|lincRNA	0.423028	4.80945e-07
ENSG00000226104|19|10751715|10752093|+|379|81|AC011475.1|protein_coding	ENSG00000214548|14|101245747|101327368|+|81622|15769|MEG3|lincRNA	0.445459	9.74096e-08
ENSG00000227782|17|15943505|15943994|+|490|81|AC002553.1|protein_coding	ENSG00000214548|14|101245747|101327368|+|81622|15769|MEG3|lincRNA	0.426218	3.85913e-07
ENSG00000232653|15|32885657|32896179|+|10523|3196|GOLGA8N|protein_coding	ENSG00000214548|14|101245747|101327368|+|81622|15769|MEG3|lincRNA	0.498601	1.35561e-09
ENSG00000233608|2|239756673|239795893|+|39221|1176|TWIST2|protein_coding	ENSG00000214548|14|101245747|101327368|+|81622|15769|MEG3|lincRNA	0.42649	3.7871e-07
ENSG00000234444|7|63767837|63815238|+|47402|9409|ZNF736|protein_coding	ENSG00000214548|14|101245747|101327368|+|81622|15769|MEG3|lincRNA	0.401905	1.95401e-06
ENSG00000236882|5|95187936|95195837|+|7902|2052|C5orf27|protein_coding	ENSG00000214548|14|101245747|101327368|+|81622|15769|MEG3|lincRNA	0.473574	1.11139e-08
ENSG00000239665|10|13652047|13710299|+|58253|12929|RP11-295P9.3|protein_coding	ENSG00000214548|14|101245747|101327368|+|81622|15769|MEG3|lincRNA	0.536316	4.05351e-11
ENSG00000239704|17|15339332|15406922|-|67591|3242|CDRT4|protein_coding	ENSG00000214548|14|101245747|101327368|+|81622|15769|MEG3|lincRNA	0.608694	1.23254e-14
ENSG00000240053|6|31637944|31641553|+|3610|3031|LY6G5B|protein_coding	ENSG00000214548|14|101245747|101327368|+|81622|15769|MEG3|lincRNA	0.463441	2.48567e-08
ENSG00000240303|3|132276982|132379567|-|102586|5675|ACAD11|protein_coding	ENSG00000214548|14|101245747|101327368|+|81622|15769|MEG3|lincRNA	0.482531	5.33624e-09
ENSG00000240764|5|140868808|140892546|+|23739|4641|PCDHGC5|protein_coding	ENSG00000214548|14|101245747|101327368|+|81622|15769|MEG3|lincRNA	0.400283	2.16758e-06
ENSG00000240771|12|58003963|58013162|+|9200|3362|ARHGEF25|protein_coding	ENSG00000214548|14|101245747|101327368|+|81622|15769|MEG3|lincRNA	0.437856	1.69534e-07
ENSG00000241404|6|32132360|32136058|+|3699|2621|EGFL8|protein_coding	ENSG00000214548|14|101245747|101327368|+|81622|15769|MEG3|lincRNA	0.559313	3.81737e-12
ENSG00000241484|22|45098355|45258665|+|160311|5678|ARHGAP8|protein_coding	ENSG00000214548|14|101245747|101327368|+|81622|15769|MEG3|lincRNA	0.42928	3.11753e-07
ENSG00000243452|1|148555979|148596267|+|40289|5306|NBPF15|protein_coding	ENSG00000214548|14|101245747|101327368|+|81622|15769|MEG3|lincRNA	0.442163	1.24067e-07
ENSG00000243696|3|52847298|52869745|-|22448|6315|RP5-966M1.6|protein_coding	ENSG00000214548|14|101245747|101327368|+|81622|15769|MEG3|lincRNA	0.431211	2.72193e-07
ENSG00000243708|15|42120283|42140345|+|20063|5188|PLA2G4B|protein_coding	ENSG00000214548|14|101245747|101327368|+|81622|15769|MEG3|lincRNA	0.571628	9.98026e-13
ENSG00000243716|16|22490442|22547842|+|57401|9234|NPIPB5|protein_coding	ENSG00000214548|14|101245747|101327368|+|81622|15769|MEG3|lincRNA	0.48878	3.15847e-09
ENSG00000243789|15|42120283|42129779|+|9497|1971|JMJD7|protein_coding	ENSG00000214548|14|101245747|101327368|+|81622|15769|MEG3|lincRNA	0.47044	1.42951e-08
ENSG00000244486|22|20778874|20792146|-|13273|3602|SCARF2|protein_coding	ENSG00000214548|14|101245747|101327368|+|81622|15769|MEG3|lincRNA	0.432076	2.56066e-07
ENSG00000246922|15|65385338|65407535|-|22198|8306|UBAP1L|protein_coding	ENSG00000214548|14|101245747|101327368|+|81622|15769|MEG3|lincRNA	0.510438	4.71663e-10
ENSG00000247270|16|66516775|66519747|-|2973|2973|AC132186.1|protein_coding	ENSG00000214548|14|101245747|101327368|+|81622|15769|MEG3|lincRNA	0.45564	4.539e-08
ENSG00000248235|8|22446787|22459597|+|12811|1198|AC037459.4|protein_coding	ENSG00000214548|14|101245747|101327368|+|81622|15769|MEG3|lincRNA	0.406461	1.45575e-06
ENSG00000249931|15|32684983|32695396|-|10414|1894|GOLGA8K|protein_coding	ENSG00000214548|14|101245747|101327368|+|81622|15769|MEG3|lincRNA	0.493241	2.15792e-09
ENSG00000250506|17|73996987|74002080|+|5094|1803|CDK3|protein_coding	ENSG00000214548|14|101245747|101327368|+|81622|15769|MEG3|lincRNA	0.401698	1.98005e-06
ENSG00000251322|22|51112843|51171726|+|58884|7515|SHANK3|protein_coding	ENSG00000214548|14|101245747|101327368|+|81622|15769|MEG3|lincRNA	0.539146	3.06e-11
ENSG00000253304|1|29445940|29450447|-|4508|2639|TMEM200B|protein_coding	ENSG00000214548|14|101245747|101327368|+|81622|15769|MEG3|lincRNA	0.532222	6.06022e-11
ENSG00000254206|16|29392675|29415350|-|22676|3653|NPIPB11|protein_coding	ENSG00000214548|14|101245747|101327368|+|81622|15769|MEG3|lincRNA	0.426701	3.73207e-07
ENSG00000254585|15|23888691|23891175|-|2485|2485|MAGEL2|protein_coding	ENSG00000214548|14|101245747|101327368|+|81622|15769|MEG3|lincRNA	0.476336	8.88379e-09
ENSG00000254732|11|57509635|57560715|+|51081|580|RP11-691N7.6|protein_coding	ENSG00000214548|14|101245747|101327368|+|81622|15769|MEG3|lincRNA	0.518521	2.24043e-10
ENSG00000254995|20|57226490|57290466|+|63977|3859|STX16-NPEPL1|protein_coding	ENSG00000214548|14|101245747|101327368|+|81622|15769|MEG3|lincRNA	0.432238	2.53154e-07
ENSG00000254996|5|139781493|139929154|+|147662|11385|ANKHD1-EIF4EBP3|protein_coding	ENSG00000214548|14|101245747|101327368|+|81622|15769|MEG3|lincRNA	0.457324	3.99101e-08
ENSG00000255423|3|73110810|73112488|+|1679|1679|EBLN2|protein_coding	ENSG00000214548|14|101245747|101327368|+|81622|15769|MEG3|lincRNA	0.516432	2.72075e-10
ENSG00000255837|12|11149094|11150474|-|1381|1381|TAS2R20|protein_coding	ENSG00000214548|14|101245747|101327368|+|81622|15769|MEG3|lincRNA	0.46377	2.42258e-08
ENSG00000256087|19|52534632|52598991|-|64360|5985|ZNF432|protein_coding	ENSG00000214548|14|101245747|101327368|+|81622|15769|MEG3|lincRNA	0.571593	1.00193e-12
ENSG00000256223|12|133707161|133736051|+|28891|5541|ZNF10|protein_coding	ENSG00000214548|14|101245747|101327368|+|81622|15769|MEG3|lincRNA	0.433603	2.29817e-07
ENSG00000256294|19|44616334|44637027|+|20694|5284|ZNF225|protein_coding	ENSG00000214548|14|101245747|101327368|+|81622|15769|MEG3|lincRNA	0.410729	1.10062e-06
ENSG00000257242|12|92378756|92536690|-|157935|3638|C12orf79|protein_coding	ENSG00000214548|14|101245747|101327368|+|81622|15769|MEG3|lincRNA	0.414587	8.51894e-07
ENSG00000258388|6|32121622|32139755|+|18134|5512|PPT2-EGFL8|protein_coding	ENSG00000214548|14|101245747|101327368|+|81622|15769|MEG3|lincRNA	0.481448	5.8381e-09
ENSG00000258790|14|35591755|35786680|+|194926|3857|KIAA0391|protein_coding	ENSG00000214548|14|101245747|101327368|+|81622|15769|MEG3|lincRNA	0.53052	7.15196e-11
ENSG00000259316|15|64472547|64665980|-|193434|2732|CTD-2116N17.1|protein_coding	ENSG00000214548|14|101245747|101327368|+|81622|15769|MEG3|lincRNA	0.432442	2.49519e-07
ENSG00000259529|14|24620427|24636611|+|16185|4798|RP11-468E2.4|protein_coding	ENSG00000214548|14|101245747|101327368|+|81622|15769|MEG3|lincRNA	0.409804	1.16976e-06
ENSG00000261052|16|30205754|30215631|+|9878|4745|SULT1A3|protein_coding	ENSG00000214548|14|101245747|101327368|+|81622|15769|MEG3|lincRNA	0.467298	1.83541e-08
ENSG00000261567|16|85391069|85393055|+|1987|289|RP11-680G10.1|protein_coding	ENSG00000214548|14|101245747|101327368|+|81622|15769|MEG3|lincRNA	0.445081	1.00158e-07
ENSG00000261609|16|81348557|81424489|+|75933|15406|GAN|protein_coding	ENSG00000214548|14|101245747|101327368|+|81622|15769|MEG3|lincRNA	0.468203	1.70829e-08
ENSG00000261732|16|1682260|1736716|+|54457|5326|LA16c-431H6.6|protein_coding	ENSG00000214548|14|101245747|101327368|+|81622|15769|MEG3|lincRNA	0.478706	7.31854e-09
ENSG00000261794|15|30896329|30906764|+|10436|1899|GOLGA8H|protein_coding	ENSG00000214548|14|101245747|101327368|+|81622|15769|MEG3|lincRNA	0.432623	2.46341e-07
ENSG00000262180|1|186369704|186370587|+|884|884|OCLM|protein_coding	ENSG00000214548|14|101245747|101327368|+|81622|15769|MEG3|lincRNA	0.524647	1.25764e-10
ENSG00000262601|16|85204882|85218969|+|14088|777|CTC-786C10.1|protein_coding	ENSG00000214548|14|101245747|101327368|+|81622|15769|MEG3|lincRNA	0.40467	1.63519e-06
ENSG00000262621|16|3415099|3536960|+|121862|3891|NAA60|protein_coding	ENSG00000214548|14|101245747|101327368|+|81622|15769|MEG3|lincRNA	0.411838	1.02283e-06
ENSG00000263002|19|44645710|44663156|+|17447|3904|ZNF234|protein_coding	ENSG00000214548|14|101245747|101327368|+|81622|15769|MEG3|lincRNA	0.456938	4.11072e-08
ENSG00000263053|17|79369275|79375658|+|6384|992|RP11-1055B8.6|protein_coding	ENSG00000214548|14|101245747|101327368|+|81622|15769|MEG3|lincRNA	0.504638	7.95241e-10
ENSG00000266173|17|61780192|61819330|-|39139|6717|STRADA|protein_coding	ENSG00000214548|14|101245747|101327368|+|81622|15769|MEG3|lincRNA	0.475257	9.69842e-09
ENSG00000266714|17|73584139|73622929|+|38791|12862|MYO15B|protein_coding	ENSG00000214548|14|101245747|101327368|+|81622|15769|MEG3|lincRNA	0.505477	7.37787e-10
ENSG00000266967|17|41102543|41116515|-|13973|3704|AARSD1|protein_coding	ENSG00000214548|14|101245747|101327368|+|81622|15769|MEG3|lincRNA	0.522421	1.55327e-10
ENSG00000267114|19|45453301|45457264|-|3964|361|CTB-129P6.11|protein_coding	ENSG00000214548|14|101245747|101327368|+|81622|15769|MEG3|lincRNA	0.463194	2.53421e-08
ENSG00000267281|12|53900472|54019763|-|119292|2690|RP11-793H13.10|protein_coding	ENSG00000214548|14|101245747|101327368|+|81622|15769|MEG3|lincRNA	0.632736	5.17533e-16
ENSG00000267385|19|4528439|4540079|-|11641|1803|CTB-50L17.14|protein_coding	ENSG00000214548|14|101245747|101327368|+|81622|15769|MEG3|lincRNA	0.426246	3.85183e-07
ENSG00000267680|19|44598492|44612479|+|13988|5544|ZNF224|protein_coding	ENSG00000214548|14|101245747|101327368|+|81622|15769|MEG3|lincRNA	0.494279	1.97344e-09
ENSG00000267918|14|101295066|101295537|-|472|255|AL117190.2|protein_coding	ENSG00000214548|14|101245747|101327368|+|81622|15769|MEG3|lincRNA	0.61477	5.67396e-15
ENSG00000268059|6|13615728|13621126|-|5399|704|AL441883.1|protein_coding	ENSG00000214548|14|101245747|101327368|+|81622|15769|MEG3|lincRNA	0.404767	1.62495e-06
ENSG00000268279|3|14176717|14189548|+|12832|905|RP11-434D12.1|protein_coding	ENSG00000214548|14|101245747|101327368|+|81622|15769|MEG3|lincRNA	0.532707	5.78029e-11
ENSG00000268302|20|25207122|25207370|-|249|249|AL035252.1|protein_coding	ENSG00000214548|14|101245747|101327368|+|81622|15769|MEG3|lincRNA	0.404648	1.63757e-06
ENSG00000268472|11|112130988|112132117|+|1130|1130|AP002884.2|protein_coding	ENSG00000214548|14|101245747|101327368|+|81622|15769|MEG3|lincRNA	0.4326	2.46756e-07
ENSG00000268927|16|70695570|70699739|+|4170|4170|FLJ00418|protein_coding	ENSG00000214548|14|101245747|101327368|+|81622|15769|MEG3|lincRNA	0.431877	2.59695e-07
ENSG00000268948|19|58203868|58204128|-|261|261|AC004017.1|protein_coding	ENSG00000214548|14|101245747|101327368|+|81622|15769|MEG3|lincRNA	0.5122	4.01664e-10
ENSG00000269018|11|65358665|65359947|-|1283|783|AP001362.1|protein_coding	ENSG00000214548|14|101245747|101327368|+|81622|15769|MEG3|lincRNA	0.416961	7.26492e-07
ENSG00000269832|14|50291993|50293258|+|1266|1266|AL627171.2|protein_coding	ENSG00000214548|14|101245747|101327368|+|81622|15769|MEG3|lincRNA	0.42678	3.71154e-07
ENSG00000269948|10|97709725|97744785|+|35061|2990|RP11-248J23.6|protein_coding	ENSG00000214548|14|101245747|101327368|+|81622|15769|MEG3|lincRNA	0.440167	1.43465e-07
ENSG00000272333|19|36208921|36229779|+|20859|8470|KMT2B|protein_coding	ENSG00000214548|14|101245747|101327368|+|81622|15769|MEG3|lincRNA	0.545159	1.6691e-11
ENSG00000272573|3|52867130|52869235|-|2106|902|MUSTN1|protein_coding	ENSG00000214548|14|101245747|101327368|+|81622|15769|MEG3|lincRNA	0.479213	7.02011e-09
ENSG00000272916|10|75556272|75571409|-|15138|5818|RP11-574K11.31|protein_coding	ENSG00000214548|14|101245747|101327368|+|81622|15769|MEG3|lincRNA	0.508508	5.61798e-10
