# Supplementary material for: Ten Hypermethylated lncRNA Genes Are Specifically Involved in the Initiation, Progression, and Lymphatic and Peritoneal Metastasis of Epithelial Ovarian Cancer
Source: Int J Mol Sci. 2024 Nov 4;25(21):11843. doi: 10.3390/ijms252111843 (PMC11547154; doi:10.3390/ijms252111843)
Supplement: Supplementary file 1 [file ijms-25-11843-s001.zip › Table S5_SEMA3B-AS1_0.4_2024.10.10.xlsx]

## Sheet: SEMA3B-AS1_ENSG00000232352_3_50
Supplementary Table S5: Screening of mRNAs co-expressed with SEMA3B-AS1 using the GSE211669 dataset at rs > 0.4.
mRNA	lncRNA	rs	p-value
ENSG00000007255|19|45666186|45681495|-|15310|933|TRAPPC6A|protein_coding	ENSG00000232352|3|50304073|50304803|-|731|338|SEMA3B-AS1|antisense	0.503043	9.16471e-10
ENSG00000007952|X|100098313|100129334|-|31022|2529|NOX1|protein_coding	ENSG00000232352|3|50304073|50304803|-|731|338|SEMA3B-AS1|antisense	0.418902	6.37252e-07
ENSG00000010256|3|48636435|48648409|-|11975|3236|UQCRC1|protein_coding	ENSG00000232352|3|50304073|50304803|-|731|338|SEMA3B-AS1|antisense	0.417396	7.05512e-07
ENSG00000041988|1|6684926|6695646|+|10721|4072|THAP3|protein_coding	ENSG00000232352|3|50304073|50304803|-|731|338|SEMA3B-AS1|antisense	0.430011	2.96171e-07
ENSG00000071889|X|153733350|153744566|-|11217|6240|FAM3A|protein_coding	ENSG00000232352|3|50304073|50304803|-|731|338|SEMA3B-AS1|antisense	0.440644	1.38579e-07
ENSG00000086504|16|417384|420527|-|3144|2404|MRPL28|protein_coding	ENSG00000232352|3|50304073|50304803|-|731|338|SEMA3B-AS1|antisense	0.430394	2.88306e-07
ENSG00000087884|11|77532155|77629478|+|97324|1943|AAMDC|protein_coding	ENSG00000232352|3|50304073|50304803|-|731|338|SEMA3B-AS1|antisense	0.435885	1.95308e-07
ENSG00000095464|10|95372345|95425767|+|53423|3310|PDE6C|protein_coding	ENSG00000232352|3|50304073|50304803|-|731|338|SEMA3B-AS1|antisense	0.435391	2.02323e-07
ENSG00000099385|16|30844947|30906281|-|61335|4398|BCL7C|protein_coding	ENSG00000232352|3|50304073|50304803|-|731|338|SEMA3B-AS1|antisense	0.403214	1.79637e-06
ENSG00000099795|19|14676890|14682874|-|5985|531|NDUFB7|protein_coding	ENSG00000232352|3|50304073|50304803|-|731|338|SEMA3B-AS1|antisense	0.43459	2.1423e-07
ENSG00000099849|11|560404|564021|+|3618|2492|RASSF7|protein_coding	ENSG00000232352|3|50304073|50304803|-|731|338|SEMA3B-AS1|antisense	0.557653	4.55463e-12
ENSG00000100294|22|43528212|43539400|-|11189|2388|MCAT|protein_coding	ENSG00000232352|3|50304073|50304803|-|731|338|SEMA3B-AS1|antisense	0.466924	1.89049e-08
ENSG00000101246|20|62329996|62339377|-|9382|7610|ARFRP1|protein_coding	ENSG00000232352|3|50304073|50304803|-|731|338|SEMA3B-AS1|antisense	0.406192	1.48145e-06
ENSG00000101940|X|48448430|48463581|+|15152|4210|WDR13|protein_coding	ENSG00000232352|3|50304073|50304803|-|731|338|SEMA3B-AS1|antisense	0.414577	8.52457e-07
ENSG00000102854|16|810762|818865|+|8104|2560|MSLN|protein_coding	ENSG00000232352|3|50304073|50304803|-|731|338|SEMA3B-AS1|antisense	0.465293	2.14986e-08
ENSG00000102890|16|67233014|67237932|+|4919|2575|ELMO3|protein_coding	ENSG00000232352|3|50304073|50304803|-|731|338|SEMA3B-AS1|antisense	0.412741	9.63373e-07
ENSG00000103024|16|1820287|1821731|-|1445|1445|NME3|protein_coding	ENSG00000232352|3|50304073|50304803|-|731|338|SEMA3B-AS1|antisense	0.404075	1.69928e-06
ENSG00000103254|16|770581|772601|+|2021|1923|FAM173A|protein_coding	ENSG00000232352|3|50304073|50304803|-|731|338|SEMA3B-AS1|antisense	0.4016	1.99254e-06
ENSG00000104518|8|144635377|144645232|+|9856|5116|GSDMD|protein_coding	ENSG00000232352|3|50304073|50304803|-|731|338|SEMA3B-AS1|antisense	0.482624	5.2951e-09
ENSG00000104524|8|144686083|144691943|-|5861|3244|PYCRL|protein_coding	ENSG00000232352|3|50304073|50304803|-|731|338|SEMA3B-AS1|antisense	0.459775	3.30489e-08
ENSG00000104529|8|144661867|144681711|-|19845|9390|EEF1D|protein_coding	ENSG00000232352|3|50304073|50304803|-|731|338|SEMA3B-AS1|antisense	0.453078	5.51376e-08
ENSG00000104883|19|7541761|7562335|-|20575|1466|PEX11G|protein_coding	ENSG00000232352|3|50304073|50304803|-|731|338|SEMA3B-AS1|antisense	0.45004	6.92957e-08
ENSG00000105379|19|51848423|51869672|-|21250|6526|ETFB|protein_coding	ENSG00000232352|3|50304073|50304803|-|731|338|SEMA3B-AS1|antisense	0.4966	1.61406e-09
ENSG00000106077|7|73150424|73153197|-|2774|2289|ABHD11|protein_coding	ENSG00000232352|3|50304073|50304803|-|731|338|SEMA3B-AS1|antisense	0.409234	1.21444e-06
ENSG00000106268|7|2281857|2290781|+|8925|2006|NUDT1|protein_coding	ENSG00000232352|3|50304073|50304803|-|731|338|SEMA3B-AS1|antisense	0.431062	2.75056e-07
ENSG00000106927|9|116822407|116840752|-|18346|2041|AMBP|protein_coding	ENSG00000232352|3|50304073|50304803|-|731|338|SEMA3B-AS1|antisense	0.404958	1.60499e-06
ENSG00000107223|9|139756571|139760738|-|4168|1200|EDF1|protein_coding	ENSG00000232352|3|50304073|50304803|-|731|338|SEMA3B-AS1|antisense	0.406818	1.42238e-06
ENSG00000107618|10|48381487|48390991|-|9505|4276|RBP3|protein_coding	ENSG00000232352|3|50304073|50304803|-|731|338|SEMA3B-AS1|antisense	0.401703	1.9794e-06
ENSG00000109163|4|68605046|68620078|-|15033|2164|GNRHR|protein_coding	ENSG00000232352|3|50304073|50304803|-|731|338|SEMA3B-AS1|antisense	0.455729	4.50849e-08
ENSG00000110195|11|71900602|71907345|+|6744|1577|FOLR1|protein_coding	ENSG00000232352|3|50304073|50304803|-|731|338|SEMA3B-AS1|antisense	0.421993	5.16311e-07
ENSG00000111291|12|13093709|13105081|-|11373|1124|GPRC5D|protein_coding	ENSG00000232352|3|50304073|50304803|-|731|338|SEMA3B-AS1|antisense	0.428035	3.40092e-07
ENSG00000114388|3|50384761|50388522|-|3762|3677|NPRL2|protein_coding	ENSG00000232352|3|50304073|50304803|-|731|338|SEMA3B-AS1|antisense	0.424041	4.48579e-07
ENSG00000116288|1|8014351|8045565|+|31215|2397|PARK7|protein_coding	ENSG00000232352|3|50304073|50304803|-|731|338|SEMA3B-AS1|antisense	0.440692	1.38096e-07
ENSG00000116586|1|156024543|156028301|+|3759|1438|LAMTOR2|protein_coding	ENSG00000232352|3|50304073|50304803|-|731|338|SEMA3B-AS1|antisense	0.428691	3.2487e-07
ENSG00000117305|1|24128375|24165110|-|36736|5658|HMGCL|protein_coding	ENSG00000232352|3|50304073|50304803|-|731|338|SEMA3B-AS1|antisense	0.502705	9.44395e-10
ENSG00000117614|1|25549170|25558993|-|9824|3370|SYF2|protein_coding	ENSG00000232352|3|50304073|50304803|-|731|338|SEMA3B-AS1|antisense	0.421638	5.2898e-07
ENSG00000119333|9|131395940|131419066|-|23127|2604|WDR34|protein_coding	ENSG00000232352|3|50304073|50304803|-|731|338|SEMA3B-AS1|antisense	0.415042	8.26379e-07
ENSG00000119421|9|124894745|124922098|-|27354|1353|NDUFA8|protein_coding	ENSG00000232352|3|50304073|50304803|-|731|338|SEMA3B-AS1|antisense	0.408759	1.2529e-06
ENSG00000120500|X|69488155|69501690|+|13536|1719|ARR3|protein_coding	ENSG00000232352|3|50304073|50304803|-|731|338|SEMA3B-AS1|antisense	0.457287	4.00207e-08
ENSG00000120729|5|137203480|137223540|+|20061|2893|MYOT|protein_coding	ENSG00000232352|3|50304073|50304803|-|731|338|SEMA3B-AS1|antisense	0.406465	1.4554e-06
ENSG00000124701|6|41021043|41032250|+|11208|1151|APOBEC2|protein_coding	ENSG00000232352|3|50304073|50304803|-|731|338|SEMA3B-AS1|antisense	0.435108	2.06458e-07
ENSG00000125850|20|17937623|18039832|-|102210|2175|OVOL2|protein_coding	ENSG00000232352|3|50304073|50304803|-|731|338|SEMA3B-AS1|antisense	0.411551	1.0424e-06
ENSG00000126231|13|113812968|113826694|+|13727|1663|PROZ|protein_coding	ENSG00000232352|3|50304073|50304803|-|731|338|SEMA3B-AS1|antisense	0.405062	1.59426e-06
ENSG00000126432|11|64085560|64089283|+|3724|893|PRDX5|protein_coding	ENSG00000232352|3|50304073|50304803|-|731|338|SEMA3B-AS1|antisense	0.422511	4.98321e-07
ENSG00000126460|19|50083903|50094272|+|10370|1701|PRRG2|protein_coding	ENSG00000232352|3|50304073|50304803|-|731|338|SEMA3B-AS1|antisense	0.410646	1.10665e-06
ENSG00000127540|19|1597171|1605480|-|8310|2143|UQCR11|protein_coding	ENSG00000232352|3|50304073|50304803|-|731|338|SEMA3B-AS1|antisense	0.421518	5.3334e-07
ENSG00000128346|22|38339528|38349676|-|10149|1828|C22orf23|protein_coding	ENSG00000232352|3|50304073|50304803|-|731|338|SEMA3B-AS1|antisense	0.492504	2.29898e-09
ENSG00000130222|9|92219928|92221470|+|1543|1322|GADD45G|protein_coding	ENSG00000232352|3|50304073|50304803|-|731|338|SEMA3B-AS1|antisense	0.420093	5.87758e-07
ENSG00000131143|16|85832239|85840650|+|8412|4792|COX4I1|protein_coding	ENSG00000232352|3|50304073|50304803|-|731|338|SEMA3B-AS1|antisense	0.401268	2.03535e-06
ENSG00000134940|11|125541417|125551018|-|9602|2212|ACRV1|protein_coding	ENSG00000232352|3|50304073|50304803|-|731|338|SEMA3B-AS1|antisense	0.452732	5.65977e-08
ENSG00000135940|2|98262503|98264846|+|2344|1441|COX5B|protein_coding	ENSG00000232352|3|50304073|50304803|-|731|338|SEMA3B-AS1|antisense	0.48468	4.46079e-09
ENSG00000136834|9|125239220|125240235|-|1016|1016|OR1J1|protein_coding	ENSG00000232352|3|50304073|50304803|-|731|338|SEMA3B-AS1|antisense	0.451073	6.41311e-08
ENSG00000136936|9|100437191|100459639|-|22449|1833|XPA|protein_coding	ENSG00000232352|3|50304073|50304803|-|731|338|SEMA3B-AS1|antisense	0.408914	1.24024e-06
ENSG00000136942|9|127620159|127624260|-|4102|1535|RPL35|protein_coding	ENSG00000232352|3|50304073|50304803|-|731|338|SEMA3B-AS1|antisense	0.431021	2.75863e-07
ENSG00000138483|3|107096188|107097481|+|1294|1294|CCDC54|protein_coding	ENSG00000232352|3|50304073|50304803|-|731|338|SEMA3B-AS1|antisense	0.417778	6.8759e-07
ENSG00000139410|12|113860042|113876081|+|16040|2216|SDSL|protein_coding	ENSG00000232352|3|50304073|50304803|-|731|338|SEMA3B-AS1|antisense	0.41387	8.93663e-07
ENSG00000139428|12|109991542|110011679|-|20138|5606|MMAB|protein_coding	ENSG00000232352|3|50304073|50304803|-|731|338|SEMA3B-AS1|antisense	0.430363	2.88925e-07
ENSG00000140986|16|1993975|2007607|-|13633|2758|RPL3L|protein_coding	ENSG00000232352|3|50304073|50304803|-|731|338|SEMA3B-AS1|antisense	0.539547	2.94001e-11
ENSG00000142168|21|33031935|33041244|+|9310|2019|SOD1|protein_coding	ENSG00000232352|3|50304073|50304803|-|731|338|SEMA3B-AS1|antisense	0.441164	1.33432e-07
ENSG00000142513|19|51293672|51298481|+|4810|1347|ACPT|protein_coding	ENSG00000232352|3|50304073|50304803|-|731|338|SEMA3B-AS1|antisense	0.431249	2.71456e-07
ENSG00000143303|1|156698234|156706752|+|8519|3169|RRNAD1|protein_coding	ENSG00000232352|3|50304073|50304803|-|731|338|SEMA3B-AS1|antisense	0.418728	6.44825e-07
ENSG00000143314|1|156707095|156711382|-|4288|1695|MRPL24|protein_coding	ENSG00000232352|3|50304073|50304803|-|731|338|SEMA3B-AS1|antisense	0.459243	3.44358e-08
ENSG00000143543|1|153946745|153950164|-|3420|1496|JTB|protein_coding	ENSG00000232352|3|50304073|50304803|-|731|338|SEMA3B-AS1|antisense	0.410992	1.08164e-06
ENSG00000143774|1|228327663|228336685|+|9023|4725|GUK1|protein_coding	ENSG00000232352|3|50304073|50304803|-|731|338|SEMA3B-AS1|antisense	0.414431	8.60845e-07
ENSG00000143793|1|228288427|228293112|-|4686|4308|C1orf35|protein_coding	ENSG00000232352|3|50304073|50304803|-|731|338|SEMA3B-AS1|antisense	0.405408	1.55882e-06
ENSG00000145965|6|3982909|3984372|+|1464|1464|C6ORF50|protein_coding	ENSG00000232352|3|50304073|50304803|-|731|338|SEMA3B-AS1|antisense	0.431621	2.64424e-07
ENSG00000146540|7|1036622|1177896|-|141275|4961|C7orf50|protein_coding	ENSG00000232352|3|50304073|50304803|-|731|338|SEMA3B-AS1|antisense	0.44279	1.18508e-07
ENSG00000149196|11|86013253|86056969|+|43717|3417|C11orf73|protein_coding	ENSG00000232352|3|50304073|50304803|-|731|338|SEMA3B-AS1|antisense	0.402055	1.93531e-06
ENSG00000151366|11|77779350|77791265|-|11916|2652|NDUFC2|protein_coding	ENSG00000232352|3|50304073|50304803|-|731|338|SEMA3B-AS1|antisense	0.438488	1.61988e-07
ENSG00000152475|19|58878985|58892427|-|13443|2076|ZNF837|protein_coding	ENSG00000232352|3|50304073|50304803|-|731|338|SEMA3B-AS1|antisense	0.47939	6.91855e-09
ENSG00000154710|7|66147151|66276451|+|129301|5618|RABGEF1|protein_coding	ENSG00000232352|3|50304073|50304803|-|731|338|SEMA3B-AS1|antisense	0.474199	1.05665e-08
ENSG00000156097|1|110082494|110091028|+|8535|5057|GPR61|protein_coding	ENSG00000232352|3|50304073|50304803|-|731|338|SEMA3B-AS1|antisense	0.44926	7.3461e-08
ENSG00000157379|14|24759804|24769039|-|9236|5002|DHRS1|protein_coding	ENSG00000232352|3|50304073|50304803|-|731|338|SEMA3B-AS1|antisense	0.426088	3.89421e-07
ENSG00000158428|2|219221579|219232822|+|11244|3821|C2orf62|protein_coding	ENSG00000232352|3|50304073|50304803|-|731|338|SEMA3B-AS1|antisense	0.417989	6.77869e-07
ENSG00000158792|16|89762751|89768113|-|5363|2482|SPATA2L|protein_coding	ENSG00000232352|3|50304073|50304803|-|731|338|SEMA3B-AS1|antisense	0.462104	2.75885e-08
ENSG00000159173|1|201373625|201398994|-|25370|6791|TNNI1|protein_coding	ENSG00000232352|3|50304073|50304803|-|731|338|SEMA3B-AS1|antisense	0.415549	7.98768e-07
ENSG00000160221|21|45553487|45565605|+|12119|3108|C21orf33|protein_coding	ENSG00000232352|3|50304073|50304803|-|731|338|SEMA3B-AS1|antisense	0.402477	1.88351e-06
ENSG00000160799|3|46963216|47023500|-|60285|4754|CCDC12|protein_coding	ENSG00000232352|3|50304073|50304803|-|731|338|SEMA3B-AS1|antisense	0.447152	8.59365e-08
ENSG00000160948|8|145649000|145653931|-|4932|3738|VPS28|protein_coding	ENSG00000232352|3|50304073|50304803|-|731|338|SEMA3B-AS1|antisense	0.470989	1.3681e-08
ENSG00000160972|8|145703352|145727504|+|24153|5414|PPP1R16A|protein_coding	ENSG00000232352|3|50304073|50304803|-|731|338|SEMA3B-AS1|antisense	0.429745	3.01739e-07
ENSG00000161016|8|146015150|146017972|-|2823|2159|RPL8|protein_coding	ENSG00000232352|3|50304073|50304803|-|731|338|SEMA3B-AS1|antisense	0.459196	3.45598e-08
ENSG00000161179|22|21982378|21984353|-|1976|1754|YDJC|protein_coding	ENSG00000232352|3|50304073|50304803|-|731|338|SEMA3B-AS1|antisense	0.425636	4.01806e-07
ENSG00000162006|16|819428|833370|-|13943|3254|MSLNL|protein_coding	ENSG00000232352|3|50304073|50304803|-|731|338|SEMA3B-AS1|antisense	0.472355	1.22604e-08
ENSG00000162592|1|3668962|3688209|+|19248|2318|CCDC27|protein_coding	ENSG00000232352|3|50304073|50304803|-|731|338|SEMA3B-AS1|antisense	0.421062	5.50235e-07
ENSG00000162910|1|228294380|228297013|-|2634|1886|MRPL55|protein_coding	ENSG00000232352|3|50304073|50304803|-|731|338|SEMA3B-AS1|antisense	0.449349	7.29713e-08
ENSG00000163344|1|154897210|154909467|-|12258|1280|PMVK|protein_coding	ENSG00000232352|3|50304073|50304803|-|731|338|SEMA3B-AS1|antisense	0.460001	3.24766e-08
ENSG00000163541|2|84650647|84687169|-|36523|4286|SUCLG1|protein_coding	ENSG00000232352|3|50304073|50304803|-|731|338|SEMA3B-AS1|antisense	0.406378	1.46371e-06
ENSG00000163632|3|63805038|63834312|+|29275|1554|C3orf49|protein_coding	ENSG00000232352|3|50304073|50304803|-|731|338|SEMA3B-AS1|antisense	0.440907	1.35955e-07
ENSG00000163701|3|9944296|9958086|+|13791|4676|IL17RE|protein_coding	ENSG00000232352|3|50304073|50304803|-|731|338|SEMA3B-AS1|antisense	0.404793	1.62219e-06
ENSG00000163915|3|185430316|185447575|+|17260|3415|C3orf65|protein_coding	ENSG00000232352|3|50304073|50304803|-|731|338|SEMA3B-AS1|antisense	0.43025	2.91242e-07
ENSG00000164081|3|51696709|51738339|+|41631|5688|TEX264|protein_coding	ENSG00000232352|3|50304073|50304803|-|731|338|SEMA3B-AS1|antisense	0.48034	6.39777e-09
ENSG00000164896|7|150773711|150777953|-|4243|3774|FASTK|protein_coding	ENSG00000232352|3|50304073|50304803|-|731|338|SEMA3B-AS1|antisense	0.429927	2.9792e-07
ENSG00000164898|7|139024203|139031065|+|6863|1524|C7orf55|protein_coding	ENSG00000232352|3|50304073|50304803|-|731|338|SEMA3B-AS1|antisense	0.46796	1.74159e-08
ENSG00000164967|9|34610483|34612101|-|1619|1092|RPP25L|protein_coding	ENSG00000232352|3|50304073|50304803|-|731|338|SEMA3B-AS1|antisense	0.45674	4.17333e-08
ENSG00000165076|7|141536086|141541287|-|5202|2203|PRSS37|protein_coding	ENSG00000232352|3|50304073|50304803|-|731|338|SEMA3B-AS1|antisense	0.461493	2.89309e-08
ENSG00000165215|7|73183328|73184600|-|1273|1273|CLDN3|protein_coding	ENSG00000232352|3|50304073|50304803|-|731|338|SEMA3B-AS1|antisense	0.437294	1.76537e-07
ENSG00000166359|19|33622996|33666701|+|43706|1841|WDR88|protein_coding	ENSG00000232352|3|50304073|50304803|-|731|338|SEMA3B-AS1|antisense	0.433156	2.37224e-07
ENSG00000166595|16|66965959|66968326|-|2368|1069|FAM96B|protein_coding	ENSG00000232352|3|50304073|50304803|-|731|338|SEMA3B-AS1|antisense	0.429135	3.14922e-07
ENSG00000166947|15|43398423|43513481|-|115059|5574|EPB42|protein_coding	ENSG00000232352|3|50304073|50304803|-|731|338|SEMA3B-AS1|antisense	0.403046	1.81586e-06
ENSG00000167515|16|88922628|88929094|+|6467|4463|TRAPPC2L|protein_coding	ENSG00000232352|3|50304073|50304803|-|731|338|SEMA3B-AS1|antisense	0.428751	3.23499e-07
ENSG00000167644|19|38794801|38795649|+|849|617|C19orf33|protein_coding	ENSG00000232352|3|50304073|50304803|-|731|338|SEMA3B-AS1|antisense	0.497819	1.45143e-09
ENSG00000167700|8|145734457|145736596|+|2140|1823|MFSD3|protein_coding	ENSG00000232352|3|50304073|50304803|-|731|338|SEMA3B-AS1|antisense	0.48205	5.55355e-09
ENSG00000167701|8|145728356|145732557|+|4202|2756|GPT|protein_coding	ENSG00000232352|3|50304073|50304803|-|731|338|SEMA3B-AS1|antisense	0.50094	1.10382e-09
ENSG00000167969|16|2289396|2302301|-|12906|3234|ECI1|protein_coding	ENSG00000232352|3|50304073|50304803|-|731|338|SEMA3B-AS1|antisense	0.405996	1.50051e-06
ENSG00000168028|3|39448180|39454033|+|5854|3936|RPSA|protein_coding	ENSG00000232352|3|50304073|50304803|-|731|338|SEMA3B-AS1|antisense	0.41975	6.01628e-07
ENSG00000168273|3|52568029|52613253|+|45225|2482|SMIM4|protein_coding	ENSG00000232352|3|50304073|50304803|-|731|338|SEMA3B-AS1|antisense	0.428551	3.28068e-07
ENSG00000168894|2|85822848|85824736|+|1889|1220|RNF181|protein_coding	ENSG00000232352|3|50304073|50304803|-|731|338|SEMA3B-AS1|antisense	0.413099	9.40744e-07
ENSG00000169189|16|27236312|27280115|-|43804|3770|NSMCE1|protein_coding	ENSG00000232352|3|50304073|50304803|-|731|338|SEMA3B-AS1|antisense	0.454723	4.86712e-08
ENSG00000169964|3|44903361|44907162|+|3802|3106|TMEM42|protein_coding	ENSG00000232352|3|50304073|50304803|-|731|338|SEMA3B-AS1|antisense	0.424765	4.26745e-07
ENSG00000170469|5|138732252|138739777|-|7526|1204|SPATA24|protein_coding	ENSG00000232352|3|50304073|50304803|-|731|338|SEMA3B-AS1|antisense	0.480183	6.48125e-09
ENSG00000170889|19|54704610|54752862|+|48253|4371|RPS9|protein_coding	ENSG00000232352|3|50304073|50304803|-|731|338|SEMA3B-AS1|antisense	0.429427	3.08548e-07
ENSG00000171189|21|30909254|31312351|-|403098|4248|GRIK1|protein_coding	ENSG00000232352|3|50304073|50304803|-|731|338|SEMA3B-AS1|antisense	0.40218	1.91977e-06
ENSG00000171222|20|34541539|34547394|-|5856|1739|SCAND1|protein_coding	ENSG00000232352|3|50304073|50304803|-|731|338|SEMA3B-AS1|antisense	0.476309	8.90284e-09
ENSG00000172366|16|691813|698474|+|6662|2226|FAM195A|protein_coding	ENSG00000232352|3|50304073|50304803|-|731|338|SEMA3B-AS1|antisense	0.403712	1.73956e-06
ENSG00000172425|11|118398187|118401912|+|3726|1009|TTC36|protein_coding	ENSG00000232352|3|50304073|50304803|-|731|338|SEMA3B-AS1|antisense	0.47741	8.13839e-09
ENSG00000172458|13|21276266|21297237|+|20972|3327|IL17D|protein_coding	ENSG00000232352|3|50304073|50304803|-|731|338|SEMA3B-AS1|antisense	0.424931	4.21869e-07
ENSG00000172476|X|102754678|102774417|-|19740|3398|RAB40A|protein_coding	ENSG00000232352|3|50304073|50304803|-|731|338|SEMA3B-AS1|antisense	0.408242	1.29602e-06
ENSG00000172590|14|23299088|23304246|+|5159|3213|MRPL52|protein_coding	ENSG00000232352|3|50304073|50304803|-|731|338|SEMA3B-AS1|antisense	0.426395	3.81201e-07
ENSG00000172922|11|65482367|65488418|-|6052|3697|RNASEH2C|protein_coding	ENSG00000232352|3|50304073|50304803|-|731|338|SEMA3B-AS1|antisense	0.42303	4.80892e-07
ENSG00000173137|8|145596790|145618457|+|21668|2742|ADCK5|protein_coding	ENSG00000232352|3|50304073|50304803|-|731|338|SEMA3B-AS1|antisense	0.48322	5.03897e-09
ENSG00000173436|1|19923477|19956314|+|32838|5220|MINOS1|protein_coding	ENSG00000232352|3|50304073|50304803|-|731|338|SEMA3B-AS1|antisense	0.431051	2.75271e-07
ENSG00000173465|11|65337901|65341413|+|3513|2008|SSSCA1|protein_coding	ENSG00000232352|3|50304073|50304803|-|731|338|SEMA3B-AS1|antisense	0.447493	8.3789e-08
ENSG00000173486|11|64008475|64011604|+|3130|1608|FKBP2|protein_coding	ENSG00000232352|3|50304073|50304803|-|731|338|SEMA3B-AS1|antisense	0.438015	1.67615e-07
ENSG00000173567|2|26531041|26569685|-|38645|5761|GPR113|protein_coding	ENSG00000232352|3|50304073|50304803|-|731|338|SEMA3B-AS1|antisense	0.404412	1.66273e-06
ENSG00000173728|1|244515937|244552965|+|37029|1151|C1orf100|protein_coding	ENSG00000232352|3|50304073|50304803|-|731|338|SEMA3B-AS1|antisense	0.404902	1.6108e-06
ENSG00000173992|11|66360292|66373490|+|13199|2474|CCS|protein_coding	ENSG00000232352|3|50304073|50304803|-|731|338|SEMA3B-AS1|antisense	0.413557	9.12467e-07
ENSG00000174038|9|35041092|35045988|+|4897|3835|C9orf131|protein_coding	ENSG00000232352|3|50304073|50304803|-|731|338|SEMA3B-AS1|antisense	0.446494	9.02333e-08
ENSG00000174276|11|64883875|64885170|-|1296|1296|ZNHIT2|protein_coding	ENSG00000232352|3|50304073|50304803|-|731|338|SEMA3B-AS1|antisense	0.530123	7.43255e-11
ENSG00000174775|11|532242|537287|-|5046|1854|HRAS|protein_coding	ENSG00000232352|3|50304073|50304803|-|731|338|SEMA3B-AS1|antisense	0.419636	6.06282e-07
ENSG00000175602|11|65657875|65659105|+|1231|1231|CCDC85B|protein_coding	ENSG00000232352|3|50304073|50304803|-|731|338|SEMA3B-AS1|antisense	0.403758	1.73439e-06
ENSG00000175756|1|1309110|1310875|-|1766|1669|AURKAIP1|protein_coding	ENSG00000232352|3|50304073|50304803|-|731|338|SEMA3B-AS1|antisense	0.450054	6.9224e-08
ENSG00000176125|7|100486346|100487339|-|994|994|UFSP1|protein_coding	ENSG00000232352|3|50304073|50304803|-|731|338|SEMA3B-AS1|antisense	0.523991	1.33865e-10
ENSG00000177854|X|153237778|153248646|+|10869|1924|TMEM187|protein_coding	ENSG00000232352|3|50304073|50304803|-|731|338|SEMA3B-AS1|antisense	0.440707	1.37948e-07
ENSG00000178057|3|49057892|49060928|+|3037|2434|NDUFAF3|protein_coding	ENSG00000232352|3|50304073|50304803|-|731|338|SEMA3B-AS1|antisense	0.470592	1.41234e-08
ENSG00000178685|8|145051321|145086940|-|35620|6033|PARP10|protein_coding	ENSG00000232352|3|50304073|50304803|-|731|338|SEMA3B-AS1|antisense	0.451003	6.44689e-08
ENSG00000178896|8|145133529|145135550|+|2022|1407|EXOSC4|protein_coding	ENSG00000232352|3|50304073|50304803|-|731|338|SEMA3B-AS1|antisense	0.471464	1.31699e-08
ENSG00000179085|1|155112367|155113071|-|705|622|DPM3|protein_coding	ENSG00000232352|3|50304073|50304803|-|731|338|SEMA3B-AS1|antisense	0.440983	1.35207e-07
ENSG00000179178|1|43735665|43739673|+|4009|2127|TMEM125|protein_coding	ENSG00000232352|3|50304073|50304803|-|731|338|SEMA3B-AS1|antisense	0.413654	9.06632e-07
ENSG00000179271|19|13064972|13068050|-|3079|743|GADD45GIP1|protein_coding	ENSG00000232352|3|50304073|50304803|-|731|338|SEMA3B-AS1|antisense	0.442712	1.19187e-07
ENSG00000179526|8|145153536|145163027|-|9492|2783|SHARPIN|protein_coding	ENSG00000232352|3|50304073|50304803|-|731|338|SEMA3B-AS1|antisense	0.433206	2.36374e-07
ENSG00000179950|8|144898514|144912029|-|13516|5424|PUF60|protein_coding	ENSG00000232352|3|50304073|50304803|-|731|338|SEMA3B-AS1|antisense	0.44583	9.47715e-08
ENSG00000182208|11|1490687|1522477|-|31791|4504|MOB2|protein_coding	ENSG00000232352|3|50304073|50304803|-|731|338|SEMA3B-AS1|antisense	0.406697	1.43358e-06
ENSG00000182327|17|4692254|4693685|+|1432|1023|GLTPD2|protein_coding	ENSG00000232352|3|50304073|50304803|-|731|338|SEMA3B-AS1|antisense	0.401623	1.9896e-06
ENSG00000182359|11|105921825|105948492|-|26668|5516|KBTBD3|protein_coding	ENSG00000232352|3|50304073|50304803|-|731|338|SEMA3B-AS1|antisense	0.452532	5.74584e-08
ENSG00000182809|14|105939299|105946499|+|7201|4829|CRIP2|protein_coding	ENSG00000232352|3|50304073|50304803|-|731|338|SEMA3B-AS1|antisense	0.422495	4.98868e-07
ENSG00000183011|17|7760003|7788556|-|28554|1943|LSMD1|protein_coding	ENSG00000232352|3|50304073|50304803|-|731|338|SEMA3B-AS1|antisense	0.412835	9.57378e-07
ENSG00000183260|20|62492566|62494341|+|1776|1776|ABHD16B|protein_coding	ENSG00000232352|3|50304073|50304803|-|731|338|SEMA3B-AS1|antisense	0.531549	6.47126e-11
ENSG00000184281|11|2421718|2425106|+|3389|2657|TSSC4|protein_coding	ENSG00000232352|3|50304073|50304803|-|731|338|SEMA3B-AS1|antisense	0.401406	2.01745e-06
ENSG00000184788|X|84347293|84364054|-|16762|2272|SATL1|protein_coding	ENSG00000232352|3|50304073|50304803|-|731|338|SEMA3B-AS1|antisense	0.421065	5.50106e-07
ENSG00000184990|14|105219437|105234831|+|15395|4776|SIVA1|protein_coding	ENSG00000232352|3|50304073|50304803|-|731|338|SEMA3B-AS1|antisense	0.404667	1.63556e-06
ENSG00000185958|12|50720013|50790405|-|70393|8296|FAM186A|protein_coding	ENSG00000232352|3|50304073|50304803|-|731|338|SEMA3B-AS1|antisense	0.508954	5.39613e-10
ENSG00000187630|14|24439148|24475617|+|36470|2902|DHRS4L2|protein_coding	ENSG00000232352|3|50304073|50304803|-|731|338|SEMA3B-AS1|antisense	0.471349	1.32918e-08
ENSG00000187642|1|910579|917497|-|6919|3081|C1orf170|protein_coding	ENSG00000232352|3|50304073|50304803|-|731|338|SEMA3B-AS1|antisense	0.470601	1.41129e-08
ENSG00000187954|8|145674965|145691060|-|16096|9787|CYHR1|protein_coding	ENSG00000232352|3|50304073|50304803|-|731|338|SEMA3B-AS1|antisense	0.476706	8.61937e-09
ENSG00000188032|19|14192431|14196687|-|4257|1540|C19orf67|protein_coding	ENSG00000232352|3|50304073|50304803|-|731|338|SEMA3B-AS1|antisense	0.465441	2.12488e-08
ENSG00000188152|9|99690592|99702535|+|11944|3906|NUTM2G|protein_coding	ENSG00000232352|3|50304073|50304803|-|731|338|SEMA3B-AS1|antisense	0.458349	3.689e-08
ENSG00000188186|7|99746530|99753567|+|7038|1933|LAMTOR4|protein_coding	ENSG00000232352|3|50304073|50304803|-|731|338|SEMA3B-AS1|antisense	0.432289	2.52246e-07
ENSG00000188243|13|76099350|76123575|-|24226|2902|COMMD6|protein_coding	ENSG00000232352|3|50304073|50304803|-|731|338|SEMA3B-AS1|antisense	0.455342	4.64333e-08
ENSG00000188542|2|241499471|241503431|+|3961|3709|DUSP28|protein_coding	ENSG00000232352|3|50304073|50304803|-|731|338|SEMA3B-AS1|antisense	0.413601	9.09822e-07
ENSG00000188710|9|133768815|133769225|-|411|411|QRFP|protein_coding	ENSG00000232352|3|50304073|50304803|-|731|338|SEMA3B-AS1|antisense	0.511124	4.43109e-10
ENSG00000188833|9|140328816|140336268|-|7453|2836|ENTPD8|protein_coding	ENSG00000232352|3|50304073|50304803|-|731|338|SEMA3B-AS1|antisense	0.425461	4.06692e-07
ENSG00000189171|1|153591263|153606568|-|15306|2558|S100A13|protein_coding	ENSG00000232352|3|50304073|50304803|-|731|338|SEMA3B-AS1|antisense	0.482696	5.26347e-09
ENSG00000196388|17|4891425|4900905|-|9481|1553|INCA1|protein_coding	ENSG00000232352|3|50304073|50304803|-|731|338|SEMA3B-AS1|antisense	0.403487	1.76507e-06
ENSG00000196407|1|151819739|151826173|-|6435|984|THEM5|protein_coding	ENSG00000232352|3|50304073|50304803|-|731|338|SEMA3B-AS1|antisense	0.438697	1.59565e-07
ENSG00000196976|X|153706028|153707596|-|1569|1253|LAGE3|protein_coding	ENSG00000232352|3|50304073|50304803|-|731|338|SEMA3B-AS1|antisense	0.428263	3.34737e-07
ENSG00000197191|9|140119087|140120763|+|1677|1297|C9orf169|protein_coding	ENSG00000232352|3|50304073|50304803|-|731|338|SEMA3B-AS1|antisense	0.475862	9.23281e-09
ENSG00000197345|11|68658744|68671303|-|12560|2825|MRPL21|protein_coding	ENSG00000232352|3|50304073|50304803|-|731|338|SEMA3B-AS1|antisense	0.43383	2.2613e-07
ENSG00000197363|8|146024261|146036554|+|12294|5308|ZNF517|protein_coding	ENSG00000232352|3|50304073|50304803|-|731|338|SEMA3B-AS1|antisense	0.444718	1.02874e-07
ENSG00000197530|1|1550795|1565990|+|15196|8767|MIB2|protein_coding	ENSG00000232352|3|50304073|50304803|-|731|338|SEMA3B-AS1|antisense	0.402277	1.90789e-06
ENSG00000197858|8|145137493|145141119|+|3627|3269|GPAA1|protein_coding	ENSG00000232352|3|50304073|50304803|-|731|338|SEMA3B-AS1|antisense	0.472656	1.19672e-08
ENSG00000197915|1|152184558|152196669|-|12112|9623|HRNR|protein_coding	ENSG00000232352|3|50304073|50304803|-|731|338|SEMA3B-AS1|antisense	0.408253	1.29507e-06
ENSG00000197956|1|153507075|153508720|-|1646|971|S100A6|protein_coding	ENSG00000232352|3|50304073|50304803|-|731|338|SEMA3B-AS1|antisense	0.425348	4.09881e-07
ENSG00000198695|MT|14149|14673|-|525|525|MT-ND6|protein_coding	ENSG00000232352|3|50304073|50304803|-|731|338|SEMA3B-AS1|antisense	0.482572	5.31834e-09
ENSG00000198931|16|88875747|88878352|-|2606|1803|APRT|protein_coding	ENSG00000232352|3|50304073|50304803|-|731|338|SEMA3B-AS1|antisense	0.407475	1.3627e-06
ENSG00000203301|1|2143360|2145620|-|2261|2261|AL590822.1|protein_coding	ENSG00000232352|3|50304073|50304803|-|731|338|SEMA3B-AS1|antisense	0.43043	2.87576e-07
ENSG00000203730|1|182367252|182369751|-|2500|2500|TEDDM1|protein_coding	ENSG00000232352|3|50304073|50304803|-|731|338|SEMA3B-AS1|antisense	0.435929	1.94697e-07
ENSG00000204219|1|23707554|23751233|-|43680|3515|TCEA3|protein_coding	ENSG00000232352|3|50304073|50304803|-|731|338|SEMA3B-AS1|antisense	0.413366	9.24154e-07
ENSG00000204659|5|179105584|179107975|-|2392|785|CBY3|protein_coding	ENSG00000232352|3|50304073|50304803|-|731|338|SEMA3B-AS1|antisense	0.490566	2.71356e-09
ENSG00000204922|11|62437745|62441159|+|3415|2398|C11orf83|protein_coding	ENSG00000232352|3|50304073|50304803|-|731|338|SEMA3B-AS1|antisense	0.454875	4.81137e-08
ENSG00000204957|19|42746927|42749125|+|2199|2199|AC006486.1|protein_coding	ENSG00000232352|3|50304073|50304803|-|731|338|SEMA3B-AS1|antisense	0.468571	1.6592e-08
ENSG00000205544|17|7306294|7307456|-|1163|707|TMEM256|protein_coding	ENSG00000232352|3|50304073|50304803|-|731|338|SEMA3B-AS1|antisense	0.407358	1.37316e-06
ENSG00000213213|9|139690802|139702193|+|11392|2964|CCDC183|protein_coding	ENSG00000232352|3|50304073|50304803|-|731|338|SEMA3B-AS1|antisense	0.460977	3.01142e-08
ENSG00000213265|7|130353488|130372268|-|18781|2259|TSGA13|protein_coding	ENSG00000232352|3|50304073|50304803|-|731|338|SEMA3B-AS1|antisense	0.433318	2.34501e-07
ENSG00000213563|8|145751117|145754516|-|3400|3001|C8orf82|protein_coding	ENSG00000232352|3|50304073|50304803|-|731|338|SEMA3B-AS1|antisense	0.431152	2.73322e-07
ENSG00000213689|3|48506445|48509044|+|2600|2197|TREX1|protein_coding	ENSG00000232352|3|50304073|50304803|-|731|338|SEMA3B-AS1|antisense	0.449717	7.09925e-08
ENSG00000213741|14|50043390|50065408|-|22019|2656|RPS29|protein_coding	ENSG00000232352|3|50304073|50304803|-|731|338|SEMA3B-AS1|antisense	0.433063	2.3879e-07
ENSG00000213920|14|24683143|24685276|-|2134|1072|MDP1|protein_coding	ENSG00000232352|3|50304073|50304803|-|731|338|SEMA3B-AS1|antisense	0.428748	3.23581e-07
ENSG00000214026|11|1968508|2005752|+|37245|2975|MRPL23|protein_coding	ENSG00000232352|3|50304073|50304803|-|731|338|SEMA3B-AS1|antisense	0.476359	8.86665e-09
ENSG00000214109|19|13890884|13900972|-|10089|384|AC008686.1|protein_coding	ENSG00000232352|3|50304073|50304803|-|731|338|SEMA3B-AS1|antisense	0.453976	5.15112e-08
ENSG00000214237|3|150588832|150612089|-|23258|1071|FAM188B2|protein_coding	ENSG00000232352|3|50304073|50304803|-|731|338|SEMA3B-AS1|antisense	0.489634	2.93762e-09
ENSG00000214253|7|100882739|100895597|-|12859|1795|FIS1|protein_coding	ENSG00000232352|3|50304073|50304803|-|731|338|SEMA3B-AS1|antisense	0.404664	1.63584e-06
ENSG00000214872|11|57308979|57318108|+|9130|2062|SMTNL1|protein_coding	ENSG00000232352|3|50304073|50304803|-|731|338|SEMA3B-AS1|antisense	0.419102	6.28682e-07
ENSG00000215845|1|161007421|161008780|-|1360|1210|TSTD1|protein_coding	ENSG00000232352|3|50304073|50304803|-|731|338|SEMA3B-AS1|antisense	0.49754	1.48727e-09
ENSG00000221819|16|90095316|90096309|-|994|994|C16orf3|protein_coding	ENSG00000232352|3|50304073|50304803|-|731|338|SEMA3B-AS1|antisense	0.404752	1.6265e-06
ENSG00000221883|3|48955221|48956818|-|1598|1598|ARIH2OS|protein_coding	ENSG00000232352|3|50304073|50304803|-|731|338|SEMA3B-AS1|antisense	0.569147	1.31351e-12
ENSG00000221990|5|441645|443258|-|1614|1614|C5orf55|protein_coding	ENSG00000232352|3|50304073|50304803|-|731|338|SEMA3B-AS1|antisense	0.520167	1.92068e-10
ENSG00000222020|2|240323130|240324058|+|929|613|AC062017.1|protein_coding	ENSG00000232352|3|50304073|50304803|-|731|338|SEMA3B-AS1|antisense	0.517055	2.56801e-10
ENSG00000228146|16|3194220|3199964|+|5745|3428|CASP16|protein_coding	ENSG00000232352|3|50304073|50304803|-|731|338|SEMA3B-AS1|antisense	0.471115	1.35441e-08
ENSG00000233276|3|49394609|49396033|-|1425|1425|GPX1|protein_coding	ENSG00000232352|3|50304073|50304803|-|731|338|SEMA3B-AS1|antisense	0.408379	1.28445e-06
ENSG00000233438|2|27760253|27790011|+|29759|825|AC109829.1|protein_coding	ENSG00000232352|3|50304073|50304803|-|731|338|SEMA3B-AS1|antisense	0.423371	4.69748e-07
ENSG00000234949|2|238499663|238504624|+|4962|1656|AC104667.3|protein_coding	ENSG00000232352|3|50304073|50304803|-|731|338|SEMA3B-AS1|antisense	0.427643	3.49514e-07
ENSG00000235034|19|51152702|51162567|+|9866|888|C19orf81|protein_coding	ENSG00000232352|3|50304073|50304803|-|731|338|SEMA3B-AS1|antisense	0.419495	6.12141e-07
ENSG00000235156|3|99904531|99913035|+|8505|805|TMEM30C|protein_coding	ENSG00000232352|3|50304073|50304803|-|731|338|SEMA3B-AS1|antisense	0.405931	1.50686e-06
ENSG00000235169|1|3689352|3692546|+|3195|954|SMIM1|protein_coding	ENSG00000232352|3|50304073|50304803|-|731|338|SEMA3B-AS1|antisense	0.483836	4.78689e-09
ENSG00000241837|21|35275757|35288284|-|12528|3336|ATP5O|protein_coding	ENSG00000232352|3|50304073|50304803|-|731|338|SEMA3B-AS1|antisense	0.430929	2.77647e-07
ENSG00000242485|1|1337288|1342693|-|5406|2788|MRPL20|protein_coding	ENSG00000232352|3|50304073|50304803|-|731|338|SEMA3B-AS1|antisense	0.415672	7.92236e-07
ENSG00000243284|1|159824106|159832447|-|8342|1818|VSIG8|protein_coding	ENSG00000232352|3|50304073|50304803|-|731|338|SEMA3B-AS1|antisense	0.496002	1.70006e-09
ENSG00000243477|3|50333833|50336852|-|3020|2188|NAT6|protein_coding	ENSG00000232352|3|50304073|50304803|-|731|338|SEMA3B-AS1|antisense	0.430273	2.90774e-07
ENSG00000244187|9|139685807|139687709|+|1903|1443|TMEM141|protein_coding	ENSG00000232352|3|50304073|50304803|-|731|338|SEMA3B-AS1|antisense	0.452353	5.82406e-08
ENSG00000247596|3|52262626|52273276|-|10651|1824|TWF2|protein_coding	ENSG00000232352|3|50304073|50304803|-|731|338|SEMA3B-AS1|antisense	0.4654	2.1318e-08
ENSG00000250571|8|144349603|144359101|+|9499|3057|GLI4|protein_coding	ENSG00000232352|3|50304073|50304803|-|731|338|SEMA3B-AS1|antisense	0.418503	6.5472e-07
ENSG00000251357|22|24204375|24237410|+|33036|788|AP000350.10|protein_coding	ENSG00000232352|3|50304073|50304803|-|731|338|SEMA3B-AS1|antisense	0.428553	3.28015e-07
ENSG00000254531|4|102268937|102270040|+|1104|790|AP001816.1|protein_coding	ENSG00000232352|3|50304073|50304803|-|731|338|SEMA3B-AS1|antisense	0.469882	1.4947e-08
ENSG00000255508|11|62327075|62359003|-|31929|5197|MIR3654|protein_coding	ENSG00000232352|3|50304073|50304803|-|731|338|SEMA3B-AS1|antisense	0.431409	2.68416e-07
ENSG00000255748|12|133787246|133787772|-|527|527|AC226150.4|protein_coding	ENSG00000232352|3|50304073|50304803|-|731|338|SEMA3B-AS1|antisense	0.479714	6.73657e-09
ENSG00000256073|21|33765439|33766254|+|816|816|C21orf119|protein_coding	ENSG00000232352|3|50304073|50304803|-|731|338|SEMA3B-AS1|antisense	0.481213	5.95273e-09
ENSG00000258256|8|86134675|86157946|-|23272|1256|RP11-219B4.5|protein_coding	ENSG00000232352|3|50304073|50304803|-|731|338|SEMA3B-AS1|antisense	0.444009	1.0838e-07
ENSG00000260238|1|156182773|156213123|+|30351|1007|PMF1-BGLAP|protein_coding	ENSG00000232352|3|50304073|50304803|-|731|338|SEMA3B-AS1|antisense	0.486533	3.81857e-09
ENSG00000267913|21|45587818|45593580|-|5763|621|AP001055.1|protein_coding	ENSG00000232352|3|50304073|50304803|-|731|338|SEMA3B-AS1|antisense	0.471074	1.35887e-08
ENSG00000268578|9|45441273|45441542|-|270|270|AL354718.1|protein_coding	ENSG00000232352|3|50304073|50304803|-|731|338|SEMA3B-AS1|antisense	0.428199	3.36236e-07
ENSG00000268632|15|42073346|42076229|-|2884|183|AC073657.1|protein_coding	ENSG00000232352|3|50304073|50304803|-|731|338|SEMA3B-AS1|antisense	0.423165	4.76448e-07
ENSG00000268891|7|74999908|75005425|-|5518|78|AC006014.1|protein_coding	ENSG00000232352|3|50304073|50304803|-|731|338|SEMA3B-AS1|antisense	0.484932	4.36788e-09
ENSG00000269089|11|61735453|61736755|+|1303|1303|AP003733.1|protein_coding	ENSG00000232352|3|50304073|50304803|-|731|338|SEMA3B-AS1|antisense	0.442804	1.18388e-07
ENSG00000269165|10|52094298|52095876|+|1579|1579|AC069547.1|protein_coding	ENSG00000232352|3|50304073|50304803|-|731|338|SEMA3B-AS1|antisense	0.445571	9.66078e-08
ENSG00000269591|13|20268547|20269240|+|694|694|AL354808.2|protein_coding	ENSG00000232352|3|50304073|50304803|-|731|338|SEMA3B-AS1|antisense	0.42448	4.3523e-07
ENSG00000269746|16|70239303|70239683|-|381|381|AC009060.1|protein_coding	ENSG00000232352|3|50304073|50304803|-|731|338|SEMA3B-AS1|antisense	0.419223	6.2355e-07
ENSG00000270299|20|627270|656444|-|29175|2714|RP5-850E9.3|protein_coding	ENSG00000232352|3|50304073|50304803|-|731|338|SEMA3B-AS1|antisense	0.424207	4.43493e-07
ENSG00000272305|3|53003135|53133469|-|130335|1760|RP11-894J14.5|protein_coding	ENSG00000232352|3|50304073|50304803|-|731|338|SEMA3B-AS1|antisense	0.43792	1.68761e-07
