# Supplementary material for: Ten Hypermethylated lncRNA Genes Are Specifically Involved in the Initiation, Progression, and Lymphatic and Peritoneal Metastasis of Epithelial Ovarian Cancer
Source: Int J Mol Sci. 2024 Nov 4;25(21):11843. doi: 10.3390/ijms252111843 (PMC11547154; doi:10.3390/ijms252111843)
Supplement: Supplementary file 1 [file ijms-25-11843-s001.zip › Table S6_SEMA3B-AS1_-0.4_2024.10.10.xlsx]

## Sheet: lncRNA_negative_less_minus0.4
Supplementary Table S6: Screening of mRNAs co-expressed with SEMA3B-AS1 using the GSE211669 dataset at rs < -0.4.
mRNA	lncRNA	rs	p-value
ENSG00000004139|17|26691378|26728065|+|36688|8132|SARM1|protein_coding	ENSG00000232352|3|50304073|50304803|-|731|338|SEMA3B-AS1|antisense	-0.510844	4.54557e-10
ENSG00000012660|6|53132196|53213947|-|81752|4223|ELOVL5|protein_coding	ENSG00000232352|3|50304073|50304803|-|731|338|SEMA3B-AS1|antisense	-0.402138	1.92499e-06
ENSG00000015568|2|110550335|110615272|+|64938|14175|RGPD5|protein_coding	ENSG00000232352|3|50304073|50304803|-|731|338|SEMA3B-AS1|antisense	-0.422233	5.07898e-07
ENSG00000020181|8|37641709|37702414|+|60706|7061|GPR124|protein_coding	ENSG00000232352|3|50304073|50304803|-|731|338|SEMA3B-AS1|antisense	-0.436379	1.88512e-07
ENSG00000031081|3|119013220|119139561|+|126342|9384|ARHGAP31|protein_coding	ENSG00000232352|3|50304073|50304803|-|731|338|SEMA3B-AS1|antisense	-0.44282	1.18248e-07
ENSG00000054277|1|241753404|241840678|-|87275|3480|OPN3|protein_coding	ENSG00000232352|3|50304073|50304803|-|731|338|SEMA3B-AS1|antisense	-0.452961	5.56278e-08
ENSG00000076685|10|104845940|104953056|-|107117|7320|NT5C2|protein_coding	ENSG00000232352|3|50304073|50304803|-|731|338|SEMA3B-AS1|antisense	-0.513168	3.67609e-10
ENSG00000089356|19|35606732|35615228|+|8497|3385|FXYD3|protein_coding	ENSG00000234456|7|79082198|79100524|+|18327|9849|MAGI2-AS3|processed_transcript	-0.41051	1.11664e-06
ENSG00000090266|7|140390577|140422590|+|32014|4447|NDUFB2|protein_coding	ENSG00000214548|14|101245747|101327368|+|81622|15769|MEG3|lincRNA	-0.401122	2.05444e-06
ENSG00000092871|17|33333009|33416338|-|83330|8512|RFFL|protein_coding	ENSG00000232352|3|50304073|50304803|-|731|338|SEMA3B-AS1|antisense	-0.400761	2.1024e-06
ENSG00000101265|20|4760669|4804291|-|43623|5759|RASSF2|protein_coding	ENSG00000232352|3|50304073|50304803|-|731|338|SEMA3B-AS1|antisense	-0.444576	1.03951e-07
ENSG00000103061|16|68318406|68344849|-|26444|5187|SLC7A6OS|protein_coding	ENSG00000232352|3|50304073|50304803|-|731|338|SEMA3B-AS1|antisense	-0.440427	1.40782e-07
ENSG00000103064|16|68298433|68335722|+|37290|7570|SLC7A6|protein_coding	ENSG00000232352|3|50304073|50304803|-|731|338|SEMA3B-AS1|antisense	-0.473796	1.09162e-08
ENSG00000103495|16|29817427|29823649|+|6223|4038|MAZ|protein_coding	ENSG00000232352|3|50304073|50304803|-|731|338|SEMA3B-AS1|antisense	-0.474729	1.01224e-08
ENSG00000105364|19|10362577|10370721|+|8145|4070|MRPL4|protein_coding	ENSG00000237125|4|174448421|174512475|+|64055|9829|HAND2-AS1|antisense	-0.427925	3.42708e-07
ENSG00000105371|19|10397643|10399198|+|1556|1427|ICAM4|protein_coding	ENSG00000232352|3|50304073|50304803|-|731|338|SEMA3B-AS1|antisense	-0.47577	9.30208e-09
ENSG00000109686|4|152023903|152246784|-|222882|7789|SH3D19|protein_coding	ENSG00000232352|3|50304073|50304803|-|731|338|SEMA3B-AS1|antisense	-0.459674	3.33088e-08
ENSG00000110717|11|67798084|67804111|+|6028|4523|NDUFS8|protein_coding	ENSG00000234456|7|79082198|79100524|+|18327|9849|MAGI2-AS3|processed_transcript	-0.404261	1.67903e-06
ENSG00000112305|6|71377479|71571718|+|194240|4343|SMAP1|protein_coding	ENSG00000232352|3|50304073|50304803|-|731|338|SEMA3B-AS1|antisense	-0.438909	1.57142e-07
ENSG00000113273|5|78073032|78281910|-|208879|7189|ARSB|protein_coding	ENSG00000232352|3|50304073|50304803|-|731|338|SEMA3B-AS1|antisense	-0.431155	2.73274e-07
ENSG00000113319|5|80256491|80525975|+|269485|10702|RASGRF2|protein_coding	ENSG00000232352|3|50304073|50304803|-|731|338|SEMA3B-AS1|antisense	-0.407811	1.33308e-06
ENSG00000115464|2|61414598|61697904|-|283307|18125|USP34|protein_coding	ENSG00000232352|3|50304073|50304803|-|731|338|SEMA3B-AS1|antisense	-0.478306	7.56266e-09
ENSG00000121281|16|50280048|50352046|+|71999|8630|ADCY7|protein_coding	ENSG00000232352|3|50304073|50304803|-|731|338|SEMA3B-AS1|antisense	-0.465953	2.04104e-08
ENSG00000123444|11|47593749|47600567|-|6819|3302|KBTBD4|protein_coding	ENSG00000232352|3|50304073|50304803|-|731|338|SEMA3B-AS1|antisense	-0.432952	2.40675e-07
ENSG00000124935|11|62009682|62012280|+|2599|480|SCGB1D2|protein_coding	ENSG00000234456|7|79082198|79100524|+|18327|9849|MAGI2-AS3|processed_transcript	-0.423082	4.79158e-07
ENSG00000127080|9|95375466|95432547|-|57082|5166|IPPK|protein_coding	ENSG00000232352|3|50304073|50304803|-|731|338|SEMA3B-AS1|antisense	-0.421867	5.20777e-07
ENSG00000128881|15|43030932|43213007|-|182076|11642|TTBK2|protein_coding	ENSG00000232352|3|50304073|50304803|-|731|338|SEMA3B-AS1|antisense	-0.42299	4.82204e-07
ENSG00000130684|20|25654851|25677477|-|22627|3823|ZNF337|protein_coding	ENSG00000232352|3|50304073|50304803|-|731|338|SEMA3B-AS1|antisense	-0.430729	2.8158e-07
ENSG00000132405|4|6910969|7034845|+|123877|6184|TBC1D14|protein_coding	ENSG00000232352|3|50304073|50304803|-|731|338|SEMA3B-AS1|antisense	-0.465939	2.0433e-08
ENSG00000132613|16|70695107|70719969|-|24863|4992|MTSS1L|protein_coding	ENSG00000232352|3|50304073|50304803|-|731|338|SEMA3B-AS1|antisense	-0.487255	3.59317e-09
ENSG00000133193|17|71203492|71232892|-|29401|3162|FAM104A|protein_coding	ENSG00000232352|3|50304073|50304803|-|731|338|SEMA3B-AS1|antisense	-0.409449	1.19742e-06
ENSG00000135392|12|56214744|56224608|-|9865|4190|DNAJC14|protein_coding	ENSG00000232352|3|50304073|50304803|-|731|338|SEMA3B-AS1|antisense	-0.402471	1.88426e-06
ENSG00000135913|2|219314974|219433084|-|118111|9290|USP37|protein_coding	ENSG00000232352|3|50304073|50304803|-|731|338|SEMA3B-AS1|antisense	-0.401691	1.98102e-06
ENSG00000136305|14|24774302|24780636|-|6335|3198|CIDEB|protein_coding	ENSG00000232352|3|50304073|50304803|-|731|338|SEMA3B-AS1|antisense	-0.534565	4.81749e-11
ENSG00000136867|9|115913222|115926417|+|13196|2504|SLC31A2|protein_coding	ENSG00000232352|3|50304073|50304803|-|731|338|SEMA3B-AS1|antisense	-0.521544	1.68732e-10
ENSG00000138081|2|48016455|48132932|-|116478|7123|FBXO11|protein_coding	ENSG00000232352|3|50304073|50304803|-|731|338|SEMA3B-AS1|antisense	-0.439439	1.51229e-07
ENSG00000138615|15|65488337|65503826|-|15490|4454|CILP|protein_coding	ENSG00000232352|3|50304073|50304803|-|731|338|SEMA3B-AS1|antisense	-0.446698	8.88814e-08
ENSG00000138756|4|79697496|79837526|+|140031|9938|BMP2K|protein_coding	ENSG00000232352|3|50304073|50304803|-|731|338|SEMA3B-AS1|antisense	-0.462388	2.6985e-08
ENSG00000139278|12|75874460|75897633|+|23174|6273|GLIPR1|protein_coding	ENSG00000232352|3|50304073|50304803|-|731|338|SEMA3B-AS1|antisense	-0.40362	1.74992e-06
ENSG00000139436|12|110367607|110434194|-|66588|13547|GIT2|protein_coding	ENSG00000232352|3|50304073|50304803|-|731|338|SEMA3B-AS1|antisense	-0.492717	2.25732e-09
ENSG00000139725|12|122215664|122241309|-|25646|6177|RHOF|protein_coding	ENSG00000232352|3|50304073|50304803|-|731|338|SEMA3B-AS1|antisense	-0.444887	1.01599e-07
ENSG00000140993|16|3348832|3355729|-|6898|4197|TIGD7|protein_coding	ENSG00000232352|3|50304073|50304803|-|731|338|SEMA3B-AS1|antisense	-0.416691	7.39817e-07
ENSG00000141965|19|4791728|4795571|+|3844|3844|FEM1A|protein_coding	ENSG00000232352|3|50304073|50304803|-|731|338|SEMA3B-AS1|antisense	-0.511284	4.3673e-10
ENSG00000145246|4|47487305|47595503|+|108199|7965|ATP10D|protein_coding	ENSG00000232352|3|50304073|50304803|-|731|338|SEMA3B-AS1|antisense	-0.421761	5.24553e-07
ENSG00000148346|9|130911350|130915734|+|4385|2057|LCN2|protein_coding	ENSG00000234456|7|79082198|79100524|+|18327|9849|MAGI2-AS3|processed_transcript	-0.476433	8.81389e-09
ENSG00000148377|10|1064847|1071799|-|6953|1359|IDI2|protein_coding	ENSG00000232352|3|50304073|50304803|-|731|338|SEMA3B-AS1|antisense	-0.410504	1.1171e-06
ENSG00000148671|10|88727949|88743691|+|15743|998|ADIRF|protein_coding	ENSG00000232352|3|50304073|50304803|-|731|338|SEMA3B-AS1|antisense	-0.448428	7.81606e-08
ENSG00000148842|10|104678050|104849978|+|171929|16324|CNNM2|protein_coding	ENSG00000232352|3|50304073|50304803|-|731|338|SEMA3B-AS1|antisense	-0.436387	1.88414e-07
ENSG00000151694|2|9628615|9695921|-|67307|5481|ADAM17|protein_coding	ENSG00000232352|3|50304073|50304803|-|731|338|SEMA3B-AS1|antisense	-0.419945	5.93714e-07
ENSG00000153071|5|39371780|39462402|-|90623|7714|DAB2|protein_coding	ENSG00000232352|3|50304073|50304803|-|731|338|SEMA3B-AS1|antisense	-0.40846	1.27769e-06
ENSG00000154016|17|18923986|18950950|-|26965|3107|GRAP|protein_coding	ENSG00000232352|3|50304073|50304803|-|731|338|SEMA3B-AS1|antisense	-0.531795	6.31819e-11
ENSG00000154545|X|51927919|51935364|+|7446|4809|MAGED4|protein_coding	ENSG00000232352|3|50304073|50304803|-|731|338|SEMA3B-AS1|antisense	-0.407597	1.35187e-06
ENSG00000157570|11|44748015|44953972|+|205958|5871|TSPAN18|protein_coding	ENSG00000232352|3|50304073|50304803|-|731|338|SEMA3B-AS1|antisense	-0.407486	1.36167e-06
ENSG00000158352|X|50334647|50557302|-|222656|10333|SHROOM4|protein_coding	ENSG00000232352|3|50304073|50304803|-|731|338|SEMA3B-AS1|antisense	-0.428022	3.40393e-07
ENSG00000160221|21|45553487|45565605|+|12119|3108|C21orf33|protein_coding	ENSG00000214548|14|101245747|101327368|+|81622|15769|MEG3|lincRNA	-0.421097	5.48906e-07
ENSG00000160683|11|118754475|118768508|+|14034|4431|CXCR5|protein_coding	ENSG00000232352|3|50304073|50304803|-|731|338|SEMA3B-AS1|antisense	-0.472648	1.19749e-08
ENSG00000161791|12|50031724|50101948|-|70225|11982|FMNL3|protein_coding	ENSG00000232352|3|50304073|50304803|-|731|338|SEMA3B-AS1|antisense	-0.405179	1.58217e-06
ENSG00000162032|16|1826713|1843701|-|16989|3192|SPSB3|protein_coding	ENSG00000232352|3|50304073|50304803|-|731|338|SEMA3B-AS1|antisense	-0.441829	1.27124e-07
ENSG00000162300|11|64851695|64855870|+|4176|2782|ZFPL1|protein_coding	ENSG00000232352|3|50304073|50304803|-|731|338|SEMA3B-AS1|antisense	-0.413585	9.10799e-07
ENSG00000162520|1|33145507|33169197|-|23691|3941|SYNC|protein_coding	ENSG00000232352|3|50304073|50304803|-|731|338|SEMA3B-AS1|antisense	-0.443136	1.15542e-07
ENSG00000164708|7|44102326|44105186|-|2861|857|PGAM2|protein_coding	ENSG00000232352|3|50304073|50304803|-|731|338|SEMA3B-AS1|antisense	-0.483899	4.76164e-09
ENSG00000166147|15|48700503|48938046|-|237544|16057|FBN1|protein_coding	ENSG00000232352|3|50304073|50304803|-|731|338|SEMA3B-AS1|antisense	-0.407191	1.38814e-06
ENSG00000166333|11|6624961|6632102|+|7142|3463|ILK|protein_coding	ENSG00000232352|3|50304073|50304803|-|731|338|SEMA3B-AS1|antisense	-0.498266	1.39585e-09
ENSG00000166341|11|6642556|6677085|-|34530|10763|DCHS1|protein_coding	ENSG00000232352|3|50304073|50304803|-|731|338|SEMA3B-AS1|antisense	-0.408667	1.26042e-06
ENSG00000167100|17|48187404|48207246|-|19843|7016|SAMD14|protein_coding	ENSG00000232352|3|50304073|50304803|-|731|338|SEMA3B-AS1|antisense	-0.419585	6.08384e-07
ENSG00000167969|16|2289396|2302301|-|12906|3234|ECI1|protein_coding	ENSG00000234456|7|79082198|79100524|+|18327|9849|MAGI2-AS3|processed_transcript	-0.411138	1.07132e-06
ENSG00000167970|16|2303738|2312343|+|8606|537|AC009065.1|protein_coding	ENSG00000232352|3|50304073|50304803|-|731|338|SEMA3B-AS1|antisense	-0.531799	6.31562e-11
ENSG00000167995|11|61717293|61732987|+|15695|8930|BEST1|protein_coding	ENSG00000232352|3|50304073|50304803|-|731|338|SEMA3B-AS1|antisense	-0.506002	7.03902e-10
ENSG00000168282|14|50087489|50090198|+|2710|2710|MGAT2|protein_coding	ENSG00000232352|3|50304073|50304803|-|731|338|SEMA3B-AS1|antisense	-0.492689	2.26289e-09
ENSG00000169562|X|70435044|70445366|+|10323|2235|GJB1|protein_coding	ENSG00000234456|7|79082198|79100524|+|18327|9849|MAGI2-AS3|processed_transcript	-0.438443	1.62515e-07
ENSG00000171017|19|7953390|7966901|+|13512|4324|LRRC8E|protein_coding	ENSG00000232352|3|50304073|50304803|-|731|338|SEMA3B-AS1|antisense	-0.528983	8.29923e-11
ENSG00000171236|19|4536421|4540486|-|4066|3133|LRG1|protein_coding	ENSG00000237036|10|31495207|31609376|-|114170|3831|ZEB1-AS1|processed_transcript	-0.400339	2.15986e-06
ENSG00000172366|16|691813|698474|+|6662|2226|FAM195A|protein_coding	ENSG00000234456|7|79082198|79100524|+|18327|9849|MAGI2-AS3|processed_transcript	-0.463344	2.50465e-08
ENSG00000172986|3|72937224|73047289|+|110066|3667|GXYLT2|protein_coding	ENSG00000232352|3|50304073|50304803|-|731|338|SEMA3B-AS1|antisense	-0.439808	1.47243e-07
ENSG00000173166|2|204259068|204400133|-|141066|11696|RAPH1|protein_coding	ENSG00000232352|3|50304073|50304803|-|731|338|SEMA3B-AS1|antisense	-0.541696	2.3699e-11
ENSG00000173349|2|128458597|128461385|+|2789|2789|SFT2D3|protein_coding	ENSG00000232352|3|50304073|50304803|-|731|338|SEMA3B-AS1|antisense	-0.517357	2.49695e-10
ENSG00000173660|1|46769303|46782448|+|13146|1408|UQCRH|protein_coding	ENSG00000214548|14|101245747|101327368|+|81622|15769|MEG3|lincRNA	-0.429809	3.00397e-07
ENSG00000174196|10|51187938|51192032|+|4095|1503|FAM21D|protein_coding	ENSG00000232352|3|50304073|50304803|-|731|338|SEMA3B-AS1|antisense	-0.434307	2.18588e-07
ENSG00000174276|11|64883875|64885170|-|1296|1296|ZNHIT2|protein_coding	ENSG00000237125|4|174448421|174512475|+|64055|9829|HAND2-AS1|antisense	-0.461464	2.89976e-08
ENSG00000175793|1|27189633|27190947|+|1315|1315|SFN|protein_coding	ENSG00000237036|10|31495207|31609376|-|114170|3831|ZEB1-AS1|processed_transcript	-0.413137	9.38354e-07
ENSG00000176125|7|100486346|100487339|-|994|994|UFSP1|protein_coding	ENSG00000234456|7|79082198|79100524|+|18327|9849|MAGI2-AS3|processed_transcript	-0.402954	1.82669e-06
ENSG00000177300|4|184239220|184241927|-|2708|2708|CLDN22|protein_coding	ENSG00000232352|3|50304073|50304803|-|731|338|SEMA3B-AS1|antisense	-0.470267	1.44942e-08
ENSG00000177854|X|153237778|153248646|+|10869|1924|TMEM187|protein_coding	ENSG00000214548|14|101245747|101327368|+|81622|15769|MEG3|lincRNA	-0.408439	1.27946e-06
ENSG00000181350|17|16344891|16395467|-|50577|3695|FAM211A|protein_coding	ENSG00000232352|3|50304073|50304803|-|731|338|SEMA3B-AS1|antisense	-0.493042	2.19531e-09
ENSG00000182108|16|11022748|11036317|-|13570|1722|DEXI|protein_coding	ENSG00000232352|3|50304073|50304803|-|731|338|SEMA3B-AS1|antisense	-0.406454	1.4565e-06
ENSG00000182858|22|50293877|50312106|-|18230|5350|ALG12|protein_coding	ENSG00000232352|3|50304073|50304803|-|731|338|SEMA3B-AS1|antisense	-0.405869	1.51295e-06
ENSG00000183054|2|111271389|111334762|-|63374|13309|RGPD6|protein_coding	ENSG00000232352|3|50304073|50304803|-|731|338|SEMA3B-AS1|antisense	-0.502875	9.30203e-10
ENSG00000183979|17|79858621|79860781|+|2161|2161|NPB|protein_coding	ENSG00000232352|3|50304073|50304803|-|731|338|SEMA3B-AS1|antisense	-0.447758	8.21603e-08
ENSG00000184716|15|44086360|44092419|-|6060|2977|SERINC4|protein_coding	ENSG00000232352|3|50304073|50304803|-|731|338|SEMA3B-AS1|antisense	-0.47786	7.84417e-09
ENSG00000186919|17|74068042|74079747|+|11706|4307|ZACN|protein_coding	ENSG00000232352|3|50304073|50304803|-|731|338|SEMA3B-AS1|antisense	-0.40538	1.5617e-06
ENSG00000187144|1|16713612|16763919|-|50308|4506|SPATA21|protein_coding	ENSG00000232352|3|50304073|50304803|-|731|338|SEMA3B-AS1|antisense	-0.459885	3.27703e-08
ENSG00000196644|1|145883868|145924373|+|40506|4900|GPR89C|protein_coding	ENSG00000232352|3|50304073|50304803|-|731|338|SEMA3B-AS1|antisense	-0.473131	1.15186e-08
ENSG00000197345|11|68658744|68671303|-|12560|2825|MRPL21|protein_coding	ENSG00000237125|4|174448421|174512475|+|64055|9829|HAND2-AS1|antisense	-0.418414	6.58644e-07
ENSG00000197345|11|68658744|68671303|-|12560|2825|MRPL21|protein_coding	ENSG00000234456|7|79082198|79100524|+|18327|9849|MAGI2-AS3|processed_transcript	-0.404259	1.67926e-06
ENSG00000197775|14|24407940|24409196|+|1257|1257|DHRS4-AS1|protein_coding	ENSG00000232352|3|50304073|50304803|-|731|338|SEMA3B-AS1|antisense	-0.539109	3.07126e-11
ENSG00000204352|9|96080481|96108696|-|28216|1154|C9orf129|protein_coding	ENSG00000232352|3|50304073|50304803|-|731|338|SEMA3B-AS1|antisense	-0.441988	1.25658e-07
ENSG00000204850|19|46997765|46999755|+|1991|1991|AC011484.1|protein_coding	ENSG00000232352|3|50304073|50304803|-|731|338|SEMA3B-AS1|antisense	-0.519876	1.97372e-10
ENSG00000204922|11|62437745|62441159|+|3415|2398|C11orf83|protein_coding	ENSG00000234456|7|79082198|79100524|+|18327|9849|MAGI2-AS3|processed_transcript	-0.431456	2.67522e-07
ENSG00000205502|15|62455734|62457482|-|1749|1579|C2CD4B|protein_coding	ENSG00000237036|10|31495207|31609376|-|114170|3831|ZEB1-AS1|processed_transcript	-0.41872	6.45142e-07
ENSG00000205923|16|2577081|2581420|-|4340|1840|CEMP1|protein_coding	ENSG00000232352|3|50304073|50304803|-|731|338|SEMA3B-AS1|antisense	-0.474062	1.06841e-08
ENSG00000206052|18|67068291|67516323|+|448033|9387|DOK6|protein_coding	ENSG00000232352|3|50304073|50304803|-|731|338|SEMA3B-AS1|antisense	-0.400367	2.15603e-06
ENSG00000206203|22|19118321|19120134|+|1814|1814|TSSK2|protein_coding	ENSG00000232352|3|50304073|50304803|-|731|338|SEMA3B-AS1|antisense	-0.432323	2.51636e-07
ENSG00000212768|15|35270552|35272268|+|1717|1717|AC114546.1|protein_coding	ENSG00000232352|3|50304073|50304803|-|731|338|SEMA3B-AS1|antisense	-0.536423	4.0109e-11
ENSG00000212928|14|57671888|57673291|+|1404|1404|AL391152.1|protein_coding	ENSG00000232352|3|50304073|50304803|-|731|338|SEMA3B-AS1|antisense	-0.543693	1.93705e-11
ENSG00000212999|8|93895865|93898013|+|2149|2149|AC117834.1|protein_coding	ENSG00000232352|3|50304073|50304803|-|731|338|SEMA3B-AS1|antisense	-0.558084	4.35082e-12
ENSG00000213002|8|71485681|71486671|+|991|991|AC120194.1|protein_coding	ENSG00000232352|3|50304073|50304803|-|731|338|SEMA3B-AS1|antisense	-0.545009	1.69473e-11
ENSG00000213619|11|47586888|47606114|+|19227|3670|NDUFS3|protein_coding	ENSG00000234456|7|79082198|79100524|+|18327|9849|MAGI2-AS3|processed_transcript	-0.416896	7.29701e-07
ENSG00000213719|6|31698358|31707540|-|9183|1942|CLIC1|protein_coding	ENSG00000214548|14|101245747|101327368|+|81622|15769|MEG3|lincRNA	-0.419023	6.32041e-07
ENSG00000214253|7|100882739|100895597|-|12859|1795|FIS1|protein_coding	ENSG00000214548|14|101245747|101327368|+|81622|15769|MEG3|lincRNA	-0.439239	1.53431e-07
ENSG00000214314|7|99040552|99040747|+|196|51|AC073063.1|protein_coding	ENSG00000232352|3|50304073|50304803|-|731|338|SEMA3B-AS1|antisense	-0.441211	1.32978e-07
ENSG00000215183|9|35752987|35756610|-|3624|787|MSMP|protein_coding	ENSG00000232352|3|50304073|50304803|-|731|338|SEMA3B-AS1|antisense	-0.497496	1.49294e-09
ENSG00000215910|1|11821844|11849642|+|27799|6505|C1orf167|protein_coding	ENSG00000232352|3|50304073|50304803|-|731|338|SEMA3B-AS1|antisense	-0.435442	2.01586e-07
ENSG00000218537|22|24236613|24241117|-|4505|1476|AP000350.4|protein_coding	ENSG00000232352|3|50304073|50304803|-|731|338|SEMA3B-AS1|antisense	-0.416852	7.31855e-07
ENSG00000229387|11|22646860|22647369|+|510|510|AC103801.2|protein_coding	ENSG00000232352|3|50304073|50304803|-|731|338|SEMA3B-AS1|antisense	-0.502785	9.37663e-10
ENSG00000229974|7|134832797|134832916|-|120|120|AC083862.1|protein_coding	ENSG00000232352|3|50304073|50304803|-|731|338|SEMA3B-AS1|antisense	-0.478754	7.28957e-09
ENSG00000231880|11|47599277|47599823|+|547|547|KBTBD4|protein_coding	ENSG00000232352|3|50304073|50304803|-|731|338|SEMA3B-AS1|antisense	-0.534096	5.0448e-11
ENSG00000232748|16|31072813|31073451|+|639|639|ZNF668|protein_coding	ENSG00000232352|3|50304073|50304803|-|731|338|SEMA3B-AS1|antisense	-0.552099	8.16729e-12
ENSG00000232941|8|52730143|52730969|+|827|827|AC090186.1|protein_coding	ENSG00000232352|3|50304073|50304803|-|731|338|SEMA3B-AS1|antisense	-0.51823	2.30212e-10
ENSG00000234188|6|116442320|116443093|+|774|438|AL121963.1|protein_coding	ENSG00000232352|3|50304073|50304803|-|731|338|SEMA3B-AS1|antisense	-0.541891	2.32373e-11
ENSG00000236338|7|135611542|135613214|+|1673|1673|AC015987.2|protein_coding	ENSG00000232352|3|50304073|50304803|-|731|338|SEMA3B-AS1|antisense	-0.548902	1.13747e-11
ENSG00000241399|2|160625364|160654753|-|29390|3839|CD302|protein_coding	ENSG00000232352|3|50304073|50304803|-|731|338|SEMA3B-AS1|antisense	-0.498498	1.36779e-09
ENSG00000241468|7|99046098|99063954|-|17857|2288|ATP5J2|protein_coding	ENSG00000234456|7|79082198|79100524|+|18327|9849|MAGI2-AS3|processed_transcript	-0.451166	6.36863e-08
ENSG00000243056|5|139927251|139929163|+|1913|691|EIF4EBP3|protein_coding	ENSG00000214548|14|101245747|101327368|+|81622|15769|MEG3|lincRNA	-0.426111	3.88792e-07
ENSG00000254873|11|118267810|118272610|-|4801|2395|RP11-770J1.5|protein_coding	ENSG00000232352|3|50304073|50304803|-|731|338|SEMA3B-AS1|antisense	-0.414401	8.62539e-07
ENSG00000256040|9|119160439|119162885|-|2447|2447|PAPPA-AS1|protein_coding	ENSG00000232352|3|50304073|50304803|-|731|338|SEMA3B-AS1|antisense	-0.503769	8.59251e-10
ENSG00000256453|5|140050379|140053171|-|2793|1605|DND1|protein_coding	ENSG00000232352|3|50304073|50304803|-|731|338|SEMA3B-AS1|antisense	-0.485658	4.11009e-09
ENSG00000256966|9|37512544|37592466|-|79923|3217|RP11-613M10.8|protein_coding	ENSG00000232352|3|50304073|50304803|-|731|338|SEMA3B-AS1|antisense	-0.453354	5.39957e-08
ENSG00000261359|16|31213206|31214773|+|1568|1095|C16orf98|protein_coding	ENSG00000232352|3|50304073|50304803|-|731|338|SEMA3B-AS1|antisense	-0.431641	2.6405e-07
ENSG00000267680|19|44598492|44612479|+|13988|5544|ZNF224|protein_coding	ENSG00000232352|3|50304073|50304803|-|731|338|SEMA3B-AS1|antisense	-0.418155	6.70301e-07
ENSG00000267795|16|4838398|4846492|+|8095|1762|SMIM22|protein_coding	ENSG00000234456|7|79082198|79100524|+|18327|9849|MAGI2-AS3|processed_transcript	-0.415438	8.04777e-07
ENSG00000267802|14|52436014|52436247|-|234|234|AL358333.1|protein_coding	ENSG00000232352|3|50304073|50304803|-|731|338|SEMA3B-AS1|antisense	-0.499629	1.23879e-09
ENSG00000267918|14|101295066|101295537|-|472|255|AL117190.2|protein_coding	ENSG00000232352|3|50304073|50304803|-|731|338|SEMA3B-AS1|antisense	-0.41046	1.12033e-06
ENSG00000267950|11|1295809|1296033|+|225|225|AC136297.1|protein_coding	ENSG00000232352|3|50304073|50304803|-|731|338|SEMA3B-AS1|antisense	-0.493405	2.1277e-09
ENSG00000267954|22|24124467|24126145|-|1679|747|AP000349.1|protein_coding	ENSG00000232352|3|50304073|50304803|-|731|338|SEMA3B-AS1|antisense	-0.552626	7.73026e-12
ENSG00000267987|9|124103625|124110410|+|6786|180|AL161784.1|protein_coding	ENSG00000232352|3|50304073|50304803|-|731|338|SEMA3B-AS1|antisense	-0.549566	1.06213e-11
ENSG00000268028|12|65090189|65090329|-|141|141|AC025262.1|protein_coding	ENSG00000232352|3|50304073|50304803|-|731|338|SEMA3B-AS1|antisense	-0.510013	4.90259e-10
ENSG00000268059|6|13615728|13621126|-|5399|704|AL441883.1|protein_coding	ENSG00000232352|3|50304073|50304803|-|731|338|SEMA3B-AS1|antisense	-0.445615	9.62935e-08
ENSG00000268310|17|76210462|76220740|-|10279|1011|AC087645.1|protein_coding	ENSG00000232352|3|50304073|50304803|-|731|338|SEMA3B-AS1|antisense	-0.465915	2.04707e-08
ENSG00000268313|1|205682497|205684153|+|1657|1657|AC119673.1|protein_coding	ENSG00000232352|3|50304073|50304803|-|731|338|SEMA3B-AS1|antisense	-0.536743	3.88579e-11
ENSG00000268332|1|6100630|6101399|-|770|81|AL035406.1|protein_coding	ENSG00000232352|3|50304073|50304803|-|731|338|SEMA3B-AS1|antisense	-0.438368	1.63396e-07
ENSG00000268397|5|180682720|180684578|+|1859|1859|AC008443.1|protein_coding	ENSG00000232352|3|50304073|50304803|-|731|338|SEMA3B-AS1|antisense	-0.400944	2.07792e-06
ENSG00000268424|5|101569696|101571279|+|1584|1584|AC008948.1|protein_coding	ENSG00000232352|3|50304073|50304803|-|731|338|SEMA3B-AS1|antisense	-0.418343	6.61823e-07
ENSG00000268427|22|50714103|50714350|+|248|168|AL022328.1|protein_coding	ENSG00000232352|3|50304073|50304803|-|731|338|SEMA3B-AS1|antisense	-0.555632	5.63991e-12
ENSG00000268432|5|157160003|157161727|-|1725|192|AC026407.1|protein_coding	ENSG00000232352|3|50304073|50304803|-|731|338|SEMA3B-AS1|antisense	-0.509442	5.16277e-10
ENSG00000268485|2|242167319|242168850|+|1532|1532|AC104841.2|protein_coding	ENSG00000232352|3|50304073|50304803|-|731|338|SEMA3B-AS1|antisense	-0.560532	3.35081e-12
ENSG00000268552|1|28177085|28177255|-|171|171|AL109927.1|protein_coding	ENSG00000232352|3|50304073|50304803|-|731|338|SEMA3B-AS1|antisense	-0.534788	4.71305e-11
ENSG00000268702|14|23790839|23791484|-|646|279|AL049829.1|protein_coding	ENSG00000232352|3|50304073|50304803|-|731|338|SEMA3B-AS1|antisense	-0.531634	6.41806e-11
ENSG00000268800|5|162866447|162873821|-|7375|99|AC112205.1|protein_coding	ENSG00000232352|3|50304073|50304803|-|731|338|SEMA3B-AS1|antisense	-0.526866	1.01738e-10
ENSG00000268846|2|187367219|187367356|-|138|138|AC018867.2|protein_coding	ENSG00000232352|3|50304073|50304803|-|731|338|SEMA3B-AS1|antisense	-0.426453	3.79682e-07
ENSG00000268857|2|157352597|157352655|-|59|42|AC011308.1|protein_coding	ENSG00000232352|3|50304073|50304803|-|731|338|SEMA3B-AS1|antisense	-0.446059	9.3185e-08
ENSG00000268858|20|62492879|62493217|-|339|339|C20ORF135|protein_coding	ENSG00000232352|3|50304073|50304803|-|731|338|SEMA3B-AS1|antisense	-0.434915	2.09324e-07
ENSG00000268927|16|70695570|70699739|+|4170|4170|FLJ00418|protein_coding	ENSG00000232352|3|50304073|50304803|-|731|338|SEMA3B-AS1|antisense	-0.409801	1.17002e-06
ENSG00000269094|17|36884086|36884451|-|366|366|AC006449.1|protein_coding	ENSG00000232352|3|50304073|50304803|-|731|338|SEMA3B-AS1|antisense	-0.52515	1.19888e-10
ENSG00000269215|5|39105358|39107350|+|1993|1993|AC008964.1|protein_coding	ENSG00000232352|3|50304073|50304803|-|731|338|SEMA3B-AS1|antisense	-0.579196	4.25524e-13
ENSG00000269279|1|116915890|116926718|-|10829|342|AL136376.1|protein_coding	ENSG00000232352|3|50304073|50304803|-|731|338|SEMA3B-AS1|antisense	-0.471321	1.33217e-08
ENSG00000269295|9|71869331|71869642|-|312|312|AL358113.1|protein_coding	ENSG00000232352|3|50304073|50304803|-|731|338|SEMA3B-AS1|antisense	-0.538919	3.13019e-11
ENSG00000269515|10|44873687|44878739|+|5053|78|AL137026.1|protein_coding	ENSG00000232352|3|50304073|50304803|-|731|338|SEMA3B-AS1|antisense	-0.418639	6.48701e-07
ENSG00000269531|12|80198742|80202321|+|3580|30|AC073569.1|protein_coding	ENSG00000232352|3|50304073|50304803|-|731|338|SEMA3B-AS1|antisense	-0.44131	1.32025e-07
ENSG00000269554|1|2121237|2123179|+|1943|1943|AL590822.2|protein_coding	ENSG00000232352|3|50304073|50304803|-|731|338|SEMA3B-AS1|antisense	-0.456013	4.41181e-08
ENSG00000269690|1|201592013|201592738|+|726|726|AC096677.1|protein_coding	ENSG00000232352|3|50304073|50304803|-|731|338|SEMA3B-AS1|antisense	-0.403873	1.72164e-06
ENSG00000269804|1|28527070|28527419|+|350|350|AL353354.2|protein_coding	ENSG00000232352|3|50304073|50304803|-|731|338|SEMA3B-AS1|antisense	-0.541578	2.39813e-11
ENSG00000269808|19|55738587|55741647|+|3061|3061|AC010327.2|protein_coding	ENSG00000232352|3|50304073|50304803|-|731|338|SEMA3B-AS1|antisense	-0.540275	2.73344e-11
ENSG00000269871|17|6915928|6917755|-|1828|522|AC040977.1|protein_coding	ENSG00000232352|3|50304073|50304803|-|731|338|SEMA3B-AS1|antisense	-0.539271	3.0222e-11
ENSG00000270188|1|238107024|238108575|-|1552|1552|MTRNR2L11|protein_coding	ENSG00000234456|7|79082198|79100524|+|18327|9849|MAGI2-AS3|processed_transcript	-0.440657	1.38448e-07
ENSG00000272325|6|34247456|34360451|-|112996|9905|NUDT3|protein_coding	ENSG00000232352|3|50304073|50304803|-|731|338|SEMA3B-AS1|antisense	-0.490192	2.80134e-09
ENSG00000273398|2|68358370|68488362|-|129993|2306|RP11-474G23.1|protein_coding	ENSG00000232352|3|50304073|50304803|-|731|338|SEMA3B-AS1|antisense	-0.50664	6.64781e-10
