# Supplementary material for: Ten Hypermethylated lncRNA Genes Are Specifically Involved in the Initiation, Progression, and Lymphatic and Peritoneal Metastasis of Epithelial Ovarian Cancer
Source: Int J Mol Sci. 2024 Nov 4;25(21):11843. doi: 10.3390/ijms252111843 (PMC11547154; doi:10.3390/ijms252111843)
Supplement: Supplementary file 1 [file ijms-25-11843-s001.zip › Table S7_ZNF667-AS1_0.4_2024.10.10.xlsx]

## Sheet: ZNF667-AS1_ENSG00000166770_19_5
Supplementary Table S7: Screening of mRNAs co-expressed with ZNF667-AS1 using the GSE211669 dataset at rs > 0.4.
mRNA	lncRNA	rs	p-value
ENSG00000003393|2|202565277|202645912|-|80636|10381|ALS2|protein_coding	ENSG00000166770|19|56988619|57012035|+|23417|3623|ZNF667-AS1|lincRNA	0.417044	7.22443e-07
ENSG00000004487|1|23345941|23410182|+|64242|5447|KDM1A|protein_coding	ENSG00000166770|19|56988619|57012035|+|23417|3623|ZNF667-AS1|lincRNA	0.427517	3.52607e-07
ENSG00000004766|7|92861653|92988338|+|126686|7359|CCDC132|protein_coding	ENSG00000166770|19|56988619|57012035|+|23417|3623|ZNF667-AS1|lincRNA	0.44916	7.40103e-08
ENSG00000004975|17|7128660|7137864|-|9205|5350|DVL2|protein_coding	ENSG00000166770|19|56988619|57012035|+|23417|3623|ZNF667-AS1|lincRNA	0.448851	7.57369e-08
ENSG00000005249|7|106685094|106802256|+|117163|4318|PRKAR2B|protein_coding	ENSG00000166770|19|56988619|57012035|+|23417|3623|ZNF667-AS1|lincRNA	0.400662	2.5932e-06
ENSG00000005436|2|75879126|75938115|-|58990|5465|GCFC2|protein_coding	ENSG00000166770|19|56988619|57012035|+|23417|3623|ZNF667-AS1|lincRNA	0.404707	1.63127e-06
ENSG00000005469|7|86974997|87029111|+|54115|4979|CROT|protein_coding	ENSG00000166770|19|56988619|57012035|+|23417|3623|ZNF667-AS1|lincRNA	0.465168	3.20388e-08
ENSG00000006042|17|31254928|31272124|+|17197|5187|TMEM98|protein_coding	ENSG00000166770|19|56988619|57012035|+|23417|3623|ZNF667-AS1|lincRNA	0.418103	6.7263e-07
ENSG00000006125|17|33905065|34053436|+|148372|7797|AP2B1|protein_coding	ENSG00000166770|19|56988619|57012035|+|23417|3623|ZNF667-AS1|lincRNA	0.404818	1.61959e-06
ENSG00000007047|19|45582546|45808541|+|225996|6668|MARK4|protein_coding	ENSG00000166770|19|56988619|57012035|+|23417|3623|ZNF667-AS1|lincRNA	0.422324	6.53e-07
ENSG00000008405|12|107385142|107487607|-|102466|5062|CRY1|protein_coding	ENSG00000166770|19|56988619|57012035|+|23417|3623|ZNF667-AS1|lincRNA	0.467763	1.76895e-08
ENSG00000009954|7|72854728|72936608|-|81881|7053|BAZ1B|protein_coding	ENSG00000166770|19|56988619|57012035|+|23417|3623|ZNF667-AS1|lincRNA	0.41034	1.41619e-06
ENSG00000010072|1|231472850|231490769|+|17920|5906|SPRTN|protein_coding	ENSG00000166770|19|56988619|57012035|+|23417|3623|ZNF667-AS1|lincRNA	0.407192	1.38806e-06
ENSG00000011376|3|45429998|45590913|+|160916|5393|LARS2|protein_coding	ENSG00000166770|19|56988619|57012035|+|23417|3623|ZNF667-AS1|lincRNA	0.433627	2.29419e-07
ENSG00000013503|12|106751436|106903976|+|152541|4858|POLR3B|protein_coding	ENSG00000166770|19|56988619|57012035|+|23417|3623|ZNF667-AS1|lincRNA	0.496592	1.61514e-09
ENSG00000013583|12|13127798|13153207|-|25410|3442|HEBP1|protein_coding	ENSG00000166770|19|56988619|57012035|+|23417|3623|ZNF667-AS1|lincRNA	0.421743	5.25231e-07
ENSG00000014641|2|63815743|63834331|+|18589|4993|MDH1|protein_coding	ENSG00000166770|19|56988619|57012035|+|23417|3623|ZNF667-AS1|lincRNA	0.43236	3.34035e-07
ENSG00000016864|3|52728505|52740048|-|11544|3783|GLT8D1|protein_coding	ENSG00000166770|19|56988619|57012035|+|23417|3623|ZNF667-AS1|lincRNA	0.447332	8.47979e-08
ENSG00000018699|2|32853099|33046118|+|193020|3185|TTC27|protein_coding	ENSG00000166770|19|56988619|57012035|+|23417|3623|ZNF667-AS1|lincRNA	0.454154	5.08228e-08
ENSG00000018869|19|56887413|56904914|-|17502|3152|ZNF582|protein_coding	ENSG00000166770|19|56988619|57012035|+|23417|3623|ZNF667-AS1|lincRNA	0.629303	8.27669e-16
ENSG00000019485|11|45115564|45247734|+|132171|5527|PRDM11|protein_coding	ENSG00000166770|19|56988619|57012035|+|23417|3623|ZNF667-AS1|lincRNA	0.458003	3.78831e-08
ENSG00000019505|11|45261852|45307870|-|46019|5424|SYT13|protein_coding	ENSG00000166770|19|56988619|57012035|+|23417|3623|ZNF667-AS1|lincRNA	0.463948	2.389e-08
ENSG00000020256|20|50668202|50820847|-|152646|6997|ZFP64|protein_coding	ENSG00000166770|19|56988619|57012035|+|23417|3623|ZNF667-AS1|lincRNA	0.403663	1.7451e-06
ENSG00000021574|2|32288680|32382706|+|94027|5213|SPAST|protein_coding	ENSG00000166770|19|56988619|57012035|+|23417|3623|ZNF667-AS1|lincRNA	0.404948	1.98807e-06
ENSG00000023228|2|206979541|207024327|-|44787|12268|NDUFS1|protein_coding	ENSG00000166770|19|56988619|57012035|+|23417|3623|ZNF667-AS1|lincRNA	0.493973	3.18391e-09
ENSG00000023330|3|52232102|52248343|+|16242|2536|ALAS1|protein_coding	ENSG00000166770|19|56988619|57012035|+|23417|3623|ZNF667-AS1|lincRNA	0.493228	2.16044e-09
ENSG00000025772|20|43570771|43589127|-|18357|2062|TOMM34|protein_coding	ENSG00000166770|19|56988619|57012035|+|23417|3623|ZNF667-AS1|lincRNA	0.448239	7.92697e-08
ENSG00000028203|12|95611522|95696566|+|85045|8757|VEZT|protein_coding	ENSG00000166770|19|56988619|57012035|+|23417|3623|ZNF667-AS1|lincRNA	0.415006	8.28358e-07
ENSG00000032389|2|3192696|3381653|-|188958|5775|TSSC1|protein_coding	ENSG00000166770|19|56988619|57012035|+|23417|3623|ZNF667-AS1|lincRNA	0.403461	1.76794e-06
ENSG00000033050|7|150904923|150924316|-|19394|4448|ABCF2|protein_coding	ENSG00000166770|19|56988619|57012035|+|23417|3623|ZNF667-AS1|lincRNA	0.45335	7.67278e-08
ENSG00000035687|1|244571796|244615436|-|43641|3666|ADSS|protein_coding	ENSG00000166770|19|56988619|57012035|+|23417|3623|ZNF667-AS1|lincRNA	0.40024	2.66139e-06
ENSG00000036257|2|225334867|225450110|-|115244|11501|CUL3|protein_coding	ENSG00000166770|19|56988619|57012035|+|23417|3623|ZNF667-AS1|lincRNA	0.499827	1.21742e-09
ENSG00000048342|4|15471489|15603180|+|131692|7570|CC2D2A|protein_coding	ENSG00000166770|19|56988619|57012035|+|23417|3623|ZNF667-AS1|lincRNA	0.435388	2.02371e-07
ENSG00000049759|18|55711599|56068772|+|357174|15717|NEDD4L|protein_coding	ENSG00000166770|19|56988619|57012035|+|23417|3623|ZNF667-AS1|lincRNA	0.469715	1.5148e-08
ENSG00000056097|5|32354456|32444867|-|90412|6792|ZFR|protein_coding	ENSG00000166770|19|56988619|57012035|+|23417|3623|ZNF667-AS1|lincRNA	0.424582	5.6258e-07
ENSG00000056736|3|53880607|53899827|+|19221|3038|IL17RB|protein_coding	ENSG00000166770|19|56988619|57012035|+|23417|3623|ZNF667-AS1|lincRNA	0.432187	2.54068e-07
ENSG00000057294|12|32943679|33049774|-|106096|6069|PKP2|protein_coding	ENSG00000166770|19|56988619|57012035|+|23417|3623|ZNF667-AS1|lincRNA	0.492218	2.35605e-09
ENSG00000057935|2|42721709|42984087|+|262379|10580|MTA3|protein_coding	ENSG00000166770|19|56988619|57012035|+|23417|3623|ZNF667-AS1|lincRNA	0.442063	1.24971e-07
ENSG00000059691|4|152591656|152682175|-|90520|11757|PET112|protein_coding	ENSG00000166770|19|56988619|57012035|+|23417|3623|ZNF667-AS1|lincRNA	0.448008	8.06459e-08
ENSG00000061676|2|183773843|183903586|-|129744|22520|NCKAP1|protein_coding	ENSG00000166770|19|56988619|57012035|+|23417|3623|ZNF667-AS1|lincRNA	0.431949	3.43472e-07
ENSG00000062370|19|44830708|44871377|-|40670|3848|ZNF112|protein_coding	ENSG00000166770|19|56988619|57012035|+|23417|3623|ZNF667-AS1|lincRNA	0.456587	4.22236e-08
ENSG00000064999|6|34857042|35059179|+|202138|6766|ANKS1A|protein_coding	ENSG00000166770|19|56988619|57012035|+|23417|3623|ZNF667-AS1|lincRNA	0.405366	1.56312e-06
ENSG00000065548|2|187350883|187374090|+|23208|3125|ZC3H15|protein_coding	ENSG00000166770|19|56988619|57012035|+|23417|3623|ZNF667-AS1|lincRNA	0.464809	2.2332e-08
ENSG00000066135|1|44115829|44171186|+|55358|5172|KDM4A|protein_coding	ENSG00000166770|19|56988619|57012035|+|23417|3623|ZNF667-AS1|lincRNA	0.417643	8.86562e-07
ENSG00000066583|5|128430444|128449721|+|19278|1940|ISOC1|protein_coding	ENSG00000166770|19|56988619|57012035|+|23417|3623|ZNF667-AS1|lincRNA	0.427935	3.4248e-07
ENSG00000066926|18|55215515|55254004|-|38490|4473|FECH|protein_coding	ENSG00000166770|19|56988619|57012035|+|23417|3623|ZNF667-AS1|lincRNA	0.432331	2.51489e-07
ENSG00000067533|1|218458629|218511325|+|52697|7883|RRP15|protein_coding	ENSG00000166770|19|56988619|57012035|+|23417|3623|ZNF667-AS1|lincRNA	0.445574	9.65849e-08
ENSG00000068697|2|20232411|20251789|-|19379|1946|LAPTM4A|protein_coding	ENSG00000166770|19|56988619|57012035|+|23417|3623|ZNF667-AS1|lincRNA	0.523168	1.60199e-10
ENSG00000069248|1|229577045|229644103|-|67059|5057|NUP133|protein_coding	ENSG00000166770|19|56988619|57012035|+|23417|3623|ZNF667-AS1|lincRNA	0.423739	5.94859e-07
ENSG00000070087|3|149682691|149768575|-|85885|3440|PFN2|protein_coding	ENSG00000166770|19|56988619|57012035|+|23417|3623|ZNF667-AS1|lincRNA	0.45028	9.57278e-08
ENSG00000070718|8|42010464|42029191|+|18728|6276|AP3M2|protein_coding	ENSG00000166770|19|56988619|57012035|+|23417|3623|ZNF667-AS1|lincRNA	0.461932	2.79609e-08
ENSG00000071051|2|106361354|106510730|+|149377|2990|NCK2|protein_coding	ENSG00000166770|19|56988619|57012035|+|23417|3623|ZNF667-AS1|lincRNA	0.435091	2.06706e-07
ENSG00000072422|10|62629196|62761198|-|132003|4841|RHOBTB1|protein_coding	ENSG00000166770|19|56988619|57012035|+|23417|3623|ZNF667-AS1|lincRNA	0.409688	1.17876e-06
ENSG00000072756|3|3168600|3192563|+|23964|5518|TRNT1|protein_coding	ENSG00000166770|19|56988619|57012035|+|23417|3623|ZNF667-AS1|lincRNA	0.449734	7.09003e-08
ENSG00000073464|X|10125024|10205700|+|80677|6750|CLCN4|protein_coding	ENSG00000166770|19|56988619|57012035|+|23417|3623|ZNF667-AS1|lincRNA	0.469122	1.58797e-08
ENSG00000075188|12|102467967|102513902|-|45936|2406|NUP37|protein_coding	ENSG00000166770|19|56988619|57012035|+|23417|3623|ZNF667-AS1|lincRNA	0.44079	1.37114e-07
ENSG00000075239|11|107992243|108018503|+|26261|5584|ACAT1|protein_coding	ENSG00000166770|19|56988619|57012035|+|23417|3623|ZNF667-AS1|lincRNA	0.407671	1.3453e-06
ENSG00000075856|12|108916357|108955176|-|38820|7270|SART3|protein_coding	ENSG00000166770|19|56988619|57012035|+|23417|3623|ZNF667-AS1|lincRNA	0.520249	1.90587e-10
ENSG00000075975|3|12598513|12625212|+|26700|2848|MKRN2|protein_coding	ENSG00000166770|19|56988619|57012035|+|23417|3623|ZNF667-AS1|lincRNA	0.42923	3.12845e-07
ENSG00000076003|2|136597196|136633996|-|36801|4118|MCM6|protein_coding	ENSG00000166770|19|56988619|57012035|+|23417|3623|ZNF667-AS1|lincRNA	0.412454	1.23794e-06
ENSG00000076242|3|37034823|37107380|+|72558|3748|MLH1|protein_coding	ENSG00000166770|19|56988619|57012035|+|23417|3623|ZNF667-AS1|lincRNA	0.431459	2.67472e-07
ENSG00000076248|12|109535379|109548797|+|13419|2567|UNG|protein_coding	ENSG00000166770|19|56988619|57012035|+|23417|3623|ZNF667-AS1|lincRNA	0.481619	5.75566e-09
ENSG00000077097|3|25639475|25706398|-|66924|5965|TOP2B|protein_coding	ENSG00000166770|19|56988619|57012035|+|23417|3623|ZNF667-AS1|lincRNA	0.512577	5.57079e-10
ENSG00000077380|2|172543919|172604930|+|61012|4695|DYNC1I2|protein_coding	ENSG00000166770|19|56988619|57012035|+|23417|3623|ZNF667-AS1|lincRNA	0.467739	1.77232e-08
ENSG00000078043|18|44388353|44500123|-|111771|9236|PIAS2|protein_coding	ENSG00000166770|19|56988619|57012035|+|23417|3623|ZNF667-AS1|lincRNA	0.406766	1.42715e-06
ENSG00000078070|3|182733006|182833863|-|100858|4321|MCCC1|protein_coding	ENSG00000166770|19|56988619|57012035|+|23417|3623|ZNF667-AS1|lincRNA	0.406818	1.42235e-06
ENSG00000078142|18|39535171|39667794|+|132624|15176|PIK3C3|protein_coding	ENSG00000166770|19|56988619|57012035|+|23417|3623|ZNF667-AS1|lincRNA	0.505219	7.55023e-10
ENSG00000078237|12|4430371|4462338|+|31968|1602|C12orf5|protein_coding	ENSG00000166770|19|56988619|57012035|+|23417|3623|ZNF667-AS1|lincRNA	0.405561	1.54349e-06
ENSG00000078674|8|17780349|17885478|+|105130|12470|PCM1|protein_coding	ENSG00000166770|19|56988619|57012035|+|23417|3623|ZNF667-AS1|lincRNA	0.401354	2.02421e-06
ENSG00000078902|11|1295601|1330884|-|35284|5983|TOLLIP|protein_coding	ENSG00000166770|19|56988619|57012035|+|23417|3623|ZNF667-AS1|lincRNA	0.418122	6.71806e-07
ENSG00000079246|2|216972187|217071026|+|98840|5463|XRCC5|protein_coding	ENSG00000166770|19|56988619|57012035|+|23417|3623|ZNF667-AS1|lincRNA	0.55336	0
ENSG00000079332|10|71907045|71930279|-|23235|6914|SAR1A|protein_coding	ENSG00000166770|19|56988619|57012035|+|23417|3623|ZNF667-AS1|lincRNA	0.440442	1.9176e-07
ENSG00000079785|2|15731302|15771235|+|39934|3817|DDX1|protein_coding	ENSG00000166770|19|56988619|57012035|+|23417|3623|ZNF667-AS1|lincRNA	0.47987	1.02428e-08
ENSG00000081177|14|69658228|69709075|+|50848|4601|EXD2|protein_coding	ENSG00000166770|19|56988619|57012035|+|23417|3623|ZNF667-AS1|lincRNA	0.41076	1.09835e-06
ENSG00000081377|9|99252523|99382112|-|129590|10457|CDC14B|protein_coding	ENSG00000166770|19|56988619|57012035|+|23417|3623|ZNF667-AS1|lincRNA	0.426232	3.85536e-07
ENSG00000081721|1|161719548|161727028|+|7481|1762|DUSP12|protein_coding	ENSG00000166770|19|56988619|57012035|+|23417|3623|ZNF667-AS1|lincRNA	0.459332	3.41988e-08
ENSG00000081760|12|125549925|125627873|+|77949|16089|AACS|protein_coding	ENSG00000166770|19|56988619|57012035|+|23417|3623|ZNF667-AS1|lincRNA	0.43411	2.21674e-07
ENSG00000081913|18|60382672|60647666|+|264995|9153|PHLPP1|protein_coding	ENSG00000166770|19|56988619|57012035|+|23417|3623|ZNF667-AS1|lincRNA	0.42381	4.55777e-07
ENSG00000082068|5|37379314|37753537|+|374224|7039|WDR70|protein_coding	ENSG00000166770|19|56988619|57012035|+|23417|3623|ZNF667-AS1|lincRNA	0.477526	1.23413e-08
ENSG00000082153|2|201675317|201688569|+|13253|4593|BZW1|protein_coding	ENSG00000166770|19|56988619|57012035|+|23417|3623|ZNF667-AS1|lincRNA	0.4828	8.09079e-09
ENSG00000082213|5|31532373|31555165|+|22793|4172|C5orf22|protein_coding	ENSG00000166770|19|56988619|57012035|+|23417|3623|ZNF667-AS1|lincRNA	0.401346	2.02525e-06
ENSG00000083123|6|80816364|81055987|+|239624|4102|BCKDHB|protein_coding	ENSG00000166770|19|56988619|57012035|+|23417|3623|ZNF667-AS1|lincRNA	0.460351	3.16091e-08
ENSG00000083720|5|41730167|41870621|-|140455|4194|OXCT1|protein_coding	ENSG00000166770|19|56988619|57012035|+|23417|3623|ZNF667-AS1|lincRNA	0.479961	6.60086e-09
ENSG00000083812|19|58978423|58984945|+|6523|3795|ZNF324|protein_coding	ENSG00000166770|19|56988619|57012035|+|23417|3623|ZNF667-AS1|lincRNA	0.595357	6.39229e-14
ENSG00000083817|19|58082934|58090295|-|7362|2561|ZNF416|protein_coding	ENSG00000166770|19|56988619|57012035|+|23417|3623|ZNF667-AS1|lincRNA	0.671909	1.56104e-18
ENSG00000083828|19|58281023|58331307|+|50285|3261|ZNF586|protein_coding	ENSG00000166770|19|56988619|57012035|+|23417|3623|ZNF667-AS1|lincRNA	0.436313	1.89408e-07
ENSG00000083838|19|58985384|58992597|+|7214|4923|ZNF446|protein_coding	ENSG00000166770|19|56988619|57012035|+|23417|3623|ZNF667-AS1|lincRNA	0.516404	2.72794e-10
ENSG00000084090|2|96850597|96874563|-|23967|4414|STARD7|protein_coding	ENSG00000166770|19|56988619|57012035|+|23417|3623|ZNF667-AS1|lincRNA	0.464405	3.39346e-08
ENSG00000084676|2|24714783|24993571|+|278789|8633|NCOA1|protein_coding	ENSG00000166770|19|56988619|57012035|+|23417|3623|ZNF667-AS1|lincRNA	0.521095	1.7602e-10
ENSG00000084693|2|27265232|27293490|+|28259|5283|AGBL5|protein_coding	ENSG00000166770|19|56988619|57012035|+|23417|3623|ZNF667-AS1|lincRNA	0.462969	2.5791e-08
ENSG00000084733|2|26256976|26360323|+|103348|3631|RAB10|protein_coding	ENSG00000166770|19|56988619|57012035|+|23417|3623|ZNF667-AS1|lincRNA	0.41128	1.06128e-06
ENSG00000084754|2|26413504|26467594|-|54091|3971|HADHA|protein_coding	ENSG00000166770|19|56988619|57012035|+|23417|3623|ZNF667-AS1|lincRNA	0.490755	2.67011e-09
ENSG00000084774|2|27440258|27466811|+|26554|8422|CAD|protein_coding	ENSG00000166770|19|56988619|57012035|+|23417|3623|ZNF667-AS1|lincRNA	0.43993	1.9871e-07
ENSG00000086061|9|33025209|33039905|+|14697|2730|DNAJA1|protein_coding	ENSG00000166770|19|56988619|57012035|+|23417|3623|ZNF667-AS1|lincRNA	0.400561	2.60945e-06
ENSG00000086289|7|37723446|37991543|+|268098|2864|EPDR1|protein_coding	ENSG00000166770|19|56988619|57012035|+|23417|3623|ZNF667-AS1|lincRNA	0.409727	1.17574e-06
ENSG00000086598|12|124069078|124083116|+|14039|3822|TMED2|protein_coding	ENSG00000166770|19|56988619|57012035|+|23417|3623|ZNF667-AS1|lincRNA	0.48801	5.27517e-09
ENSG00000086827|11|113603909|113644533|-|40625|2992|ZW10|protein_coding	ENSG00000166770|19|56988619|57012035|+|23417|3623|ZNF667-AS1|lincRNA	0.461398	2.91452e-08
ENSG00000086848|11|111652919|111742305|-|89387|8014|ALG9|protein_coding	ENSG00000166770|19|56988619|57012035|+|23417|3623|ZNF667-AS1|lincRNA	0.400756	2.10309e-06
ENSG00000087053|11|95566046|95658479|-|92434|6119|MTMR2|protein_coding	ENSG00000166770|19|56988619|57012035|+|23417|3623|ZNF667-AS1|lincRNA	0.43195	2.58357e-07
ENSG00000087301|14|52897308|53019240|-|121933|4739|TXNDC16|protein_coding	ENSG00000166770|19|56988619|57012035|+|23417|3623|ZNF667-AS1|lincRNA	0.458692	3.59287e-08
ENSG00000087338|2|70056774|70108528|+|51755|4922|GMCL1|protein_coding	ENSG00000166770|19|56988619|57012035|+|23417|3623|ZNF667-AS1|lincRNA	0.440002	1.45186e-07
ENSG00000087365|11|65818200|65836779|+|18580|9795|SF3B2|protein_coding	ENSG00000166770|19|56988619|57012035|+|23417|3623|ZNF667-AS1|lincRNA	0.414744	1.06903e-06
ENSG00000088038|19|54641444|54659419|+|17976|6697|CNOT3|protein_coding	ENSG00000166770|19|56988619|57012035|+|23417|3623|ZNF667-AS1|lincRNA	0.406217	1.4791e-06
ENSG00000088986|12|120907653|120936296|+|28644|2957|DYNLL1|protein_coding	ENSG00000166770|19|56988619|57012035|+|23417|3623|ZNF667-AS1|lincRNA	0.413442	1.1622e-06
ENSG00000089022|12|112279782|112334343|+|54562|5576|MAPKAPK5|protein_coding	ENSG00000166770|19|56988619|57012035|+|23417|3623|ZNF667-AS1|lincRNA	0.42695	3.66783e-07
ENSG00000089050|20|18467184|18477887|-|10704|3861|RBBP9|protein_coding	ENSG00000166770|19|56988619|57012035|+|23417|3623|ZNF667-AS1|lincRNA	0.426489	3.78741e-07
ENSG00000089234|12|112079950|112123790|-|43841|4686|BRAP|protein_coding	ENSG00000166770|19|56988619|57012035|+|23417|3623|ZNF667-AS1|lincRNA	0.457369	3.9771e-08
ENSG00000089597|11|62392298|62414104|-|21807|4933|GANAB|protein_coding	ENSG00000166770|19|56988619|57012035|+|23417|3623|ZNF667-AS1|lincRNA	0.448876	1.05845e-07
ENSG00000090612|12|133707570|133783698|+|76129|6905|ZNF268|protein_coding	ENSG00000166770|19|56988619|57012035|+|23417|3623|ZNF667-AS1|lincRNA	0.51006	4.88158e-10
ENSG00000091409|2|173292082|173371181|+|79100|6704|ITGA6|protein_coding	ENSG00000166770|19|56988619|57012035|+|23417|3623|ZNF667-AS1|lincRNA	0.447853	8.15781e-08
ENSG00000091542|17|18086392|18113268|+|26877|3190|ALKBH5|protein_coding	ENSG00000166770|19|56988619|57012035|+|23417|3623|ZNF667-AS1|lincRNA	0.417812	6.86003e-07
ENSG00000092199|14|21677295|21737653|-|60359|7315|HNRNPC|protein_coding	ENSG00000166770|19|56988619|57012035|+|23417|3623|ZNF667-AS1|lincRNA	0.412593	1.22702e-06
ENSG00000092201|14|21819631|21852425|-|32795|7151|SUPT16H|protein_coding	ENSG00000166770|19|56988619|57012035|+|23417|3623|ZNF667-AS1|lincRNA	0.431605	2.64726e-07
ENSG00000092203|14|21944756|21967319|+|22564|7076|TOX4|protein_coding	ENSG00000166770|19|56988619|57012035|+|23417|3623|ZNF667-AS1|lincRNA	0.456703	4.18512e-08
ENSG00000093183|3|42589461|42642572|-|53112|8159|SEC22C|protein_coding	ENSG00000166770|19|56988619|57012035|+|23417|3623|ZNF667-AS1|lincRNA	0.412077	1.00678e-06
ENSG00000095002|2|47630108|47789450|+|159343|4552|MSH2|protein_coding	ENSG00000166770|19|56988619|57012035|+|23417|3623|ZNF667-AS1|lincRNA	0.404835	1.61785e-06
ENSG00000095539|10|102729275|102745628|+|16354|5253|SEMA4G|protein_coding	ENSG00000166770|19|56988619|57012035|+|23417|3623|ZNF667-AS1|lincRNA	0.454001	5.14146e-08
ENSG00000096654|6|27418522|27440897|-|22376|3122|ZNF184|protein_coding	ENSG00000166770|19|56988619|57012035|+|23417|3623|ZNF667-AS1|lincRNA	0.428958	3.18852e-07
ENSG00000096746|10|70090931|70102948|+|12018|5373|HNRNPH3|protein_coding	ENSG00000166770|19|56988619|57012035|+|23417|3623|ZNF667-AS1|lincRNA	0.465318	3.16796e-08
ENSG00000099219|9|5765076|5833117|-|68042|6528|ERMP1|protein_coding	ENSG00000166770|19|56988619|57012035|+|23417|3623|ZNF667-AS1|lincRNA	0.404434	1.66031e-06
ENSG00000099256|10|25137536|25241533|-|103998|2329|PRTFDC1|protein_coding	ENSG00000166770|19|56988619|57012035|+|23417|3623|ZNF667-AS1|lincRNA	0.434219	2.19954e-07
ENSG00000100461|14|23369854|23388393|-|18540|6584|RBM23|protein_coding	ENSG00000166770|19|56988619|57012035|+|23417|3623|ZNF667-AS1|lincRNA	0.511721	4.19661e-10
ENSG00000100462|14|23389720|23398794|-|9075|3467|PRMT5|protein_coding	ENSG00000166770|19|56988619|57012035|+|23417|3623|ZNF667-AS1|lincRNA	0.417737	6.89473e-07
ENSG00000100532|14|54976530|55005567|+|29038|4104|CGRRF1|protein_coding	ENSG00000166770|19|56988619|57012035|+|23417|3623|ZNF667-AS1|lincRNA	0.437899	1.69021e-07
ENSG00000100554|14|67761088|67826982|-|65895|4251|ATP6V1D|protein_coding	ENSG00000166770|19|56988619|57012035|+|23417|3623|ZNF667-AS1|lincRNA	0.424477	4.35301e-07
ENSG00000100603|14|78183942|78227550|-|43609|2432|SNW1|protein_coding	ENSG00000166770|19|56988619|57012035|+|23417|3623|ZNF667-AS1|lincRNA	0.42012	7.54545e-07
ENSG00000100823|14|20923350|20925927|+|2578|1882|APEX1|protein_coding	ENSG00000166770|19|56988619|57012035|+|23417|3623|ZNF667-AS1|lincRNA	0.428138	4.43982e-07
ENSG00000100852|14|32545320|32628934|+|83615|10887|ARHGAP5|protein_coding	ENSG00000166770|19|56988619|57012035|+|23417|3623|ZNF667-AS1|lincRNA	0.402146	1.92394e-06
ENSG00000100883|14|35451163|35498773|+|47611|3899|SRP54|protein_coding	ENSG00000166770|19|56988619|57012035|+|23417|3623|ZNF667-AS1|lincRNA	0.424876	4.2347e-07
ENSG00000100888|14|21853353|21924285|-|70933|9781|CHD8|protein_coding	ENSG00000166770|19|56988619|57012035|+|23417|3623|ZNF667-AS1|lincRNA	0.40149	2.00664e-06
ENSG00000100890|14|35591052|35743271|+|152220|3433|KIAA0391|protein_coding	ENSG00000166770|19|56988619|57012035|+|23417|3623|ZNF667-AS1|lincRNA	0.414881	8.35314e-07
ENSG00000100897|14|24583404|24594451|+|11048|6350|DCAF11|protein_coding	ENSG00000166770|19|56988619|57012035|+|23417|3623|ZNF667-AS1|lincRNA	0.423669	5.97592e-07
ENSG00000100916|14|36295524|36401531|+|106008|3897|BRMS1L|protein_coding	ENSG00000166770|19|56988619|57012035|+|23417|3623|ZNF667-AS1|lincRNA	0.530368	7.25841e-11
ENSG00000100991|20|33590207|33680674|-|90468|3226|TRPC4AP|protein_coding	ENSG00000166770|19|56988619|57012035|+|23417|3623|ZNF667-AS1|lincRNA	0.413598	9.09997e-07
ENSG00000101079|20|35280169|35374481|-|94313|3248|NDRG3|protein_coding	ENSG00000166770|19|56988619|57012035|+|23417|3623|ZNF667-AS1|lincRNA	0.406334	1.46784e-06
ENSG00000101337|20|30697309|30755061|+|57753|5415|TM9SF4|protein_coding	ENSG00000166770|19|56988619|57012035|+|23417|3623|ZNF667-AS1|lincRNA	0.425875	3.95215e-07
ENSG00000101452|20|37590942|37668366|+|77425|4930|DHX35|protein_coding	ENSG00000166770|19|56988619|57012035|+|23417|3623|ZNF667-AS1|lincRNA	0.411637	1.30412e-06
ENSG00000101811|X|100075384|100095921|+|20538|2151|CSTF2|protein_coding	ENSG00000166770|19|56988619|57012035|+|23417|3623|ZNF667-AS1|lincRNA	0.441105	1.34015e-07
ENSG00000102316|X|54834032|54842445|+|8414|2914|MAGED2|protein_coding	ENSG00000166770|19|56988619|57012035|+|23417|3623|ZNF667-AS1|lincRNA	0.40347	2.17977e-06
ENSG00000102383|X|74588262|74743337|-|155076|6820|ZDHHC15|protein_coding	ENSG00000166770|19|56988619|57012035|+|23417|3623|ZNF667-AS1|lincRNA	0.469353	1.55905e-08
ENSG00000102547|13|49882786|50018262|-|135477|5082|CAB39L|protein_coding	ENSG00000166770|19|56988619|57012035|+|23417|3623|ZNF667-AS1|lincRNA	0.526398	1.06412e-10
ENSG00000102974|16|67596310|67673086|+|76777|4301|CTCF|protein_coding	ENSG00000166770|19|56988619|57012035|+|23417|3623|ZNF667-AS1|lincRNA	0.410906	1.08784e-06
ENSG00000103343|16|3451235|3459370|+|8136|2876|ZNF174|protein_coding	ENSG00000166770|19|56988619|57012035|+|23417|3623|ZNF667-AS1|lincRNA	0.440526	1.39775e-07
ENSG00000104067|15|29991571|30261068|-|269498|11340|TJP1|protein_coding	ENSG00000166770|19|56988619|57012035|+|23417|3623|ZNF667-AS1|lincRNA	0.433572	3.07633e-07
ENSG00000104723|8|15274724|15624158|+|349435|5190|TUSC3|protein_coding	ENSG00000166770|19|56988619|57012035|+|23417|3623|ZNF667-AS1|lincRNA	0.410644	1.3891e-06
ENSG00000104763|8|17913934|17942494|-|28561|5051|ASAH1|protein_coding	ENSG00000166770|19|56988619|57012035|+|23417|3623|ZNF667-AS1|lincRNA	0.406812	1.7693e-06
ENSG00000105136|19|57999079|58006048|+|6970|6591|ZNF419|protein_coding	ENSG00000166770|19|56988619|57012035|+|23417|3623|ZNF667-AS1|lincRNA	0.525366	1.17433e-10
ENSG00000105568|19|52693292|52730687|+|37396|5338|PPP2R1A|protein_coding	ENSG00000166770|19|56988619|57012035|+|23417|3623|ZNF667-AS1|lincRNA	0.446592	1.24526e-07
ENSG00000105983|7|156461646|156685924|-|224279|11813|LMBR1|protein_coding	ENSG00000166770|19|56988619|57012035|+|23417|3623|ZNF667-AS1|lincRNA	0.420632	7.29679e-07
ENSG00000106526|7|149941005|150020814|-|79810|6448|ACTR3C|protein_coding	ENSG00000166770|19|56988619|57012035|+|23417|3623|ZNF667-AS1|lincRNA	0.470672	1.4033e-08
ENSG00000106609|7|66386212|66423538|+|37327|5086|TMEM248|protein_coding	ENSG00000166770|19|56988619|57012035|+|23417|3623|ZNF667-AS1|lincRNA	0.477132	8.32519e-09
ENSG00000106635|7|72950686|72972332|-|21647|3542|BCL7B|protein_coding	ENSG00000166770|19|56988619|57012035|+|23417|3623|ZNF667-AS1|lincRNA	0.435403	2.71487e-07
ENSG00000106682|7|73588575|73611431|+|22857|3191|EIF4H|protein_coding	ENSG00000166770|19|56988619|57012035|+|23417|3623|ZNF667-AS1|lincRNA	0.430849	3.69987e-07
ENSG00000106993|9|4679559|4708398|+|28840|3949|CDC37L1|protein_coding	ENSG00000166770|19|56988619|57012035|+|23417|3623|ZNF667-AS1|lincRNA	0.433133	2.37612e-07
ENSG00000107021|9|131549483|131572711|+|23229|3982|TBC1D13|protein_coding	ENSG00000166770|19|56988619|57012035|+|23417|3623|ZNF667-AS1|lincRNA	0.402507	1.87987e-06
ENSG00000107186|9|13105703|13279589|-|173887|11273|MPDZ|protein_coding	ENSG00000166770|19|56988619|57012035|+|23417|3623|ZNF667-AS1|lincRNA	0.436743	2.47646e-07
ENSG00000107341|9|33817565|33920402|+|102838|4075|UBE2R2|protein_coding	ENSG00000166770|19|56988619|57012035|+|23417|3623|ZNF667-AS1|lincRNA	0.441221	1.81633e-07
ENSG00000107371|9|37766975|37801434|-|34460|3023|EXOSC3|protein_coding	ENSG00000166770|19|56988619|57012035|+|23417|3623|ZNF667-AS1|lincRNA	0.426332	3.82888e-07
ENSG00000107554|10|101635334|101769676|-|134343|8634|DNMBP|protein_coding	ENSG00000166770|19|56988619|57012035|+|23417|3623|ZNF667-AS1|lincRNA	0.417945	6.79849e-07
ENSG00000107566|10|101909851|101948091|-|38241|5792|ERLIN1|protein_coding	ENSG00000166770|19|56988619|57012035|+|23417|3623|ZNF667-AS1|lincRNA	0.420844	5.58459e-07
ENSG00000107625|10|70661034|70706603|+|45570|2691|DDX50|protein_coding	ENSG00000166770|19|56988619|57012035|+|23417|3623|ZNF667-AS1|lincRNA	0.41894	8.14897e-07
ENSG00000107779|10|88516407|88692595|+|176189|11360|BMPR1A|protein_coding	ENSG00000166770|19|56988619|57012035|+|23417|3623|ZNF667-AS1|lincRNA	0.403051	1.81525e-06
ENSG00000108064|10|60144782|60158981|+|14200|5606|TFAM|protein_coding	ENSG00000166770|19|56988619|57012035|+|23417|3623|ZNF667-AS1|lincRNA	0.437835	1.69798e-07
ENSG00000109084|17|26646121|26655707|+|9587|3030|TMEM97|protein_coding	ENSG00000166770|19|56988619|57012035|+|23417|3623|ZNF667-AS1|lincRNA	0.438776	1.58655e-07
ENSG00000109680|4|26578059|26756973|+|178915|3434|TBC1D19|protein_coding	ENSG00000166770|19|56988619|57012035|+|23417|3623|ZNF667-AS1|lincRNA	0.432427	2.49788e-07
ENSG00000110060|11|125763381|125773116|-|9736|2009|PUS3|protein_coding	ENSG00000166770|19|56988619|57012035|+|23417|3623|ZNF667-AS1|lincRNA	0.421761	5.24561e-07
ENSG00000110066|11|67922330|67981295|-|58966|8632|SUV420H1|protein_coding	ENSG00000166770|19|56988619|57012035|+|23417|3623|ZNF667-AS1|lincRNA	0.46687	1.89847e-08
ENSG00000110330|11|102217942|102249401|+|31460|4517|BIRC2|protein_coding	ENSG00000166770|19|56988619|57012035|+|23417|3623|ZNF667-AS1|lincRNA	0.411947	1.01544e-06
ENSG00000110801|12|122326637|122356203|+|29567|8778|PSMD9|protein_coding	ENSG00000166770|19|56988619|57012035|+|23417|3623|ZNF667-AS1|lincRNA	0.425172	4.14917e-07
ENSG00000110851|12|108126643|108155049|-|28407|4777|PRDM4|protein_coding	ENSG00000166770|19|56988619|57012035|+|23417|3623|ZNF667-AS1|lincRNA	0.489377	4.7061e-09
ENSG00000110917|12|121124672|121139667|+|14996|6723|MLEC|protein_coding	ENSG00000166770|19|56988619|57012035|+|23417|3623|ZNF667-AS1|lincRNA	0.519522	2.56018e-10
ENSG00000110931|12|121675497|121736111|-|60615|6928|CAMKK2|protein_coding	ENSG00000166770|19|56988619|57012035|+|23417|3623|ZNF667-AS1|lincRNA	0.48273	5.24897e-09
ENSG00000111011|12|122989190|123011547|-|22358|7556|RSRC2|protein_coding	ENSG00000166770|19|56988619|57012035|+|23417|3623|ZNF667-AS1|lincRNA	0.430858	2.79046e-07
ENSG00000111142|12|95867296|95909615|+|42320|4491|METAP2|protein_coding	ENSG00000166770|19|56988619|57012035|+|23417|3623|ZNF667-AS1|lincRNA	0.442844	1.62161e-07
ENSG00000111231|12|110890289|110907073|-|16785|2595|GPN3|protein_coding	ENSG00000166770|19|56988619|57012035|+|23417|3623|ZNF667-AS1|lincRNA	0.419433	6.14706e-07
ENSG00000111237|12|110928902|110939922|-|11021|3211|VPS29|protein_coding	ENSG00000166770|19|56988619|57012035|+|23417|3623|ZNF667-AS1|lincRNA	0.404441	2.05193e-06
ENSG00000111261|12|12482198|12503475|-|21278|2807|MANSC1|protein_coding	ENSG00000166770|19|56988619|57012035|+|23417|3623|ZNF667-AS1|lincRNA	0.416271	9.68875e-07
ENSG00000111325|12|123459127|123464590|+|5464|4608|OGFOD2|protein_coding	ENSG00000166770|19|56988619|57012035|+|23417|3623|ZNF667-AS1|lincRNA	0.40682	1.42213e-06
ENSG00000111358|12|124118375|124147153|+|28779|3907|GTF2H3|protein_coding	ENSG00000166770|19|56988619|57012035|+|23417|3623|ZNF667-AS1|lincRNA	0.424897	5.50961e-07
ENSG00000111412|12|117153593|117175875|-|22283|3061|C12orf49|protein_coding	ENSG00000166770|19|56988619|57012035|+|23417|3623|ZNF667-AS1|lincRNA	0.432988	2.40053e-07
ENSG00000111445|12|118451393|118470935|+|19543|3248|RFC5|protein_coding	ENSG00000166770|19|56988619|57012035|+|23417|3623|ZNF667-AS1|lincRNA	0.462244	2.72909e-08
ENSG00000111666|12|102090725|102137918|+|47194|6004|CHPT1|protein_coding	ENSG00000166770|19|56988619|57012035|+|23417|3623|ZNF667-AS1|lincRNA	0.436402	1.88212e-07
ENSG00000111707|12|118814185|118855840|+|41656|5758|SUDS3|protein_coding	ENSG00000166770|19|56988619|57012035|+|23417|3623|ZNF667-AS1|lincRNA	0.460236	4.6326e-08
ENSG00000111786|12|120899471|120907596|-|8126|3744|SRSF9|protein_coding	ENSG00000166770|19|56988619|57012035|+|23417|3623|ZNF667-AS1|lincRNA	0.488793	3.1549e-09
ENSG00000112081|6|36562145|36573377|+|11233|5283|SRSF3|protein_coding	ENSG00000166770|19|56988619|57012035|+|23417|3623|ZNF667-AS1|lincRNA	0.419554	7.8294e-07
ENSG00000112130|6|37321748|37362514|+|40767|6575|RNF8|protein_coding	ENSG00000166770|19|56988619|57012035|+|23417|3623|ZNF667-AS1|lincRNA	0.41598	7.76011e-07
ENSG00000112208|6|57037124|57054631|+|17508|6870|BAG2|protein_coding	ENSG00000166770|19|56988619|57012035|+|23417|3623|ZNF667-AS1|lincRNA	0.435745	1.97271e-07
ENSG00000112473|6|33168222|33172216|+|3995|2845|SLC39A7|protein_coding	ENSG00000166770|19|56988619|57012035|+|23417|3623|ZNF667-AS1|lincRNA	0.417194	9.12703e-07
ENSG00000112787|12|133066137|133161774|+|95638|9309|FBRSL1|protein_coding	ENSG00000166770|19|56988619|57012035|+|23417|3623|ZNF667-AS1|lincRNA	0.416088	7.70441e-07
ENSG00000112796|6|46126924|46138708|-|11785|4264|ENPP5|protein_coding	ENSG00000166770|19|56988619|57012035|+|23417|3623|ZNF667-AS1|lincRNA	0.430319	2.89833e-07
ENSG00000112996|5|44809027|44820530|+|11504|6202|MRPS30|protein_coding	ENSG00000166770|19|56988619|57012035|+|23417|3623|ZNF667-AS1|lincRNA	0.406599	1.44277e-06
ENSG00000113161|5|74632154|74657929|+|25776|6215|HMGCR|protein_coding	ENSG00000166770|19|56988619|57012035|+|23417|3623|ZNF667-AS1|lincRNA	0.419265	7.97794e-07
ENSG00000113328|5|162864575|162873157|+|8583|3096|CCNG1|protein_coding	ENSG00000166770|19|56988619|57012035|+|23417|3623|ZNF667-AS1|lincRNA	0.406273	1.47372e-06
ENSG00000113407|5|33440802|33469644|+|28843|5718|TARS|protein_coding	ENSG00000166770|19|56988619|57012035|+|23417|3623|ZNF667-AS1|lincRNA	0.426883	4.82806e-07
ENSG00000113456|5|34905369|34919094|-|13726|6763|RAD1|protein_coding	ENSG00000166770|19|56988619|57012035|+|23417|3623|ZNF667-AS1|lincRNA	0.495436	1.7855e-09
ENSG00000113460|5|34915481|34926101|+|10621|5011|BRIX1|protein_coding	ENSG00000166770|19|56988619|57012035|+|23417|3623|ZNF667-AS1|lincRNA	0.410458	1.12046e-06
ENSG00000113552|5|141371314|141392606|-|21293|3961|GNPDA1|protein_coding	ENSG00000166770|19|56988619|57012035|+|23417|3623|ZNF667-AS1|lincRNA	0.452403	5.80187e-08
ENSG00000113638|5|40714577|40756077|-|41501|2612|TTC33|protein_coding	ENSG00000166770|19|56988619|57012035|+|23417|3623|ZNF667-AS1|lincRNA	0.427612	3.50264e-07
ENSG00000113812|3|53901093|53916229|-|15137|4066|ACTR8|protein_coding	ENSG00000166770|19|56988619|57012035|+|23417|3623|ZNF667-AS1|lincRNA	0.421224	5.44185e-07
ENSG00000113851|3|3190676|3221394|-|30719|7163|CRBN|protein_coding	ENSG00000166770|19|56988619|57012035|+|23417|3623|ZNF667-AS1|lincRNA	0.416018	7.74067e-07
ENSG00000114026|3|9791628|9829903|+|38276|8733|OGG1|protein_coding	ENSG00000166770|19|56988619|57012035|+|23417|3623|ZNF667-AS1|lincRNA	0.453195	5.46525e-08
ENSG00000114107|3|138213186|138313380|-|100195|4421|CEP70|protein_coding	ENSG00000166770|19|56988619|57012035|+|23417|3623|ZNF667-AS1|lincRNA	0.416207	9.72891e-07
ENSG00000114302|3|48782030|48885279|-|103250|6644|PRKAR2A|protein_coding	ENSG00000166770|19|56988619|57012035|+|23417|3623|ZNF667-AS1|lincRNA	0.426792	4.85737e-07
ENSG00000114354|3|100428205|100467810|+|39606|4923|TFG|protein_coding	ENSG00000166770|19|56988619|57012035|+|23417|3623|ZNF667-AS1|lincRNA	0.415411	1.0241e-06
ENSG00000114446|3|107879659|107941417|-|61759|3766|IFT57|protein_coding	ENSG00000166770|19|56988619|57012035|+|23417|3623|ZNF667-AS1|lincRNA	0.401261	2.03628e-06
ENSG00000114650|3|47455203|47518616|-|63414|6282|SCAP|protein_coding	ENSG00000166770|19|56988619|57012035|+|23417|3623|ZNF667-AS1|lincRNA	0.433801	3.02862e-07
ENSG00000114988|2|97371666|97405801|-|34136|2709|LMAN2L|protein_coding	ENSG00000166770|19|56988619|57012035|+|23417|3623|ZNF667-AS1|lincRNA	0.405304	1.56941e-06
ENSG00000115306|2|54683422|54896812|+|213391|16722|SPTBN1|protein_coding	ENSG00000166770|19|56988619|57012035|+|23417|3623|ZNF667-AS1|lincRNA	0.414354	1.09613e-06
ENSG00000115364|2|75873909|75917977|+|44069|4601|MRPL19|protein_coding	ENSG00000166770|19|56988619|57012035|+|23417|3623|ZNF667-AS1|lincRNA	0.467476	1.80972e-08
ENSG00000115365|2|211295973|211342376|-|46404|5254|LANCL1|protein_coding	ENSG00000166770|19|56988619|57012035|+|23417|3623|ZNF667-AS1|lincRNA	0.495977	1.70378e-09
ENSG00000115446|2|99225042|99234978|+|9937|2230|UNC50|protein_coding	ENSG00000166770|19|56988619|57012035|+|23417|3623|ZNF667-AS1|lincRNA	0.414089	8.80724e-07
ENSG00000115484|2|62095224|62115939|-|20716|2830|CCT4|protein_coding	ENSG00000166770|19|56988619|57012035|+|23417|3623|ZNF667-AS1|lincRNA	0.434506	2.88653e-07
ENSG00000115504|2|62900986|63273622|+|372637|8219|EHBP1|protein_coding	ENSG00000166770|19|56988619|57012035|+|23417|3623|ZNF667-AS1|lincRNA	0.483081	5.09763e-09
ENSG00000115561|2|86730554|86948245|-|217692|7393|CHMP3|protein_coding	ENSG00000166770|19|56988619|57012035|+|23417|3623|ZNF667-AS1|lincRNA	0.415213	8.16982e-07
ENSG00000115806|2|171784974|171823639|+|38666|5340|GORASP2|protein_coding	ENSG00000166770|19|56988619|57012035|+|23417|3623|ZNF667-AS1|lincRNA	0.452789	7.99043e-08
ENSG00000115816|2|37428755|37458856|-|30102|3629|CEBPZ|protein_coding	ENSG00000166770|19|56988619|57012035|+|23417|3623|ZNF667-AS1|lincRNA	0.438825	1.58095e-07
ENSG00000115827|2|172290727|172341562|+|50836|7655|DCAF17|protein_coding	ENSG00000166770|19|56988619|57012035|+|23417|3623|ZNF667-AS1|lincRNA	0.407702	1.34263e-06
ENSG00000115841|2|38150330|38294285|+|143956|5999|RMDN2|protein_coding	ENSG00000166770|19|56988619|57012035|+|23417|3623|ZNF667-AS1|lincRNA	0.445421	9.76774e-08
ENSG00000115942|2|201773696|201828403|-|54708|5835|ORC2|protein_coding	ENSG00000166770|19|56988619|57012035|+|23417|3623|ZNF667-AS1|lincRNA	0.416288	7.60124e-07
ENSG00000115944|2|42560686|42652228|-|91543|5605|COX7A2L|protein_coding	ENSG00000166770|19|56988619|57012035|+|23417|3623|ZNF667-AS1|lincRNA	0.437063	2.4225e-07
ENSG00000115946|2|68384976|68403370|+|18395|2674|PNO1|protein_coding	ENSG00000166770|19|56988619|57012035|+|23417|3623|ZNF667-AS1|lincRNA	0.443936	1.0896e-07
ENSG00000115993|2|202241930|202316302|-|74373|7595|TRAK2|protein_coding	ENSG00000166770|19|56988619|57012035|+|23417|3623|ZNF667-AS1|lincRNA	0.410055	1.15061e-06
ENSG00000115998|2|70377012|70475747|-|98736|3630|C2orf42|protein_coding	ENSG00000166770|19|56988619|57012035|+|23417|3623|ZNF667-AS1|lincRNA	0.406468	1.45515e-06
ENSG00000116005|2|70484518|70508323|+|23806|5886|PCYOX1|protein_coding	ENSG00000166770|19|56988619|57012035|+|23417|3623|ZNF667-AS1|lincRNA	0.480046	1.00996e-08
ENSG00000116030|2|203070903|203103331|-|32429|2164|SUMO1|protein_coding	ENSG00000166770|19|56988619|57012035|+|23417|3623|ZNF667-AS1|lincRNA	0.410628	1.39052e-06
ENSG00000116062|2|47922669|48037240|+|114572|10805|MSH6|protein_coding	ENSG00000166770|19|56988619|57012035|+|23417|3623|ZNF667-AS1|lincRNA	0.447065	8.64978e-08
ENSG00000116117|2|205410516|206484886|+|1074371|10382|PARD3B|protein_coding	ENSG00000166770|19|56988619|57012035|+|23417|3623|ZNF667-AS1|lincRNA	0.454541	4.9349e-08
ENSG00000116212|1|54411750|54433841|+|22092|2411|LRRC42|protein_coding	ENSG00000166770|19|56988619|57012035|+|23417|3623|ZNF667-AS1|lincRNA	0.480684	6.21841e-09
ENSG00000116641|1|62920399|63153969|-|233571|10873|DOCK7|protein_coding	ENSG00000166770|19|56988619|57012035|+|23417|3623|ZNF667-AS1|lincRNA	0.411919	1.01738e-06
ENSG00000116747|1|193028552|193060907|+|32356|9102|TROVE2|protein_coding	ENSG00000166770|19|56988619|57012035|+|23417|3623|ZNF667-AS1|lincRNA	0.4226	4.95293e-07
ENSG00000116750|1|192981380|193029237|-|47858|7108|UCHL5|protein_coding	ENSG00000166770|19|56988619|57012035|+|23417|3623|ZNF667-AS1|lincRNA	0.411862	1.0212e-06
ENSG00000116752|1|115110178|115124260|-|14083|1299|BCAS2|protein_coding	ENSG00000166770|19|56988619|57012035|+|23417|3623|ZNF667-AS1|lincRNA	0.405026	1.5979e-06
ENSG00000116857|1|201103900|201140702|-|36803|3915|TMEM9|protein_coding	ENSG00000166770|19|56988619|57012035|+|23417|3623|ZNF667-AS1|lincRNA	0.434308	2.9257e-07
ENSG00000116874|1|119573839|119683294|-|109456|3847|WARS2|protein_coding	ENSG00000166770|19|56988619|57012035|+|23417|3623|ZNF667-AS1|lincRNA	0.454131	5.09108e-08
ENSG00000117016|1|41086351|41131329|-|44979|7235|RIMS3|protein_coding	ENSG00000166770|19|56988619|57012035|+|23417|3623|ZNF667-AS1|lincRNA	0.412111	1.0045e-06
ENSG00000117139|1|202696526|202778598|-|82073|9185|KDM5B|protein_coding	ENSG00000166770|19|56988619|57012035|+|23417|3623|ZNF667-AS1|lincRNA	0.410722	1.10111e-06
ENSG00000117143|1|162531323|162569627|+|38305|3405|UAP1|protein_coding	ENSG00000166770|19|56988619|57012035|+|23417|3623|ZNF667-AS1|lincRNA	0.440828	1.36742e-07
ENSG00000117153|1|202860228|202897764|-|37537|3552|KLHL12|protein_coding	ENSG00000166770|19|56988619|57012035|+|23417|3623|ZNF667-AS1|lincRNA	0.430327	2.89658e-07
ENSG00000117280|1|205737114|205744588|-|7475|3882|RAB7L1|protein_coding	ENSG00000166770|19|56988619|57012035|+|23417|3623|ZNF667-AS1|lincRNA	0.412066	1.00749e-06
ENSG00000117481|1|46805849|46830824|+|24976|8468|NSUN4|protein_coding	ENSG00000166770|19|56988619|57012035|+|23417|3623|ZNF667-AS1|lincRNA	0.401135	2.05275e-06
ENSG00000117597|1|210001352|210030910|+|29559|10376|DIEXF|protein_coding	ENSG00000166770|19|56988619|57012035|+|23417|3623|ZNF667-AS1|lincRNA	0.445554	9.67224e-08
ENSG00000117697|1|212899495|212965124|-|65630|4091|NSL1|protein_coding	ENSG00000166770|19|56988619|57012035|+|23417|3623|ZNF667-AS1|lincRNA	0.489173	3.05474e-09
ENSG00000117859|1|52042851|52254889|+|212039|9798|OSBPL9|protein_coding	ENSG00000166770|19|56988619|57012035|+|23417|3623|ZNF667-AS1|lincRNA	0.488101	5.23548e-09
ENSG00000118217|1|161736084|161933860|+|197777|7890|ATF6|protein_coding	ENSG00000166770|19|56988619|57012035|+|23417|3623|ZNF667-AS1|lincRNA	0.477323	1.25409e-08
ENSG00000118246|2|207630081|207657233|+|27153|6079|FASTKD2|protein_coding	ENSG00000166770|19|56988619|57012035|+|23417|3623|ZNF667-AS1|lincRNA	0.541535	2.40856e-11
ENSG00000118260|2|208394461|208468155|+|73695|9888|CREB1|protein_coding	ENSG00000166770|19|56988619|57012035|+|23417|3623|ZNF667-AS1|lincRNA	0.405502	1.54938e-06
ENSG00000118960|2|20760208|20850849|-|90642|9059|HS1BP3|protein_coding	ENSG00000166770|19|56988619|57012035|+|23417|3623|ZNF667-AS1|lincRNA	0.413766	8.99855e-07
ENSG00000119004|2|204103663|204163009|+|59347|2916|CYP20A1|protein_coding	ENSG00000166770|19|56988619|57012035|+|23417|3623|ZNF667-AS1|lincRNA	0.463082	2.55638e-08
ENSG00000119041|2|197627756|197664449|-|36694|7105|GTF3C3|protein_coding	ENSG00000166770|19|56988619|57012035|+|23417|3623|ZNF667-AS1|lincRNA	0.416468	9.56591e-07
ENSG00000119328|9|111696461|111713024|+|16564|2745|FAM206A|protein_coding	ENSG00000166770|19|56988619|57012035|+|23417|3623|ZNF667-AS1|lincRNA	0.400084	2.19518e-06
ENSG00000119574|19|59024897|59050278|-|25382|3418|ZBTB45|protein_coding	ENSG00000166770|19|56988619|57012035|+|23417|3623|ZNF667-AS1|lincRNA	0.468527	1.66501e-08
ENSG00000119685|14|76099968|76421421|+|321454|12255|TTLL5|protein_coding	ENSG00000166770|19|56988619|57012035|+|23417|3623|ZNF667-AS1|lincRNA	0.423232	4.74251e-07
ENSG00000119812|2|33808725|33824449|-|15725|4921|FAM98A|protein_coding	ENSG00000166770|19|56988619|57012035|+|23417|3623|ZNF667-AS1|lincRNA	0.472428	1.83949e-08
ENSG00000119820|2|32502979|32541663|+|38685|12233|YIPF4|protein_coding	ENSG00000166770|19|56988619|57012035|+|23417|3623|ZNF667-AS1|lincRNA	0.409508	1.19278e-06
ENSG00000119844|2|64751465|64820139|+|68675|5741|AFTPH|protein_coding	ENSG00000166770|19|56988619|57012035|+|23417|3623|ZNF667-AS1|lincRNA	0.434928	2.80455e-07
ENSG00000119862|2|64681103|64688515|+|7413|4003|LGALSL|protein_coding	ENSG00000166770|19|56988619|57012035|+|23417|3623|ZNF667-AS1|lincRNA	0.413815	8.96951e-07
ENSG00000119927|10|113909624|113975135|-|65512|9810|GPAM|protein_coding	ENSG00000166770|19|56988619|57012035|+|23417|3623|ZNF667-AS1|lincRNA	0.440383	1.92544e-07
ENSG00000120158|9|4792869|4885917|+|93049|4204|RCL1|protein_coding	ENSG00000166770|19|56988619|57012035|+|23417|3623|ZNF667-AS1|lincRNA	0.417265	7.11768e-07
ENSG00000120262|6|151815165|151942328|+|127164|5440|CCDC170|protein_coding	ENSG00000166770|19|56988619|57012035|+|23417|3623|ZNF667-AS1|lincRNA	0.421321	5.4057e-07
ENSG00000120333|1|174979925|174992561|-|12637|2594|MRPS14|protein_coding	ENSG00000166770|19|56988619|57012035|+|23417|3623|ZNF667-AS1|lincRNA	0.474671	1.01702e-08
ENSG00000120616|10|32556679|32667726|-|111048|11286|EPC1|protein_coding	ENSG00000166770|19|56988619|57012035|+|23417|3623|ZNF667-AS1|lincRNA	0.430018	2.96015e-07
ENSG00000120709|5|137667624|137685416|+|17793|7049|FAM53C|protein_coding	ENSG00000166770|19|56988619|57012035|+|23417|3623|ZNF667-AS1|lincRNA	0.407552	1.35585e-06
ENSG00000120800|12|101673887|101780394|+|106508|10024|UTP20|protein_coding	ENSG00000166770|19|56988619|57012035|+|23417|3623|ZNF667-AS1|lincRNA	0.46151	2.88926e-08
ENSG00000120802|12|98909290|98944157|+|34868|8593|TMPO|protein_coding	ENSG00000166770|19|56988619|57012035|+|23417|3623|ZNF667-AS1|lincRNA	0.439198	2.09047e-07
ENSG00000120805|12|101786898|101801598|-|14701|4979|ARL1|protein_coding	ENSG00000166770|19|56988619|57012035|+|23417|3623|ZNF667-AS1|lincRNA	0.539364	0
ENSG00000120837|12|104510855|104532067|-|21213|4956|NFYB|protein_coding	ENSG00000166770|19|56988619|57012035|+|23417|3623|ZNF667-AS1|lincRNA	0.463326	2.50819e-08
ENSG00000120948|1|11072414|11085796|+|13383|4622|TARDBP|protein_coding	ENSG00000166770|19|56988619|57012035|+|23417|3623|ZNF667-AS1|lincRNA	0.436764	2.47282e-07
ENSG00000121005|8|75896750|75946793|+|50044|4543|CRISPLD1|protein_coding	ENSG00000166770|19|56988619|57012035|+|23417|3623|ZNF667-AS1|lincRNA	0.416099	7.6986e-07
ENSG00000121406|19|58038693|58068910|+|30218|9279|ZNF549|protein_coding	ENSG00000166770|19|56988619|57012035|+|23417|3623|ZNF667-AS1|lincRNA	0.593283	8.20085e-14
ENSG00000121410|19|58856544|58864865|-|8322|4006|A1BG|protein_coding	ENSG00000166770|19|56988619|57012035|+|23417|3623|ZNF667-AS1|lincRNA	0.439382	1.51851e-07
ENSG00000121413|19|58595205|58629794|-|34590|8307|ZSCAN18|protein_coding	ENSG00000166770|19|56988619|57012035|+|23417|3623|ZNF667-AS1|lincRNA	0.598222	0
ENSG00000121644|1|244816237|244872335|+|56099|5104|DESI2|protein_coding	ENSG00000166770|19|56988619|57012035|+|23417|3623|ZNF667-AS1|lincRNA	0.404986	1.98344e-06
ENSG00000121671|11|45868669|45904798|+|36130|6199|CRY2|protein_coding	ENSG00000166770|19|56988619|57012035|+|23417|3623|ZNF667-AS1|lincRNA	0.425662	4.01072e-07
ENSG00000122378|10|82167585|82192753|+|25169|2337|FAM213A|protein_coding	ENSG00000166770|19|56988619|57012035|+|23417|3623|ZNF667-AS1|lincRNA	0.400545	2.13161e-06
ENSG00000122507|7|33168856|33645680|+|476825|5827|BBS9|protein_coding	ENSG00000166770|19|56988619|57012035|+|23417|3623|ZNF667-AS1|lincRNA	0.515006	3.10419e-10
ENSG00000122550|7|23145353|23217533|+|72181|7524|KLHL7|protein_coding	ENSG00000166770|19|56988619|57012035|+|23417|3623|ZNF667-AS1|lincRNA	0.493124	3.42504e-09
ENSG00000122642|7|32997017|33046543|+|49527|5169|FKBP9|protein_coding	ENSG00000166770|19|56988619|57012035|+|23417|3623|ZNF667-AS1|lincRNA	0.435323	2.72979e-07
ENSG00000122692|9|33041762|33076665|-|34904|7130|SMU1|protein_coding	ENSG00000166770|19|56988619|57012035|+|23417|3623|ZNF667-AS1|lincRNA	0.458592	5.23123e-08
ENSG00000122696|9|37879400|37904350|-|24951|3943|SLC25A51|protein_coding	ENSG00000166770|19|56988619|57012035|+|23417|3623|ZNF667-AS1|lincRNA	0.465983	2.03616e-08
ENSG00000122729|9|32384618|32454767|+|70150|7534|ACO1|protein_coding	ENSG00000166770|19|56988619|57012035|+|23417|3623|ZNF667-AS1|lincRNA	0.472707	1.19182e-08
ENSG00000122882|10|74889913|74928813|-|38901|3687|ECD|protein_coding	ENSG00000166770|19|56988619|57012035|+|23417|3623|ZNF667-AS1|lincRNA	0.424328	4.39811e-07
ENSG00000122965|12|114254543|114404176|-|149634|5909|RBM19|protein_coding	ENSG00000166770|19|56988619|57012035|+|23417|3623|ZNF667-AS1|lincRNA	0.438538	1.61406e-07
ENSG00000122970|12|110562140|110656602|+|94463|7005|IFT81|protein_coding	ENSG00000166770|19|56988619|57012035|+|23417|3623|ZNF667-AS1|lincRNA	0.518283	2.2906e-10
ENSG00000123607|2|166713985|166810353|-|96369|7538|TTC21B|protein_coding	ENSG00000166770|19|56988619|57012035|+|23417|3623|ZNF667-AS1|lincRNA	0.407723	1.34076e-06
ENSG00000123892|11|87846410|87908635|-|62226|1465|RAB38|protein_coding	ENSG00000166770|19|56988619|57012035|+|23417|3623|ZNF667-AS1|lincRNA	0.473003	1.16381e-08
ENSG00000124374|2|71409869|71454213|-|44345|6279|PAIP2B|protein_coding	ENSG00000166770|19|56988619|57012035|+|23417|3623|ZNF667-AS1|lincRNA	0.552618	7.73697e-12
ENSG00000124380|2|70120692|70132707|+|12016|2275|SNRNP27|protein_coding	ENSG00000166770|19|56988619|57012035|+|23417|3623|ZNF667-AS1|lincRNA	0.46511	2.18106e-08
ENSG00000124422|17|20902910|20947073|-|44164|6804|USP22|protein_coding	ENSG00000166770|19|56988619|57012035|+|23417|3623|ZNF667-AS1|lincRNA	0.422303	6.53918e-07
ENSG00000124459|19|44416781|44439430|-|22650|4391|ZNF45|protein_coding	ENSG00000166770|19|56988619|57012035|+|23417|3623|ZNF667-AS1|lincRNA	0.443955	1.08811e-07
ENSG00000125484|9|135545422|135570342|+|24921|9043|GTF3C4|protein_coding	ENSG00000166770|19|56988619|57012035|+|23417|3623|ZNF667-AS1|lincRNA	0.411259	1.06274e-06
ENSG00000125812|20|23342787|23353700|+|10914|5495|GZF1|protein_coding	ENSG00000166770|19|56988619|57012035|+|23417|3623|ZNF667-AS1|lincRNA	0.413521	9.14699e-07
ENSG00000125868|20|17550508|17590564|+|40057|3851|DSTN|protein_coding	ENSG00000166770|19|56988619|57012035|+|23417|3623|ZNF667-AS1|lincRNA	0.424187	5.77485e-07
ENSG00000126767|X|47494920|47510003|-|15084|3398|ELK1|protein_coding	ENSG00000166770|19|56988619|57012035|+|23417|3623|ZNF667-AS1|lincRNA	0.401206	2.50762e-06
ENSG00000126947|X|100805514|100809683|+|4170|2141|ARMCX1|protein_coding	ENSG00000166770|19|56988619|57012035|+|23417|3623|ZNF667-AS1|lincRNA	0.462166	2.74562e-08
ENSG00000127418|4|1003724|1020685|+|16962|4145|FGFRL1|protein_coding	ENSG00000166770|19|56988619|57012035|+|23417|3623|ZNF667-AS1|lincRNA	0.403726	2.14534e-06
ENSG00000127903|19|57174020|57183151|-|9132|2802|ZNF835|protein_coding	ENSG00000166770|19|56988619|57012035|+|23417|3623|ZNF667-AS1|lincRNA	0.478452	7.47268e-09
ENSG00000127993|7|92158087|92167319|+|9233|4353|RBM48|protein_coding	ENSG00000166770|19|56988619|57012035|+|23417|3623|ZNF667-AS1|lincRNA	0.44255	1.20604e-07
ENSG00000128708|2|172778958|172848599|+|69642|6792|HAT1|protein_coding	ENSG00000166770|19|56988619|57012035|+|23417|3623|ZNF667-AS1|lincRNA	0.517616	3.20753e-10
ENSG00000128829|15|40226347|40327797|+|101451|10718|EIF2AK4|protein_coding	ENSG00000166770|19|56988619|57012035|+|23417|3623|ZNF667-AS1|lincRNA	0.400916	2.08168e-06
ENSG00000129245|17|7494548|7518189|-|23642|4331|FXR2|protein_coding	ENSG00000166770|19|56988619|57012035|+|23417|3623|ZNF667-AS1|lincRNA	0.415533	7.99672e-07
ENSG00000129474|14|23440383|23451851|-|11469|5979|AJUBA|protein_coding	ENSG00000166770|19|56988619|57012035|+|23417|3623|ZNF667-AS1|lincRNA	0.438558	1.61171e-07
ENSG00000129484|14|20811741|20826064|+|14324|4096|PARP2|protein_coding	ENSG00000166770|19|56988619|57012035|+|23417|3623|ZNF667-AS1|lincRNA	0.407879	1.65447e-06
ENSG00000130227|8|21777180|21864096|+|86917|6911|XPO7|protein_coding	ENSG00000166770|19|56988619|57012035|+|23417|3623|ZNF667-AS1|lincRNA	0.438654	2.17075e-07
ENSG00000130559|9|138700333|138799074|-|98742|8642|CAMSAP1|protein_coding	ENSG00000166770|19|56988619|57012035|+|23417|3623|ZNF667-AS1|lincRNA	0.420408	7.4046e-07
ENSG00000130726|19|59055458|59062089|+|6632|4034|TRIM28|protein_coding	ENSG00000166770|19|56988619|57012035|+|23417|3623|ZNF667-AS1|lincRNA	0.502947	1.43003e-09
ENSG00000131043|20|34824381|34858840|+|34460|3101|AAR2|protein_coding	ENSG00000166770|19|56988619|57012035|+|23417|3623|ZNF667-AS1|lincRNA	0.436402	1.88212e-07
ENSG00000131115|19|44711700|44741421|+|29722|5059|ZNF227|protein_coding	ENSG00000166770|19|56988619|57012035|+|23417|3623|ZNF667-AS1|lincRNA	0.437588	1.72837e-07
ENSG00000131238|1|40538379|40563375|-|24997|3304|PPT1|protein_coding	ENSG00000166770|19|56988619|57012035|+|23417|3623|ZNF667-AS1|lincRNA	0.431213	2.72143e-07
ENSG00000131373|3|15602211|15643338|-|41128|3034|HACL1|protein_coding	ENSG00000166770|19|56988619|57012035|+|23417|3623|ZNF667-AS1|lincRNA	0.42291	4.84848e-07
ENSG00000131375|3|15247659|15294425|+|46767|5598|CAPN7|protein_coding	ENSG00000166770|19|56988619|57012035|+|23417|3623|ZNF667-AS1|lincRNA	0.44499	1.39456e-07
ENSG00000131791|1|146626685|146644129|-|17445|5460|PRKAB2|protein_coding	ENSG00000166770|19|56988619|57012035|+|23417|3623|ZNF667-AS1|lincRNA	0.411961	1.0145e-06
ENSG00000131845|19|57862675|57871266|+|8592|4609|ZNF304|protein_coding	ENSG00000166770|19|56988619|57012035|+|23417|3623|ZNF667-AS1|lincRNA	0.569753	1.22858e-12
ENSG00000131848|19|56732681|56879752|-|147072|6397|ZSCAN5A|protein_coding	ENSG00000166770|19|56988619|57012035|+|23417|3623|ZNF667-AS1|lincRNA	0.409347	1.20547e-06
ENSG00000131849|19|58944181|58951589|-|7409|3404|ZNF132|protein_coding	ENSG00000166770|19|56988619|57012035|+|23417|3623|ZNF667-AS1|lincRNA	0.505189	7.57051e-10
ENSG00000131899|17|18128901|18148189|+|19289|6616|LLGL1|protein_coding	ENSG00000166770|19|56988619|57012035|+|23417|3623|ZNF667-AS1|lincRNA	0.426955	3.66672e-07
ENSG00000131931|8|42691817|42698468|-|6652|2462|THAP1|protein_coding	ENSG00000166770|19|56988619|57012035|+|23417|3623|ZNF667-AS1|lincRNA	0.457102	4.05927e-08
ENSG00000131966|14|58666798|58701750|+|34953|3435|ACTR10|protein_coding	ENSG00000166770|19|56988619|57012035|+|23417|3623|ZNF667-AS1|lincRNA	0.460592	3.10267e-08
ENSG00000132122|1|48761044|48937845|-|176802|5904|SPATA6|protein_coding	ENSG00000166770|19|56988619|57012035|+|23417|3623|ZNF667-AS1|lincRNA	0.468822	1.62635e-08
ENSG00000132153|3|47844399|47891685|+|47287|7735|DHX30|protein_coding	ENSG00000166770|19|56988619|57012035|+|23417|3623|ZNF667-AS1|lincRNA	0.423792	5.92765e-07
ENSG00000132155|3|12625100|12705725|-|80626|7847|RAF1|protein_coding	ENSG00000166770|19|56988619|57012035|+|23417|3623|ZNF667-AS1|lincRNA	0.417147	7.17476e-07
ENSG00000132286|11|6502677|6505909|+|3233|3041|TIMM10B|protein_coding	ENSG00000166770|19|56988619|57012035|+|23417|3623|ZNF667-AS1|lincRNA	0.426824	3.70021e-07
ENSG00000132305|2|86371055|86422893|-|51839|3986|IMMT|protein_coding	ENSG00000166770|19|56988619|57012035|+|23417|3623|ZNF667-AS1|lincRNA	0.415096	1.04508e-06
ENSG00000132341|12|131356424|131362223|+|5800|4825|RAN|protein_coding	ENSG00000166770|19|56988619|57012035|+|23417|3623|ZNF667-AS1|lincRNA	0.462611	3.88187e-08
ENSG00000132383|17|1732996|1803376|+|70381|5492|RPA1|protein_coding	ENSG00000166770|19|56988619|57012035|+|23417|3623|ZNF667-AS1|lincRNA	0.450243	9.59847e-08
ENSG00000132434|7|55433141|55501435|+|68295|5235|LANCL2|protein_coding	ENSG00000166770|19|56988619|57012035|+|23417|3623|ZNF667-AS1|lincRNA	0.499864	1.2135e-09
ENSG00000133065|1|205758221|205782876|-|24656|6357|SLC41A1|protein_coding	ENSG00000166770|19|56988619|57012035|+|23417|3623|ZNF667-AS1|lincRNA	0.4828	8.09079e-09
ENSG00000133104|13|36875775|36944317|-|68543|6387|SPG20|protein_coding	ENSG00000166770|19|56988619|57012035|+|23417|3623|ZNF667-AS1|lincRNA	0.420088	7.56126e-07
ENSG00000133678|10|81838402|81852313|+|13912|2996|TMEM254|protein_coding	ENSG00000166770|19|56988619|57012035|+|23417|3623|ZNF667-AS1|lincRNA	0.486201	6.12802e-09
ENSG00000133884|11|65101225|65120720|+|19496|7715|DPF2|protein_coding	ENSG00000166770|19|56988619|57012035|+|23417|3623|ZNF667-AS1|lincRNA	0.422802	4.88483e-07
ENSG00000134014|8|27947190|28048673|+|101484|5390|ELP3|protein_coding	ENSG00000166770|19|56988619|57012035|+|23417|3623|ZNF667-AS1|lincRNA	0.436762	1.83411e-07
ENSG00000134308|2|9724101|9771143|-|47043|2713|YWHAQ|protein_coding	ENSG00000166770|19|56988619|57012035|+|23417|3623|ZNF667-AS1|lincRNA	0.430081	3.89671e-07
ENSG00000134371|1|193091147|193223031|+|131885|5352|CDC73|protein_coding	ENSG00000166770|19|56988619|57012035|+|23417|3623|ZNF667-AS1|lincRNA	0.411145	1.07079e-06
ENSG00000134717|1|52521797|52556388|+|34592|6022|BTF3L4|protein_coding	ENSG00000166770|19|56988619|57012035|+|23417|3623|ZNF667-AS1|lincRNA	0.449176	7.39186e-08
ENSG00000134748|1|52870236|52886511|+|16276|5658|PRPF38A|protein_coding	ENSG00000166770|19|56988619|57012035|+|23417|3623|ZNF667-AS1|lincRNA	0.428717	3.24268e-07
ENSG00000134779|18|34359987|34409158|-|49172|8082|TPGS2|protein_coding	ENSG00000166770|19|56988619|57012035|+|23417|3623|ZNF667-AS1|lincRNA	0.561442	0
ENSG00000134910|11|125461607|125495110|+|33504|7345|STT3A|protein_coding	ENSG00000166770|19|56988619|57012035|+|23417|3623|ZNF667-AS1|lincRNA	0.439518	2.04458e-07
ENSG00000135052|9|88641061|88715088|-|74028|4233|GOLM1|protein_coding	ENSG00000166770|19|56988619|57012035|+|23417|3623|ZNF667-AS1|lincRNA	0.498758	1.33714e-09
ENSG00000135093|12|109460894|109525831|+|64938|5135|USP30|protein_coding	ENSG00000166770|19|56988619|57012035|+|23417|3623|ZNF667-AS1|lincRNA	0.51483	3.15524e-10
ENSG00000135148|12|112563305|112591407|+|28103|3934|TRAFD1|protein_coding	ENSG00000166770|19|56988619|57012035|+|23417|3623|ZNF667-AS1|lincRNA	0.443553	1.12065e-07
ENSG00000135365|11|45950871|46142985|-|192115|11449|PHF21A|protein_coding	ENSG00000166770|19|56988619|57012035|+|23417|3623|ZNF667-AS1|lincRNA	0.409833	1.16751e-06
ENSG00000135622|2|74881355|74909186|+|27832|4433|SEMA4F|protein_coding	ENSG00000166770|19|56988619|57012035|+|23417|3623|ZNF667-AS1|lincRNA	0.442299	1.22835e-07
ENSG00000135624|2|73460548|73480149|+|19602|3585|CCT7|protein_coding	ENSG00000166770|19|56988619|57012035|+|23417|3623|ZNF667-AS1|lincRNA	0.463525	2.46937e-08
ENSG00000135632|2|73441350|73454365|+|13016|3380|SMYD5|protein_coding	ENSG00000166770|19|56988619|57012035|+|23417|3623|ZNF667-AS1|lincRNA	0.445485	9.7219e-08
ENSG00000135698|16|82181403|82203831|-|22429|2190|MPHOSPH6|protein_coding	ENSG00000166770|19|56988619|57012035|+|23417|3623|ZNF667-AS1|lincRNA	0.421287	5.41826e-07
ENSG00000135829|1|182808504|182856886|+|48383|5645|DHX9|protein_coding	ENSG00000166770|19|56988619|57012035|+|23417|3623|ZNF667-AS1|lincRNA	0.472898	1.77368e-08
ENSG00000135900|2|224822121|224832431|+|10311|1748|MRPL44|protein_coding	ENSG00000166770|19|56988619|57012035|+|23417|3623|ZNF667-AS1|lincRNA	0.419229	6.23295e-07
ENSG00000135932|2|231577560|231685790|+|108231|5360|CAB39|protein_coding	ENSG00000166770|19|56988619|57012035|+|23417|3623|ZNF667-AS1|lincRNA	0.416095	7.70055e-07
ENSG00000135974|2|105953816|105965668|+|11853|4768|C2orf49|protein_coding	ENSG00000166770|19|56988619|57012035|+|23417|3623|ZNF667-AS1|lincRNA	0.41253	9.76972e-07
ENSG00000135999|2|149402009|149545130|+|143122|5575|EPC2|protein_coding	ENSG00000166770|19|56988619|57012035|+|23417|3623|ZNF667-AS1|lincRNA	0.426673	3.73913e-07
ENSG00000136003|12|108956358|108963160|+|6803|4439|ISCU|protein_coding	ENSG00000166770|19|56988619|57012035|+|23417|3623|ZNF667-AS1|lincRNA	0.417136	9.1618e-07
ENSG00000136021|12|100660918|100735502|+|74585|7470|SCYL2|protein_coding	ENSG00000166770|19|56988619|57012035|+|23417|3623|ZNF667-AS1|lincRNA	0.421378	5.38484e-07
ENSG00000136026|12|106631655|106698057|-|66403|3638|CKAP4|protein_coding	ENSG00000166770|19|56988619|57012035|+|23417|3623|ZNF667-AS1|lincRNA	0.441235	1.32745e-07
ENSG00000136045|12|108079509|108106944|+|27436|2876|PWP1|protein_coding	ENSG00000166770|19|56988619|57012035|+|23417|3623|ZNF667-AS1|lincRNA	0.516109	2.80335e-10
ENSG00000136319|14|20724717|20774153|-|49437|9705|TTC5|protein_coding	ENSG00000166770|19|56988619|57012035|+|23417|3623|ZNF667-AS1|lincRNA	0.42361	4.62103e-07
ENSG00000136709|2|128458596|128568761|-|110166|14580|WDR33|protein_coding	ENSG00000166770|19|56988619|57012035|+|23417|3623|ZNF667-AS1|lincRNA	0.459953	4.73072e-08
ENSG00000136710|2|131095814|131099922|-|4109|3782|CCDC115|protein_coding	ENSG00000166770|19|56988619|57012035|+|23417|3623|ZNF667-AS1|lincRNA	0.442075	1.71122e-07
ENSG00000136715|2|128698791|128785694|-|86904|4373|SAP130|protein_coding	ENSG00000166770|19|56988619|57012035|+|23417|3623|ZNF667-AS1|lincRNA	0.488605	3.20563e-09
ENSG00000136720|2|128994290|129076151|-|81862|4683|HS6ST1|protein_coding	ENSG00000166770|19|56988619|57012035|+|23417|3623|ZNF667-AS1|lincRNA	0.430817	3.70788e-07
ENSG00000136861|9|123151147|123342448|-|191302|10080|CDK5RAP2|protein_coding	ENSG00000166770|19|56988619|57012035|+|23417|3623|ZNF667-AS1|lincRNA	0.421241	7.01164e-07
ENSG00000136866|9|115800660|115819039|-|18380|6354|ZFP37|protein_coding	ENSG00000166770|19|56988619|57012035|+|23417|3623|ZNF667-AS1|lincRNA	0.435514	2.00555e-07
ENSG00000136891|9|103064359|103115221|-|50863|7628|TEX10|protein_coding	ENSG00000166770|19|56988619|57012035|+|23417|3623|ZNF667-AS1|lincRNA	0.406028	1.49738e-06
ENSG00000137075|9|36336393|36487545|-|151153|6138|RNF38|protein_coding	ENSG00000166770|19|56988619|57012035|+|23417|3623|ZNF667-AS1|lincRNA	0.470246	1.45193e-08
ENSG00000137168|6|36822603|36842800|-|20198|1810|PPIL1|protein_coding	ENSG00000166770|19|56988619|57012035|+|23417|3623|ZNF667-AS1|lincRNA	0.401426	2.01489e-06
ENSG00000137656|11|116618886|116643704|-|24819|2196|BUD13|protein_coding	ENSG00000166770|19|56988619|57012035|+|23417|3623|ZNF667-AS1|lincRNA	0.462348	2.70705e-08
ENSG00000137693|11|101981192|102104154|+|122963|6296|YAP1|protein_coding	ENSG00000166770|19|56988619|57012035|+|23417|3623|ZNF667-AS1|lincRNA	0.475978	1.39438e-08
ENSG00000138029|2|26466038|26513336|+|47299|4133|HADHB|protein_coding	ENSG00000166770|19|56988619|57012035|+|23417|3623|ZNF667-AS1|lincRNA	0.438139	1.66116e-07
ENSG00000138036|2|44001178|44037149|+|35972|4618|DYNC2LI1|protein_coding	ENSG00000166770|19|56988619|57012035|+|23417|3623|ZNF667-AS1|lincRNA	0.409681	1.17925e-06
ENSG00000138041|2|55774428|55846015|-|71588|8216|SMEK2|protein_coding	ENSG00000166770|19|56988619|57012035|+|23417|3623|ZNF667-AS1|lincRNA	0.406086	1.85168e-06
ENSG00000138069|2|65297835|65357240|-|59406|2974|RAB1A|protein_coding	ENSG00000166770|19|56988619|57012035|+|23417|3623|ZNF667-AS1|lincRNA	0.421993	6.67365e-07
ENSG00000138073|2|27353624|27357543|-|3920|3221|PREB|protein_coding	ENSG00000166770|19|56988619|57012035|+|23417|3623|ZNF667-AS1|lincRNA	0.463802	3.55078e-08
ENSG00000138078|2|44543420|44589001|-|45582|8153|PREPL|protein_coding	ENSG00000166770|19|56988619|57012035|+|23417|3623|ZNF667-AS1|lincRNA	0.436609	2.49928e-07
ENSG00000138095|2|44113647|44223144|-|109498|9760|LRPPRC|protein_coding	ENSG00000166770|19|56988619|57012035|+|23417|3623|ZNF667-AS1|lincRNA	0.434138	2.95999e-07
ENSG00000138303|10|73856278|73976892|-|120615|5098|ASCC1|protein_coding	ENSG00000166770|19|56988619|57012035|+|23417|3623|ZNF667-AS1|lincRNA	0.407258	1.38209e-06
ENSG00000138336|10|70320413|70454239|+|133827|9288|TET1|protein_coding	ENSG00000166770|19|56988619|57012035|+|23417|3623|ZNF667-AS1|lincRNA	0.446035	9.33481e-08
ENSG00000138375|2|217277137|217347776|+|70640|5092|SMARCAL1|protein_coding	ENSG00000166770|19|56988619|57012035|+|23417|3623|ZNF667-AS1|lincRNA	0.439556	1.49961e-07
ENSG00000138381|2|190526111|190535557|+|9447|2504|ASNSD1|protein_coding	ENSG00000166770|19|56988619|57012035|+|23417|3623|ZNF667-AS1|lincRNA	0.476398	8.83884e-09
ENSG00000138385|2|170648443|170668574|+|20132|5113|SSB|protein_coding	ENSG00000166770|19|56988619|57012035|+|23417|3623|ZNF667-AS1|lincRNA	0.441638	1.76434e-07
ENSG00000138398|2|170440850|170497916|+|57067|7368|PPIG|protein_coding	ENSG00000166770|19|56988619|57012035|+|23417|3623|ZNF667-AS1|lincRNA	0.468599	1.65549e-08
ENSG00000138430|2|174937175|175113426|-|176252|6100|OLA1|protein_coding	ENSG00000166770|19|56988619|57012035|+|23417|3623|ZNF667-AS1|lincRNA	0.424647	4.30234e-07
ENSG00000138439|2|203499901|203634480|+|134580|5996|FAM117B|protein_coding	ENSG00000166770|19|56988619|57012035|+|23417|3623|ZNF667-AS1|lincRNA	0.459061	3.49221e-08
ENSG00000138442|2|203739505|203879521|-|140017|9098|WDR12|protein_coding	ENSG00000166770|19|56988619|57012035|+|23417|3623|ZNF667-AS1|lincRNA	0.514418	3.27724e-10
ENSG00000138443|2|204192942|204312446|+|119505|23220|ABI2|protein_coding	ENSG00000166770|19|56988619|57012035|+|23417|3623|ZNF667-AS1|lincRNA	0.483567	4.89547e-09
ENSG00000138801|4|108511433|108641608|-|130176|3478|PAPSS1|protein_coding	ENSG00000166770|19|56988619|57012035|+|23417|3623|ZNF667-AS1|lincRNA	0.447765	8.21177e-08
ENSG00000139263|12|59265931|59314303|-|48373|5893|LRIG3|protein_coding	ENSG00000166770|19|56988619|57012035|+|23417|3623|ZNF667-AS1|lincRNA	0.404423	1.66151e-06
ENSG00000139372|12|104359582|104382652|+|23071|4903|TDG|protein_coding	ENSG00000166770|19|56988619|57012035|+|23417|3623|ZNF667-AS1|lincRNA	0.451663	6.13456e-08
ENSG00000139437|12|110338069|110421646|+|83578|9054|TCHP|protein_coding	ENSG00000166770|19|56988619|57012035|+|23417|3623|ZNF667-AS1|lincRNA	0.414114	8.79249e-07
ENSG00000139517|13|28120050|28194541|-|74492|4625|LNX2|protein_coding	ENSG00000166770|19|56988619|57012035|+|23417|3623|ZNF667-AS1|lincRNA	0.415791	7.8594e-07
ENSG00000139726|12|123237321|123255611|+|18291|3576|DENR|protein_coding	ENSG00000166770|19|56988619|57012035|+|23417|3623|ZNF667-AS1|lincRNA	0.439125	1.54703e-07
ENSG00000141127|17|18743398|18834581|+|91184|4687|PRPSAP2|protein_coding	ENSG00000166770|19|56988619|57012035|+|23417|3623|ZNF667-AS1|lincRNA	0.44246	1.21401e-07
ENSG00000141141|17|35969787|36003493|-|33707|9543|DDX52|protein_coding	ENSG00000166770|19|56988619|57012035|+|23417|3623|ZNF667-AS1|lincRNA	0.401269	2.03516e-06
ENSG00000141424|18|33688495|33709348|-|20854|3682|SLC39A6|protein_coding	ENSG00000166770|19|56988619|57012035|+|23417|3623|ZNF667-AS1|lincRNA	0.402109	2.37169e-06
ENSG00000141425|18|33564350|33647539|-|83190|7733|RPRD1A|protein_coding	ENSG00000166770|19|56988619|57012035|+|23417|3623|ZNF667-AS1|lincRNA	0.491748	2.45277e-09
ENSG00000141447|18|21742008|21977844|-|235837|8022|OSBPL1A|protein_coding	ENSG00000166770|19|56988619|57012035|+|23417|3623|ZNF667-AS1|lincRNA	0.57103	0
ENSG00000141627|18|46570039|46987717|-|417679|5061|DYM|protein_coding	ENSG00000166770|19|56988619|57012035|+|23417|3623|ZNF667-AS1|lincRNA	0.474636	1.01989e-08
ENSG00000141644|18|47793252|47808144|-|14893|6734|MBD1|protein_coding	ENSG00000166770|19|56988619|57012035|+|23417|3623|ZNF667-AS1|lincRNA	0.439935	1.98637e-07
ENSG00000141646|18|48494410|48611415|+|117006|13363|SMAD4|protein_coding	ENSG00000166770|19|56988619|57012035|+|23417|3623|ZNF667-AS1|lincRNA	0.432685	2.45275e-07
ENSG00000142192|21|27252861|27543446|-|290586|6349|APP|protein_coding	ENSG00000166770|19|56988619|57012035|+|23417|3623|ZNF667-AS1|lincRNA	0.408381	1.60298e-06
ENSG00000142230|19|47616531|47713886|+|97356|3389|SAE1|protein_coding	ENSG00000166770|19|56988619|57012035|+|23417|3623|ZNF667-AS1|lincRNA	0.435168	2.75886e-07
ENSG00000142279|19|34971874|34997258|+|25385|8262|WTIP|protein_coding	ENSG00000166770|19|56988619|57012035|+|23417|3623|ZNF667-AS1|lincRNA	0.401852	2.40956e-06
ENSG00000142556|19|52516018|52533493|-|17476|5813|ZNF614|protein_coding	ENSG00000166770|19|56988619|57012035|+|23417|3623|ZNF667-AS1|lincRNA	0.544692	1.75026e-11
ENSG00000142632|1|16524349|16539104|-|14756|3745|ARHGEF19|protein_coding	ENSG00000166770|19|56988619|57012035|+|23417|3623|ZNF667-AS1|lincRNA	0.400151	2.18594e-06
ENSG00000143149|1|165631453|165668100|-|36648|3308|ALDH9A1|protein_coding	ENSG00000166770|19|56988619|57012035|+|23417|3623|ZNF667-AS1|lincRNA	0.504741	7.87938e-10
ENSG00000143153|1|169074935|169101960|+|27026|3068|ATP1B1|protein_coding	ENSG00000166770|19|56988619|57012035|+|23417|3623|ZNF667-AS1|lincRNA	0.403646	2.15604e-06
ENSG00000143157|1|166808681|166825581|+|16901|8451|POGK|protein_coding	ENSG00000166770|19|56988619|57012035|+|23417|3623|ZNF667-AS1|lincRNA	0.44728	1.18588e-07
ENSG00000143207|1|175913967|176176629|-|262663|4299|RFWD2|protein_coding	ENSG00000166770|19|56988619|57012035|+|23417|3623|ZNF667-AS1|lincRNA	0.51485	3.14943e-10
ENSG00000143252|1|161284047|161332984|+|48938|2014|SDHC|protein_coding	ENSG00000166770|19|56988619|57012035|+|23417|3623|ZNF667-AS1|lincRNA	0.420104	7.55335e-07
ENSG00000143319|1|156691683|156698591|-|6909|5262|ISG20L2|protein_coding	ENSG00000166770|19|56988619|57012035|+|23417|3623|ZNF667-AS1|lincRNA	0.42481	4.25409e-07
ENSG00000143321|1|156711899|156736717|-|24819|3790|HDGF|protein_coding	ENSG00000166770|19|56988619|57012035|+|23417|3623|ZNF667-AS1|lincRNA	0.408119	1.62962e-06
ENSG00000143393|1|151264273|151300191|-|35919|5456|PI4KB|protein_coding	ENSG00000166770|19|56988619|57012035|+|23417|3623|ZNF667-AS1|lincRNA	0.405155	1.58469e-06
ENSG00000143409|1|150969025|150980851|-|11827|3590|FAM63A|protein_coding	ENSG00000166770|19|56988619|57012035|+|23417|3623|ZNF667-AS1|lincRNA	0.449614	7.154e-08
ENSG00000143493|1|212113741|212208884|-|95144|5107|INTS7|protein_coding	ENSG00000166770|19|56988619|57012035|+|23417|3623|ZNF667-AS1|lincRNA	0.452465	5.77506e-08
ENSG00000143498|1|222731244|222763275|-|32032|2895|TAF1A|protein_coding	ENSG00000166770|19|56988619|57012035|+|23417|3623|ZNF667-AS1|lincRNA	0.409531	1.19093e-06
ENSG00000143514|1|223967601|224033674|-|66074|5991|TP53BP2|protein_coding	ENSG00000166770|19|56988619|57012035|+|23417|3623|ZNF667-AS1|lincRNA	0.422365	5.03311e-07
ENSG00000143653|1|246887349|246931439|+|44091|2503|SCCPDH|protein_coding	ENSG00000166770|19|56988619|57012035|+|23417|3623|ZNF667-AS1|lincRNA	0.406019	1.49821e-06
ENSG00000143674|1|233463514|233520894|+|57381|7916|MLK4|protein_coding	ENSG00000166770|19|56988619|57012035|+|23417|3623|ZNF667-AS1|lincRNA	0.431793	2.61236e-07
ENSG00000143727|2|264140|278283|+|14144|4160|ACP1|protein_coding	ENSG00000166770|19|56988619|57012035|+|23417|3623|ZNF667-AS1|lincRNA	0.482219	8.48084e-09
ENSG00000143742|1|225965531|225978168|+|12638|1712|SRP9|protein_coding	ENSG00000166770|19|56988619|57012035|+|23417|3623|ZNF667-AS1|lincRNA	0.43007	3.89951e-07
ENSG00000143756|1|224301789|224349749|+|47961|6044|FBXO28|protein_coding	ENSG00000166770|19|56988619|57012035|+|23417|3623|ZNF667-AS1|lincRNA	0.40319	1.7991e-06
ENSG00000143799|1|226548392|226595780|-|47389|7169|PARP1|protein_coding	ENSG00000166770|19|56988619|57012035|+|23417|3623|ZNF667-AS1|lincRNA	0.477457	1.24092e-08
ENSG00000143801|1|227057885|227083806|+|25922|3757|PSEN2|protein_coding	ENSG00000166770|19|56988619|57012035|+|23417|3623|ZNF667-AS1|lincRNA	0.405902	1.50968e-06
ENSG00000143889|2|38789120|38830728|-|41609|5923|HNRNPLL|protein_coding	ENSG00000166770|19|56988619|57012035|+|23417|3623|ZNF667-AS1|lincRNA	0.514306	3.31124e-10
ENSG00000144036|2|72403113|73053170|-|650058|10185|EXOC6B|protein_coding	ENSG00000166770|19|56988619|57012035|+|23417|3623|ZNF667-AS1|lincRNA	0.472144	1.24706e-08
ENSG00000144043|2|71213068|71222075|-|9008|4260|TEX261|protein_coding	ENSG00000166770|19|56988619|57012035|+|23417|3623|ZNF667-AS1|lincRNA	0.499962	1.20309e-09
ENSG00000144048|2|73989311|74007284|-|17974|3544|DUSP11|protein_coding	ENSG00000166770|19|56988619|57012035|+|23417|3623|ZNF667-AS1|lincRNA	0.430607	2.84024e-07
ENSG00000144445|2|210886147|211036107|-|149961|8468|KANSL1L|protein_coding	ENSG00000166770|19|56988619|57012035|+|23417|3623|ZNF667-AS1|lincRNA	0.436549	1.86234e-07
ENSG00000144451|2|214149113|215275225|+|1126113|8335|SPAG16|protein_coding	ENSG00000166770|19|56988619|57012035|+|23417|3623|ZNF667-AS1|lincRNA	0.454422	4.97989e-08
ENSG00000144455|3|3742498|4508965|-|766468|6952|SUMF1|protein_coding	ENSG00000166770|19|56988619|57012035|+|23417|3623|ZNF667-AS1|lincRNA	0.452565	8.12098e-08
ENSG00000144647|3|43120724|43147568|-|26845|2668|POMGNT2|protein_coding	ENSG00000166770|19|56988619|57012035|+|23417|3623|ZNF667-AS1|lincRNA	0.488052	3.35912e-09
ENSG00000144744|3|69103881|69129559|-|25679|4001|UBA3|protein_coding	ENSG00000166770|19|56988619|57012035|+|23417|3623|ZNF667-AS1|lincRNA	0.450673	6.60846e-08
ENSG00000145604|5|36152091|36184421|+|32331|3837|SKP2|protein_coding	ENSG00000166770|19|56988619|57012035|+|23417|3623|ZNF667-AS1|lincRNA	0.529189	6.06198e-11
ENSG00000145675|5|67511548|67597649|+|86102|10791|PIK3R1|protein_coding	ENSG00000166770|19|56988619|57012035|+|23417|3623|ZNF667-AS1|lincRNA	0.40355	1.75782e-06
ENSG00000145919|5|173034517|173043663|-|9147|2018|BOD1|protein_coding	ENSG00000166770|19|56988619|57012035|+|23417|3623|ZNF667-AS1|lincRNA	0.418292	6.64119e-07
ENSG00000146143|6|57179603|57513375|+|333773|4665|PRIM2|protein_coding	ENSG00000166770|19|56988619|57012035|+|23417|3623|ZNF667-AS1|lincRNA	0.430581	2.84528e-07
ENSG00000146233|6|46517541|46620523|-|102983|2843|CYP39A1|protein_coding	ENSG00000166770|19|56988619|57012035|+|23417|3623|ZNF667-AS1|lincRNA	0.493429	2.12332e-09
ENSG00000146243|6|79577189|79656157|+|78969|7542|IRAK1BP1|protein_coding	ENSG00000166770|19|56988619|57012035|+|23417|3623|ZNF667-AS1|lincRNA	0.514358	3.2954e-10
ENSG00000146476|6|151773422|151791236|+|17815|2790|C6orf211|protein_coding	ENSG00000166770|19|56988619|57012035|+|23417|3623|ZNF667-AS1|lincRNA	0.454478	4.95874e-08
ENSG00000146731|7|56119323|56131682|+|12360|3901|CCT6A|protein_coding	ENSG00000166770|19|56988619|57012035|+|23417|3623|ZNF667-AS1|lincRNA	0.4805	9.73915e-09
ENSG00000146733|7|56078744|56119297|-|40554|2762|PSPH|protein_coding	ENSG00000166770|19|56988619|57012035|+|23417|3623|ZNF667-AS1|lincRNA	0.443925	1.0905e-07
ENSG00000147140|X|70503042|70521018|+|17977|5292|NONO|protein_coding	ENSG00000166770|19|56988619|57012035|+|23417|3623|ZNF667-AS1|lincRNA	0.447622	1.15743e-07
ENSG00000147164|X|70279094|70288273|-|9180|2378|SNX12|protein_coding	ENSG00000166770|19|56988619|57012035|+|23417|3623|ZNF667-AS1|lincRNA	0.429815	3.00272e-07
ENSG00000147180|X|84498997|84528368|+|29372|5045|ZNF711|protein_coding	ENSG00000166770|19|56988619|57012035|+|23417|3623|ZNF667-AS1|lincRNA	0.416186	7.65349e-07
ENSG00000147224|X|106871737|106894256|+|22520|2197|PRPS1|protein_coding	ENSG00000166770|19|56988619|57012035|+|23417|3623|ZNF667-AS1|lincRNA	0.52531	1.18069e-10
ENSG00000147996|9|70432004|70497240|-|65237|12708|CBWD5|protein_coding	ENSG00000166770|19|56988619|57012035|+|23417|3623|ZNF667-AS1|lincRNA	0.443569	1.11938e-07
ENSG00000148337|9|130928343|130966662|-|38320|5074|CIZ1|protein_coding	ENSG00000166770|19|56988619|57012035|+|23417|3623|ZNF667-AS1|lincRNA	0.435152	2.76188e-07
ENSG00000148468|10|15253642|15413061|-|159420|3955|FAM171A1|protein_coding	ENSG00000166770|19|56988619|57012035|+|23417|3623|ZNF667-AS1|lincRNA	0.446405	1.26186e-07
ENSG00000149262|11|77589766|77705724|-|115959|6074|INTS4|protein_coding	ENSG00000166770|19|56988619|57012035|+|23417|3623|ZNF667-AS1|lincRNA	0.41694	7.27551e-07
ENSG00000149269|11|77032752|77185680|-|152929|6299|PAK1|protein_coding	ENSG00000166770|19|56988619|57012035|+|23417|3623|ZNF667-AS1|lincRNA	0.449997	9.76892e-08
ENSG00000149554|11|125495036|125546150|+|51115|6550|CHEK1|protein_coding	ENSG00000166770|19|56988619|57012035|+|23417|3623|ZNF667-AS1|lincRNA	0.449825	7.04205e-08
ENSG00000149582|11|118401756|118417995|+|16240|5529|TMEM25|protein_coding	ENSG00000166770|19|56988619|57012035|+|23417|3623|ZNF667-AS1|lincRNA	0.431115	2.74033e-07
ENSG00000149657|20|60697517|60710434|+|12918|3381|LSM14B|protein_coding	ENSG00000166770|19|56988619|57012035|+|23417|3623|ZNF667-AS1|lincRNA	0.447915	1.1335e-07
ENSG00000150433|11|124966398|124981659|-|15262|5467|TMEM218|protein_coding	ENSG00000166770|19|56988619|57012035|+|23417|3623|ZNF667-AS1|lincRNA	0.419254	6.22233e-07
ENSG00000150990|12|125431371|125473668|-|42298|6618|DHX37|protein_coding	ENSG00000166770|19|56988619|57012035|+|23417|3623|ZNF667-AS1|lincRNA	0.40148	2.00788e-06
ENSG00000151135|12|107349497|107372556|+|23060|4768|C12orf23|protein_coding	ENSG00000166770|19|56988619|57012035|+|23417|3623|ZNF667-AS1|lincRNA	0.412973	9.48641e-07
ENSG00000151338|14|37667118|38021566|+|354449|18149|MIPOL1|protein_coding	ENSG00000166770|19|56988619|57012035|+|23417|3623|ZNF667-AS1|lincRNA	0.479743	6.72066e-09
ENSG00000151413|14|31959162|32330430|+|371269|7593|NUBPL|protein_coding	ENSG00000166770|19|56988619|57012035|+|23417|3623|ZNF667-AS1|lincRNA	0.474205	1.05616e-08
ENSG00000151498|11|134123389|134135749|+|12361|7174|ACAD8|protein_coding	ENSG00000166770|19|56988619|57012035|+|23417|3623|ZNF667-AS1|lincRNA	0.466929	1.88977e-08
ENSG00000151500|11|134118173|134123264|-|5092|2119|THYN1|protein_coding	ENSG00000166770|19|56988619|57012035|+|23417|3623|ZNF667-AS1|lincRNA	0.47112	1.35381e-08
ENSG00000151532|10|114206756|114578503|+|371748|8408|VTI1A|protein_coding	ENSG00000166770|19|56988619|57012035|+|23417|3623|ZNF667-AS1|lincRNA	0.410238	1.13686e-06
ENSG00000151575|15|56536207|56738195|+|201989|6880|TEX9|protein_coding	ENSG00000166770|19|56988619|57012035|+|23417|3623|ZNF667-AS1|lincRNA	0.400749	2.10395e-06
ENSG00000151779|2|15307032|15701454|-|394423|8949|NBAS|protein_coding	ENSG00000166770|19|56988619|57012035|+|23417|3623|ZNF667-AS1|lincRNA	0.457364	5.72566e-08
ENSG00000152102|2|131805449|131851033|-|45585|5435|FAM168B|protein_coding	ENSG00000166770|19|56988619|57012035|+|23417|3623|ZNF667-AS1|lincRNA	0.4779	1.19814e-08
ENSG00000152234|18|43664110|43684300|-|20191|7012|ATP5A1|protein_coding	ENSG00000166770|19|56988619|57012035|+|23417|3623|ZNF667-AS1|lincRNA	0.407324	1.71326e-06
ENSG00000152240|18|43684298|43708299|+|24002|2165|HAUS1|protein_coding	ENSG00000166770|19|56988619|57012035|+|23417|3623|ZNF667-AS1|lincRNA	0.472219	1.23953e-08
ENSG00000152404|11|107197071|107328572|-|131502|3583|CWF19L2|protein_coding	ENSG00000166770|19|56988619|57012035|+|23417|3623|ZNF667-AS1|lincRNA	0.414901	8.34233e-07
ENSG00000152439|19|58011283|58029772|+|18490|8073|ZNF773|protein_coding	ENSG00000166770|19|56988619|57012035|+|23417|3623|ZNF667-AS1|lincRNA	0.662044	7.30641e-18
ENSG00000152443|19|58258164|58269527|+|11364|5484|ZNF776|protein_coding	ENSG00000166770|19|56988619|57012035|+|23417|3623|ZNF667-AS1|lincRNA	0.589143	1.34163e-13
ENSG00000152454|19|58452201|58459043|-|6843|2176|ZNF256|protein_coding	ENSG00000166770|19|56988619|57012035|+|23417|3623|ZNF667-AS1|lincRNA	0.613151	6.98793e-15
ENSG00000152465|10|15144583|15210692|-|66110|5058|NMT2|protein_coding	ENSG00000166770|19|56988619|57012035|+|23417|3623|ZNF667-AS1|lincRNA	0.470583	1.41335e-08
ENSG00000152467|19|58545400|58565999|+|20600|2389|ZSCAN1|protein_coding	ENSG00000166770|19|56988619|57012035|+|23417|3623|ZNF667-AS1|lincRNA	0.449945	6.9789e-08
ENSG00000152558|11|102267063|102341115|-|74053|4647|TMEM123|protein_coding	ENSG00000166770|19|56988619|57012035|+|23417|3623|ZNF667-AS1|lincRNA	0.425509	4.0535e-07
ENSG00000152620|5|36192694|36242381|-|49688|4885|NADK2|protein_coding	ENSG00000166770|19|56988619|57012035|+|23417|3623|ZNF667-AS1|lincRNA	0.41115	1.07045e-06
ENSG00000152683|2|32390933|32449448|+|58516|5387|SLC30A6|protein_coding	ENSG00000166770|19|56988619|57012035|+|23417|3623|ZNF667-AS1|lincRNA	0.408702	1.25754e-06
ENSG00000152782|10|91342745|91405215|-|62471|4127|PANK1|protein_coding	ENSG00000166770|19|56988619|57012035|+|23417|3623|ZNF667-AS1|lincRNA	0.571148	1.05271e-12
ENSG00000152944|12|27175479|27219276|+|43798|2823|MED21|protein_coding	ENSG00000166770|19|56988619|57012035|+|23417|3623|ZNF667-AS1|lincRNA	0.46132	2.93223e-08
ENSG00000153015|5|64064757|64314590|+|249834|3740|CWC27|protein_coding	ENSG00000166770|19|56988619|57012035|+|23417|3623|ZNF667-AS1|lincRNA	0.427242	3.59407e-07
ENSG00000153179|12|65004293|65091347|+|87055|3705|RASSF3|protein_coding	ENSG00000166770|19|56988619|57012035|+|23417|3623|ZNF667-AS1|lincRNA	0.415754	7.87883e-07
ENSG00000153187|1|245014468|245027844|-|13377|8492|HNRNPU|protein_coding	ENSG00000166770|19|56988619|57012035|+|23417|3623|ZNF667-AS1|lincRNA	0.476	1.39204e-08
ENSG00000153561|2|86947296|87005164|+|57869|6804|RMND5A|protein_coding	ENSG00000166770|19|56988619|57012035|+|23417|3623|ZNF667-AS1|lincRNA	0.525164	1.20349e-10
ENSG00000153827|2|230628554|230787955|-|159402|12594|TRIP12|protein_coding	ENSG00000166770|19|56988619|57012035|+|23417|3623|ZNF667-AS1|lincRNA	0.416231	7.63048e-07
ENSG00000153904|1|85784164|86043933|-|259770|5982|DDAH1|protein_coding	ENSG00000166770|19|56988619|57012035|+|23417|3623|ZNF667-AS1|lincRNA	0.413495	9.16231e-07
ENSG00000154040|18|21718942|21741567|+|22626|3195|CABYR|protein_coding	ENSG00000166770|19|56988619|57012035|+|23417|3623|ZNF667-AS1|lincRNA	0.412648	9.69344e-07
ENSG00000154813|3|16299485|16306479|-|6995|3562|DPH3|protein_coding	ENSG00000166770|19|56988619|57012035|+|23417|3623|ZNF667-AS1|lincRNA	0.400886	2.08573e-06
ENSG00000155755|2|202484907|202508293|-|23387|7642|TMEM237|protein_coding	ENSG00000166770|19|56988619|57012035|+|23417|3623|ZNF667-AS1|lincRNA	0.511411	4.31682e-10
ENSG00000156515|10|71029740|71161638|+|131899|6166|HK1|protein_coding	ENSG00000166770|19|56988619|57012035|+|23417|3623|ZNF667-AS1|lincRNA	0.402899	2.25843e-06
ENSG00000157077|1|52608046|52812358|+|204313|5529|ZFYVE9|protein_coding	ENSG00000166770|19|56988619|57012035|+|23417|3623|ZNF667-AS1|lincRNA	0.494578	1.92316e-09
ENSG00000157500|3|57261765|57307496|+|45732|7033|APPL1|protein_coding	ENSG00000166770|19|56988619|57012035|+|23417|3623|ZNF667-AS1|lincRNA	0.411707	1.03172e-06
ENSG00000157837|12|121200313|121342174|-|141862|6672|SPPL3|protein_coding	ENSG00000166770|19|56988619|57012035|+|23417|3623|ZNF667-AS1|lincRNA	0.423755	5.9423e-07
ENSG00000157895|12|121440225|121454305|-|14081|4207|C12orf43|protein_coding	ENSG00000166770|19|56988619|57012035|+|23417|3623|ZNF667-AS1|lincRNA	0.428059	3.39536e-07
ENSG00000158169|9|97861336|98079991|-|218656|7089|FANCC|protein_coding	ENSG00000166770|19|56988619|57012035|+|23417|3623|ZNF667-AS1|lincRNA	0.429842	2.99699e-07
ENSG00000158301|X|101967104|101973607|+|6504|4921|GPRASP2|protein_coding	ENSG00000166770|19|56988619|57012035|+|23417|3623|ZNF667-AS1|lincRNA	0.437779	1.70481e-07
ENSG00000158427|X|103173479|103229570|+|56092|7938|TMSB15B|protein_coding	ENSG00000166770|19|56988619|57012035|+|23417|3623|ZNF667-AS1|lincRNA	0.402172	1.92084e-06
ENSG00000158604|7|44617493|44621886|-|4394|3769|TMED4|protein_coding	ENSG00000166770|19|56988619|57012035|+|23417|3623|ZNF667-AS1|lincRNA	0.414808	1.06463e-06
ENSG00000158941|8|22462145|22479027|+|16883|6534|CCAR2|protein_coding	ENSG00000166770|19|56988619|57012035|+|23417|3623|ZNF667-AS1|lincRNA	0.47029	1.44684e-08
ENSG00000159592|1|46092976|46153785|-|60810|7433|GPBP1L1|protein_coding	ENSG00000166770|19|56988619|57012035|+|23417|3623|ZNF667-AS1|lincRNA	0.474809	1.52825e-08
ENSG00000159593|16|66836778|66907159|-|70382|4810|NAE1|protein_coding	ENSG00000166770|19|56988619|57012035|+|23417|3623|ZNF667-AS1|lincRNA	0.452763	8.00587e-08
ENSG00000159596|1|46152886|46160115|+|7230|2439|TMEM69|protein_coding	ENSG00000166770|19|56988619|57012035|+|23417|3623|ZNF667-AS1|lincRNA	0.401757	1.97262e-06
ENSG00000159792|16|67927175|67963581|+|36407|3977|PSKH1|protein_coding	ENSG00000166770|19|56988619|57012035|+|23417|3623|ZNF667-AS1|lincRNA	0.467272	1.8391e-08
ENSG00000159882|19|44507100|44518078|+|10979|6298|ZNF230|protein_coding	ENSG00000166770|19|56988619|57012035|+|23417|3623|ZNF667-AS1|lincRNA	0.447539	8.3508e-08
ENSG00000159885|19|44529494|44537265|+|7772|2003|ZNF222|protein_coding	ENSG00000166770|19|56988619|57012035|+|23417|3623|ZNF667-AS1|lincRNA	0.419444	6.1425e-07
ENSG00000160007|19|47421933|47508334|+|86402|11245|ARHGAP35|protein_coding	ENSG00000166770|19|56988619|57012035|+|23417|3623|ZNF667-AS1|lincRNA	0.437826	2.2984e-07
ENSG00000160746|3|43396351|43733086|-|336736|5287|ANO10|protein_coding	ENSG00000166770|19|56988619|57012035|+|23417|3623|ZNF667-AS1|lincRNA	0.467723	1.77457e-08
ENSG00000162290|3|53317447|53381654|-|64208|6154|DCP1A|protein_coding	ENSG00000166770|19|56988619|57012035|+|23417|3623|ZNF667-AS1|lincRNA	0.409924	1.45406e-06
ENSG00000162337|11|68080077|68216743|+|136667|6164|LRP5|protein_coding	ENSG00000166770|19|56988619|57012035|+|23417|3623|ZNF667-AS1|lincRNA	0.430429	2.876e-07
ENSG00000162368|1|47799469|47844511|+|45043|3844|CMPK1|protein_coding	ENSG00000166770|19|56988619|57012035|+|23417|3623|ZNF667-AS1|lincRNA	0.425491	4.05858e-07
ENSG00000162604|1|62146718|62191095|-|44378|5516|TM2D1|protein_coding	ENSG00000166770|19|56988619|57012035|+|23417|3623|ZNF667-AS1|lincRNA	0.410345	1.41571e-06
ENSG00000162623|1|75198836|75232362|+|33527|4616|TYW3|protein_coding	ENSG00000166770|19|56988619|57012035|+|23417|3623|ZNF667-AS1|lincRNA	0.416568	7.45968e-07
ENSG00000162735|1|160246602|160256138|-|9537|4461|PEX19|protein_coding	ENSG00000166770|19|56988619|57012035|+|23417|3623|ZNF667-AS1|lincRNA	0.483922	4.75264e-09
ENSG00000162753|1|173469603|173572233|-|102631|4916|SLC9C2|protein_coding	ENSG00000166770|19|56988619|57012035|+|23417|3623|ZNF667-AS1|lincRNA	0.412914	9.52363e-07
ENSG00000162757|1|209955661|209957904|-|2244|1576|C1orf74|protein_coding	ENSG00000166770|19|56988619|57012035|+|23417|3623|ZNF667-AS1|lincRNA	0.484033	4.70876e-09
ENSG00000162813|1|220230824|220263804|-|32981|3115|BPNT1|protein_coding	ENSG00000166770|19|56988619|57012035|+|23417|3623|ZNF667-AS1|lincRNA	0.423794	4.56285e-07
ENSG00000162928|2|61244360|61279125|+|34766|5910|PEX13|protein_coding	ENSG00000166770|19|56988619|57012035|+|23417|3623|ZNF667-AS1|lincRNA	0.463983	3.50273e-08
ENSG00000162959|2|32090129|32236299|-|146171|5220|MEMO1|protein_coding	ENSG00000166770|19|56988619|57012035|+|23417|3623|ZNF667-AS1|lincRNA	0.40551	1.54862e-06
ENSG00000162972|2|200820040|200873263|+|53224|1624|C2orf47|protein_coding	ENSG00000166770|19|56988619|57012035|+|23417|3623|ZNF667-AS1|lincRNA	0.442618	1.20012e-07
ENSG00000162999|2|183943287|183964733|+|21447|5376|DUSP19|protein_coding	ENSG00000166770|19|56988619|57012035|+|23417|3623|ZNF667-AS1|lincRNA	0.486454	3.84395e-09
ENSG00000163002|2|183982241|184026408|+|44168|4046|NUP35|protein_coding	ENSG00000166770|19|56988619|57012035|+|23417|3623|ZNF667-AS1|lincRNA	0.470873	1.38085e-08
ENSG00000163026|2|24252210|24272445|-|20236|3847|C2orf44|protein_coding	ENSG00000166770|19|56988619|57012035|+|23417|3623|ZNF667-AS1|lincRNA	0.467779	1.76682e-08
ENSG00000163067|2|95831177|95850065|+|18889|3999|ZNF2|protein_coding	ENSG00000166770|19|56988619|57012035|+|23417|3623|ZNF667-AS1|lincRNA	0.424458	4.3587e-07
ENSG00000163155|1|151132224|151138424|-|6201|2508|LYSMD1|protein_coding	ENSG00000166770|19|56988619|57012035|+|23417|3623|ZNF667-AS1|lincRNA	0.431226	2.71905e-07
ENSG00000163161|2|128014866|128051752|-|36887|7401|ERCC3|protein_coding	ENSG00000166770|19|56988619|57012035|+|23417|3623|ZNF667-AS1|lincRNA	0.45353	5.3284e-08
ENSG00000163166|2|128193783|128284462|-|90680|3990|IWS1|protein_coding	ENSG00000166770|19|56988619|57012035|+|23417|3623|ZNF667-AS1|lincRNA	0.497492	1.49348e-09
ENSG00000163214|2|39024871|39103075|-|78205|7984|DHX57|protein_coding	ENSG00000166770|19|56988619|57012035|+|23417|3623|ZNF667-AS1|lincRNA	0.447356	8.46469e-08
ENSG00000163346|1|154916552|154928599|-|12048|3851|PBXIP1|protein_coding	ENSG00000166770|19|56988619|57012035|+|23417|3623|ZNF667-AS1|lincRNA	0.414888	1.05917e-06
ENSG00000163348|1|154929502|154936329|-|6828|3630|PYGO2|protein_coding	ENSG00000166770|19|56988619|57012035|+|23417|3623|ZNF667-AS1|lincRNA	0.462457	2.68412e-08
ENSG00000163374|1|155629237|155658791|-|29555|4993|YY1AP1|protein_coding	ENSG00000166770|19|56988619|57012035|+|23417|3623|ZNF667-AS1|lincRNA	0.424678	5.59011e-07
ENSG00000163444|1|202976514|202993976|+|17463|4026|TMEM183A|protein_coding	ENSG00000166770|19|56988619|57012035|+|23417|3623|ZNF667-AS1|lincRNA	0.464951	2.20843e-08
ENSG00000163510|2|180809603|180871840|-|62238|3328|CWC22|protein_coding	ENSG00000166770|19|56988619|57012035|+|23417|3623|ZNF667-AS1|lincRNA	0.436763	1.83396e-07
ENSG00000163535|2|201374731|201448505|+|73775|6022|SGOL2|protein_coding	ENSG00000166770|19|56988619|57012035|+|23417|3623|ZNF667-AS1|lincRNA	0.469045	1.59778e-08
ENSG00000163602|3|72420976|72496069|-|75094|7512|RYBP|protein_coding	ENSG00000166770|19|56988619|57012035|+|23417|3623|ZNF667-AS1|lincRNA	0.461651	2.85782e-08
ENSG00000163684|3|58291974|58310422|+|18449|8608|RPP14|protein_coding	ENSG00000166770|19|56988619|57012035|+|23417|3623|ZNF667-AS1|lincRNA	0.420716	5.63357e-07
ENSG00000163686|3|58223233|58281420|+|58188|3589|ABHD6|protein_coding	ENSG00000166770|19|56988619|57012035|+|23417|3623|ZNF667-AS1|lincRNA	0.405707	1.52896e-06
ENSG00000163798|2|27886338|27917840|+|31503|5204|SLC4A1AP|protein_coding	ENSG00000166770|19|56988619|57012035|+|23417|3623|ZNF667-AS1|lincRNA	0.465553	3.11229e-08
ENSG00000163807|3|44779153|44803154|-|24002|5257|KIAA1143|protein_coding	ENSG00000166770|19|56988619|57012035|+|23417|3623|ZNF667-AS1|lincRNA	0.446981	1.21132e-07
ENSG00000163818|3|45864808|45957534|-|92727|7201|LZTFL1|protein_coding	ENSG00000166770|19|56988619|57012035|+|23417|3623|ZNF667-AS1|lincRNA	0.467	1.87913e-08
ENSG00000163930|3|52435029|52444366|-|9338|5055|BAP1|protein_coding	ENSG00000166770|19|56988619|57012035|+|23417|3623|ZNF667-AS1|lincRNA	0.436041	1.93133e-07
ENSG00000163939|3|52579368|52719933|-|140566|9654|PBRM1|protein_coding	ENSG00000166770|19|56988619|57012035|+|23417|3623|ZNF667-AS1|lincRNA	0.421561	6.86587e-07
ENSG00000164091|3|52288437|52322036|-|33600|5726|WDR82|protein_coding	ENSG00000166770|19|56988619|57012035|+|23417|3623|ZNF667-AS1|lincRNA	0.424646	5.60198e-07
ENSG00000164190|5|36876861|37066515|+|189655|12529|NIPBL|protein_coding	ENSG00000166770|19|56988619|57012035|+|23417|3623|ZNF667-AS1|lincRNA	0.400091	2.68597e-06
ENSG00000164975|9|15422702|15465951|+|43250|6684|SNAPC3|protein_coding	ENSG00000166770|19|56988619|57012035|+|23417|3623|ZNF667-AS1|lincRNA	0.472177	1.87559e-08
ENSG00000164985|9|15464064|15511017|-|46954|6768|PSIP1|protein_coding	ENSG00000166770|19|56988619|57012035|+|23417|3623|ZNF667-AS1|lincRNA	0.423589	6.00761e-07
ENSG00000165060|9|71650175|71715094|+|64920|2939|FXN|protein_coding	ENSG00000166770|19|56988619|57012035|+|23417|3623|ZNF667-AS1|lincRNA	0.413736	9.01683e-07
ENSG00000165119|9|86582998|86595569|-|12572|5152|HNRNPK|protein_coding	ENSG00000166770|19|56988619|57012035|+|23417|3623|ZNF667-AS1|lincRNA	0.408043	1.31307e-06
ENSG00000165125|7|142568956|142583507|-|14552|11917|TRPV6|protein_coding	ENSG00000166770|19|56988619|57012035|+|23417|3623|ZNF667-AS1|lincRNA	0.408216	1.29829e-06
ENSG00000165185|9|115249127|115431677|+|182551|13119|KIAA1958|protein_coding	ENSG00000166770|19|56988619|57012035|+|23417|3623|ZNF667-AS1|lincRNA	0.410627	1.10807e-06
ENSG00000165259|X|83572882|83757487|-|184606|6895|HDX|protein_coding	ENSG00000166770|19|56988619|57012035|+|23417|3623|ZNF667-AS1|lincRNA	0.424947	4.21424e-07
ENSG00000165516|14|50234326|50249909|+|15584|3647|KLHDC2|protein_coding	ENSG00000166770|19|56988619|57012035|+|23417|3623|ZNF667-AS1|lincRNA	0.413837	1.13316e-06
ENSG00000165526|11|126071993|126081587|-|9595|4080|RPUSD4|protein_coding	ENSG00000166770|19|56988619|57012035|+|23417|3623|ZNF667-AS1|lincRNA	0.412715	9.65064e-07
ENSG00000165650|10|119040000|119134978|-|94979|6666|PDZD8|protein_coding	ENSG00000166770|19|56988619|57012035|+|23417|3623|ZNF667-AS1|lincRNA	0.415265	8.14128e-07
ENSG00000165782|14|20925878|20929771|-|3894|3803|TMEM55B|protein_coding	ENSG00000166770|19|56988619|57012035|+|23417|3623|ZNF667-AS1|lincRNA	0.433963	2.2401e-07
ENSG00000165821|14|21989232|22005350|-|16119|5365|SALL2|protein_coding	ENSG00000166770|19|56988619|57012035|+|23417|3623|ZNF667-AS1|lincRNA	0.436766	1.83361e-07
ENSG00000166266|11|107879459|107978503|+|99045|6742|CUL5|protein_coding	ENSG00000166770|19|56988619|57012035|+|23417|3623|ZNF667-AS1|lincRNA	0.431509	2.66527e-07
ENSG00000166347|18|71920530|71959251|-|38722|6865|CYB5A|protein_coding	ENSG00000166770|19|56988619|57012035|+|23417|3623|ZNF667-AS1|lincRNA	0.452144	5.91653e-08
ENSG00000166478|11|9481866|9550071|+|68206|4233|ZNF143|protein_coding	ENSG00000166770|19|56988619|57012035|+|23417|3623|ZNF667-AS1|lincRNA	0.405231	1.57687e-06
ENSG00000166704|19|58488421|58514717|-|26297|7635|ZNF606|protein_coding	ENSG00000166770|19|56988619|57012035|+|23417|3623|ZNF667-AS1|lincRNA	0.636451	3.09259e-16
ENSG00000167315|18|47309869|47340330|-|30462|3740|ACAA2|protein_coding	ENSG00000166770|19|56988619|57012035|+|23417|3623|ZNF667-AS1|lincRNA	0.434189	2.20424e-07
ENSG00000167325|11|4115937|4160106|+|44170|4178|RRM1|protein_coding	ENSG00000166770|19|56988619|57012035|+|23417|3623|ZNF667-AS1|lincRNA	0.421806	6.75607e-07
ENSG00000167383|19|44921685|44952766|-|31082|5508|ZNF229|protein_coding	ENSG00000166770|19|56988619|57012035|+|23417|3623|ZNF667-AS1|lincRNA	0.405746	1.52504e-06
ENSG00000167554|19|52839498|52871031|+|31534|3537|ZNF610|protein_coding	ENSG00000166770|19|56988619|57012035|+|23417|3623|ZNF667-AS1|lincRNA	0.581003	3.46038e-13
ENSG00000167555|19|52901102|52921665|+|20564|8530|ZNF528|protein_coding	ENSG00000166770|19|56988619|57012035|+|23417|3623|ZNF667-AS1|lincRNA	0.437312	1.7631e-07
ENSG00000167986|11|61066923|61110068|-|43146|13950|DDB1|protein_coding	ENSG00000166770|19|56988619|57012035|+|23417|3623|ZNF667-AS1|lincRNA	0.447894	1.13522e-07
ENSG00000168036|3|41236328|41301587|+|65260|6606|CTNNB1|protein_coding	ENSG00000166770|19|56988619|57012035|+|23417|3623|ZNF667-AS1|lincRNA	0.485224	6.64046e-09
ENSG00000168116|6|56911347|56920023|+|8677|3078|KIAA1586|protein_coding	ENSG00000166770|19|56988619|57012035|+|23417|3623|ZNF667-AS1|lincRNA	0.402244	1.91197e-06
ENSG00000168268|3|52558386|52569070|-|10685|4734|NT5DC2|protein_coding	ENSG00000166770|19|56988619|57012035|+|23417|3623|ZNF667-AS1|lincRNA	0.414489	8.575e-07
ENSG00000168286|16|67876213|67878097|+|1885|1885|THAP11|protein_coding	ENSG00000166770|19|56988619|57012035|+|23417|3623|ZNF667-AS1|lincRNA	0.401921	1.95194e-06
ENSG00000168291|3|58413357|58419584|-|6228|4717|PDHB|protein_coding	ENSG00000166770|19|56988619|57012035|+|23417|3623|ZNF667-AS1|lincRNA	0.473212	1.14435e-08
ENSG00000168374|3|57557090|57583947|-|26858|2595|ARF4|protein_coding	ENSG00000166770|19|56988619|57012035|+|23417|3623|ZNF667-AS1|lincRNA	0.464448	3.38258e-08
ENSG00000168385|2|242254515|242293442|+|38928|7378|SEPT2|protein_coding	ENSG00000166770|19|56988619|57012035|+|23417|3623|ZNF667-AS1|lincRNA	0.412852	9.56278e-07
ENSG00000168795|9|37438111|37465396|-|27286|4627|ZBTB5|protein_coding	ENSG00000166770|19|56988619|57012035|+|23417|3623|ZNF667-AS1|lincRNA	0.430471	2.86749e-07
ENSG00000168883|2|85829979|85876403|+|46425|3950|USP39|protein_coding	ENSG00000166770|19|56988619|57012035|+|23417|3623|ZNF667-AS1|lincRNA	0.47972	1.03659e-08
ENSG00000168958|2|228189867|228222550|+|32684|6162|MFF|protein_coding	ENSG00000166770|19|56988619|57012035|+|23417|3623|ZNF667-AS1|lincRNA	0.462713	3.85256e-08
ENSG00000169564|2|70314585|70316332|+|1748|1748|PCBP1|protein_coding	ENSG00000166770|19|56988619|57012035|+|23417|3623|ZNF667-AS1|lincRNA	0.428719	4.27004e-07
ENSG00000169764|2|64068074|64118696|+|50623|6477|UGP2|protein_coding	ENSG00000166770|19|56988619|57012035|+|23417|3623|ZNF667-AS1|lincRNA	0.458736	5.17593e-08
ENSG00000169891|X|16964814|17171395|+|206582|11361|REPS2|protein_coding	ENSG00000166770|19|56988619|57012035|+|23417|3623|ZNF667-AS1|lincRNA	0.417831	6.85139e-07
ENSG00000169902|7|65670186|65885530|+|215345|2871|TPST1|protein_coding	ENSG00000166770|19|56988619|57012035|+|23417|3623|ZNF667-AS1|lincRNA	0.446235	9.19827e-08
ENSG00000169981|3|44690219|44702283|+|12065|2663|ZNF35|protein_coding	ENSG00000166770|19|56988619|57012035|+|23417|3623|ZNF667-AS1|lincRNA	0.48992	2.86694e-09
ENSG00000170011|3|39850405|40301812|+|451408|5872|MYRIP|protein_coding	ENSG00000166770|19|56988619|57012035|+|23417|3623|ZNF667-AS1|lincRNA	0.411629	1.03704e-06
ENSG00000170035|2|181831975|181941312|+|109338|3004|UBE2E3|protein_coding	ENSG00000166770|19|56988619|57012035|+|23417|3623|ZNF667-AS1|lincRNA	0.533326	2.06741e-11
ENSG00000170364|3|4344988|4359251|+|14264|3567|SETMAR|protein_coding	ENSG00000166770|19|56988619|57012035|+|23417|3623|ZNF667-AS1|lincRNA	0.409456	1.19684e-06
ENSG00000170417|2|103353367|103460352|+|106986|4879|TMEM182|protein_coding	ENSG00000166770|19|56988619|57012035|+|23417|3623|ZNF667-AS1|lincRNA	0.457129	4.05105e-08
ENSG00000170464|5|138744279|138780180|-|35902|6497|DNAJC18|protein_coding	ENSG00000166770|19|56988619|57012035|+|23417|3623|ZNF667-AS1|lincRNA	0.419979	5.92325e-07
ENSG00000170633|12|121837844|121868389|+|30546|4681|RNF34|protein_coding	ENSG00000166770|19|56988619|57012035|+|23417|3623|ZNF667-AS1|lincRNA	0.457222	4.02228e-08
ENSG00000170681|9|103340361|103350188|+|9828|2615|MURC|protein_coding	ENSG00000166770|19|56988619|57012035|+|23417|3623|ZNF667-AS1|lincRNA	0.42305	4.80242e-07
ENSG00000170855|12|120881764|120884215|-|2452|1442|TRIAP1|protein_coding	ENSG00000166770|19|56988619|57012035|+|23417|3623|ZNF667-AS1|lincRNA	0.435505	2.0068e-07
ENSG00000170892|19|54693789|54697585|+|3797|2736|TSEN34|protein_coding	ENSG00000166770|19|56988619|57012035|+|23417|3623|ZNF667-AS1|lincRNA	0.429814	3.96736e-07
ENSG00000170903|11|105866350|105893130|-|26781|5105|MSANTD4|protein_coding	ENSG00000166770|19|56988619|57012035|+|23417|3623|ZNF667-AS1|lincRNA	0.43805	2.26312e-07
ENSG00000170954|19|53611132|53636330|-|25199|3780|ZNF415|protein_coding	ENSG00000166770|19|56988619|57012035|+|23417|3623|ZNF667-AS1|lincRNA	0.536836	3.85038e-11
ENSG00000171004|X|131760044|132095423|-|335380|5082|HS6ST2|protein_coding	ENSG00000166770|19|56988619|57012035|+|23417|3623|ZNF667-AS1|lincRNA	0.438497	1.61885e-07
ENSG00000171055|2|36778570|36873230|-|94661|6828|FEZ2|protein_coding	ENSG00000166770|19|56988619|57012035|+|23417|3623|ZNF667-AS1|lincRNA	0.414189	8.74817e-07
ENSG00000171103|2|29072687|29093167|-|20481|2056|TRMT61B|protein_coding	ENSG00000166770|19|56988619|57012035|+|23417|3623|ZNF667-AS1|lincRNA	0.416512	7.48785e-07
ENSG00000171169|9|130823512|130830485|-|6974|3621|NAIF1|protein_coding	ENSG00000166770|19|56988619|57012035|+|23417|3623|ZNF667-AS1|lincRNA	0.42924	3.12615e-07
ENSG00000171574|19|58912871|58929694|+|16824|3696|ZNF584|protein_coding	ENSG00000166770|19|56988619|57012035|+|23417|3623|ZNF667-AS1|lincRNA	0.602845	2.56092e-14
ENSG00000171606|19|58694396|58724928|+|30533|8332|ZNF274|protein_coding	ENSG00000166770|19|56988619|57012035|+|23417|3623|ZNF667-AS1|lincRNA	0.463031	2.56661e-08
ENSG00000171649|19|58089824|58105145|+|15322|5257|ZIK1|protein_coding	ENSG00000166770|19|56988619|57012035|+|23417|3623|ZNF667-AS1|lincRNA	0.622073	0
ENSG00000171720|5|141000443|141016437|-|15995|4631|HDAC3|protein_coding	ENSG00000166770|19|56988619|57012035|+|23417|3623|ZNF667-AS1|lincRNA	0.457271	4.00706e-08
ENSG00000172046|3|49145479|49158371|-|12893|5731|USP19|protein_coding	ENSG00000166770|19|56988619|57012035|+|23417|3623|ZNF667-AS1|lincRNA	0.438841	2.14288e-07
ENSG00000172239|5|43526369|43557860|-|31492|3391|PAIP1|protein_coding	ENSG00000166770|19|56988619|57012035|+|23417|3623|ZNF667-AS1|lincRNA	0.452275	5.85848e-08
ENSG00000172465|X|102883632|102885881|+|2250|1602|TCEAL1|protein_coding	ENSG00000166770|19|56988619|57012035|+|23417|3623|ZNF667-AS1|lincRNA	0.435526	2.00379e-07
ENSG00000172466|18|32912176|32925446|-|13271|8257|ZNF24|protein_coding	ENSG00000166770|19|56988619|57012035|+|23417|3623|ZNF667-AS1|lincRNA	0.401644	2.44076e-06
ENSG00000172728|8|33228342|33330940|-|102599|5606|FUT10|protein_coding	ENSG00000166770|19|56988619|57012035|+|23417|3623|ZNF667-AS1|lincRNA	0.402005	1.94154e-06
ENSG00000172954|2|30670092|30867091|+|197000|7517|LCLAT1|protein_coding	ENSG00000166770|19|56988619|57012035|+|23417|3623|ZNF667-AS1|lincRNA	0.433987	2.23618e-07
ENSG00000173473|3|47626762|47823596|-|196835|7645|SMARCC1|protein_coding	ENSG00000166770|19|56988619|57012035|+|23417|3623|ZNF667-AS1|lincRNA	0.451359	8.85914e-08
ENSG00000173480|19|58411664|58427978|-|16315|4204|ZNF417|protein_coding	ENSG00000166770|19|56988619|57012035|+|23417|3623|ZNF667-AS1|lincRNA	0.44021	1.43017e-07
ENSG00000173598|12|93771659|93797024|+|25366|5180|NUDT4|protein_coding	ENSG00000166770|19|56988619|57012035|+|23417|3623|ZNF667-AS1|lincRNA	0.402787	2.27418e-06
ENSG00000173933|11|66384097|66434153|+|50057|5821|RBM4|protein_coding	ENSG00000166770|19|56988619|57012035|+|23417|3623|ZNF667-AS1|lincRNA	0.440186	1.43263e-07
ENSG00000173960|2|24150155|24227779|+|77625|6882|UBXN2A|protein_coding	ENSG00000166770|19|56988619|57012035|+|23417|3623|ZNF667-AS1|lincRNA	0.4506	6.64485e-08
ENSG00000174010|X|24001837|24045303|-|43467|6272|KLHL15|protein_coding	ENSG00000166770|19|56988619|57012035|+|23417|3623|ZNF667-AS1|lincRNA	0.448281	7.90233e-08
ENSG00000174374|7|74441226|74490064|-|48839|4178|WBSCR16|protein_coding	ENSG00000166770|19|56988619|57012035|+|23417|3623|ZNF667-AS1|lincRNA	0.44101	1.34937e-07
ENSG00000174456|12|110465872|110511491|-|45620|5998|C12orf76|protein_coding	ENSG00000166770|19|56988619|57012035|+|23417|3623|ZNF667-AS1|lincRNA	0.441891	1.26552e-07
ENSG00000174460|X|117957753|117960931|+|3179|2231|ZCCHC12|protein_coding	ENSG00000166770|19|56988619|57012035|+|23417|3623|ZNF667-AS1|lincRNA	0.455477	4.59583e-08
ENSG00000174574|1|39456895|39471731|+|14837|2741|AKIRIN1|protein_coding	ENSG00000166770|19|56988619|57012035|+|23417|3623|ZNF667-AS1|lincRNA	0.412294	1.25066e-06
ENSG00000174684|11|66112843|66115163|-|2321|2072|B3GNT1|protein_coding	ENSG00000166770|19|56988619|57012035|+|23417|3623|ZNF667-AS1|lincRNA	0.460411	3.14633e-08
ENSG00000174840|3|57542003|57552571|+|10569|8947|PDE12|protein_coding	ENSG00000166770|19|56988619|57012035|+|23417|3623|ZNF667-AS1|lincRNA	0.438654	2.17075e-07
ENSG00000174928|3|155480401|155524140|-|43740|2139|C3orf33|protein_coding	ENSG00000166770|19|56988619|57012035|+|23417|3623|ZNF667-AS1|lincRNA	0.427381	3.55961e-07
ENSG00000174989|12|117348761|117468953|+|120193|5169|FBXW8|protein_coding	ENSG00000166770|19|56988619|57012035|+|23417|3623|ZNF667-AS1|lincRNA	0.409153	1.22088e-06
ENSG00000175130|1|32799433|32801980|-|2548|1699|MARCKSL1|protein_coding	ENSG00000166770|19|56988619|57012035|+|23417|3623|ZNF667-AS1|lincRNA	0.401644	2.44076e-06
ENSG00000175137|1|249104648|249120832|-|16185|6528|SH3BP5L|protein_coding	ENSG00000166770|19|56988619|57012035|+|23417|3623|ZNF667-AS1|lincRNA	0.414067	8.8198e-07
ENSG00000175387|18|45357922|45457515|-|99594|13770|SMAD2|protein_coding	ENSG00000166770|19|56988619|57012035|+|23417|3623|ZNF667-AS1|lincRNA	0.520472	2.2778e-10
ENSG00000175697|3|119883492|120003941|-|120450|6058|GPR156|protein_coding	ENSG00000166770|19|56988619|57012035|+|23417|3623|ZNF667-AS1|lincRNA	0.406331	1.46819e-06
ENSG00000175928|3|3841121|3889387|+|48267|4264|LRRN1|protein_coding	ENSG00000166770|19|56988619|57012035|+|23417|3623|ZNF667-AS1|lincRNA	0.42356	4.63682e-07
ENSG00000175970|12|121148238|121161443|+|13206|4560|UNC119B|protein_coding	ENSG00000166770|19|56988619|57012035|+|23417|3623|ZNF667-AS1|lincRNA	0.602097	2.80902e-14
ENSG00000176024|19|52430400|52452012|+|21613|3146|ZNF613|protein_coding	ENSG00000166770|19|56988619|57012035|+|23417|3623|ZNF667-AS1|lincRNA	0.573202	8.37345e-13
ENSG00000176095|3|49761727|49823975|-|62249|5200|IP6K1|protein_coding	ENSG00000166770|19|56988619|57012035|+|23417|3623|ZNF667-AS1|lincRNA	0.458897	3.53663e-08
ENSG00000176105|18|721588|812547|-|90960|5100|YES1|protein_coding	ENSG00000166770|19|56988619|57012035|+|23417|3623|ZNF667-AS1|lincRNA	0.405622	1.53741e-06
ENSG00000176273|10|95653730|95715819|+|62090|6829|SLC35G1|protein_coding	ENSG00000166770|19|56988619|57012035|+|23417|3623|ZNF667-AS1|lincRNA	0.449994	6.95381e-08
ENSG00000176293|19|58570607|58597677|+|27071|6418|ZNF135|protein_coding	ENSG00000166770|19|56988619|57012035|+|23417|3623|ZNF667-AS1|lincRNA	0.491866	2.42824e-09
ENSG00000176407|2|85198216|85286595|+|88380|7968|KCMF1|protein_coding	ENSG00000166770|19|56988619|57012035|+|23417|3623|ZNF667-AS1|lincRNA	0.433221	2.36133e-07
ENSG00000176593|19|58513429|58522600|+|9172|8787|CTD-2368P22.1|protein_coding	ENSG00000166770|19|56988619|57012035|+|23417|3623|ZNF667-AS1|lincRNA	0.46947	1.54465e-08
ENSG00000176871|12|118470712|118500235|-|29524|3537|WSB2|protein_coding	ENSG00000166770|19|56988619|57012035|+|23417|3623|ZNF667-AS1|lincRNA	0.436798	1.8294e-07
ENSG00000176903|14|74178494|74181128|-|2635|2635|PNMA1|protein_coding	ENSG00000166770|19|56988619|57012035|+|23417|3623|ZNF667-AS1|lincRNA	0.419511	7.85124e-07
ENSG00000177181|1|42846466|42888249|+|41784|8981|RIMKLA|protein_coding	ENSG00000166770|19|56988619|57012035|+|23417|3623|ZNF667-AS1|lincRNA	0.414042	8.83448e-07
ENSG00000177352|3|49199968|49203754|-|3787|1781|CCDC71|protein_coding	ENSG00000166770|19|56988619|57012035|+|23417|3623|ZNF667-AS1|lincRNA	0.41304	9.44443e-07
ENSG00000177868|1|43272723|43282954|-|10232|1239|CCDC23|protein_coding	ENSG00000166770|19|56988619|57012035|+|23417|3623|ZNF667-AS1|lincRNA	0.4611	2.98279e-08
ENSG00000177932|5|178487416|178510538|+|23123|5411|ZNF354C|protein_coding	ENSG00000166770|19|56988619|57012035|+|23417|3623|ZNF667-AS1|lincRNA	0.459133	3.4727e-08
ENSG00000178184|18|77915115|78005429|-|90315|4224|PARD6G|protein_coding	ENSG00000166770|19|56988619|57012035|+|23417|3623|ZNF667-AS1|lincRNA	0.437512	1.73787e-07
ENSG00000178229|19|57831877|57842144|+|10268|3659|ZNF543|protein_coding	ENSG00000166770|19|56988619|57012035|+|23417|3623|ZNF667-AS1|lincRNA	0.467868	1.75436e-08
ENSG00000178301|11|77300436|77321400|+|20965|2396|AQP11|protein_coding	ENSG00000166770|19|56988619|57012035|+|23417|3623|ZNF667-AS1|lincRNA	0.436684	1.84435e-07
ENSG00000178386|19|44555520|44572144|+|16625|3329|ZNF223|protein_coding	ENSG00000166770|19|56988619|57012035|+|23417|3623|ZNF667-AS1|lincRNA	0.407698	1.34299e-06
ENSG00000178662|2|166326157|166545917|+|219761|12565|CSRNP3|protein_coding	ENSG00000166770|19|56988619|57012035|+|23417|3623|ZNF667-AS1|lincRNA	0.486039	3.9807e-09
ENSG00000178913|5|140698057|140700330|-|2274|2274|TAF7|protein_coding	ENSG00000166770|19|56988619|57012035|+|23417|3623|ZNF667-AS1|lincRNA	0.42868	3.25104e-07
ENSG00000178935|19|58315209|58326281|-|11073|2989|ZNF552|protein_coding	ENSG00000166770|19|56988619|57012035|+|23417|3623|ZNF667-AS1|lincRNA	0.49223	2.35364e-09
ENSG00000179195|12|124456392|124499986|+|43595|6340|ZNF664|protein_coding	ENSG00000166770|19|56988619|57012035|+|23417|3623|ZNF667-AS1|lincRNA	0.506086	1.06433e-09
ENSG00000179222|X|51546103|51645453|+|99351|6016|MAGED1|protein_coding	ENSG00000166770|19|56988619|57012035|+|23417|3623|ZNF667-AS1|lincRNA	0.45194	8.49546e-08
ENSG00000179833|2|64858755|64978139|-|119385|6274|SERTAD2|protein_coding	ENSG00000166770|19|56988619|57012035|+|23417|3623|ZNF667-AS1|lincRNA	0.408743	1.2542e-06
ENSG00000179837|3|51428731|51435330|+|6600|6600|RBM15B|protein_coding	ENSG00000166770|19|56988619|57012035|+|23417|3623|ZNF667-AS1|lincRNA	0.461947	2.79274e-08
ENSG00000179943|19|56102746|56113336|-|10591|6781|FIZ1|protein_coding	ENSG00000166770|19|56988619|57012035|+|23417|3623|ZNF667-AS1|lincRNA	0.46636	1.97654e-08
ENSG00000180228|2|179296141|179316239|-|20099|3941|PRKRA|protein_coding	ENSG00000166770|19|56988619|57012035|+|23417|3623|ZNF667-AS1|lincRNA	0.473727	1.09769e-08
ENSG00000180257|19|53430388|53466164|-|35777|5644|ZNF816|protein_coding	ENSG00000166770|19|56988619|57012035|+|23417|3623|ZNF667-AS1|lincRNA	0.449154	7.40413e-08
ENSG00000181191|X|68380694|68385636|-|4943|3117|PJA1|protein_coding	ENSG00000166770|19|56988619|57012035|+|23417|3623|ZNF667-AS1|lincRNA	0.415316	8.11368e-07
ENSG00000181788|3|150458914|150481264|-|22351|2617|SIAH2|protein_coding	ENSG00000166770|19|56988619|57012035|+|23417|3623|ZNF667-AS1|lincRNA	0.411264	1.3355e-06
ENSG00000181894|19|58637619|58666477|-|28859|4306|ZNF329|protein_coding	ENSG00000166770|19|56988619|57012035|+|23417|3623|ZNF667-AS1|lincRNA	0.70726	3.66765e-21
ENSG00000181915|10|64564516|64568238|+|3723|3723|ADO|protein_coding	ENSG00000166770|19|56988619|57012035|+|23417|3623|ZNF667-AS1|lincRNA	0.488756	3.16474e-09
ENSG00000182013|19|46969748|46974820|-|5073|3696|PNMAL1|protein_coding	ENSG00000166770|19|56988619|57012035|+|23417|3623|ZNF667-AS1|lincRNA	0.418385	8.44865e-07
ENSG00000182224|17|7761064|7765600|+|4537|3980|CYB5D1|protein_coding	ENSG00000166770|19|56988619|57012035|+|23417|3623|ZNF667-AS1|lincRNA	0.40887	1.24375e-06
ENSG00000182318|19|58838385|58853698|+|15314|4629|ZSCAN22|protein_coding	ENSG00000166770|19|56988619|57012035|+|23417|3623|ZNF667-AS1|lincRNA	0.488519	3.22894e-09
ENSG00000182504|3|101442769|101489406|+|46638|9550|CEP97|protein_coding	ENSG00000166770|19|56988619|57012035|+|23417|3623|ZNF667-AS1|lincRNA	0.449526	7.20127e-08
ENSG00000183431|1|38422647|38456593|-|33947|4740|SF3A3|protein_coding	ENSG00000166770|19|56988619|57012035|+|23417|3623|ZNF667-AS1|lincRNA	0.427134	4.74791e-07
ENSG00000183647|19|58111253|58124090|+|12838|5019|ZNF530|protein_coding	ENSG00000166770|19|56988619|57012035|+|23417|3623|ZNF667-AS1|lincRNA	0.449493	7.21929e-08
ENSG00000183723|16|66648653|66730610|-|81958|8117|CMTM4|protein_coding	ENSG00000166770|19|56988619|57012035|+|23417|3623|ZNF667-AS1|lincRNA	0.408187	1.30074e-06
ENSG00000183955|12|123868320|123893905|+|25586|4579|SETD8|protein_coding	ENSG00000166770|19|56988619|57012035|+|23417|3623|ZNF667-AS1|lincRNA	0.453383	5.38794e-08
ENSG00000184005|1|76540404|77100286|+|559883|7225|ST6GALNAC3|protein_coding	ENSG00000166770|19|56988619|57012035|+|23417|3623|ZNF667-AS1|lincRNA	0.412662	9.68428e-07
ENSG00000184517|16|75182390|75206134|+|23745|3761|ZFP1|protein_coding	ENSG00000166770|19|56988619|57012035|+|23417|3623|ZNF667-AS1|lincRNA	0.422345	5.04009e-07
ENSG00000184785|X|134124968|134126501|+|1534|1534|SMIM10|protein_coding	ENSG00000166770|19|56988619|57012035|+|23417|3623|ZNF667-AS1|lincRNA	0.490091	2.82557e-09
ENSG00000184867|X|100910267|100914876|-|4610|3589|ARMCX2|protein_coding	ENSG00000166770|19|56988619|57012035|+|23417|3623|ZNF667-AS1|lincRNA	0.401752	1.97323e-06
ENSG00000185009|10|75881524|75910821|-|29298|4401|AP3M1|protein_coding	ENSG00000166770|19|56988619|57012035|+|23417|3623|ZNF667-AS1|lincRNA	0.435659	2.66764e-07
ENSG00000185222|X|102611373|102613397|+|2025|1096|WBP5|protein_coding	ENSG00000166770|19|56988619|57012035|+|23417|3623|ZNF667-AS1|lincRNA	0.4642	2.34237e-08
ENSG00000185483|1|64239693|64647181|+|407489|6836|ROR1|protein_coding	ENSG00000166770|19|56988619|57012035|+|23417|3623|ZNF667-AS1|lincRNA	0.417401	7.05293e-07
ENSG00000185869|19|37379026|37407193|-|28168|7742|ZNF829|protein_coding	ENSG00000166770|19|56988619|57012035|+|23417|3623|ZNF667-AS1|lincRNA	0.402763	1.84922e-06
ENSG00000185920|9|98205262|98279339|-|74078|16591|PTCH1|protein_coding	ENSG00000166770|19|56988619|57012035|+|23417|3623|ZNF667-AS1|lincRNA	0.405684	1.53119e-06
ENSG00000186132|2|120059801|120124404|-|64604|1548|C2orf76|protein_coding	ENSG00000166770|19|56988619|57012035|+|23417|3623|ZNF667-AS1|lincRNA	0.408665	1.26066e-06
ENSG00000186230|19|57946697|57956853|+|10157|3017|ZNF749|protein_coding	ENSG00000166770|19|56988619|57012035|+|23417|3623|ZNF667-AS1|lincRNA	0.562021	2.85561e-12
ENSG00000186272|19|57922531|57933307|+|10777|3762|ZNF17|protein_coding	ENSG00000166770|19|56988619|57012035|+|23417|3623|ZNF667-AS1|lincRNA	0.561059	3.16672e-12
ENSG00000186298|12|111157485|111180744|-|23260|6902|PPP1CC|protein_coding	ENSG00000166770|19|56988619|57012035|+|23417|3623|ZNF667-AS1|lincRNA	0.455031	6.79057e-08
ENSG00000187240|11|102980160|103350591|+|370432|14284|DYNC2H1|protein_coding	ENSG00000166770|19|56988619|57012035|+|23417|3623|ZNF667-AS1|lincRNA	0.414783	8.40841e-07
ENSG00000187257|7|77325760|77412339|+|86580|7206|RSBN1L|protein_coding	ENSG00000166770|19|56988619|57012035|+|23417|3623|ZNF667-AS1|lincRNA	0.40122	2.04157e-06
ENSG00000187601|X|55478538|55479998|+|1461|1461|MAGEH1|protein_coding	ENSG00000166770|19|56988619|57012035|+|23417|3623|ZNF667-AS1|lincRNA	0.433252	2.35612e-07
ENSG00000187607|17|15602891|15640874|+|37984|7131|ZNF286A|protein_coding	ENSG00000166770|19|56988619|57012035|+|23417|3623|ZNF667-AS1|lincRNA	0.420845	5.58432e-07
ENSG00000187866|9|71394964|71398609|+|3646|3646|FAM122A|protein_coding	ENSG00000166770|19|56988619|57012035|+|23417|3623|ZNF667-AS1|lincRNA	0.442306	1.22779e-07
ENSG00000188785|19|57901218|57912786|+|11569|4587|ZNF548|protein_coding	ENSG00000166770|19|56988619|57012035|+|23417|3623|ZNF667-AS1|lincRNA	0.457178	4.03572e-08
ENSG00000189221|X|43515467|43606068|+|90602|4213|MAOA|protein_coding	ENSG00000166770|19|56988619|57012035|+|23417|3623|ZNF667-AS1|lincRNA	0.428059	3.39523e-07
ENSG00000196141|2|201170604|201346986|+|176383|10437|SPATS2L|protein_coding	ENSG00000166770|19|56988619|57012035|+|23417|3623|ZNF667-AS1|lincRNA	0.408803	1.56089e-06
ENSG00000196214|19|52772824|52795977|+|23154|4015|ZNF766|protein_coding	ENSG00000166770|19|56988619|57012035|+|23417|3623|ZNF667-AS1|lincRNA	0.456482	4.25662e-08
ENSG00000196263|19|57019212|57041590|+|22379|6783|ZNF471|protein_coding	ENSG00000166770|19|56988619|57012035|+|23417|3623|ZNF667-AS1|lincRNA	0.493892	2.0403e-09
ENSG00000196267|19|52657117|52674896|-|17780|4229|ZNF836|protein_coding	ENSG00000166770|19|56988619|57012035|+|23417|3623|ZNF667-AS1|lincRNA	0.542378	2.21253e-11
ENSG00000196323|11|130096572|130184581|-|88010|10801|ZBTB44|protein_coding	ENSG00000166770|19|56988619|57012035|+|23417|3623|ZNF667-AS1|lincRNA	0.42098	5.53299e-07
ENSG00000196387|12|133656424|133684130|+|27707|5374|ZNF140|protein_coding	ENSG00000166770|19|56988619|57012035|+|23417|3623|ZNF667-AS1|lincRNA	0.422713	4.91462e-07
ENSG00000196437|19|37902057|37960177|-|58121|5016|ZNF569|protein_coding	ENSG00000166770|19|56988619|57012035|+|23417|3623|ZNF667-AS1|lincRNA	0.404054	1.70164e-06
ENSG00000196453|7|149128454|149158214|-|29761|3233|ZNF777|protein_coding	ENSG00000166770|19|56988619|57012035|+|23417|3623|ZNF667-AS1|lincRNA	0.415394	8.07143e-07
ENSG00000196458|12|133498019|133532892|-|34874|7699|ZNF605|protein_coding	ENSG00000166770|19|56988619|57012035|+|23417|3623|ZNF667-AS1|lincRNA	0.454597	4.91416e-08
ENSG00000196507|X|102862379|102884618|+|22240|2305|TCEAL3|protein_coding	ENSG00000166770|19|56988619|57012035|+|23417|3623|ZNF667-AS1|lincRNA	0.403026	1.81818e-06
ENSG00000196724|19|58433252|58446761|-|13510|4501|ZNF418|protein_coding	ENSG00000166770|19|56988619|57012035|+|23417|3623|ZNF667-AS1|lincRNA	0.56237	2.75026e-12
ENSG00000196867|19|57050317|57068169|+|17853|6964|ZFP28|protein_coding	ENSG00000166770|19|56988619|57012035|+|23417|3623|ZNF667-AS1|lincRNA	0.649727	4.63429e-17
ENSG00000197016|19|57078880|57100279|+|21400|9649|ZNF470|protein_coding	ENSG00000166770|19|56988619|57012035|+|23417|3623|ZNF667-AS1|lincRNA	0.597787	4.76302e-14
ENSG00000197121|2|197697728|197792520|-|94793|12761|PGAP1|protein_coding	ENSG00000166770|19|56988619|57012035|+|23417|3623|ZNF667-AS1|lincRNA	0.401758	1.97249e-06
ENSG00000197128|19|57978031|57988938|-|10908|6096|ZNF772|protein_coding	ENSG00000166770|19|56988619|57012035|+|23417|3623|ZNF667-AS1|lincRNA	0.515954	2.84399e-10
ENSG00000197362|7|148766735|148787874|-|21140|3594|ZNF786|protein_coding	ENSG00000166770|19|56988619|57012035|+|23417|3623|ZNF667-AS1|lincRNA	0.423717	4.58717e-07
ENSG00000197429|1|46159996|46216322|-|56327|3705|IPP|protein_coding	ENSG00000166770|19|56988619|57012035|+|23417|3623|ZNF667-AS1|lincRNA	0.422645	4.93755e-07
ENSG00000197579|9|32540542|32552551|-|12010|4098|TOPORS|protein_coding	ENSG00000166770|19|56988619|57012035|+|23417|3623|ZNF667-AS1|lincRNA	0.472839	1.17928e-08
ENSG00000197603|5|37106330|37249530|-|143201|15146|C5orf42|protein_coding	ENSG00000166770|19|56988619|57012035|+|23417|3623|ZNF667-AS1|lincRNA	0.40042	2.14874e-06
ENSG00000197619|19|52494585|52511483|-|16899|4871|ZNF615|protein_coding	ENSG00000166770|19|56988619|57012035|+|23417|3623|ZNF667-AS1|lincRNA	0.487456	3.53278e-09
ENSG00000197713|2|210867289|210886300|+|19012|2841|RPE|protein_coding	ENSG00000166770|19|56988619|57012035|+|23417|3623|ZNF667-AS1|lincRNA	0.439518	2.04458e-07
ENSG00000197798|11|126081309|126132881|+|51573|3846|FAM118B|protein_coding	ENSG00000166770|19|56988619|57012035|+|23417|3623|ZNF667-AS1|lincRNA	0.516482	2.70829e-10
ENSG00000197928|19|53731577|53758151|-|26575|14542|ZNF677|protein_coding	ENSG00000166770|19|56988619|57012035|+|23417|3623|ZNF667-AS1|lincRNA	0.560354	3.41532e-12
ENSG00000197951|19|57106632|57137849|+|31218|6170|ZNF71|protein_coding	ENSG00000166770|19|56988619|57012035|+|23417|3623|ZNF667-AS1|lincRNA	0.683321	2.4276e-19
ENSG00000197965|1|167690429|167761156|+|70728|7069|MPZL1|protein_coding	ENSG00000166770|19|56988619|57012035|+|23417|3623|ZNF667-AS1|lincRNA	0.49187	3.81251e-09
ENSG00000198015|12|93861264|93897545|+|36282|3949|MRPL42|protein_coding	ENSG00000166770|19|56988619|57012035|+|23417|3623|ZNF667-AS1|lincRNA	0.428147	3.37442e-07
ENSG00000198046|19|56950694|56989434|-|38741|9129|ZNF667|protein_coding	ENSG00000166770|19|56988619|57012035|+|23417|3623|ZNF667-AS1|lincRNA	0.592728	8.7642e-14
ENSG00000198093|19|52392477|52408293|-|15817|4365|ZNF649|protein_coding	ENSG00000166770|19|56988619|57012035|+|23417|3623|ZNF667-AS1|lincRNA	0.541396	2.44255e-11
ENSG00000198131|19|58739960|58788815|+|48856|6953|ZNF544|protein_coding	ENSG00000166770|19|56988619|57012035|+|23417|3623|ZNF667-AS1|lincRNA	0.513895	4.84629e-10
ENSG00000198157|X|80369200|80457441|-|88242|2416|HMGN5|protein_coding	ENSG00000166770|19|56988619|57012035|+|23417|3623|ZNF667-AS1|lincRNA	0.40096	2.0758e-06
ENSG00000198168|11|22835345|22851845|-|16501|5263|SVIP|protein_coding	ENSG00000166770|19|56988619|57012035|+|23417|3623|ZNF667-AS1|lincRNA	0.405093	1.97026e-06
ENSG00000198218|3|49067140|49131796|-|64657|5499|QRICH1|protein_coding	ENSG00000166770|19|56988619|57012035|+|23417|3623|ZNF667-AS1|lincRNA	0.446538	1.24998e-07
ENSG00000198346|19|53970989|54006950|+|35962|6285|ZNF813|protein_coding	ENSG00000166770|19|56988619|57012035|+|23417|3623|ZNF667-AS1|lincRNA	0.415048	8.2602e-07
ENSG00000198354|X|125298337|125300080|-|1744|1673|DCAF12L2|protein_coding	ENSG00000166770|19|56988619|57012035|+|23417|3623|ZNF667-AS1|lincRNA	0.413961	8.88224e-07
ENSG00000198380|2|69546905|69614382|-|67478|8858|GFPT1|protein_coding	ENSG00000166770|19|56988619|57012035|+|23417|3623|ZNF667-AS1|lincRNA	0.43678	2.4701e-07
ENSG00000198440|19|56909335|56947404|+|38070|8060|ZNF583|protein_coding	ENSG00000166770|19|56988619|57012035|+|23417|3623|ZNF667-AS1|lincRNA	0.597996	4.64332e-14
ENSG00000198464|19|52800430|52829175|+|28746|4836|ZNF480|protein_coding	ENSG00000166770|19|56988619|57012035|+|23417|3623|ZNF667-AS1|lincRNA	0.482546	5.32965e-09
ENSG00000198478|6|80341000|80413372|+|72373|4649|SH3BGRL2|protein_coding	ENSG00000166770|19|56988619|57012035|+|23417|3623|ZNF667-AS1|lincRNA	0.526941	1.01011e-10
ENSG00000198513|14|50999227|51099786|+|100560|4375|ATL1|protein_coding	ENSG00000166770|19|56988619|57012035|+|23417|3623|ZNF667-AS1|lincRNA	0.431017	2.75942e-07
ENSG00000198522|2|27851114|27874375|+|23262|3746|GPN1|protein_coding	ENSG00000166770|19|56988619|57012035|+|23417|3623|ZNF667-AS1|lincRNA	0.463947	2.38923e-08
ENSG00000198538|19|53300662|53360853|-|60192|5974|ZNF28|protein_coding	ENSG00000166770|19|56988619|57012035|+|23417|3623|ZNF667-AS1|lincRNA	0.460524	3.11894e-08
ENSG00000198586|2|171847333|172087824|-|240492|9405|TLK1|protein_coding	ENSG00000166770|19|56988619|57012035|+|23417|3623|ZNF667-AS1|lincRNA	0.486685	3.76994e-09
ENSG00000198612|2|237993955|238009109|+|15155|4743|COPS8|protein_coding	ENSG00000166770|19|56988619|57012035|+|23417|3623|ZNF667-AS1|lincRNA	0.460515	3.12103e-08
ENSG00000198642|9|21329670|21335379|-|5710|5710|KLHL9|protein_coding	ENSG00000166770|19|56988619|57012035|+|23417|3623|ZNF667-AS1|lincRNA	0.401516	2.46015e-06
ENSG00000198700|1|201798269|201853422|+|55154|11915|IPO9|protein_coding	ENSG00000166770|19|56988619|57012035|+|23417|3623|ZNF667-AS1|lincRNA	0.440752	1.87674e-07
ENSG00000198721|6|4115923|4135831|-|19909|4579|ECI2|protein_coding	ENSG00000166770|19|56988619|57012035|+|23417|3623|ZNF667-AS1|lincRNA	0.438916	1.57055e-07
ENSG00000198780|5|74073399|74162776|-|89378|6860|FAM169A|protein_coding	ENSG00000166770|19|56988619|57012035|+|23417|3623|ZNF667-AS1|lincRNA	0.443813	1.09947e-07
ENSG00000198791|8|17086737|17104387|-|17651|6679|CNOT7|protein_coding	ENSG00000166770|19|56988619|57012035|+|23417|3623|ZNF667-AS1|lincRNA	0.444163	1.47825e-07
ENSG00000198876|9|34086385|34127397|-|41013|4390|DCAF12|protein_coding	ENSG00000166770|19|56988619|57012035|+|23417|3623|ZNF667-AS1|lincRNA	0.42326	4.73364e-07
ENSG00000198908|X|101975616|102008468|+|32853|5518|BHLHB9|protein_coding	ENSG00000166770|19|56988619|57012035|+|23417|3623|ZNF667-AS1|lincRNA	0.47636	8.86588e-09
ENSG00000198952|1|156219015|156252620|-|33606|5308|SMG5|protein_coding	ENSG00000166770|19|56988619|57012035|+|23417|3623|ZNF667-AS1|lincRNA	0.472981	1.16578e-08
ENSG00000198960|X|100870110|100872991|-|2882|2487|ARMCX6|protein_coding	ENSG00000166770|19|56988619|57012035|+|23417|3623|ZNF667-AS1|lincRNA	0.436942	1.81057e-07
ENSG00000203668|1|241792155|241799232|-|7078|7078|CHML|protein_coding	ENSG00000166770|19|56988619|57012035|+|23417|3623|ZNF667-AS1|lincRNA	0.404007	1.70675e-06
ENSG00000203965|1|63989043|64038364|+|49322|5704|EFCAB7|protein_coding	ENSG00000166770|19|56988619|57012035|+|23417|3623|ZNF667-AS1|lincRNA	0.430778	2.80612e-07
ENSG00000204519|19|58193337|58228669|+|35333|4709|ZNF551|protein_coding	ENSG00000166770|19|56988619|57012035|+|23417|3623|ZNF667-AS1|lincRNA	0.511127	4.42987e-10
ENSG00000204604|19|53341261|53360902|-|19642|5281|ZNF468|protein_coding	ENSG00000166770|19|56988619|57012035|+|23417|3623|ZNF667-AS1|lincRNA	0.412361	9.87969e-07
ENSG00000204611|19|52616344|52643175|-|26832|4891|ZNF616|protein_coding	ENSG00000166770|19|56988619|57012035|+|23417|3623|ZNF667-AS1|lincRNA	0.478132	7.67125e-09
ENSG00000204842|12|111890018|112037480|-|147463|13934|ATXN2|protein_coding	ENSG00000166770|19|56988619|57012035|+|23417|3623|ZNF667-AS1|lincRNA	0.413352	9.24995e-07
ENSG00000204856|12|110906169|110928190|+|22022|2753|FAM216A|protein_coding	ENSG00000166770|19|56988619|57012035|+|23417|3623|ZNF667-AS1|lincRNA	0.412923	9.51769e-07
ENSG00000205765|5|41904290|41921738|+|17449|5572|C5orf51|protein_coding	ENSG00000166770|19|56988619|57012035|+|23417|3623|ZNF667-AS1|lincRNA	0.410788	1.37645e-06
ENSG00000211460|2|122494679|122525429|+|30751|4407|TSN|protein_coding	ENSG00000166770|19|56988619|57012035|+|23417|3623|ZNF667-AS1|lincRNA	0.490738	4.19656e-09
ENSG00000213160|2|170550998|170633499|+|82502|5509|KLHL23|protein_coding	ENSG00000166770|19|56988619|57012035|+|23417|3623|ZNF667-AS1|lincRNA	0.463626	3.59802e-08
ENSG00000213533|3|52870235|52931612|-|61378|5730|TMEM110|protein_coding	ENSG00000166770|19|56988619|57012035|+|23417|3623|ZNF667-AS1|lincRNA	0.423785	4.56569e-07
ENSG00000213762|19|58125601|58134724|+|9124|3771|ZNF134|protein_coding	ENSG00000166770|19|56988619|57012035|+|23417|3623|ZNF667-AS1|lincRNA	0.635993	3.29648e-16
ENSG00000214029|12|133694740|133707059|-|12320|4118|ZNF891|protein_coding	ENSG00000166770|19|56988619|57012035|+|23417|3623|ZNF667-AS1|lincRNA	0.495292	1.80804e-09
ENSG00000215271|14|23741666|23768656|-|26991|5616|HOMEZ|protein_coding	ENSG00000166770|19|56988619|57012035|+|23417|3623|ZNF667-AS1|lincRNA	0.427453	3.54184e-07
ENSG00000215421|18|72265106|72777627|+|512522|12190|ZNF407|protein_coding	ENSG00000166770|19|56988619|57012035|+|23417|3623|ZNF667-AS1|lincRNA	0.401038	2.06555e-06
ENSG00000218739|2|37423631|37443336|+|19706|4698|CEBPZ-AS1|protein_coding	ENSG00000166770|19|56988619|57012035|+|23417|3623|ZNF667-AS1|lincRNA	0.434462	2.16192e-07
ENSG00000221914|8|26149007|26230196|+|81190|7864|PPP2R2A|protein_coding	ENSG00000166770|19|56988619|57012035|+|23417|3623|ZNF667-AS1|lincRNA	0.428381	3.3198e-07
ENSG00000221923|19|52873170|52889048|+|15879|3719|ZNF880|protein_coding	ENSG00000166770|19|56988619|57012035|+|23417|3623|ZNF667-AS1|lincRNA	0.596823	5.35405e-14
ENSG00000222011|7|102389418|102449672|+|60255|2729|FAM185A|protein_coding	ENSG00000166770|19|56988619|57012035|+|23417|3623|ZNF667-AS1|lincRNA	0.464943	2.20985e-08
ENSG00000226479|2|120978854|120980984|-|2131|2131|TMEM185B|protein_coding	ENSG00000166770|19|56988619|57012035|+|23417|3623|ZNF667-AS1|lincRNA	0.409318	1.20773e-06
ENSG00000235162|12|105629068|105789875|+|160808|2693|C12orf75|protein_coding	ENSG00000166770|19|56988619|57012035|+|23417|3623|ZNF667-AS1|lincRNA	0.414875	8.35636e-07
ENSG00000243667|2|68350068|68384692|-|34625|4079|WDR92|protein_coding	ENSG00000166770|19|56988619|57012035|+|23417|3623|ZNF667-AS1|lincRNA	0.417515	6.99871e-07
ENSG00000244462|20|34236847|34252878|-|16032|6702|RBM12|protein_coding	ENSG00000166770|19|56988619|57012035|+|23417|3623|ZNF667-AS1|lincRNA	0.432931	3.21331e-07
ENSG00000247077|12|133287405|133299228|+|11824|3881|PGAM5|protein_coding	ENSG00000166770|19|56988619|57012035|+|23417|3623|ZNF667-AS1|lincRNA	0.486279	3.90108e-09
ENSG00000247746|X|55511049|55515635|-|4587|4407|USP51|protein_coding	ENSG00000166770|19|56988619|57012035|+|23417|3623|ZNF667-AS1|lincRNA	0.458588	3.62166e-08
ENSG00000249471|19|58962971|58969200|+|6230|4618|ZNF324B|protein_coding	ENSG00000166770|19|56988619|57012035|+|23417|3623|ZNF667-AS1|lincRNA	0.414366	8.64549e-07
ENSG00000251369|19|58046625|58071231|-|24607|5083|ZNF550|protein_coding	ENSG00000166770|19|56988619|57012035|+|23417|3623|ZNF667-AS1|lincRNA	0.54469	1.75065e-11
ENSG00000253719|12|74931551|74935223|+|3673|3673|ATXN7L3B|protein_coding	ENSG00000166770|19|56988619|57012035|+|23417|3623|ZNF667-AS1|lincRNA	0.456126	6.2694e-08
ENSG00000255150|12|104697517|104698980|+|1464|1464|EID3|protein_coding	ENSG00000166770|19|56988619|57012035|+|23417|3623|ZNF667-AS1|lincRNA	0.410197	1.13988e-06
ENSG00000256060|19|57874879|57876721|+|1843|1843|TRAPPC2P1|protein_coding	ENSG00000166770|19|56988619|57012035|+|23417|3623|ZNF667-AS1|lincRNA	0.454057	5.11979e-08
ENSG00000256683|19|52467596|52490109|-|22514|4539|ZNF350|protein_coding	ENSG00000166770|19|56988619|57012035|+|23417|3623|ZNF667-AS1|lincRNA	0.486061	3.97332e-09
ENSG00000257218|12|120884241|120899389|+|15149|2259|GATC|protein_coding	ENSG00000166770|19|56988619|57012035|+|23417|3623|ZNF667-AS1|lincRNA	0.407798	1.33427e-06
ENSG00000258405|19|52956829|53015407|+|58579|7189|ZNF578|protein_coding	ENSG00000166770|19|56988619|57012035|+|23417|3623|ZNF667-AS1|lincRNA	0.439551	1.50007e-07
ENSG00000267508|19|44886459|44905774|-|19316|6869|ZNF285|protein_coding	ENSG00000166770|19|56988619|57012035|+|23417|3623|ZNF667-AS1|lincRNA	0.442856	1.17939e-07
ENSG00000269026|19|58193413|58264943|+|71531|833|AC003006.7|protein_coding	ENSG00000166770|19|56988619|57012035|+|23417|3623|ZNF667-AS1|lincRNA	0.410378	1.12638e-06
ENSG00000273045|2|99757948|99767950|+|10003|2098|C2ORF15|protein_coding	ENSG00000166770|19|56988619|57012035|+|23417|3623|ZNF667-AS1|lincRNA	0.461085	2.98626e-08
